# Supplementary material for: Gene Regulatory Network Analysis of Decidual Stromal Cells and Natural Killer Cells
Source: Reprod Sci. 2024 Aug 1;31(10):3159–74. doi: 10.1007/s43032-024-01653-1 (PMC11438719; doi:10.1007/s43032-024-01653-1)
Supplement: Supplementary file 1 — Supplementary Table 1 (XLSX 45 KB) [file 43032_2024_1653_MOESM1_ESM.xlsx]

## Sheet: Sheet1
dS1A	dS1A	p_val	avg_log2FC	pct.1	pct.2	p_val_adj	dS1B	dS1B	p_val	avg_log2FC	pct.1	pct.2	p_val_adj	dS2	dS2	p_val	avg_log2FC	pct.1	pct.2	p_val_adj	dS3	dS3	p_val	avg_log2FC	pct.1	pct.2	p_val_adj	dSsen	dSsen/nk	p_val	avg_log2FC	pct.1	pct.2	p_val_adj
	ACTG2	0	1.67221	0.356	0.043	0		ZFP36L2	0	0.844178	0.918	0.662	0		LEFTY2	0	1.92834	0.605	0.281	0		RGCC	0	4.50257	0.784	0.277	0		GNLY	4.28e-91	5.7889	0.99	0.306	7.01e-88
	PTGDS	3.83e-230	1.37978	0.996	0.927	6.28e-227		MYC	1.04e-295	0.802343	0.922	0.714	1.71e-292		IGFBP3	0	1.82809	0.961	0.783	0		PRL	0	4.13118	0.533	0.091	0		NKG7	0	3.58301	0.958	0.057	0
	MYLK	4.27e-256	1.16291	0.787	0.391	6.99e-253		PLA2G2A	4.19e-261	0.791727	0.878	0.628	6.86e-258		GADD45G	0	1.5092	0.778	0.517	0		APOA1	0	3.32624	0.498	0.093	0		CD74	2.78e-192	3.47187	0.969	0.104	4.55e-189
	PLA2G2A	1.43e-175	1.09198	0.94	0.696	2.34e-172		KLF4	4.33e-272	0.700017	0.936	0.752	7.08e-269		VCAN	0	1.49662	0.968	0.804	0		CXCL14	1.25e-270	2.87465	0.564	0.16	2.04e-267		CCL3	0	3.36318	0.938	0.023	0
	CXCL13	1.43e-127	1.07761	0.382	0.14	2.34e-124		SERPINF1	0	0.672068	0.999	0.941	0		ADAMTS5	0	1.34239	0.654	0.272	0		GLRX	2.77e-297	2.62847	0.828	0.51	4.53e-294		CCL4	0	3.06409	0.938	0.033	0
	MT2A	2.8e-109	1.00528	0.836	0.605	4.58e-106		ID2	2.4e-183	0.616194	0.813	0.564	3.92e-180		EFEMP1	0	1.27572	0.878	0.724	0		IL1RL1	0	2.60034	0.358	0.041	0		TYROBP	0	2.99553	0.917	0.026	0
	RARRES3	4.53e-247	0.966248	0.785	0.41	7.41e-244		LMCD1	3.34e-208	0.609845	0.71	0.435	5.47e-205		ID4	0	1.19478	0.849	0.572	0		CRYAB	6.35e-275	2.3571	0.924	0.835	1.04e-271		GZMB	0	2.74903	0.875	0.036	0
	MYH11	4.87e-287	0.948676	0.481	0.117	7.98e-284		PTGDS	1.77e-181	0.601816	0.981	0.906	2.9e-178		PAPPA	0	1.19035	0.718	0.431	0		RASGRP2	7.72e-248	2.30583	0.758	0.434	1.26e-244		HLA-DRA	0	2.74767	0.875	0.045	0
	MGP	1.98e-197	0.945956	0.994	0.905	3.24e-194		PRPS2	2.28e-211	0.597601	0.835	0.595	3.73e-208		F3	0	1.18553	0.815	0.579	0		GLUL	3.91e-224	2.21643	0.929	0.855	6.4e-221		FCER1G	0	2.50988	0.844	0.032	0
	FABP5	1.6e-156	0.92787	0.848	0.572	2.62e-153		IGF1	1.38e-222	0.576503	0.875	0.611	2.26e-219		MMP2	0	1.11002	0.989	0.899	0		CPB1	5.17e-77	2.18372	0.367	0.165	8.46e-74		CTSW	0	2.50822	0.781	0.027	0
	C3	6.67e-164	0.877804	0.968	0.813	1.09e-160		FOSB	4.23e-240	0.55604	0.981	0.847	6.92e-237		INSR	1.51e-282	1.0509	0.775	0.525	2.47e-279		IFI6	6.37e-202	2.11918	0.874	0.724	1.04e-198		GZMA	0	2.45921	0.854	0.022	0
	KCNMB1	0	0.827366	0.567	0.148	0		CKB	2.46e-193	0.551852	0.754	0.495	4.03e-190		IGFBP2	0	0.973898	0.977	0.886	0		MGST1	1.77e-227	2.02368	0.877	0.725	2.9e-224		SRGN	7.22e-86	2.25312	0.833	0.169	1.18e-82
	MT1E	0	0.814803	0.461	0.073	0		SOD3	2.68e-227	0.547352	0.952	0.77	4.39e-224		FST	2.19e-150	0.956317	0.397	0.202	3.59e-147		ADM	4.11e-93	1.9525	0.455	0.232	6.73e-90		CD52	0	2.09549	0.75	0.013	0
	SFRP4	9.78e-131	0.720927	0.565	0.269	1.6e-127		MITF	7.69e-242	0.540083	0.755	0.465	1.26e-238		CRISPLD2	0	0.944652	0.873	0.701	0		TM4SF1	0	1.94112	0.558	0.089	0		C1QA	0	2.0269	0.74	0.01	0
	HSPA1A	2e-97	0.664735	0.762	0.507	3.28e-94		RP11-887P2.5	3.1e-163	0.529628	0.573	0.329	5.07e-160		PAMR1	0	0.888633	0.677	0.344	0		CITED2	2.28e-196	1.91165	0.89	0.756	3.73e-193		CD7	0	1.79744	0.625	0.017	0
	MT1X	5.2e-151	0.651908	0.494	0.2	8.52e-148		OSR2	1.04e-154	0.525706	0.968	0.881	1.7e-151		TFPI	3.52e-299	0.879318	0.842	0.712	5.77e-296		RBP1	0	1.86004	0.994	0.985	0		CCL3L3	0	1.79257	0.688	0.005	0
	IGF1	1.24e-120	0.646484	0.908	0.688	2.03e-117		ARC	2.34e-65	0.520146	0.482	0.328	3.83e-62		COL1A1	1.07e-219	0.858926	0.904	0.831	1.75e-216		CD68	8.37e-202	1.83346	0.712	0.421	1.37e-198		TRDC	0	1.78079	0.719	0.015	0
	C8orf4	2.63e-119	0.64397	0.725	0.423	4.31e-116		CYP4B1	2.47e-184	0.502913	0.64	0.371	4.04e-181		MMP14	0	0.850141	0.889	0.721	0		CD59	1.61e-229	1.77131	0.953	0.933	2.63e-226		XCL1	0	1.76833	0.5	0.012	0
	EMX2	1.29e-119	0.633235	0.872	0.617	2.11e-116		ADH1B	8.49e-104	0.496796	0.181	0.055	1.39e-100		PLAGL1	1.13e-283	0.836487	0.693	0.44	1.85e-280		HIST1H1C	6.37e-239	1.75649	0.49	0.132	1.04e-235		XCL2	1.17e-252	1.76473	0.479	0.015	1.91e-249
	A2M	7.58e-163	0.630787	0.703	0.359	1.24e-159		CXCL13	2.61e-35	0.489089	0.225	0.138	4.28e-32		PRDM1	1.23e-219	0.809768	0.564	0.307	2.01e-216		RGS2	5.59e-108	1.75646	0.549	0.311	9.14e-105		HLA-DPB1	2.67e-47	1.74376	0.708	0.209	4.36e-44
	CCL2	1.16e-79	0.623885	0.337	0.145	1.9e-76		LMNA	3.36e-223	0.472575	0.971	0.859	5.51e-220		CHST2	0	0.799584	0.647	0.34	0		THY1	2.24e-134	1.69043	0.811	0.729	3.66e-131		HLA-DRB1	1.94e-179	1.7433	0.573	0.032	3.18e-176
	MFAP5	3.91e-76	0.608409	0.138	0.033	6.4e-73		IER3	1.31e-35	0.459343	0.448	0.349	2.14e-32		MMP10	2.54e-119	0.796627	0.125	0.02	4.16e-116		SLC40A1	4.32e-181	1.65038	0.673	0.358	7.07e-178		LST1	9.94e-307	1.73133	0.354	0.005	1.63e-303
	C12orf75	5.35e-118	0.566255	0.56	0.273	8.75e-115		FGF7	3.02e-123	0.439322	0.646	0.425	4.94e-120		GAS1	7.06e-187	0.76017	0.756	0.593	1.16e-183		IL1B	3.86e-266	1.62307	0.475	0.103	6.31e-263		RGS1	0	1.72112	0.688	0.013	0
	PEMT	2.19e-123	0.564736	0.849	0.601	3.59e-120		C11orf96	1.15e-126	0.438931	0.958	0.849	1.89e-123		PLAT	2.6e-145	0.750132	0.682	0.531	4.26e-142		IFI27	1.53e-160	1.6228	0.893	0.762	2.51e-157		HLA-DPA1	4.7e-119	1.71309	0.719	0.084	7.7e-116
	RPRM	2.45e-135	0.547144	0.523	0.225	4.01e-132		ATF3	8.05e-150	0.43582	0.872	0.663	1.32e-146		GLB1L2	3.7e-214	0.746384	0.632	0.386	6.06e-211		HSD11B1	0	1.58054	0.334	0.022	0		AIF1	0	1.70479	0.625	0.004	0
	CD74	7.56e-142	0.544319	0.296	0.081	1.24e-138		SLC2A8	8.04e-166	0.432376	0.759	0.54	1.32e-162		CD55	4.22e-252	0.742614	0.873	0.789	6.9e-249		IL1R2	8.91e-233	1.58054	0.365	0.067	1.46e-229		HCST	1.94e-302	1.68839	0.583	0.018	3.17e-299
	PLAC9	3.7e-67	0.538087	0.776	0.583	6.05e-64		PLPP3	3.06e-86	0.431274	0.816	0.675	5e-83		MARCKS	4.41e-196	0.728576	0.715	0.572	7.21e-193		PRR15	0	1.56577	0.36	0.01	0		CCL4L2	0	1.65987	0.635	0.006	0
	ATF3	4.73e-61	0.512695	0.875	0.727	7.74e-58		PPP1R14A	2.05e-110	0.407869	0.906	0.742	3.35e-107		SOX4	3.26e-60	0.718211	0.715	0.664	5.34e-57		CHI3L2	0	1.52477	0.454	0.081	0		C1QB	0	1.65576	0.719	0.008	0
	SERPINF1	2.3e-142	0.489875	0.998	0.959	3.76e-139		GEM	5.98e-84	0.40484	0.436	0.265	9.79e-81		COL6A3	7.15e-148	0.715142	0.737	0.616	1.17e-144		NDP	9.63e-252	1.50824	0.508	0.132	1.58e-248		ARHGDIB	1.09e-84	1.61623	0.656	0.097	1.78e-81
	CKB	5.43e-43	0.487133	0.743	0.578	8.89e-40		MAFF	6.21e-112	0.401036	0.525	0.319	1.02e-108		BTBD3	4.1e-218	0.70789	0.623	0.394	6.7e-215		CD82	7.81e-257	1.50598	0.548	0.161	1.28e-253		COTL1	2.61e-36	1.584	0.906	0.582	4.28e-33
	BST2	6.91e-75	0.479866	0.42	0.212	1.13e-71		EGR1	2.53e-136	0.399763	0.991	0.92	4.13e-133		GSN	4.5e-225	0.704874	0.983	0.947	7.37e-222		MRPS6	5.46e-156	1.46306	0.815	0.713	8.94e-153		CORO1A	0	1.53179	0.562	0.015	0
	SRGN	1.32e-116	0.471848	0.377	0.142	2.16e-113		KPNA2	5.85e-132	0.397636	0.589	0.37	9.58e-129		STMN1	2.14e-108	0.699897	0.556	0.404	3.5e-105		PDLIM1	2.02e-245	1.46169	0.949	0.905	3.31e-242		C1QC	0	1.52308	0.635	0.007	0
	IFITM1	6.25e-104	0.467528	0.823	0.541	1.02e-100		PIK3R1	3.06e-90	0.397358	0.629	0.438	5e-87		IRS2	8.21e-206	0.697429	0.773	0.603	1.34e-202		MFAP4	4.2e-101	1.42951	0.797	0.739	6.87e-98		KLRC1	0	1.4608	0.479	0.009	0
	ALDH1A3	8.45e-76	0.439123	0.715	0.464	1.38e-72		SPARCL1	5.62e-130	0.394934	0.992	0.971	9.21e-127		MTRNR2L8	6.75e-56	0.694593	0.549	0.451	1.11e-52		SAT1	1.42e-237	1.40795	0.989	0.987	2.33e-234		RNASE1	2.66e-210	1.45284	0.635	0.034	4.35e-207
	DES	3.39e-30	0.433936	0.229	0.123	5.54e-27		IL6	1.02e-42	0.393756	0.183	0.098	1.67e-39		C1QTNF6	2.15e-227	0.691913	0.49	0.226	3.53e-224		RAB18	2.96e-123	1.40336	0.735	0.631	4.84e-120		PCSK7	3.38e-12	1.45281	0.698	0.5	5.53e-09
	FXYD6	2.03e-98	0.409825	0.544	0.278	3.32e-95		RPRM	9.32e-103	0.390403	0.374	0.193	1.52e-99		NID1	1.81e-156	0.691014	0.727	0.587	2.96e-153		MEST	8.09e-189	1.3676	0.508	0.168	1.32e-185		DUSP2	1.51e-68	1.4416	0.604	0.094	2.47e-65
	RASD1	1.71e-45	0.409241	0.567	0.373	2.79e-42		PEMT	5.47e-124	0.387936	0.761	0.549	8.95e-121		FOXO1	5.6e-206	0.680542	0.702	0.496	9.16e-203		COX7A1	1.62e-187	1.34763	0.847	0.733	2.65e-184		HOPX	1.2e-244	1.41465	0.49	0.016	1.97e-241
	CADPS2	2.81e-205	0.400256	0.337	0.075	4.6e-202		SOCS3	2.29e-60	0.385027	0.931	0.86	3.74e-57		FBN1	2.45e-179	0.67515	0.632	0.434	4.02e-176		TMEM45A	1.3e-174	1.31591	0.894	0.84	2.13e-171		KLRB1	0	1.37903	0.51	0.006	0
	CNN1	1.52e-51	0.396052	0.777	0.562	2.5e-48		CNN1	2.7e-78	0.379682	0.697	0.519	4.42e-75		SPHK1	2e-140	0.673419	0.528	0.33	3.27e-137		MAOA	2.09e-212	1.29699	0.516	0.164	3.42e-209		BEST1	3.63e-19	1.34735	0.573	0.259	5.95e-16
	G0S2	9.48e-14	0.38635	0.107	0.059	1.55e-10		CSRNP1	8.5e-135	0.37641	0.628	0.399	1.39e-131		CLEC2B	2.24e-170	0.671669	0.817	0.742	3.67e-167		MIR4435-2HG	2.16e-164	1.26649	0.593	0.28	3.54e-161		GMFG	2.7e-201	1.32833	0.469	0.018	4.42e-198
	COL3A1	2.71e-15	0.380117	0.908	0.82	4.44e-12		PTN	1.93e-99	0.376038	0.679	0.481	3.16e-96		TGM2	1.12e-286	0.667935	0.974	0.96	1.83e-283		BRE	1.67e-118	1.26329	0.587	0.364	2.74e-115		CCL5	0	1.32441	0.448	0.01	0
	FLNA	4.93e-51	0.370625	0.903	0.74	8.07e-48		ANGPTL1	2.07e-125	0.370559	0.679	0.45	3.38e-122		FBLN2	1.62e-167	0.666792	0.855	0.737	2.66e-164		NPC2	1.52e-132	1.24376	0.925	0.932	2.49e-129		CD69	4.39e-289	1.25665	0.375	0.007	7.19e-286
	SLC2A3	7.26e-42	0.356276	0.717	0.509	1.19e-38		CCNL1	3.37e-137	0.36276	0.902	0.714	5.52e-134		GJA1	3.86e-198	0.665877	0.723	0.538	6.31e-195		ING1	1.37e-111	1.23637	0.581	0.345	2.24e-108		IGKC	0	1.22912	0.333	0	0
	CARMN	7.22e-101	0.355475	0.276	0.091	1.18e-97		TRIB1	9.24e-90	0.361477	0.722	0.537	1.51e-86		CXCL8	1.72e-26	0.665131	0.315	0.232	2.81e-23		APOO	5.78e-159	1.23591	0.541	0.237	9.47e-156		LAPTM5	5.19e-265	1.21857	0.49	0.014	8.49e-262
	PCSK7	1.3e-100	0.351973	0.745	0.462	2.12e-97		RASD1	2.55e-73	0.358934	0.502	0.33	4.18e-70		RIN2	1.13e-111	0.664624	0.583	0.416	1.85e-108		RP1-78O14.1	2.35e-166	1.22929	0.745	0.454	3.85e-163		SPP1	6.77e-160	1.18228	0.5	0.027	1.11e-156
	ID2	1.42e-33	0.345996	0.803	0.644	2.32e-30		NFKBIA	1.18e-71	0.348071	0.982	0.938	1.93e-68		KCNQ1OT1	5.99e-98	0.663699	0.652	0.509	9.8e-95		UGDH	1.52e-85	1.21619	0.676	0.589	2.48e-82		NR4A2	6.67e-65	1.16129	0.542	0.08	1.09e-61
	GABPB1-AS1	1.09e-59	0.343276	0.593	0.358	1.79e-56		SERTAD1	3.03e-100	0.347994	0.654	0.46	4.96e-97		AXL	3.08e-155	0.659746	0.792	0.654	5.04e-152		CREG1	6.02e-114	1.20479	0.478	0.232	9.85e-111		LYZ	0	1.1608	0.406	0.004	0
	CD81	6.98e-38	0.340501	0.84	0.652	1.14e-34		ID3	1.01e-41	0.335148	0.467	0.336	1.65e-38		SAT1	0	0.645806	0.992	0.984	0		SEC11C	9.08e-109	1.20176	0.537	0.308	1.49e-105		IL32	1.66e-17	1.11446	0.698	0.391	2.72e-14
	RND3	1.26e-36	0.322284	0.769	0.596	2.07e-33		BTG2	1.61e-80	0.331049	0.754	0.591	2.64e-77		COL15A1	3.89e-138	0.635895	0.673	0.53	6.37e-135		PDZK1IP1	0	1.13862	0.255	0.015	0		ITGB2	0	1.10969	0.302	0.003	0
	CD44	2.78e-38	0.317832	0.916	0.777	4.55e-35		IER2	7.18e-122	0.321251	0.996	0.962	1.18e-118		CBLB	1.73e-225	0.635337	0.538	0.275	2.82e-222		REN	2.44e-133	1.13727	0.397	0.128	4e-130		CMC1	2.13e-16	1.10849	0.635	0.341	3.49e-13
	PPP1R14A	8.89e-37	0.315014	0.916	0.791	1.45e-33		GADD45B	1.78e-58	0.320042	0.891	0.764	2.91e-55		MCC	2.86e-234	0.624563	0.538	0.274	4.69e-231		SH3BGRL3	2.2e-216	1.1258	0.984	0.955	3.61e-213		SPINK2	9.7e-255	1.10326	0.354	0.007	1.59e-251
	PRUNE2	2.08e-155	0.310257	0.202	0.035	3.41e-152		FBXO32	4.38e-68	0.3081	0.748	0.59	7.17e-65		FERMT2	6.57e-170	0.62427	0.773	0.654	1.08e-166		CMC1	2.8e-99	1.11838	0.534	0.326	4.59e-96		HLA-DQA1	0	1.07096	0.333	0.002	0
	SIGIRR	3.21e-89	0.308834	0.406	0.18	5.26e-86		DNAJB1	4.62e-56	0.302407	0.736	0.576	7.57e-53		HSPA5	3.63e-166	0.623133	0.943	0.884	5.93e-163		DDIT4	2.46e-19	1.10832	0.449	0.414	4.02e-16		CD14	1.57e-242	1.06938	0.521	0.018	2.56e-239
	RARRES1	3.41e-34	0.307327	0.579	0.409	5.59e-31		KLF10	3.91e-93	0.302248	0.587	0.389	6.4e-90		PLEKHH2	3.62e-78	0.621536	0.708	0.601	5.93e-75		S100A1	1.3e-136	1.0869	0.259	0.054	2.12e-133		S100A9	1.06e-253	1.06767	0.344	0.007	1.73e-250
	CTGF	1.62e-62	0.306592	0.826	0.652	2.66e-59		TNFAIP3	2.35e-60	0.301633	0.522	0.368	3.84e-57		CYP1B1	4.45e-81	0.615424	0.599	0.481	7.28e-78		SMOX	2.54e-108	1.07123	0.412	0.169	4.16e-105		KLRD1	8.13e-226	1.0623	0.396	0.011	1.33e-222
	MIR4458HG	7.4e-59	0.290261	0.473	0.268	1.21e-55		REV3L	4.75e-112	0.297168	0.793	0.588	7.77e-109		RAMP3	5.44e-176	0.613623	0.439	0.211	8.91e-173		FERMT2	1.68e-117	1.05665	0.798	0.687	2.75e-114		CST7	1.55e-294	1.05625	0.354	0.006	2.54e-291
	TNC	4.61e-46	0.28722	0.146	0.051	7.54e-43		MOXD1	3.92e-122	0.296138	0.35	0.161	6.42e-119		CTSL	6.27e-197	0.601718	0.885	0.823	1.03e-193		DEPTOR	6.05e-295	1.03728	0.412	0.067	9.9e-292		CXCL3	3.84e-138	1.0434	0.448	0.025	6.29e-135
	RCAN1	3.45e-60	0.28003	0.332	0.158	5.66e-57		CES1	1.12e-77	0.295019	0.48	0.311	1.83e-74		RBP1	0	0.586986	0.99	0.983	0		S100A4	6.06e-157	1.03291	0.99	0.981	9.92e-154		IL2RB	1.08e-237	1.03765	0.354	0.008	1.76e-234
	GEM	2.59e-35	0.278105	0.479	0.311	4.24e-32		APOC1	8.74e-63	0.29473	0.693	0.533	1.43e-59		RGS22	1.07e-137	0.571514	0.389	0.195	1.75e-134		CAB39L	1.05e-106	0.998606	0.543	0.281	1.72e-103		CXCR4	7.9e-221	0.999255	0.354	0.009	1.29e-217
	PRPS2	3.89e-45	0.274743	0.83	0.671	6.36e-42		SYNPO2	1.46e-124	0.292839	0.589	0.356	2.39e-121		RDH10	1.17e-178	0.569191	0.451	0.223	1.91e-175		BNIP3	1.75e-72	0.997266	0.667	0.568	2.87e-69		EVL	9.47e-29	0.985907	0.583	0.19	1.55e-25
	NEXN	2.36e-63	0.274386	0.447	0.235	3.87e-60		PLAC9	6.7e-76	0.275879	0.715	0.537	1.1e-72		RP3-325F22.5	5.29e-155	0.56631	0.305	0.114	8.67e-152		LINC00152	4.65e-91	0.995659	0.493	0.272	7.61e-88		S100A10	2.29e-38	0.961822	0.427	0.079	3.74e-35
	SDC3	1.49e-40	0.266822	0.448	0.27	2.43e-37		HOXA10	1.35e-80	0.275642	0.595	0.414	2.2e-77		VCAM1	7.15e-48	0.562501	0.426	0.319	1.17e-44		CTSL	2.21e-78	0.990404	0.82	0.848	3.61e-75		AREG	9.4e-156	0.939902	0.302	0.009	1.54e-152
	THBS1	1.39e-47	0.266397	0.64	0.421	2.28e-44		SNAI2	2.39e-75	0.273569	0.516	0.338	3.91e-72		MEG3	1.6e-162	0.558912	0.95	0.837	2.62e-159		ISG15	9.06e-85	0.982053	0.748	0.615	1.48e-81		IER3	2.82e-16	0.91997	0.729	0.387	4.62e-13
	PLN	5.76e-80	0.265662	0.166	0.044	9.43e-77		APOE	1.26e-56	0.272202	0.993	0.944	2.07e-53		CEBPD	8.52e-167	0.552939	0.924	0.835	1.39e-163		ANXA1	1.05e-138	0.977851	0.894	0.786	1.71e-135		CAPG	2.87e-27	0.916347	0.521	0.157	4.69e-24
	FRMD6-AS2	8.16e-156	0.262692	0.188	0.029	1.34e-152		GPNMB	3.29e-86	0.264898	0.669	0.475	5.39e-83		C10orf10	1.75e-69	0.53812	0.689	0.567	2.87e-66		SERPINE1	7.26e-34	0.965819	0.455	0.352	1.19e-30		CD3E	0	0.901004	0.396	0.004	0
	ASIP	1.93e-50	0.261391	0.449	0.256	3.16e-47		LSP1	4.15e-88	0.259067	0.613	0.415	6.79e-85		LGALS9	1.68e-167	0.536995	0.437	0.211	2.75e-164		SLC31A2	1.24e-157	0.958014	0.4	0.119	2.04e-154		VAMP8	3.82e-108	0.884013	0.438	0.031	6.25e-105
								CYR61	1.15e-54	0.256073	0.984	0.929	1.89e-51		LAMC1	9.4e-116	0.531928	0.512	0.345	1.54e-112		PLA2G7	6.78e-47	0.951787	0.55	0.458	1.11e-43		CRIP1	2.03e-06	0.878584	0.521	0.34	0.00332666
															COL1A2	1.15e-121	0.531442	0.869	0.797	1.88e-118		NUPR1	7.29e-97	0.93798	0.941	0.957	1.19e-93		CXCL8	1.49e-21	0.865043	0.656	0.259	2.43e-18
															HAND2	2.27e-119	0.521968	0.731	0.615	3.72e-116		C15orf48	3e-208	0.936012	0.188	0.015	4.91e-205		GPR183	1.33e-272	0.848853	0.365	0.007	2.18e-269
															TSKU	7.9e-102	0.519601	0.665	0.556	1.29e-98		DHRS3	1.6e-49	0.932459	0.561	0.454	2.62e-46		TNFRSF18	5.85e-240	0.838802	0.333	0.007	9.58e-237
															EDNRB	4.81e-118	0.518008	0.485	0.305	7.88e-115		COX17	2.86e-82	0.928752	0.625	0.492	4.67e-79		IL2RG	0	0.822487	0.344	0.004	0
															PBXIP1	1.27e-87	0.517273	0.571	0.44	2.07e-84		CHRDL1	3.06e-126	0.900704	0.338	0.099	5.01e-123		G0S2	9.22e-19	0.789172	0.281	0.064	1.51e-15
															XIST	1.6e-43	0.515643	0.708	0.69	2.63e-40		PODNL1	2.63e-131	0.898034	0.383	0.126	4.31e-128		CXCL2	8.2e-16	0.780096	0.479	0.184	1.34e-12
															RORB	7.18e-105	0.512614	0.731	0.637	1.17e-101		MAP3K5	4.07e-26	0.894257	0.369	0.276	6.66e-23		PRF1	1.79e-289	0.75741	0.333	0.005	2.93e-286
															FOSL2	3.72e-118	0.509569	0.62	0.46	6.08e-115		MGLL	5.42e-60	0.876135	0.439	0.271	8.87e-57		DNAJB1	5.93e-06	0.753901	0.719	0.641	0.00970585
															MTRNR2L12	1.92e-17	0.508288	0.434	0.389	3.14e-14		FAM89A	8.4e-87	0.850085	0.456	0.234	1.38e-83		GZMH	1.73e-155	0.725248	0.188	0.003	2.84e-152
															SCARA5	2.92e-106	0.507116	0.55	0.402	4.78e-103		C10orf10	1.39e-43	0.843534	0.691	0.604	2.27e-40		HSPA1A	1.78e-07	0.72124	0.719	0.541	0.00029125
															MCL1	3.78e-126	0.502839	0.923	0.825	6.19e-123		CDA	0	0.840765	0.248	0.011	0		ALOX5AP	1.61e-172	0.715885	0.312	0.009	2.63e-169
															COL18A1	2.62e-55	0.498258	0.599	0.508	4.29e-52		RP11-554I8.2	0	0.840106	0.269	0.012	0		IL1B	1.16e-07	0.712183	0.312	0.132	0.000190247
															CTNNB1	5.79e-49	0.490872	0.719	0.637	9.48e-46		CTSD	5.25e-41	0.833232	0.628	0.615	8.6e-38		EPSTI1	4.75e-08	0.675109	0.51	0.323	7.78e-05
															CAB39L	1.16e-195	0.486725	0.469	0.208	1.9e-192		HILPDA	4.27e-16	0.826015	0.348	0.288	6.99e-13		ITM2A	5.33e-23	0.64489	0.25	0.045	8.73e-20
															ADAMTS1	5.83e-42	0.485845	0.702	0.651	9.54e-39		TWISTNB	5.65e-16	0.824871	0.534	0.558	9.26e-13		DDIT4	2.64e-10	0.643508	0.656	0.415	4.32e-07
															ADAMTS9	5.21e-79	0.483507	0.424	0.284	8.53e-76		SNX10	2.66e-46	0.81818	0.548	0.467	4.35e-43		BST2	4.01e-10	0.643086	0.49	0.239	6.57e-07
															RP1-78O14.1	6.64e-134	0.483365	0.61	0.404	1.09e-130		CLU	1.3e-08	0.813865	0.449	0.464	2.13e-05		GPSM3	1.26e-96	0.626133	0.26	0.012	2.07e-93
															P2RY14	1.62e-83	0.468497	0.758	0.695	2.64e-80		SGK1	2.28e-116	0.798363	0.267	0.065	3.72e-113		ICAM1	8.23e-12	0.610625	0.26	0.078	1.35e-08
															SLC2A1	8.94e-56	0.466078	0.517	0.416	1.46e-52		TRMT44	2.02e-64	0.7845	0.421	0.24	3.31e-61		LSP1	4.38e-07	0.590172	0.656	0.494	0.000717531
															ARID5B	3.11e-98	0.463396	0.906	0.864	5.1e-95		DNAJB9	1e-34	0.764053	0.566	0.513	1.64e-31		PTPRC	4.83e-195	0.584014	0.229	0.004	7.91e-192
															IER2	6.29e-130	0.460232	0.991	0.967	1.03e-126		TNFRSF21	2.94e-60	0.752783	0.375	0.196	4.81e-57		CD96	3.05e-186	0.582476	0.24	0.004	4.99e-183
															LONRF2	3.49e-99	0.456738	0.437	0.274	5.71e-96		PROK1	1.39e-121	0.74539	0.242	0.052	2.27e-118		CCL20	5.03e-166	0.576714	0.208	0.004	8.23e-163
															WSB1	6.1e-80	0.455921	0.711	0.614	9.99e-77		CRIP1	6.79e-27	0.743429	0.425	0.333	1.11e-23		ZNF331	1.43e-06	0.566343	0.344	0.18	0.0023488
															NEAT1	1.8e-75	0.453432	0.981	0.886	2.95e-72		LAYN	2.2e-182	0.726448	0.269	0.043	3.6e-179		SYNGR2	1.93e-18	0.566184	0.219	0.041	3.15e-15
															H2AFZ	3.86e-75	0.448682	0.834	0.822	6.31e-72		FAM213A	1.25e-11	0.724796	0.363	0.331	2.05e-08		JUND	1.92e-06	0.565539	0.802	0.762	0.00315103
															SPOCK1	2.47e-76	0.446465	0.677	0.593	4.05e-73		HTR2B	5.92e-29	0.714587	0.501	0.422	9.69e-26		PLCG2	2.39e-06	0.563719	0.188	0.07	0.00391609
															FOXP1	6.22e-64	0.444995	0.501	0.387	1.02e-60		MAOB	5.93e-55	0.709795	0.782	0.777	9.7e-52		B3GNT7	9.61e-81	0.559429	0.208	0.009	1.57e-77
															PRLR	3.81e-115	0.443006	0.459	0.277	6.24e-112		CTD-2263F21.1	1.63e-304	0.706347	0.232	0.013	2.68e-301		NMUR1	2.84e-56	0.541686	0.208	0.013	4.65e-53
															APOE	3.07e-148	0.442637	0.99	0.95	5.03e-145		PLP2	3.6e-38	0.703	0.462	0.349	5.89e-35		HLA-DMA	2.4e-20	0.540554	0.26	0.053	3.93e-17
															SMTN	3.92e-85	0.440804	0.713	0.614	6.42e-82		ST3GAL5	8.28e-29	0.694581	0.496	0.43	1.36e-25		TNF	5.27e-36	0.53254	0.177	0.015	8.63e-33
															TIMP2	1.37e-78	0.437487	0.763	0.691	2.25e-75		KIAA0040	2.94e-115	0.692763	0.236	0.052	4.81e-112		C15orf48	4.37e-49	0.529413	0.281	0.027	7.16e-46
															THSD7A	5.71e-101	0.434665	0.305	0.15	9.35e-98		APOC3	7.97e-288	0.68902	0.176	0.006	1.31e-284		SH3BGRL3	3.83e-10	0.528623	0.99	0.957	6.26e-07
															CTSC	9.35e-85	0.428916	0.868	0.833	1.53e-81		CLEC2D	1.49e-65	0.688898	0.265	0.099	2.43e-62		TRAC	1.14e-70	0.522293	0.24	0.014	1.87e-67
															ZBTB20	1.29e-37	0.422846	0.521	0.451	2.11e-34		COX20	7.52e-32	0.678202	0.501	0.434	1.23e-28		STAB1	4.17e-157	0.512907	0.219	0.004	6.83e-154
															COL4A1	1.56e-56	0.41797	0.731	0.646	2.56e-53		UCHL1	1.05e-56	0.673362	0.255	0.103	1.73e-53		FCGR3A	7.59e-117	0.509981	0.104	0.001	1.24e-113
															ADAMTS4	2.98e-66	0.416724	0.381	0.252	4.88e-63		TUBA3E	7.36e-100	0.650712	0.23	0.056	1.2e-96		BHLHE40	1.07e-10	0.498571	0.427	0.187	1.75e-07
															BAMBI	1.83e-50	0.406319	0.3	0.19	3e-47		HIST1H2AC	2.11e-43	0.647602	0.351	0.206	3.46e-40		STX11	1.56e-17	0.481375	0.104	0.011	2.55e-14
															ENPP1	6.23e-74	0.403346	0.463	0.322	1.02e-70		ECM1	2.99e-11	0.640359	0.331	0.288	4.9e-08		METTL12	8.31e-07	0.479976	0.354	0.191	0.00136082
															IGFBP6	6.17e-93	0.400865	0.953	0.955	1.01e-89		HSD17B14	7.68e-74	0.630798	0.288	0.106	1.26e-70		LY96	2.26e-11	0.471464	0.156	0.034	3.71e-08
															CHSY1	2.17e-74	0.400648	0.314	0.18	3.55e-71		AADAC	4.39e-128	0.629797	0.121	0.01	7.19e-125		CTSS	1.13e-06	0.464655	0.281	0.131	0.00185722
															ANXA1	2.45e-73	0.398979	0.821	0.78	4e-70		C1QTNF1	6.85e-54	0.623024	0.347	0.182	1.12e-50		HCLS1	1.62e-69	0.449367	0.24	0.014	2.65e-66
															ECE1	1.3e-102	0.398914	0.386	0.217	2.12e-99		GNG4	7.14e-31	0.618689	0.425	0.325	1.17e-27		MYO1F	3.4e-38	0.431556	0.25	0.028	5.56e-35
															RNF152	6.84e-66	0.395618	0.354	0.22	1.12e-62		PALMD	2.52e-40	0.617861	0.654	0.596	4.13e-37		UPP1	7.75e-07	0.377608	0.229	0.091	0.00126882
															MFAP4	2.88e-78	0.390402	0.779	0.724	4.71e-75		S100A10	2.66e-18	0.597743	0.15	0.076	4.36e-15		PTTG1	3.99e-14	0.366924	0.146	0.025	6.53e-11
															ALDH1A1	3.54e-77	0.384896	0.852	0.817	5.8e-74		RP11-680A11.5	2.86e-92	0.597476	0.268	0.08	4.69e-89		SEMA4D	7.72e-10	0.366219	0.135	0.029	1.26e-06
															HTRA3	2.07e-83	0.384093	0.362	0.208	3.39e-80		CCDC151	5.87e-36	0.597248	0.298	0.169	9.6e-33		NCAM1	7.68e-14	0.348555	0.177	0.035	1.26e-10
															KDR	4.25e-169	0.383013	0.24	0.064	6.96e-166		IGFBP2	7.88e-32	0.595223	0.917	0.919	1.29e-28		IRF8	1.64e-11	0.34399	0.219	0.06	2.69e-08
															TUBA1A	2.69e-90	0.379708	0.974	0.97	4.41e-87		F2R	2.05e-20	0.594088	0.374	0.296	3.36e-17		LAT	8.77e-52	0.340985	0.156	0.008	1.44e-48
															MUM1L1	7.31e-44	0.376002	0.39	0.295	1.2e-40		FAM207A	1.38e-23	0.590139	0.486	0.426	2.26e-20		NEDD9	3.97e-10	0.339208	0.156	0.037	6.5e-07
															C11orf96	4.34e-72	0.375366	0.907	0.886	7.11e-69		FXYD5	4.54e-26	0.589714	0.675	0.694	7.44e-23		KIFC1	2.03e-25	0.333052	0.115	0.009	3.33e-22
															TBX3	4.91e-70	0.374487	0.468	0.333	8.04e-67		C11orf86	1.74e-247	0.578924	0.17	0.008	2.85e-244		TAGAP	1.11e-14	0.329106	0.104	0.013	1.82e-11
															CCL8	3.28e-10	0.370717	0.133	0.097	5.37e-07		FKBP1B	9.18e-81	0.578562	0.252	0.079	1.5e-77		UCP2	6.3e-17	0.328482	0.219	0.044	1.03e-13
															ITGB8	3.9e-57	0.369627	0.379	0.257	6.38e-54		KRT23	1.24e-220	0.563752	0.182	0.012	2.04e-217		GZMM	5.78e-28	0.313911	0.125	0.01	9.46e-25
															SPON2	2.07e-46	0.368886	0.911	0.898	3.4e-43		SIGLEC7	2.7e-222	0.557723	0.141	0.005	4.42e-219		SGK1	9.9e-08	0.295917	0.229	0.081	0.000162
															COL4A2	2.05e-29	0.365591	0.706	0.661	3.35e-26		CDKN1C	1.16e-21	0.551579	0.612	0.6	1.9e-18		RHOF	1.15e-06	0.28597	0.135	0.04	0.0018825
															STARD5	9.38e-75	0.365027	0.411	0.269	1.54e-71		RORB	4.97e-27	0.538905	0.676	0.67	8.13e-24		BIRC3	4.2e-15	0.28271	0.104	0.013	6.88e-12
															NFKBIZ	1.43e-51	0.364952	0.761	0.709	2.34e-48		RBP4	2.38e-19	0.537979	0.122	0.054	3.89e-16		SELPLG	3.17e-22	0.278611	0.115	0.01	5.19e-19
															PLAUR	1.53e-42	0.361793	0.57	0.499	2.51e-39		ABHD5	3.58e-32	0.531517	0.346	0.225	5.86e-29		UBASH3B	1.04e-07	0.275943	0.104	0.023	0.00017073
															VMP1	4.14e-45	0.358314	0.732	0.67	6.77e-42		AC009403.2	1.62e-74	0.528049	0.147	0.03	2.66e-71		TUBA4A	1.24e-24	0.272565	0.115	0.009	2.03e-21
															EMILIN1	6.21e-37	0.354782	0.686	0.615	1.02e-33		IGFBP6	6.89e-08	0.518983	0.887	0.96	0.000112767		SERPINA1	3.04e-18	0.272514	0.104	0.01	4.97e-15
															DIO2	4.16e-19	0.353359	0.15	0.101	6.81e-16		TSC22D3	7.02e-19	0.510208	0.501	0.446	1.15e-15
															TNXB	8.54e-34	0.352845	0.476	0.397	1.4e-30		CCDC69	1.17e-101	0.508091	0.219	0.05	1.91e-98
															PAPLN	1.4e-66	0.351451	0.328	0.199	2.29e-63		WBSCR27	1.81e-92	0.489065	0.219	0.054	2.96e-89
															CLDN10	7.8e-37	0.350776	0.402	0.311	1.28e-33		CHST2	1.14e-14	0.484226	0.49	0.448	1.86e-11
															HTR2B	2.31e-74	0.349787	0.52	0.377	3.77e-71		RP11-597M17.1	6.45e-137	0.48239	0.141	0.013	1.06e-133
															SECISBP2L	3.56e-89	0.34615	0.351	0.198	5.83e-86		TNFRSF12A	5.46e-06	0.475715	0.359	0.345	0.00893324
															ZNF516	2.64e-42	0.346022	0.449	0.346	4.33e-39		SMIM3	7.09e-21	0.474885	0.273	0.181	1.16e-17
															LTBP1	1.96e-47	0.344335	0.325	0.221	3.21e-44		HSPA2	7.88e-17	0.465662	0.448	0.381	1.29e-13
															CD59	8.34e-287	0.344168	0.947	0.928	1.36e-283		HSBP1L1	7.15e-18	0.459038	0.297	0.218	1.17e-14
															EFNA5	2.02e-83	0.340781	0.259	0.125	3.31e-80		LINC01358	4.61e-13	0.458668	0.252	0.186	7.55e-10
															SLC40A1	4.13e-92	0.340044	0.495	0.321	6.77e-89		TREM1	1.88e-72	0.456308	0.151	0.032	3.07e-69
															ITGA5	2.55e-44	0.338323	0.435	0.334	4.18e-41		SPOCK2	8.58e-98	0.451551	0.185	0.036	1.4e-94
															CTHRC1	2.25e-56	0.335283	0.197	0.096	3.68e-53		NDUFA4L2	2.91e-43	0.451081	0.129	0.036	4.77e-40
															OMD	7.1e-49	0.333992	0.558	0.472	1.16e-45		GADD45G	4.21e-27	0.449342	0.668	0.606	6.9e-24
															GNG4	2.56e-101	0.3318	0.449	0.269	4.18e-98		SERPINB2	2.16e-84	0.435909	0.126	0.019	3.54e-81
															KLF6	4.24e-45	0.331477	0.909	0.865	6.93e-42		STAR	3.33e-66	0.430215	0.165	0.041	5.46e-63
															SLC5A3	1.06e-74	0.330441	0.258	0.131	1.73e-71		LGALS9	1.16e-19	0.430084	0.381	0.285	1.89e-16
															NAALAD2	1.14e-55	0.330129	0.351	0.233	1.87e-52		CCL8	1.29e-13	0.428488	0.176	0.104	2.11e-10
															PLIN2	1.61e-56	0.329869	0.8	0.763	2.63e-53		LINC00467	4.75e-49	0.422329	0.169	0.054	7.78e-46
															KCNK6	1.18e-23	0.329815	0.69	0.675	1.93e-20		RXFP1	2.17e-88	0.422074	0.152	0.027	3.55e-85
															FLNA	2.41e-29	0.325442	0.789	0.747	3.94e-26		CRYGN	5.41e-51	0.420135	0.204	0.072	8.86e-48
															PSD3	2.15e-40	0.324265	0.486	0.399	3.52e-37		CDK2AP2	7.75e-18	0.419526	0.494	0.451	1.27e-14
															PAWR	1.19e-43	0.322968	0.369	0.267	1.94e-40		RAB11FIP1	1.45e-145	0.412542	0.152	0.015	2.37e-142
															OLFML2B	5.53e-33	0.321887	0.344	0.262	9.04e-30		HAND2	3.79e-18	0.407354	0.632	0.659	6.21e-15
															HES4	1.41e-43	0.320312	0.482	0.374	2.31e-40		ALDOC	1.16e-59	0.401711	0.144	0.035	1.9e-56
															POLR2J3	1.95e-32	0.318937	0.44	0.359	3.2e-29		INHA	1.99e-76	0.388277	0.131	0.023	3.26e-73
															MAP1B	5.99e-37	0.318404	0.554	0.476	9.81e-34		CLEC2B	2.65e-12	0.387928	0.727	0.773	4.34e-09
															TNFAIP2	2.36e-30	0.317472	0.471	0.393	3.86e-27		KRT18	4.28e-31	0.371558	0.138	0.051	7.01e-28
															RBBP6	3.05e-25	0.316438	0.518	0.468	4.99e-22		MCEE	1.86e-15	0.368466	0.217	0.143	3.05e-12
															IRS1	1.06e-75	0.315689	0.314	0.174	1.74e-72		IMPA2	2.01e-06	0.36732	0.265	0.236	0.00328701
															RHOB	8.34e-64	0.314592	0.931	0.916	1.37e-60		LINC00707	5.75e-193	0.367062	0.125	0.005	9.41e-190
															CDKN1C	2.87e-44	0.313978	0.646	0.575	4.7e-41		ADAMTS2	4.01e-14	0.364788	0.225	0.152	6.56e-11
															PLPP1	3.66e-27	0.312815	0.951	0.941	6e-24		CCL21	6.83e-12	0.35591	0.316	0.255	1.12e-08
															SLC16A3	4.14e-39	0.308101	0.209	0.124	6.78e-36		RGS5	6.93e-31	0.352702	0.185	0.081	1.14e-27
															ST3GAL5	1.95e-40	0.30713	0.496	0.401	3.19e-37		RP11-81H14.2	1.87e-96	0.348755	0.123	0.015	3.06e-93
															RRBP1	4.73e-32	0.303836	0.576	0.52	7.74e-29		SMCO3	3.12e-159	0.348288	0.125	0.007	5.1e-156
															RP11-138A9.2	1.52e-25	0.300869	0.389	0.31	2.48e-22		HIST1H2BC	1.73e-168	0.347014	0.13	0.007	2.83e-165
															MUM1	1.67e-23	0.299396	0.401	0.333	2.73e-20		UPP1	7.03e-20	0.345953	0.165	0.085	1.15e-16
															DST	6.29e-19	0.297057	0.522	0.479	1.03e-15		HLX	7.4e-33	0.332658	0.125	0.042	1.21e-29
															STRA6	1.35e-29	0.294127	0.446	0.368	2.2e-26		RP11-879F14.2	8.5e-34	0.332562	0.128	0.042	1.39e-30
															CREM	1.62e-25	0.293763	0.563	0.511	2.66e-22		CSH1	3.24e-16	0.332403	0.21	0.129	5.3e-13
															FGF10	8.57e-57	0.293691	0.194	0.095	1.4e-53		DNAAF1	9.93e-70	0.330915	0.117	0.02	1.63e-66
															ATP6V0A1	4.37e-37	0.292115	0.319	0.228	7.15e-34		DPT	4.31e-12	0.329648	0.153	0.092	7.06e-09
															PDGFRB	1.02e-24	0.290578	0.472	0.411	1.67e-21		GPX3	9.09e-09	0.326041	0.273	0.22	1.49e-05
															ID1	2.76e-15	0.290491	0.324	0.269	4.52e-12		RP11-983P16.4	5.99e-42	0.314436	0.144	0.045	9.81e-39
															RGL3	1.85e-51	0.290314	0.261	0.153	3.03e-48		MOSPD2	1.52e-20	0.312342	0.145	0.069	2.49e-17
															ARL4D	5.08e-30	0.290306	0.515	0.451	8.31e-27		ATOH8	1.47e-22	0.309745	0.149	0.068	2.4e-19
															LAMA4	6.27e-32	0.284525	0.566	0.499	1.03e-28		DMKN	1.78e-12	0.309672	0.176	0.111	2.91e-09
															RSRP1	2.76e-18	0.282614	0.623	0.594	4.51e-15		PHYHIP	1.22e-09	0.308554	0.203	0.148	1.99e-06
															RP11-138A9.1	5.46e-24	0.282391	0.444	0.375	8.93e-21		VTN	8.94e-09	0.30602	0.193	0.141	1.46e-05
															LTBP4	1.7e-24	0.282132	0.722	0.693	2.78e-21		RGS22	6.05e-06	0.303367	0.296	0.262	0.0099049
															PLAU	3.61e-19	0.280577	0.396	0.341	5.91e-16		RP11-295G20.2	2.72e-17	0.292152	0.134	0.067	4.45e-14
															LOX	2.15e-102	0.278909	0.218	0.08	3.53e-99		PSORS1C1	5.64e-22	0.290849	0.134	0.059	9.23e-19
															EMP1	7.34e-55	0.278164	0.799	0.741	1.2e-51		TBXA2R	1.24e-45	0.289367	0.13	0.035	2.02e-42
															TGFBI	6.25e-25	0.277288	0.411	0.335	1.02e-21		HBB	1.68e-34	0.288261	0.147	0.052	2.76e-31
															F2R	8.68e-63	0.276799	0.387	0.254	1.42e-59		C1QTNF1-AS1	2.35e-177	0.287247	0.11	0.004	3.85e-174
															HERPUD1	5.58e-37	0.275119	0.763	0.739	9.13e-34		CSRP2	1.15e-10	0.286219	0.116	0.066	1.88e-07
															RSPO3	1.09e-39	0.273521	0.238	0.147	1.78e-36		RP13-884E18.2	5.99e-112	0.281506	0.102	0.008	9.81e-109
															FAM207A	4.33e-22	0.271161	0.463	0.413	7.08e-19		NOL3	1.2e-14	0.268649	0.146	0.081	1.96e-11
															ANOS1	3.58e-130	0.269857	0.184	0.046	5.86e-127		MYZAP	6.13e-55	0.261837	0.101	0.019	1e-51
															ADCY1	7.75e-37	0.269587	0.321	0.228	1.27e-33		ITGA1	1.49e-11	0.261482	0.139	0.082	2.43e-08
															RCN3	1.11e-26	0.268902	0.546	0.492	1.82e-23		PRR34-AS1	2.27e-23	0.260213	0.13	0.054	3.71e-20
															CCNL2	4.6e-16	0.266028	0.334	0.282	7.52e-13		SPON2	5.58e-09	0.255479	0.857	0.907	9.13e-06
															DNAJB9	6.47e-25	0.265217	0.55	0.499	1.06e-21
															IGF2	7.69e-27	0.264655	0.86	0.834	1.26e-23
															CLSTN1	4.51e-37	0.26326	0.3	0.208	7.38e-34
															MAP3K5	4.89e-114	0.263146	0.408	0.213	8e-111
															ACE	1.88e-69	0.263072	0.198	0.088	3.08e-66
															RP3-428L16.2	2.21e-46	0.262569	0.234	0.136	3.61e-43
															GPRC5B	5.93e-36	0.261384	0.326	0.233	9.7e-33
															IGF1R	9.15e-59	0.258088	0.226	0.118	1.5e-55
															PILRA	1.17e-13	0.257289	0.541	0.515	1.91e-10
															AKAP12	9.62e-14	0.256241	0.605	0.582	1.57e-10
															SLC7A8	1.09e-41	0.256045	0.332	0.231	1.78e-38
															LINC00969	3.56e-24	0.254462	0.363	0.291	5.83e-21
															NPW	1.22e-06	0.253701	0.575	0.559	0.00199395
															H1FX	1.59e-29	0.253647	0.417	0.335	2.6e-26
															CFH	3.86e-42	0.252023	0.169	0.087	6.32e-39
