# Supplementary material for: Gene Regulatory Network Analysis of Decidual Stromal Cells and Natural Killer Cells
Source: Reprod Sci. 2024 Aug 1;31(10):3159–74. doi: 10.1007/s43032-024-01653-1 (PMC11438719; doi:10.1007/s43032-024-01653-1)
Supplement: Supplementary file 2 — Supplementary Table 2 (XLSX 47 KB) [file 43032_2024_1653_MOESM2_ESM.xlsx]

## Sheet: Sheet1
dS1A	rss		dS1B	rss		dS2	rss		dS3	rss		dSsen/nk	rss
HOXC10(16g)	0,36074014		AHR(22g)	0,510983856		PITX1(29g)	0,519782237		ZNF226(8g)	0,425601293		THRA(18g)	0,329882247
NR2F1(12g)	0,351627421		NFATC1(17g)	0,508953998		PRDM1(264g)	0,511453186		STAT5A(18g)	0,32778169		ZNF683(6g)	0,322337325
LTF(7g)	0,351424891		KLF4(59g)	0,508387627		SOX5(105g)	0,507734619		ATF6(21g)	0,319545115		MDM2(10g)	0,283987909
SRF(217g)	0,335470161		FOXO3(190g)	0,507508187		ARID3A(48g)	0,503311174		BRF2(167g)	0,316713534		PPARA(33g)	0,272863979
NPAS2(52g)	0,327707133		BCL3(80g)	0,507436537		PBX3(200g)	0,501518644		ZNF274(237g)	0,297580134		ELF3(5g)	0,260992123
ETV7(198g)	0,326063081		MAFF(379g)	0,506415517		HOXC9(11g)	0,501470938		TBX3(52g)	0,297562804		SMAD1(11g)	0,256952975
POLR2A(251g)	0,325898261		KLF9(155g)	0,505727116		NFYA(71g)	0,497382137		ZNF362(47g)	0,295210391		ETV6(91g)	0,24788577
SPIB(125g)	0,324856876		ELF1(628g)	0,503313816		FOXP1(706g)	0,49548775		DDIT3(104g)	0,293852848		EOMES(116g)	0,242822564
MSX2(17g)	0,324446095		BHLHE40(282g)	0,502554831		STAT2(176g)	0,493947583		KLF5(11g)	0,29117104		KLF2(17g)	0,237918814
TCF21(47g)	0,324283129		EGR3(54g)	0,502291581		TFAP2C(57g)	0,492156946		ELK3(152g)	0,284716075		GATA3(42g)	0,235466102
MYBL2(10g)	0,324226771		FOSL1(414g)	0,501089896		NFE2L1(134g)	0,491683157		MECOM(53g)	0,283772009		ZNF264(15g)	0,231502455
TCF7L1(39g)	0,323987798		CEBPZ(214g)	0,500544995		YY1(622g)	0,488150079		ZNF189(116g)	0,282004188		RUNX3(247g)	0,225421608
GABPA(85g)	0,322788269		MAX(482g)	0,4998488		FOXP2(47g)	0,486903851		SP4(110g)	0,280656149		ZNF430(5g)	0,216831875
RUNX2(19g)	0,321295861		JUN(28g)	0,499311377		TCF7L2(74g)	0,486483533		TRIM69(136g)	0,278951934		ATF5(14g)	0,212658836
GATA6(60g)	0,317957045		SREBF1(384g)	0,498799179		CERS6(14g)	0,486423405		ZSCAN29(10g)	0,278835968		HSF2(32g)	0,203444081
ZNF467(74g)	0,317825463		MYC(1279g)	0,498701874		FOSL2(293g)	0,485312795		ATF7(66g)	0,277741748		ZNF652(19g)	0,203350682
MEF2C(220g)	0,317725039		HOXA9(114g)	0,498691106		WT1(1003g)	0,48432667		GABPA(85g)	0,276382722		CBFB(93g)	0,199428588
NR2F2(99g)	0,317701535		KLF6(213g)	0,498151335		KLF15(124g)	0,484060001		CPEB1(12g)	0,274112316		ZNF239(8g)	0,199199031
STAT1(831g)	0,317043656		KLF10(438g)	0,496998247		MEF2D(76g)	0,483610355		E2F3(78g)	0,27320359		RXRA(33g)	0,197081474
ATF3(1085g)	0,316780436		REL(394g)	0,495619894		CREB3L2(240g)	0,482306949		NANOG(27g)	0,271811232		LTF(7g)	0,196950331
LARP1(6g)	0,316500601		CREB5(338g)	0,495311452		MAF(117g)	0,481854527		GATA3(42g)	0,271640668		MECOM(53g)	0,195585073
NFKB2(329g)	0,315697238		FOSB(1129g)	0,49516343		ZNF568(67g)	0,481185712		ELK1(90g)	0,270408315		REL(394g)	0,195423312
TRIM69(136g)	0,315411364		ATF3(1085g)	0,494893511		ATF6B(102g)	0,481056314		ZNF880(18g)	0,269794163		SMAD5(30g)	0,194204826
BCL6(7g)	0,315357951		MEF2C(220g)	0,49458868		MXI1(361g)	0,480898058		NRF1(66g)	0,269273493		ETS1(330g)	0,193959196
RARB(18g)	0,315239001		JUNB(1447g)	0,49368861		ZEB1(39g)	0,47980901		E2F6(212g)	0,268127823		ZNF180(3g)	0,193583016
ZNF234(35g)	0,314986378		BATF3(125g)	0,493318014		HES6(210g)	0,479296626		HSF2(32g)	0,267170418		RUNX1(11g)	0,193256702
UQCRB(450g)	0,314904861		BCLAF1(1018g)	0,492540164		TEAD2(15g)	0,479097082		MYRF(8g)	0,266729752		ZNF568(67g)	0,192873554
ZBTB18(15g)	0,314375966		JAZF1(139g)	0,492427789		SOX4(926g)	0,478440526		POLR3G(51g)	0,26661079		MSC(5g)	0,192791196
SIN3A(143g)	0,313983547		NR2F2(99g)	0,492404513		REST(318g)	0,478411908		CREB3L1(458g)	0,266511793		FOXN3(79g)	0,192610578
NR2F6(75g)	0,313405127		ZNF467(74g)	0,492069814		STAT5B(37g)	0,478311745		PBX3(200g)	0,266000754		TCF3(27g)	0,191536409
JAZF1(139g)	0,313386056		ATF4(477g)	0,49205633		ZBTB7C(28g)	0,47782992		RELA(60g)	0,265964337		HOXC8(11g)	0,190695063
ENO1(94g)	0,313329244		REST(318g)	0,491129357		ELK4(249g)	0,477358849		TAF1(37g)	0,264978845		RFX3(22g)	0,190395499
HEYL(15g)	0,31269688		TAGLN2(18g)	0,490364627		SREBF2(285g)	0,476848738		HIF3A(16g)	0,264869165		MEX3C(6g)	0,190191579
ZNF408(32g)	0,312526819		HDAC2(1351g)	0,489487626		FOXO1(551g)	0,476136604		TCF7L2(74g)	0,26459903		RXRB(48g)	0,189622675
TRIM28(181g)	0,311968318		UQCRB(450g)	0,48938925		USF2(167g)	0,475958918		PAX8(22g)	0,26440162		PKNOX1(20g)	0,189209728
IRF4(52g)	0,311935506		NFIL3(143g)	0,489322018		ZBTB7A(354g)	0,475938048		ZNF568(67g)	0,263159683		NR1H3(36g)	0,188787871
POLE3(203g)	0,311666389		IRF1(887g)	0,48908025		E2F6(212g)	0,475706733		CBFB(93g)	0,262968265		MYBL2(10g)	0,188628897
ZNF596(20g)	0,311626045		ENO1(94g)	0,48880719		CEBPD(509g)	0,475388545		SOX6(32g)	0,262028611		ZNF182(8g)	0,188395849
TAGLN2(18g)	0,311367163		JUND(972g)	0,488023871		GTF3C2(123g)	0,474967237		ZNF134(18g)	0,262004818		IRF7(621g)	0,18823316
TFAP2A(19g)	0,311084215		FOS(2070g)	0,487757089		HLF(45g)	0,474329613		TFEB(25g)	0,26169301		ELK3(152g)	0,188072231
AKR1A1(5g)	0,310884768		EGR1(3364g)	0,487607552		JUN(28g)	0,473584097		ZNF596(20g)	0,261624636		IRF8(45g)	0,187938558
ZFHX3(35g)	0,310540117		TAF7(1579g)	0,486783667		CUX1(887g)	0,472312136		ATF1(218g)	0,261241828		NANOG(27g)	0,187913982
ETV3(72g)	0,310385168		MECP2(9g)	0,486588202		RELB(233g)	0,47141749		MECP2(9g)	0,260819977		MLX(39g)	0,187753846
NFKB1(215g)	0,309963095		HEYL(15g)	0,486243333		TFEB(25g)	0,471098164		CTCF(140g)	0,260323516		MXD3(22g)	0,18753195
ETV2(170g)	0,309563336		KLF3(54g)	0,485996137		MECP2(9g)	0,471074365		THAP1(169g)	0,260195376		ZNF816(3g)	0,187288722
MYC(1279g)	0,309301024		BCL6(7g)	0,485865432		ETV5(119g)	0,470670489		PRKAA2(27g)	0,259968302		ZNF140(15g)	0,187152009
IRF1(887g)	0,309253825		ETV2(170g)	0,48565208		ELF4(33g)	0,470150663		USF1(79g)	0,259627556		STAT5A(18g)	0,18714107
MAZ(194g)	0,308690465		ZNF234(35g)	0,485638458		ZNF189(116g)	0,469943191		STAT1(831g)	0,259488295		EGR4(27g)	0,18693266
TBX2(19g)	0,308155053		RAD21(380g)	0,485606933		TRIM28(181g)	0,469138776		DDX43(15g)	0,259408605		RELA(60g)	0,186896658
HOXD10(23g)	0,308142663		TEAD1(104g)	0,485559059		EP300(93g)	0,468786102		HOXD11(11g)	0,25874004		CPEB1(12g)	0,186835182
JUND(972g)	0,30808769		CEBPB(3139g)	0,485092234		RAD21(380g)	0,468358624		CREM(1250g)	0,258234442		ZBTB18(15g)	0,186741169
BATF3(125g)	0,307830998		FOXL2(24g)	0,485051998		IRF2(178g)	0,468356896		EOMES(116g)	0,258050113		ZFHX3(35g)	0,18668652
NR1D2(19g)	0,307425416		HOXD10(23g)	0,484742141		KLF3(54g)	0,468331016		MAZ(194g)	0,257898091		SP1(73g)	0,186359912
HOXA11(17g)	0,307181429		HOXA11(17g)	0,484551093		CREM(1250g)	0,468156823		HES6(210g)	0,257755296		IRF3(256g)	0,18623557
HDAC1(115g)	0,306891198		NFKB1(215g)	0,484418592		ELF2(157g)	0,468117088		TFE3(31g)	0,257628415		FOXJ1(17g)	0,186193944
CUX1(887g)	0,306120313		TGIF2(85g)	0,484162347		ZNF513(71g)	0,467668824		NR2C1(14g)	0,257514274		PATZ1(13g)	0,186077754
EGR1(3364g)	0,30541548		HOXD9(73g)	0,484062422		GABPB1(336g)	0,46746676		NFYA(71g)	0,257493099		NFKB1(215g)	0,185980769
REL(394g)	0,305299135		XBP1(2075g)	0,483866674		KDM5A(318g)	0,46716966		WT1(1003g)	0,257433602		GABPA(85g)	0,185883017
NFIL3(143g)	0,305270379		SRF(217g)	0,483829523		KLF16(48g)	0,466815644		ENO1(94g)	0,257423189		SOX11(48g)	0,185776528
EGR3(54g)	0,305031641		ETS1(330g)	0,483419863		BACH1(121g)	0,466624085		USF2(167g)	0,257329554		PPARGC1A(7g)	0,185772456
ZNF429(27g)	0,304839927		IRF9(252g)	0,483252588		SP3(223g)	0,466199756		ZEB2(9g)	0,257262803		TEF(10g)	0,185767802
KLF9(155g)	0,304737579		CEBPD(509g)	0,483129749		ASAP3(42g)	0,4645946		MXD3(22g)	0,257060752		NFKB2(329g)	0,18571256
ZNF761(10g)	0,304645282		ETV7(198g)	0,482350447		TAF7(1579g)	0,464380945		XBP1(2075g)	0,257008238		FOXJ2(9g)	0,18565411
TEAD1(104g)	0,304563967		ZBTB7A(354g)	0,482248495		SMARCC2(66g)	0,463439802		MLX(39g)	0,256794039		ZNF101(7g)	0,185635816
BRCA1(187g)	0,304487905		ZBTB7C(28g)	0,481746887		BCLAF1(1018g)	0,462654587		BRCA1(187g)	0,2567059		EGR3(54g)	0,185512163
ATF4(477g)	0,304487427		KLF13(75g)	0,481693748		IRF7(621g)	0,461179415		UQCRB(450g)	0,256664146		TBX19(10g)	0,185485317
SP3(223g)	0,304476971		SPIB(125g)	0,481307124		ZNF429(27g)	0,459485895		RBBP5(175g)	0,256353969		POLR2A(251g)	0,185435943
POLR3G(51g)	0,304414737		ATF1(218g)	0,481180699		MXD3(22g)	0,458688332		TAGLN2(18g)	0,256323952		ETV3(72g)	0,185326996
FOXL2(24g)	0,304084292		TFAP2A(19g)	0,48036342		CREB5(338g)	0,458585189		IRF7(621g)	0,256291069		MAZ(194g)	0,185311626
FOS(2070g)	0,304045097		MAFK(52g)	0,480036764		HDAC2(1351g)	0,458205678		NPAS2(52g)	0,256089374		NPAS2(52g)	0,185199881
FOSB(1129g)	0,303888637		AKR1A1(5g)	0,47934265		CEBPB(3139g)	0,457377781		ETS1(330g)	0,255807556		KLF16(48g)	0,185156209
ETV6(91g)	0,30373104		HMGB3(92g)	0,47908192		CTCF(140g)	0,45663607		YY1(622g)	0,255680654		PRKAA1(16g)	0,185119313
FOSL1(414g)	0,30354069		IRF7(621g)	0,47890462		RBBP5(175g)	0,456573945		ETV3(72g)	0,255589622		NF1(6g)	0,185102301
ZNF16(42g)	0,30349664		MXD1(83g)	0,478900727		ELK1(90g)	0,456546565		BCL6(7g)	0,255536624		SP4(110g)	0,185096006
XBP1(2075g)	0,303417625		E2F4(135g)	0,478894427		E2F4(135g)	0,456177891		KLF16(48g)	0,255342798		TFAP2C(57g)	0,185055774
IRF9(252g)	0,303375252		ZBTB14(51g)	0,478327525		SP1(73g)	0,456174738		CEBPB(3139g)	0,255271837		TP53(11g)	0,184916674
BACH1(121g)	0,3032922		KDM5A(318g)	0,478294862		NFKB2(329g)	0,456075419		MXD1(83g)	0,254933804		LEF1(13g)	0,184915164
FOXO1(551g)	0,30313082		CREB3L1(458g)	0,47813944		NFYC(40g)	0,456069971		HDAC1(115g)	0,25489302		ZNF16(42g)	0,184899234
SP1(73g)	0,303004325		TBP(69g)	0,47805277		GATA6(60g)	0,455649248		MXI1(361g)	0,254753749		ETV5(119g)	0,184771964
ZNF91(117g)	0,302907451		MSX2(17g)	0,477503134		ZNF274(237g)	0,455392345		PRDM1(264g)	0,254667416		SPIB(125g)	0,184753481
HOXD9(73g)	0,302732853		SOX4(926g)	0,477179647		ZNF91(117g)	0,455356402		IRF2(178g)	0,254648633		HIVEP2(27g)	0,184730978
BHLHE40(282g)	0,3021497		IRF3(256g)	0,47696354		POLE3(203g)	0,455350352		MEF2A(57g)	0,254499061		HOXA13(18g)	0,184677797
NFIC(10g)	0,302077633		PHF8(116g)	0,476942537		MEF2A(57g)	0,455301731		HMGB3(92g)	0,254420519		SREBF2(285g)	0,184670571
SREBF2(285g)	0,301827334		HDAC1(115g)	0,476764292		MAZ(194g)	0,45516966		ETV5(119g)	0,25400709		ASCL2(6g)	0,18466586
GABPB1(336g)	0,301381079		BACH1(121g)	0,476350844		SREBF1(384g)	0,454982578		PKNOX1(20g)	0,253920681		ZNF121(29g)	0,184612839
KLF13(75g)	0,300955318		POLE3(203g)	0,47627518		MAFK(52g)	0,454936223		ZNF143(92g)	0,253506973		MXD1(83g)	0,184581456
IRF8(45g)	0,300748836		TEAD2(15g)	0,476272526		JUNB(1447g)	0,454632068		E2F4(135g)	0,252949725		CLOCK(24g)	0,184570251
CEBPZ(214g)	0,300619604		ZNF513(71g)	0,475758998		FOS(2070g)	0,454591291		ATF4(477g)	0,252918423		POLR3G(51g)	0,184560904
JUNB(1447g)	0,30053838		NFKB2(329g)	0,475694282		CREB3L1(458g)	0,454388154		ZNF454(19g)	0,252845735		ZBTB7B(9g)	0,184560756
CREB3L1(458g)	0,300445636		RELB(233g)	0,475478266		XBP1(2075g)	0,454362092		EGR1(3364g)	0,252206724		TAF1(37g)	0,184548211
SIX5(138g)	0,300426891		NR3C1(142g)	0,475392498		JUND(972g)	0,454107789		MAFK(52g)	0,251792872		GLI1(20g)	0,184463917
IRF3(256g)	0,300093757		ATF6B(102g)	0,475240726		TEAD1(104g)	0,454075536		ZNF429(27g)	0,251785125		MEF2D(76g)	0,184356135
CEBPB(3139g)	0,299985904		POLR2A(251g)	0,474384006		IRF3(256g)	0,454043533		NR2F6(75g)	0,251677629		ZEB2(9g)	0,184201749
HMGB3(92g)	0,299953178		ZEB1(39g)	0,474378626		TBX2(19g)	0,453599444		ARID3A(48g)	0,251566756		TRIM28(181g)	0,184170402
NFYC(40g)	0,299789183		IRF4(52g)	0,474181695		PSMC2(12g)	0,453363711		FOXO1(551g)	0,251228686		RBBP5(175g)	0,184148792
KLF10(438g)	0,299677781		SIN3A(143g)	0,474150578		CBFB(93g)	0,453085949		HDAC2(1351g)	0,251014532		NR2C1(14g)	0,183991785
ZNF264(15g)	0,299651768		ATF2(89g)	0,473987554		ATF1(218g)	0,453062797		ZNF263(22g)	0,250744679		HMGB3(92g)	0,183965971
NR3C1(142g)	0,29900864		ZNF281(36g)	0,473724362		BRF2(167g)	0,452668789		IRF9(252g)	0,250563013		TBX3(52g)	0,183925078
HOXA10(21g)	0,298977454		NR2F6(75g)	0,47367356		ETS1(330g)	0,452500314		FOS(2070g)	0,250396939		USF1(79g)	0,183891635
CREM(1250g)	0,298915804		KLF15(124g)	0,47338851		IRF9(252g)	0,452491051		PITX1(29g)	0,250335571		ETV7(198g)	0,183880588
TBP(69g)	0,298914918		ESRRA(124g)	0,473076495		KLF4(59g)	0,452490981		KLF10(438g)	0,250194111		MAFG(25g)	0,183868003
KLF6(213g)	0,298874378		SP3(223g)	0,473062316		EGR1(3364g)	0,452402045		TAF7(1579g)	0,250030139		GLIS3(22g)	0,183796974
CTCF(140g)	0,298802469		ELF2(157g)	0,472648466		KLF6(213g)	0,451940934		ETV6(91g)	0,249896053		HIF3A(16g)	0,183766324
ELK1(90g)	0,298626931		STAT1(831g)	0,472588715		STAT1(831g)	0,451887315		ZNF445(19g)	0,249208585		ZNF599(15g)	0,183753888
ELK4(249g)	0,29800427		CREM(1250g)	0,472373183		FOSB(1129g)	0,451401209		FOXP2(47g)	0,249154634		CREB5(338g)	0,183747018
MAX(482g)	0,297890844		RBBP5(175g)	0,472182189		MAFF(379g)	0,451280752		GABPB1(336g)	0,248990303		NRF1(66g)	0,183721286
FOXO3(190g)	0,297401437		MXI1(361g)	0,471431642		NR2F6(75g)	0,450667822		JAZF1(139g)	0,248952102		MEIS2(16g)	0,183666805
RXRA(33g)	0,2972128		CUX1(887g)	0,471104418		NFIL3(143g)	0,45051271		SPIB(125g)	0,248945955		POLR3A(24g)	0,183662142
HOXA3(20g)	0,297077646		WT1(1003g)	0,470818501		MXD1(83g)	0,450174922		IRF1(887g)	0,248828244		IRF2(178g)	0,183569803
ELK3(152g)	0,296855369		DDIT3(104g)	0,470647796		ELF1(628g)	0,449610208		SOX4(926g)	0,248731746		TBX2(19g)	0,183569048
IRF2(178g)	0,296636648		ZNF596(20g)	0,470356707		TCF7L1(39g)	0,449504776		MAX(482g)	0,248256083		ELK1(90g)	0,18355986
ATF2(89g)	0,296518913		GABPB1(336g)	0,47031583		TBX3(52g)	0,449454951		RUNX3(247g)	0,24816908		SIX5(138g)	0,183513543
EOMES(116g)	0,296143296		RUNX2(19g)	0,469640394		KLF13(75g)	0,448958088		ZNF846(5g)	0,248011176		BCL3(80g)	0,183372427
HLF(45g)	0,29610157		CREB3L2(240g)	0,468947906		ETV2(170g)	0,448117352		NFIL3(143g)	0,247931843		ESRRA(124g)	0,18334856
HDAC2(1351g)	0,296101556		MYBL2(10g)	0,468527612		ZNF596(20g)	0,448022569		CEBPD(509g)	0,24770747		IRF1(887g)	0,183317141
TGIF2(85g)	0,29604414		TRIM69(136g)	0,468237521		CREB1(135g)	0,447914968		ATF3(1085g)	0,247649276		EP300(93g)	0,183316877
HIVEP2(27g)	0,295934025		BRCA1(187g)	0,468193633		POLR2A(251g)	0,447626946		ETV7(198g)	0,247118559		BRCA1(187g)	0,183199806
RELB(233g)	0,295855994		ELK4(249g)	0,467365342		TGIF2(85g)	0,447028333		ASAP3(42g)	0,246952628		IRF4(52g)	0,183170683
ELF1(628g)	0,295795378		SIX5(138g)	0,467212372		IRF1(887g)	0,446903744		SMARCC2(66g)	0,246100564		CTCF(140g)	0,183153354
SREBF1(384g)	0,295584313		YY1(622g)	0,466895572		KLF9(155g)	0,446757373		CREB1(135g)	0,246065762		USF2(167g)	0,183150388
ZNF93(15g)	0,295058374		NFYC(40g)	0,465662882		ATF4(477g)	0,44665786		ELF2(157g)	0,245885554		BCL6(7g)	0,183141541
MECOM(53g)	0,294685788		POLR3G(51g)	0,465621178		SIN3A(143g)	0,44595345		POLE3(203g)	0,245871889		ELF4(33g)	0,183099843
ATF1(218g)	0,29449096		FOXP1(706g)	0,464708886		BACH2(52g)	0,445866568		ZNF513(71g)	0,245824535		ZNF569(8g)	0,183085765
STAT2(176g)	0,293519014		FOXO1(551g)	0,464683899		FOXO3(190g)	0,445585504		NFE2L1(134g)	0,245691913		RREB1(31g)	0,182938767
SOX11(48g)	0,293312206		HLF(45g)	0,464635338		BRCA1(187g)	0,445506916		FOXP1(706g)	0,244978882		SP2(17g)	0,182931794
ZNF263(22g)	0,293301145		FOSL2(293g)	0,464517758		SP4(110g)	0,445497647		FOSL2(293g)	0,244822154		ZSCAN31(13g)	0,182867537
FOSL2(293g)	0,293202553		ZFHX3(35g)	0,464409727		KLF10(438g)	0,44542791		TFAP2C(57g)	0,24458663		BHLHE40(282g)	0,182845167
CREB3L2(240g)	0,293089768		HES6(210g)	0,464359721		SIX5(138g)	0,445266156		SREBF2(285g)	0,24455162		POLE3(203g)	0,182785614
ZBTB14(51g)	0,293016815		MAF(117g)	0,463714555		ZFHX3(35g)	0,445034079		MYC(1279g)	0,244532577		MAFK(52g)	0,182778427
DDIT3(104g)	0,293015811		CREB1(135g)	0,463277808		HMGB3(92g)	0,444552754		JUNB(1447g)	0,244513438		THAP1(169g)	0,182776256
STAT5B(37g)	0,292763078		PSMC2(12g)	0,463010238		RUNX2(19g)	0,444440828		IRF3(256g)	0,244342246		ATF2(89g)	0,182748024
SOX6(32g)	0,292581366		POU2F1(11g)	0,461540907		MAX(482g)	0,444408122		HOXA9(114g)	0,244318371		HOXD9(73g)	0,182741058
IRF7(621g)	0,29250634		MEF2D(76g)	0,461492494		ATF7(66g)	0,443483727		KLF13(75g)	0,244230601		JUND(972g)	0,182712452
RUNX3(247g)	0,292304393		CTCF(140g)	0,461108694		CEBPZ(214g)	0,44334055		BATF3(125g)	0,244134479		KLF6(213g)	0,182706703
MAFF(379g)	0,292073755		RXRA(33g)	0,461073042		RREB1(31g)	0,443101898		HOXB2(11g)	0,244009256		NFATC2(19g)	0,182685053
ZEB1(39g)	0,291960204		RUNX3(247g)	0,460391024		MYC(1279g)	0,442542347		CUX1(887g)	0,243944941		GTF3C2(123g)	0,182667465
SP4(110g)	0,291617257		CERS6(14g)	0,460274864		DDIT3(104g)	0,442128127		FOSL1(414g)	0,243840619		SOX2(15g)	0,182653994
MAFK(52g)	0,291301486		IRF2(178g)	0,460153286		BHLHE40(282g)	0,44196725		RELB(233g)	0,243635459		MAF(117g)	0,182625412
BCLAF1(1018g)	0,291201616		MEF2A(57g)	0,460090887		JAZF1(139g)	0,441126737		TBP(69g)	0,243465014		CREB1(135g)	0,182625079
MAF(117g)	0,291127884		TCF7L2(74g)	0,45973768		NFKB1(215g)	0,44106147		JUND(972g)	0,243371682		NR3C1(142g)	0,182619593
HOXA9(114g)	0,290952586		NFE2L1(134g)	0,459074199		HOXA9(114g)	0,441048537		KDM5A(318g)	0,243097682		ADNP(7g)	0,182609818
RBBP5(175g)	0,290621963		SMARCC2(66g)	0,458823647		THAP1(169g)	0,441039564		GATA6(60g)	0,243065665		ZNF607(14g)	0,182607038
THAP1(169g)	0,290202003		GTF3C2(123g)	0,458493896		FOSL1(414g)	0,440703823		ZNF234(35g)	0,242797598		ZNF234(35g)	0,182577841
CREB5(338g)	0,290093344		GATA6(60g)	0,457994284		NR2F2(99g)	0,44068655		CREB3L2(240g)	0,242649305		ERF(28g)	0,182547526
TAF7(1579g)	0,290087949		STAT2(176g)	0,457705815		TCF4(12g)	0,440597045		ZNF182(8g)	0,242595202		GABPB1(336g)	0,182543949
BPTF(19g)	0,28976128		FOXP2(47g)	0,45767052		FOXL2(24g)	0,440336338		FOSB(1129g)	0,242546983		STAT1(831g)	0,18245964
ESRRA(124g)	0,289688887		CBFB(93g)	0,457161961		MEF2C(220g)	0,440328134		HOXA13(18g)	0,242202739		FOSL1(414g)	0,182438429
ZNF740(23g)	0,289535094		MAZ(194g)	0,456223355		RXRA(33g)	0,440154826		TGIF2(85g)	0,241960946		PHF8(116g)	0,182437677
RAD21(380g)	0,289197012		STAT5B(37g)	0,455522776		TRIM69(136g)	0,439995657		BCLAF1(1018g)	0,241706571		JAZF1(139g)	0,182405061
NFE2L1(134g)	0,289116103		ZNF121(29g)	0,455373468		TAGLN2(18g)	0,439762945		ZBTB14(51g)	0,241688766		SIN3A(143g)	0,18240349
CERS6(14g)	0,289077442		ZNF274(237g)	0,454879419		BCL3(80g)	0,439709954		NEUROD2(19g)	0,24152366		PBX3(200g)	0,182393606
ZHX3(5g)	0,289054291		KDM4A(21g)	0,454600765		ELK3(152g)	0,439546222		EP300(93g)	0,241209576		ZNF274(237g)	0,182357837
ETS1(330g)	0,288791423		BPTF(19g)	0,453222897		BATF3(125g)	0,439426038		RAD21(380g)	0,240930277		PRKAA2(27g)	0,182344035
BRF2(167g)	0,288474287		THAP1(169g)	0,452450841		UQCRB(450g)	0,439323673		SOX11(48g)	0,240521156		ZNF12(22g)	0,182337359
KLF4(59g)	0,288364222		ARID3A(48g)	0,452333753		ESRRA(124g)	0,439145848		ZBTB7A(354g)	0,240435006		ZNF513(71g)	0,182302323
ZNF274(237g)	0,288200113		USF2(167g)	0,451958001		NR3C1(142g)	0,438858863		KLF8(10g)	0,24038547		ELK4(249g)	0,182281572
HES6(210g)	0,288162379		NFIC(10g)	0,451751586		ETV7(198g)	0,43841989		NR2F2(99g)	0,239979741		STAT2(176g)	0,182275384
POU2F1(11g)	0,288044375		ASAP3(42g)	0,451279873		ATF3(1085g)	0,437933403		EGR4(27g)	0,239880146		ATF3(1085g)	0,182257879
ZNF189(116g)	0,287885556		MECOM(53g)	0,451085643		SPIB(125g)	0,43723413		TCF3(27g)	0,239836447		BRF2(167g)	0,182240005
MEF2D(76g)	0,28772178		SREBF2(285g)	0,450767089		PHF8(116g)	0,436874346		KLF15(124g)	0,239729806		ZBTB41(13g)	0,18220013
NRF1(66g)	0,28772136		ZNF189(116g)	0,449989641		ATF2(89g)	0,436793722		PSMC2(12g)	0,239659062		ZBTB14(51g)	0,182185915
MEF2A(57g)	0,287640182		ZNF91(117g)	0,449919299		ZBTB14(51g)	0,436706749		BHLHE40(282g)	0,23955764		FOSL2(293g)	0,182162674
HOXA13(18g)	0,287541118		SOX11(48g)	0,449147393		RORA(7g)	0,436676212		KLF3(54g)	0,239284017		ZNF596(20g)	0,182146104
ZBTB7A(354g)	0,287363788		SHOX2(8g)	0,448106186		AKR1A1(5g)	0,436419507		NR3C1(142g)	0,239075239		ATF1(218g)	0,182146088
USF1(79g)	0,286588727		ZNF408(32g)	0,44732699		ENO1(94g)	0,436303831		GTF3C2(123g)	0,23907168		GMEB1(24g)	0,18213865
KLF12(17g)	0,286576331		PRDM1(264g)	0,447156223		TFAP2A(19g)	0,435760497		SIN3A(143g)	0,238743627		ZNF880(18g)	0,182137509
ATF6B(102g)	0,286556632		ETV3(72g)	0,444931062		ZNF281(36g)	0,434454463		MAF(117g)	0,238669575		STAT5B(37g)	0,182118691
ETV5(119g)	0,286032559		ZNF429(27g)	0,444796434		NFATC1(17g)	0,43406204		ZNF93(15g)	0,238638151		NR2F2(99g)	0,182086914
E2F4(135g)	0,285911555		TCF21(47g)	0,444089862		REL(394g)	0,433888851		CERS6(14g)	0,238465428		FOSB(1129g)	0,182071865
SOX4(926g)	0,285713458		TRIM28(181g)	0,44402066		RUNX3(247g)	0,433606322		NFKB2(329g)	0,238404959		MAFF(379g)	0,182070734
KDM5A(318g)	0,285567557		SOX5(105g)	0,44297218		HDAC1(115g)	0,433216813		CREB5(338g)	0,237776588		ZNF91(117g)	0,18203909
CREB1(135g)	0,285307922		PBX3(200g)	0,442646323		SRF(217g)	0,432765365		SMAD1(11g)	0,237735331		IRF9(252g)	0,182038419
E2F6(212g)	0,284942987		ETV5(119g)	0,442643191		BCL6(7g)	0,432598757		ZNF808(5g)	0,237402139		TCF21(47g)	0,182017597
FOXP2(47g)	0,284852018		ZBTB18(15g)	0,442535248		IRF4(52g)	0,431631118		IRF8(45g)	0,237244791		ATF4(477g)	0,181944668
CEBPD(509g)	0,284365443		BRF2(167g)	0,440900178		PAX8(22g)	0,43142151		CEBPZ(214g)	0,236935095		GATA6(60g)	0,18193541
ELF2(157g)	0,283851923		SP1(73g)	0,439917638		POLR3G(51g)	0,431115339		POU2F1(11g)	0,23683377		KLF15(124g)	0,181907156
NR1H3(36g)	0,283653632		E2F6(212g)	0,439375517		HOXD9(73g)	0,430270186		BCL3(80g)	0,236713034		ZNF362(47g)	0,181882441
KLF8(10g)	0,283168688		LEF1(13g)	0,439125834		ZNF362(47g)	0,430010393		STAT2(176g)	0,236353342		RPS6KA5(3g)	0,181877967
PHF8(116g)	0,283033666		ELF4(33g)	0,438102437		NRF1(66g)	0,428525356		KDM4A(21g)	0,236141474		TRIM69(136g)	0,181850887
USF2(167g)	0,283018492		TFE3(31g)	0,43802468		RELA(60g)	0,428123094		ZNF286A(8g)	0,236126586		ELF2(157g)	0,18180945
BCL3(80g)	0,282718494		ELK1(90g)	0,436843391		TFE3(31g)	0,427102358		NFKB1(215g)	0,236060244		NFIA(8g)	0,181807306
BACH2(52g)	0,28258171		EP300(93g)	0,435572049		HEYL(15g)	0,426507676		SRF(217g)	0,235947821		RFX7(9g)	0,181797162
MXI1(361g)	0,282248187		HOXA3(20g)	0,435056426		TGIF1(7g)	0,425256936		SP3(223g)	0,235652751		ETV2(170g)	0,181795261
MXD1(83g)	0,282141102		SP4(110g)	0,433611323		GABPA(85g)	0,424752926		TEAD4(53g)	0,235633838		ZNF445(19g)	0,181773853
ZNF513(71g)	0,282060372		BACH2(52g)	0,433221044		HOXA3(20g)	0,424477145		ZNF140(15g)	0,234986853		TAGLN2(18g)	0,181768243
EGR2(19g)	0,281962436		EGR2(19g)	0,432932962		ZNF846(5g)	0,42353855		ELK4(249g)	0,234962692		MYC(1279g)	0,181744925
FOXN3(79g)	0,281743157		IRF8(45g)	0,432827664		ZNF250(6g)	0,423116328		ETV2(170g)	0,23460171		UQCRB(450g)	0,181700359
ZBTB7C(28g)	0,281645663		TCF4(12g)	0,430343096		EGR2(19g)	0,422500009		FOXN3(79g)	0,234515417		EGR1(3364g)	0,181632372
SOX5(105g)	0,281401762		RELA(60g)	0,430278245		USF1(79g)	0,422012472		MEF2C(220g)	0,234444689		JUNB(1447g)	0,181620554
EP300(93g)	0,281338827		NRF1(66g)	0,427097298		TBP(69g)	0,42178108		ELF1(628g)	0,234384127		NFIL3(143g)	0,181620143
RELA(60g)	0,281255326		RORA(7g)	0,426630187		POU2F1(11g)	0,421358292		ZBTB7C(28g)	0,233957152		SMARCC2(66g)	0,18161398
TFAP4(28g)	0,280623584		ELK3(152g)	0,425426708		KDM4A(21g)	0,421281526		MYBL2(10g)	0,233791539		NR2F6(75g)	0,181605553
TFDP2(9g)	0,280460242		TCF7L1(39g)	0,424101238		TCF21(47g)	0,42113697		MAFF(379g)	0,233576512		SRF(217g)	0,18158869
TEAD2(15g)	0,280230588		NR2F1(12g)	0,423203669		TEAD4(53g)	0,420594663		NFYB(4g)	0,2334892		GZF1(5g)	0,181580434
KLF15(124g)	0,280200728		KLF16(48g)	0,423068075		HOXD11(11g)	0,418722345		PPARA(33g)	0,233458891		CEBPA(4g)	0,181525556
WT1(1003g)	0,279933733		NPAS2(52g)	0,421715062		NPAS2(52g)	0,418145533		SREBF1(384g)	0,233445901		ZNF429(27g)	0,181510848
GTF3C2(123g)	0,279470908		GABPA(85g)	0,420427642		ZNF467(74g)	0,417936086		ZNF398(9g)	0,233214674		BATF3(125g)	0,181499824
HOXB2(11g)	0,279445187		HOXB2(11g)	0,420180603		EGR3(54g)	0,417833588		SMAD5(30g)	0,233176975		FOS(2070g)	0,181490851
ZNF281(36g)	0,279390354		ZNF148(7g)	0,418418554		ZNF121(29g)	0,417823294		REST(318g)	0,233075067		ZSCAN9(16g)	0,181489718
ZNF846(5g)	0,279385244		ZNF143(92g)	0,41838143		ZNF143(92g)	0,41771973		FOXO3(190g)	0,232768916		SP3(223g)	0,181467491
ERF(28g)	0,279144079		LTF(7g)	0,417814206		AHR(22g)	0,416894396		TEAD2(15g)	0,232295134		BACH1(121g)	0,181430343
FOXP1(706g)	0,279114569		NFYA(71g)	0,415216449		SHOX2(8g)	0,415673798		ATF6B(102g)	0,232189054		KLF10(438g)	0,181416558
MXD3(22g)	0,27906994		ZNF761(10g)	0,415215236		ZNF761(10g)	0,415320434		HLF(45g)	0,231997221		ATF7(66g)	0,181410807
ZNF454(19g)	0,278932566		HIVEP2(27g)	0,411159575		FOXN3(79g)	0,415221953		POLR2A(251g)	0,231968912		ZNF408(32g)	0,181408726
ZNF121(29g)	0,278154461		RARB(18g)	0,410144491		NR1D2(19g)	0,41336209		JUN(28g)	0,231937391		ZNF273(4g)	0,181383579
JUN(28g)	0,277388109		RREB1(31g)	0,408530853		HIVEP2(27g)	0,41117557		DBP(13g)	0,231576339		CUX1(887g)	0,181372934
YY1(622g)	0,277321206		TFAP2C(57g)	0,408218572		MYBL2(10g)	0,410853871		TRIM28(181g)	0,231125534		TBX6(3g)	0,181359054
SMARCC2(66g)	0,277140453		NR1D2(19g)	0,407289343		EOMES(116g)	0,409884874		HEYL(15g)	0,231083112		HDAC1(115g)	0,181351434
E2F3(78g)	0,276836341		RBPJ(4g)	0,407261396		ETV3(72g)	0,409831532		REL(394g)	0,231051816		NR1D2(19g)	0,181322269
REST(318g)	0,276515805		SP5(19g)	0,405824863		TAF1(37g)	0,409061447		ZNF502(6g)	0,230817488		CEBPZ(214g)	0,181319827
ZNF250(6g)	0,276224384		FOXN3(79g)	0,40365281		ERF(28g)	0,407473142		ZSCAN9(16g)	0,230170924		ZBTB7A(354g)	0,181317685
ASAP3(42g)	0,275503906		HOXD11(11g)	0,401464137		KLF12(17g)	0,40650385		BACH1(121g)	0,23004034		FOXO1(551g)	0,181310007
CBFB(93g)	0,274960101		HOXA10(21g)	0,400824315		ETV6(91g)	0,405116962		HIVEP2(27g)	0,229988561		KLF5(11g)	0,181292259
RXRB(48g)	0,274264249		USF1(79g)	0,400233375		BPTF(19g)	0,405023774		ESRRA(124g)	0,229988413		CEBPB(3139g)	0,181278661
TCF7L2(74g)	0,273720143		SOX6(32g)	0,398575402		ZNF134(18g)	0,404603877		MSX2(17g)	0,22977704		HOXA9(114g)	0,181276279
POLR3A(24g)	0,273051602		ZNF568(67g)	0,397875058		LARP1(6g)	0,4045608		RXRA(33g)	0,229745949		KLF4(59g)	0,181269766
ZNF445(19g)	0,272428378		TFEB(25g)	0,397802041		ZNF182(8g)	0,403865097		SIX5(138g)	0,229183747		RELB(233g)	0,181233709
TCF3(27g)	0,272259202		ZNF740(23g)	0,397374802		ZHX3(5g)	0,403463046		PHF8(116g)	0,228943485		HES6(210g)	0,18119006
MEIS2(16g)	0,271945714		KLF12(17g)	0,397111047		SOX11(48g)	0,402579855		MEF2D(76g)	0,228910902		TCF4(12g)	0,181181425
SHOX2(8g)	0,270379703		MXD3(22g)	0,396426732		TFAP4(28g)	0,40223332		ZFHX3(35g)	0,228696761		DDIT3(104g)	0,181161312
PRDM1(264g)	0,269840677		HOXC10(16g)	0,395602578		ZNF445(19g)	0,402103431		TEAD1(104g)	0,228171847		TBP(69g)	0,181152225
KDM4A(21g)	0,269465036		ZNF454(19g)	0,395060644		MECOM(53g)	0,401430017		RFX3(22g)	0,228053312		ZNF281(36g)	0,181096558
CLOCK(24g)	0,269388352		ZNF16(42g)	0,393534293		MSX2(17g)	0,401374934		KLF4(59g)	0,227691401		NFYC(40g)	0,181093095
E4F1(23g)	0,269178982		TBX2(19g)	0,390309909		E2F3(78g)	0,399227004		SOX5(105g)	0,227612676		XBP1(2075g)	0,181087453
STAT5A(18g)	0,268375058		TGIF1(7g)	0,389636927		RBPJ(4g)	0,398167986		RXRB(48g)	0,227469265		NFYA(71g)	0,181086448
KLF3(54g)	0,26792269		STAT3(8g)	0,38944882		LTF(7g)	0,397106804		PPARGC1A(7g)	0,227102761		E2F3(78g)	0,181063459
NEUROD2(19g)	0,267881568		ZHX3(5g)	0,387957697		ZNF408(32g)	0,394853146		ZNF430(5g)	0,226805368		TCF7L1(39g)	0,181019868
ATF7(66g)	0,267412959		HSF2(32g)	0,387500839		ZNF599(15g)	0,39164467		ELF4(33g)	0,226674622		BACH2(52g)	0,181010432
HIF3A(16g)	0,266379035		KLF8(10g)	0,387174922		STAT3(8g)	0,39087447		HOXD9(73g)	0,226420113		NFATC1(17g)	0,181005179
DBP(13g)	0,266185785		ZEB2(9g)	0,384806095		ZNF675(4g)	0,38773422		FOXL2(24g)	0,226253857		MXI1(361g)	0,180985729
GATA3(42g)	0,265799297		TEAD4(53g)	0,384724399		MAFG(25g)	0,387399481		E4F1(23g)	0,225879132		SREBF1(384g)	0,180934358
ZNF568(67g)	0,265687907		EOMES(116g)	0,384251333		ZNF493(13g)	0,386743124		TEF(10g)	0,225681791		ZNF143(92g)	0,180916624
ELF4(33g)	0,265613275		TFAP4(28g)	0,383584507		HSF2(32g)	0,383372952		IRF4(52g)	0,225637452		E2F6(212g)	0,180811023
NANOG(27g)	0,265303329		ERF(28g)	0,382004681		ZNF234(35g)	0,382386666		NFYC(40g)	0,225634873		CEBPD(509g)	0,180805794
ARID3A(48g)	0,264862497		HOXD8(9g)	0,381400076		STAT5A(18g)	0,380951437		KLF9(155g)	0,225585048		ZNF189(116g)	0,180805273
PBX3(200g)	0,264804269		ZNF93(15g)	0,381207046		ZNF93(15g)	0,376492011		ZNF12(22g)	0,22522594		ZNF761(10g)	0,180738903
STAT3(8g)	0,264373125		ATF7(66g)	0,380992432		HOXA11(17g)	0,372845249		ZNF281(36g)	0,224686556		ENO1(94g)	0,180729387
TCF4(12g)	0,26414887		DBP(13g)	0,380617787		HOXD10(23g)	0,372406026		NR1H3(36g)	0,224411893		YY1(622g)	0,180723258
LEF1(13g)	0,263774388		ZNF300(11g)	0,374043679		RARB(18g)	0,371537852		TBX19(10g)	0,224306973		MAX(482g)	0,180719075
NFATC1(17g)	0,262299602		ZNF846(5g)	0,374016715		IRF8(45g)	0,368692978		ZNF300(11g)	0,224133634		KLF13(75g)	0,180704986
TEAD4(53g)	0,262196861		ZNF445(19g)	0,373840867		ZNF454(19g)	0,365832813		ZNF16(42g)	0,224084907		KLF9(155g)	0,180671605
NFYA(71g)	0,261879905		ZNF362(47g)	0,373808831		ZNF16(42g)	0,361073901		BRF1(12g)	0,223431861		TFAP4(28g)	0,180669572
PSMC2(12g)	0,26136443		ZNF134(18g)	0,373805036		TCF3(27g)	0,360530548		SIX2(15g)	0,223296237		CREM(1250g)	0,180642403
ZNF143(92g)	0,260942355		ZNF250(6g)	0,373606315		HOXB2(11g)	0,359850509		ZBTB7B(9g)	0,223113211		CREB3L1(458g)	0,180637082
NFIA(8g)	0,260471317		PITX1(29g)	0,373332617		NFIC(10g)	0,356637765		ZNF121(29g)	0,22301263		HEYL(15g)	0,180632994
HOXD8(9g)	0,260104249		ZNF273(4g)	0,370724501		ZNF148(7g)	0,355462858		ZNF91(117g)	0,222612709		HOXD10(23g)	0,180622403
ZNF362(47g)	0,259388804		TAF1(37g)	0,370044001		MYRF(8g)	0,355404726		HOXD8(9g)	0,222457446		ZHX3(5g)	0,180615852
ALX3(4g)	0,259340501		HIF3A(16g)	0,369646377		NR1H3(36g)	0,355003329		BACH2(52g)	0,22190294		KDM5A(318g)	0,180613399
ZNF683(6g)	0,259148414		CLOCK(24g)	0,367600371		ZNF607(14g)	0,349495618		FOXJ1(17g)	0,221500088		ZNF559(8g)	0,180574729
ZNF273(4g)	0,259011676		HOXC9(11g)	0,366631996		ZSCAN31(13g)	0,348721727		ZNF404(4g)	0,221391792		ZNF286A(8g)	0,180572142
TFAP2C(57g)	0,257624996		ETV6(91g)	0,365040491		SP9(15g)	0,347444697		KLF6(213g)	0,220589242		PAX8(22g)	0,180533157
RBPJ(4g)	0,257464676		MEIS2(16g)	0,363497888		ZEB2(9g)	0,346200367		MAFG(25g)	0,220528601		TEAD1(104g)	0,180513064
ZNF559(8g)	0,257276419		NEUROD2(19g)	0,360765773		LEF1(13g)	0,345560439		GMEB1(24g)	0,220514514		SIX2(15g)	0,180503599
GLI1(20g)	0,255583657		E2F3(78g)	0,360285866		KLF8(10g)	0,34456755		ZNF717(6g)	0,220302055		HDAC2(1351g)	0,180414443
SIX3(11g)	0,254862207		ZNF493(13g)	0,356347144		ZNF808(5g)	0,343330997		EGR2(19g)	0,220275825		KLF3(54g)	0,180402575
HOXD11(11g)	0,254830438		ZNF559(8g)	0,349686748		NR2C2(27g)	0,342536302		ATF2(89g)	0,220015522		RFX5(16g)	0,180390963
PAX8(22g)	0,254113347		NR1H3(36g)	0,349516687		CPEB1(12g)	0,341646746		RARA(9g)	0,219832041		CREB3L2(240g)	0,180352166
EGR4(27g)	0,253994571		GATA3(42g)	0,348323137		SOX6(32g)	0,338519247		TCF21(47g)	0,219671585		RAD21(380g)	0,180350754
GLIS3(22g)	0,253964977		TCF3(27g)	0,345413077		MEIS2(16g)	0,336882116		POLR3A(24g)	0,219577189		FOXP2(47g)	0,180347298
RREB1(31g)	0,253711574		POLR3A(24g)	0,345020383		MLX(39g)	0,336684002		ZEB1(39g)	0,219472085		DBP(13g)	0,180328296
GMEB1(24g)	0,251755318		TFDP2(9g)	0,344712814		ZBTB7B(9g)	0,333506406		SP9(15g)	0,21930457		GTF2IRD1(3g)	0,180316287
MAFB(10g)	0,251608334		NFIA(8g)	0,344350514		NEUROD2(19g)	0,332425516		TBX2(19g)	0,219217606		TEAD4(53g)	0,180306005
MLX(39g)	0,250892409		MAFB(10g)	0,339578513		HIF3A(16g)	0,332378267		PRKAA1(16g)	0,219201949		ZNF454(19g)	0,180262701
PITX1(29g)	0,250814884		HOXA13(18g)	0,336616018		ZNF273(4g)	0,331858571		SIX3(11g)	0,218506482		ARID3A(48g)	0,180238116
PRKAA2(27g)	0,25010715		NFYB(4g)	0,333543119		E4F1(23g)	0,331307585		GLI1(20g)	0,218391879		SOX4(926g)	0,180236772
TAF1(37g)	0,25010667		ZNF264(15g)	0,332335232		RXRB(48g)	0,33035773		HOXC10(16g)	0,217175844		BRF1(12g)	0,180213505
PATZ1(13g)	0,249883898		PRKAA2(27g)	0,33213068		GMEB1(24g)	0,330019564		TFAP4(28g)	0,217046524		NFE2L1(134g)	0,180190162
KLF16(48g)	0,247958177		MAFG(25g)	0,331177336		PRKAA2(27g)	0,329918867		ZNF101(7g)	0,216824097		FOXO3(190g)	0,180121962
TFEB(25g)	0,247845941		ZNF286A(8g)	0,330036387		HOXA13(18g)	0,327827966		SP1(73g)	0,216807316		TGIF2(85g)	0,180090479
SOX2(15g)	0,247647061		GLI1(20g)	0,328341781		GATA3(42g)	0,327740055		HOXD10(23g)	0,216805416		FOXP1(706g)	0,180076928
MECP2(9g)	0,247239441		MLX(39g)	0,32704038		CLOCK(24g)	0,327666696		RARB(18g)	0,216606394		ATF6B(102g)	0,180074691
ASCL2(6g)	0,246702007		ZNF607(14g)	0,32675558		NANOG(27g)	0,327101949		SHOX2(8g)	0,216279714		ZNF287(4g)	0,180035148
AHR(22g)	0,246382775		RFX7(9g)	0,325778637		ZNF740(23g)	0,326461199		ZNF599(15g)	0,216074597		ZNF263(22g)	0,180024644
TBX3(52g)	0,246210763		LARP1(6g)	0,324300761		TFDP2(9g)	0,325542382		IRX2(8g)	0,215781364		TFAP2A(19g)	0,17999829
CRX(9g)	0,245861		E4F1(23g)	0,32288945		PATZ1(13g)	0,325072377		ZNF148(7g)	0,215519193		ZNF740(23g)	0,179966243
ZNF136(7g)	0,245685661		CPEB1(12g)	0,319103505		ZNF597(5g)	0,323451567		ZNF597(5g)	0,214649777		ZNF681(8g)	0,179957664
NR1H2(3g)	0,24487978		PAX8(22g)	0,317904895		RFX3(22g)	0,323242848		CLOCK(24g)	0,21337937		ELF1(628g)	0,179954247
MAFG(25g)	0,244359791		ADNP(7g)	0,317673648		POLR3A(24g)	0,32109073		RUNX2(19g)	0,212530968		HLF(45g)	0,179943004
HSF2(32g)	0,244032355		ZNF599(15g)	0,315078199		SMAD5(30g)	0,317371865		ZIC1(4g)	0,2121586		ZNF493(13g)	0,179941526
ZNF404(4g)	0,243607155		STAT5A(18g)	0,313886099		ZNF263(22g)	0,317370187		TCF7L1(39g)	0,212088681		JUN(28g)	0,179934327
TGIF1(7g)	0,243266339		NANOG(27g)	0,31324603		SOX2(15g)	0,31692963		NFIC(10g)	0,211762125		ZNF404(4g)	0,179930197
TFE3(31g)	0,243246393		RXRB(48g)	0,31155568		EGR4(27g)	0,315832412		TP53(11g)	0,211567141		WT1(1003g)	0,179899884
ZNF148(7g)	0,242217235		ZNF597(5g)	0,311220271		HOXA10(21g)	0,314691741		ZNF250(6g)	0,211408283		MEF2C(220g)	0,179882007
RFX7(9g)	0,241077503		GMEB1(24g)	0,310714103		ZNF264(15g)	0,313693048		RREB1(31g)	0,211273513		HOXA10(21g)	0,179879266
SP9(15g)	0,240062368		ZSCAN31(13g)	0,309169707		TP53(11g)	0,313424475		PPARG(16g)	0,210866709		ZNF148(7g)	0,179848438
CPEB1(12g)	0,239780879		SP9(15g)	0,306362401		NFYB(4g)	0,313309611		KLF12(17g)	0,210508847		MECP2(9g)	0,179842263
DDX43(15g)	0,238841089		ZNF136(7g)	0,30001189		HOXD8(9g)	0,313214381		ZNF607(14g)	0,210315244		BCLAF1(1018g)	0,179818582
SMAD1(11g)	0,238477518		TP53(11g)	0,299508699		FOXJ1(17g)	0,313025547		HOXC9(11g)	0,210305638		EGR2(19g)	0,179813037
NR2C2(27g)	0,238443707		ZNF808(5g)	0,298995584		PRKAA1(16g)	0,311244811		ZNF408(32g)	0,210115582		MAFB(10g)	0,179731695
ZEB2(9g)	0,238134346		SOX2(15g)	0,298940672		NR2C1(14g)	0,310534527		ZSCAN31(13g)	0,209611308		PRDM1(264g)	0,179704275
ZNF599(15g)	0,237003443		TBX3(52g)	0,297945189		GLIS3(22g)	0,309387613		NR2C2(27g)	0,209546263		TEAD2(15g)	0,17969038
SP5(19g)	0,236220796		NR2C2(27g)	0,297848819		ADNP(7g)	0,308578533		ZBTB41(13g)	0,20933346		E4F1(23g)	0,179684406
RFX3(22g)	0,235895294		RARA(9g)	0,296390684		PPARGC1A(7g)	0,308126472		HOXA10(21g)	0,209216021		SOX5(105g)	0,179681541
NFATC2(19g)	0,235571306		EGR4(27g)	0,294803072		ZSCAN9(16g)	0,308006127		ERF(28g)	0,209202879		TFEB(25g)	0,179673915
SIX2(15g)	0,235102073		PATZ1(13g)	0,293620883		DDX43(15g)	0,307605262		AKR1A1(5g)	0,209197482		DDX43(15g)	0,179651057
NR2C1(14g)	0,234893541		ALX3(4g)	0,293076582		DBP(13g)	0,306577129		MSC(5g)	0,209012398		PPARG(16g)	0,179647231
ZNF597(5g)	0,234180285		RFX3(22g)	0,292680892		MAFB(10g)	0,302927075		ZNF467(74g)	0,208398976		NR2C2(27g)	0,179644054
ADNP(7g)	0,2341308		ZNF404(4g)	0,289458394		NFIA(8g)	0,301706342		SP2(17g)	0,20834693		ZNF93(15g)	0,179622137
ZNF493(13g)	0,233697998		ASCL2(6g)	0,288937383		ZBTB18(15g)	0,300042163		ZNF559(8g)	0,208262426		KLF12(17g)	0,17960883
ZBTB7B(9g)	0,231596432		SIX3(11g)	0,288344486		HOXC10(16g)	0,300003763		NR1H2(3g)	0,208055511		RARA(9g)	0,179607117
ZNF607(14g)	0,230023125		NFATC2(19g)	0,288054619		PPARA(33g)	0,299020121		GZF1(5g)	0,207415274		REST(318g)	0,179579916
ZNF134(18g)	0,228508831		ZNF263(22g)	0,286464128		ATF6(21g)	0,298193204		ZSCAN16(5g)	0,20694069		ASAP3(42g)	0,179552295
ZNF808(5g)	0,228215121		ZNF182(8g)	0,286307146		ZNF770(13g)	0,294713142		RFX5(16g)	0,206717884		NEUROD2(19g)	0,179525528
ZNF652(19g)	0,228049002		CRX(9g)	0,282031272		ZNF300(11g)	0,293239518		AHR(22g)	0,206251122		AHR(22g)	0,179502647
ZSCAN31(13g)	0,226501117		DDX43(15g)	0,279886935		ZNF559(8g)	0,292272423		TFAP2A(19g)	0,206176005		CERS6(14g)	0,179500528
SMAD5(30g)	0,225580536		RFX5(16g)	0,278355807		GLI1(20g)	0,291350149		TGIF1(7g)	0,206007766		AKR1A1(5g)	0,179482781
RFX5(16g)	0,22505183		BRF1(12g)	0,272963398		CRX(9g)	0,28866331		TCF4(12g)	0,205607237		HOXA11(17g)	0,179470839
PPARA(33g)	0,225004065		ZNF770(13g)	0,27246501		NFATC2(19g)	0,288018931		MEX3C(6g)	0,20456413		NR2F1(12g)	0,179451819
ZNF880(18g)	0,224714949		SMAD5(30g)	0,270881439		ZNF681(8g)	0,287786524		ZNF239(8g)	0,203814457		ASCL1(4g)	0,179424895
PPARGC1A(7g)	0,223972876		GLIS3(22g)	0,269311972		ZNF136(7g)	0,287783277		MDM2(10g)	0,203669696		ZNF467(74g)	0,179403692
ZNF569(8g)	0,223924147		PPARGC1A(7g)	0,267323577		ZNF502(6g)	0,287638811		HOXA11(17g)	0,203544347		TAF7(1579g)	0,179399056
PRKAA1(16g)	0,22357065		PKNOX1(20g)	0,265474051		SP5(19g)	0,287143073		EGR3(54g)	0,202301601		PITX1(29g)	0,179378851
ZNF502(6g)	0,222898663		NR2C1(14g)	0,264834702		ZNF286A(8g)	0,285609738		RUNX1(11g)	0,201990221		KDM4A(21g)	0,17937751
PKNOX1(20g)	0,222337608		ATF6(21g)	0,264171794		BRF1(12g)	0,284967323		PATZ1(13g)	0,201913619		MEF2A(57g)	0,179353192
TP53(11g)	0,221963987		ZNF569(8g)	0,261502868		RFX5(16g)	0,284106223		HOXC11(5g)	0,201831868		RUNX2(19g)	0,17931117
ZNF300(11g)	0,221346464		ZSCAN29(10g)	0,260682492		ZBTB41(13g)	0,278210914		ALX3(4g)	0,201764179		ZSCAN29(10g)	0,179304754
ZBTB41(13g)	0,221249766		ZNF502(6g)	0,258809339		TEF(10g)	0,277760481		ZBTB18(15g)	0,201548829		ZNF250(6g)	0,179213416
ZSCAN29(10g)	0,221014573		ZNF675(4g)	0,258111908		ZNF404(4g)	0,277457013		STAT5B(37g)	0,201300251		SOX6(32g)	0,179185094
RARA(9g)	0,21962536		PPARA(33g)	0,255862472		NR2F1(12g)	0,277163222		ZNF681(8g)	0,201252191		ZEB1(39g)	0,179177226
RORA(7g)	0,217240539		IRX2(8g)	0,254880219		ZNF569(8g)	0,277119476		ZNF273(4g)	0,200637976		ZNF846(5g)	0,179154468
ZNF286A(8g)	0,216041187		ZNF430(5g)	0,253367668		HOXC11(5g)	0,274556033		SOX13(11g)	0,200423835		ZNF808(5g)	0,17910985
ZNF140(15g)	0,21471755		HOXC11(5g)	0,249116972		IRX2(8g)	0,273982687		GLIS3(22g)	0,200332642		E2F4(135g)	0,179099198
ZSCAN9(16g)	0,213809835		ZSCAN9(16g)	0,248525907		PKNOX1(20g)	0,272355673		SOX2(15g)	0,200195693		MSX2(17g)	0,179079843
FOXJ1(17g)	0,213266658		ASCL1(4g)	0,248288962		ALX3(4g)	0,271947889		ZNF683(6g)	0,200083094		HOXC10(16g)	0,179073341
MDM2(10g)	0,213006246		SIX2(15g)	0,247755786		SIX2(15g)	0,270447861		MAFB(10g)	0,200075801		TCF7L2(74g)	0,178997433
ETV4(5g)	0,21111515		PRKAA1(16g)	0,247124745		ZSCAN29(10g)	0,270046471		ZNF675(4g)	0,199633708		POU2F1(11g)	0,178929889
HOXC9(11g)	0,21074847		MDM2(10g)	0,245955377		PPARG(16g)	0,269050352		LEF1(13g)	0,199199562		HOXA3(20g)	0,178904722
ATF6(21g)	0,210061935		FOXJ1(17g)	0,244969241		RFX7(9g)	0,268965972		NFATC2(19g)	0,198974705		ZNF205(6g)	0,178878374
ZNF681(8g)	0,209745425		NR1H2(3g)	0,244002972		ASCL2(6g)	0,268400159		KLF2(17g)	0,198768829		BPTF(19g)	0,178831155
NFYB(4g)	0,208890008		ZBTB7B(9g)	0,242716256		ASCL1(4g)	0,267336559		ZFP2(4g)	0,198205107		ZBTB7C(28g)	0,178788938
SP2(17g)	0,207786277		ZFP2(4g)	0,239832628		ZNF430(5g)	0,265971244		ZNF136(7g)	0,19812841		FOXL2(24g)	0,178788546
ASCL1(4g)	0,207142692		ETV4(5g)	0,236788209		SP2(17g)	0,264592934		FOXN2(3g)	0,197942729		ZNF398(9g)	0,17860196
GZF1(5g)	0,206308968		PPARG(16g)	0,236259959		ARNTL(9g)	0,262635079		BPTF(19g)	0,197815348		LARP1(6g)	0,178550607
ZNF675(4g)	0,206296104		TEF(10g)	0,235917645		ZNF140(15g)	0,258724258		IRX4(5g)	0,197777371		ZNF134(18g)	0,178520757
ZFP2(4g)	0,206012244		ZNF681(8g)	0,235273662		ZNF12(22g)	0,256990389		ZNF493(13g)	0,197556913		SOX13(11g)	0,178343058
SOX13(11g)	0,205615326		ZNF140(15g)	0,233163174		MDM2(10g)	0,252347061		MEIS2(16g)	0,19714888		RORA(7g)	0,178109367
HOXC8(11g)	0,205521012		ZNF398(9g)	0,231483689		ZNF398(9g)	0,251987896		ZNF761(10g)	0,197085587		ZNF770(13g)	0,178082956
BRF1(12g)	0,205136313		SMAD1(11g)	0,231164341		SIX3(11g)	0,250538837		ZNF770(13g)	0,197037559		TFE3(31g)	0,17796114
TEF(10g)	0,204946236		ZNF652(19g)	0,228348557		RARA(9g)	0,250081831		HOXA3(20g)	0,196618342		HOXD8(9g)	0,177893609
ZNF101(7g)	0,204261423		ZNF880(18g)	0,227532939		ETV4(5g)	0,250052608		NR1D2(19g)	0,196528125		TFDP2(9g)	0,177777629
IRX2(8g)	0,203647578		KLF2(17g)	0,225644905		ZNF880(18g)	0,249884976		CRX(9g)	0,195093135		FOXN2(3g)	0,177690422
PPARG(16g)	0,202410143		ZNF12(22g)	0,224833472		ZNF652(19g)	0,247727408		HOXC8(11g)	0,194936061		SHOX2(8g)	0,177633188
ZNF770(13g)	0,202284658		ZBTB41(13g)	0,222456957		IRX4(5g)	0,242211687		ATF5(14g)	0,194893611		NR1H2(3g)	0,177370716
ZNF182(8g)	0,201068905		MYRF(8g)	0,222412557		ZIC1(4g)	0,241685857		ZNF264(15g)	0,19486066		SIX3(11g)	0,1773507
HOXC11(5g)	0,200418786		IRX4(5g)	0,219202929		KLF5(11g)	0,240778822		ZNF740(23g)	0,194525269		HOXC9(11g)	0,177309079
TBX19(10g)	0,200348397		ZNF101(7g)	0,215964212		ZNF226(8g)	0,236787727		FOXJ2(9g)	0,194132888		IRX2(8g)	0,177293938
ZNF430(5g)	0,200069837		HOXC8(11g)	0,215403321		TBX19(10g)	0,233491751		ASCL1(4g)	0,194073699		STAT3(8g)	0,177273911
MSC(5g)	0,199787804		ARNTL(9g)	0,214214792		FOXJ2(9g)	0,232345169		NFATC1(17g)	0,19359524		HOXC11(5g)	0,177055284
KLF5(11g)	0,199556684		ZNF683(6g)	0,212743617		SOX13(11g)	0,231509363		LTF(7g)	0,192825107		ALX3(4g)	0,176784866
IRX4(5g)	0,198879108		TBX19(10g)	0,212144492		HOXC8(11g)	0,231414267		ZNF652(19g)	0,192713505		KLF8(10g)	0,176644706
ZNF12(22g)	0,197774559		FOXJ2(9g)	0,211414485		NR1H2(3g)	0,231405814		THRA(18g)	0,192351659		NFIC(10g)	0,176644586
KLF2(17g)	0,197004586		GZF1(5g)	0,211405124		ZNF101(7g)	0,227763062		ZSCAN32(4g)	0,191981863		ZNF300(11g)	0,176577675
ZNF816(3g)	0,196732352		SP2(17g)	0,210826497		IRX3(8g)	0,227298575		FOXK1(7g)	0,191869215		ZNF136(7g)	0,176574606
MEX3C(6g)	0,196369518		SOX13(11g)	0,208223727		FOXN2(3g)	0,226084883		RPS6KA5(3g)	0,191498577		ZSCAN32(4g)	0,176490148
THRA(18g)	0,196126248		ZNF717(6g)	0,20412584		ZFP2(4g)	0,22522319		IRX3(8g)	0,19137963		MYRF(8g)	0,176218758
FOXJ2(9g)	0,195838271		MEX3C(6g)	0,203662234		ZNF205(6g)	0,221866325		ZNF287(4g)	0,191304852		ATF6(21g)	0,175932954
ZNF287(4g)	0,19569064		THRA(18g)	0,203157065		SMAD1(11g)	0,218790352		GTF2B(4g)	0,191156326		TGIF1(7g)	0,175929902
ZNF398(9g)	0,194235322		ZIC1(4g)	0,201401075		MEX3C(6g)	0,217120488		ETV4(5g)	0,191067888		RBPJ(4g)	0,175897268
ARNTL(9g)	0,193334678		ZNF816(3g)	0,200246353		THRA(18g)	0,216494852		NR2F1(12g)	0,190600973		HOXD11(11g)	0,175679887
SSBP3(7g)	0,193033677		ZSCAN16(5g)	0,199839206		ZSCAN16(5g)	0,21497314		ZNF569(8g)	0,190567352		ZNF502(6g)	0,175631332
MYRF(8g)	0,19285574		IRX3(8g)	0,198815744		ZNF717(6g)	0,213491401		ZNF180(3g)	0,189125212		SP5(19g)	0,175557691
ZIC1(4g)	0,191964738		ZNF226(8g)	0,197773578		ZNF816(3g)	0,213278554		ADNP(7g)	0,18908544		HOXB2(11g)	0,175381618
GTF2B(4g)	0,19060186		ZNF205(6g)	0,197556076		FOXG1(4g)	0,212693624		RORA(7g)	0,188257736		ZNF597(5g)	0,175296368
ZNF717(6g)	0,190296059		ZNF239(8g)	0,196635044		KLF2(17g)	0,212674565		FOXG1(4g)	0,186526762		RARB(18g)	0,175209549
ZNF239(8g)	0,190290727		GTF2B(4g)	0,196208745		ZNF239(8g)	0,209998552		STAT3(8g)	0,186415217		PSMC2(12g)	0,175058667
ZSCAN16(5g)	0,18984463		KLF5(11g)	0,195903626		RPS6KA5(3g)	0,207713649		NFIA(8g)	0,186356364		CRX(9g)	0,174893057
IRX3(8g)	0,189342032		ATF5(14g)	0,195667421		GZF1(5g)	0,207669736		SP5(19g)	0,186174648		ZNF135(2g)	0,174638316
FOXN2(3g)	0,189239813		MSC(5g)	0,195161946		FOXK1(7g)	0,20518042		ZHX3(5g)	0,185883559		NFYB(4g)	0,174264593
ZNF205(6g)	0,187940555		FOXK1(7g)	0,193778935		GTF2B(4g)	0,204350721		RBPJ(4g)	0,185701987		SP9(15g)	0,173932723
ATF5(14g)	0,187810649		FOXN2(3g)	0,192306756		MSC(5g)	0,203320818		RFX7(9g)	0,185555451		ZFP2(4g)	0,17381113
ZNF736(3g)	0,187421931		CEBPA(4g)	0,191859974		CEBPA(4g)	0,202418519		ASCL2(6g)	0,183032068		GTF2B(4g)	0,173502547
ZSCAN32(4g)	0,187410666		RPS6KA5(3g)	0,189981695		GLI2(8g)	0,201589579		CEBPA(4g)	0,182625828		ZNF260(4g)	0,173500935
RPS6KA5(3g)	0,187398668		FOXG1(4g)	0,188547935		ATF5(14g)	0,199117179		ARNTL(9g)	0,182332556		ZNF717(6g)	0,173220086
SNAI1(5g)	0,187156723		SSBP3(7g)	0,185946712		SNAI1(5g)	0,197023824		GLI2(8g)	0,182020252		IRX4(5g)	0,17310239
FOXG1(4g)	0,186334972		ZNF287(4g)	0,185652938		ZNF683(6g)	0,196942296		PLAG1(3g)	0,181707816		ARNTL(9g)	0,173072365
FOXK1(7g)	0,185832935		SNAI1(5g)	0,184960899		ZSCAN32(4g)	0,196733177		GTF2IRD1(3g)	0,181605474		ZSCAN16(5g)	0,17291041
CEBPA(4g)	0,185521338		NF1(6g)	0,183244343		SSBP3(7g)	0,196213031		SNAI1(5g)	0,180761368		ZNF675(4g)	0,172664742
ZNF844(4g)	0,185275893		RUNX1(11g)	0,182609235		ZNF180(3g)	0,191197251		ARNT2(3g)	0,180590364		FOXG1(4g)	0,172574319
BHLHE41(4g)	0,181434238		ZSCAN32(4g)	0,182408641		GTF2IRD1(3g)	0,191102877		LARP1(6g)	0,180568265		ETV4(5g)	0,172250896
ARNT2(3g)	0,179997582		ZNF180(3g)	0,181793648		ZNF287(4g)	0,189989633		SSBP3(7g)	0,17960892		ZIC1(4g)	0,172191409
RUNX1(11g)	0,179131808		PLAG1(3g)	0,181029284		NF1(6g)	0,189059648		NF1(6g)	0,179108859		IRX3(8g)	0,172074963
ZNF180(3g)	0,178763204		ZNF844(4g)	0,180888521		ZNF260(4g)	0,187813836		ZNF205(6g)	0,178689957		SSBP3(7g)	0,171781671
NF1(6g)	0,178519186		PRDM4(5g)	0,180775756		PRDM4(5g)	0,187035258		PRDM4(5g)	0,178664018		SNAI1(5g)	0,171452294
PLAG1(3g)	0,177044984		ZNF736(3g)	0,178442746		ZNF736(3g)	0,186587605		TFDP2(9g)	0,177423397		PLAG1(3g)	0,171419123
GTF2IRD1(3g)	0,176875794		GTF2IRD1(3g)	0,1773859		RUNX1(11g)	0,184711638		ZNF736(3g)	0,176672733		ZNF226(8g)	0,170991978
CHD2(4g)	0,176652154		GLI2(8g)	0,175887535		ZNF844(4g)	0,183150894		ZNF844(4g)	0,175856835		PRDM4(5g)	0,170580728
ZNF226(8g)	0,176476628		BHLHE41(4g)	0,175517474		ARNT2(3g)	0,182155411		BHLHE41(4g)	0,175096382		BHLHE41(4g)	0,170255486
ZNF260(4g)	0,174162771		ZNF260(4g)	0,173952111		PLAG1(3g)	0,17961384		ELF3(5g)	0,174132072		ZNF736(3g)	0,169507338
GLI2(8g)	0,172800549		TBX6(3g)	0,172479994		BHLHE41(4g)	0,178887764		ZNF816(3g)	0,174046951		ARNT2(3g)	0,168945648
ELF3(5g)	0,172371198		CHD2(4g)	0,171700155		CHD2(4g)	0,178330635		ZNF135(2g)	0,173439539		GLI2(8g)	0,168433809
TBX6(3g)	0,172000329		ELF3(5g)	0,171330332		TBX6(3g)	0,177203693		ZNF260(4g)	0,17310619		CHD2(4g)	0,167445389
ZNF135(2g)	0,170872971		ARNT2(3g)	0,171269229		ELF3(5g)	0,176485185		HIRIP3(2g)	0,172182715		FOXK1(7g)	0,167445389
HIRIP3(2g)	0,170213897		ZNF135(2g)	0,168876999		HIRIP3(2g)	0,174176619		CHD2(4g)	0,170409204		HIRIP3(2g)	0,167445389
PRDM4(5g)	0,169249048		HIRIP3(2g)	0,168176417		ZNF135(2g)	0,170870253		TBX6(3g)	0,169559729		ZNF844(4g)	0,167445389
