# Supplementary material for: Gene Regulatory Network Analysis of Decidual Stromal Cells and Natural Killer Cells
Source: Reprod Sci. 2024 Aug 1;31(10):3159–74. doi: 10.1007/s43032-024-01653-1 (PMC11438719; doi:10.1007/s43032-024-01653-1)
Supplement: Supplementary file 3 — Supplementary Table 3 (XLSX 239 KB) [file 43032_2024_1653_MOESM3_ESM.xlsx]

## Sheet: core_regulon_targets
dS1A	POLR2A	SRF	dS1B	FOSL1	BHLHE40	MAFF	KLF6	KLF4	dS2	SOX5	NFE2L1	STAT2	PRDM1	FOXP1	ARID3A	PBX3		dS3	ZNF274	BRF2	DDIT3	ZNF226		dSsen/nk	SMAD1	PPARA	MDM2	ETV6	EOMES
	METTL13	HCCS		HOXA11	DVL2	KDM7A	CYP26B1	GPRC5A		BAZ1B	RNF10	CFLAR	SPAG9	CFH	FAM76A	RHBDD2			KRIT1	CCDC124	CROT	SEMA3A			PRDM6	GTF2IRD1	CD69	GAB2	FGR
	ERCC1	CACNA1G		TNFRSF12A	TNFRSF12A	MYLIP	TNFRSF12A	MATR3		TBC1D23	RB1CC1	SLC7A2	AASS	WNT16	SYT1	MATK			ZFX	CD9	CCL26	IL1RL1			TIE1	AGPAT4	CDKN1A	MAP2K3	ZCCHC8
	EXTL3	TBXA2R		GTF2IRD1	PHTF2	SYN1	SPAG9	TTC27		VCAN	VIM	CNTN1	HIVEP2	CFLAR	TFE3	JARID2			SYPL1	UTP18	FHL1	HSD11B1			ELK3	TFB1M	NES	TRIO	TRMT11
	SLC38A5	UBE3C		GPRC5A	DBF4	RANBP9	PRICKLE3	FAM65C		AIFM2	TIMP2	TMSB10	DCN	TFPI	FNDC3B	SYPL1			IDS	FAM160A2	GLRX2	ENPP2			HES1	TRIT1	RBM26	ARHGAP6	STOML1
	ADGRA2	MAP4K5		YAF2	CD4	PLAUR	MATR3	KLF6		CELF2	SNX29	TIMP2	MAMLD1	SLC7A2	RIF1	PRDM11			COX15	CYBA	HSPA5	SEMA7A			SPP1	TAB2	DYRK1A	FAM160A2	TNRC6C
	RUNX3	RALBP1		SAMD4A	RNF14	RABGAP1	SAMD4A	PLEKHH3		FOXN3	ATP11B	CTNNA1	NRXN3	RBM6	NLK	HSF2			GCLM	PITHD1	TNFRSF9	SP2			PCDH17	PPP2R3A	FDXR	ZBTB11	CBFA2T2
	NR1H3	ADGRA2		ALAS1	GPRC5A	SAMD4A	CD44	FGFR1		CUL1	PTPRU	LMO3	FHL1	CCDC109B	NRP1	ATP6V0A1			MAT2B	PRDM6	HEXB	RXFP1			RNASE1	ARHGEF10L	TMEM184C	TRIB2	PTPRC
	TRIT1	CHPF2		HSD17B6	SAMD4A	ATP6V0A1	ATP6V0A1	TCF7		HDAC4	BCAT1	RELT	VCAN	MYCBP2	C6orf62	ATP6V1H			RAI14	TRAM2	HERPUD1	KIAA0040			ITPRIP	COL4A4	IRS1	ZNF264	TDRD3
	GPM6B	VCL		TOMM34	RUNX3	MAP2K3	MAP2K3	WNT11		RAB27A	GPC4	PRDM1	DCUN1D1	ZFX	VEGFA	MAP4			STAU2	GOLGA5	HDAC7				EMCN	RGS1	NBPF12	LYZ	RGS1
	RRP12	TRIO		CD44	VCL	TRIO	VCL	FAM20A		SNX13	FAM135A	EVI5	WWC3	KDM7A	EIF4G1	CELF2			CTNNA1	HDAC4	BCAS1				CD34	TBC1D10A	CCL4	GLG1	TPTEP1
	PTPRU	LSG1		MAP2K3	FAM65A	PER3	TLL1	SOD2		NT5C2	EPB41L3	IFI35	RSF1	SPAG9	FN1	CHRDL2			GEMIN8	SRBD1	CALCRL				FAM167B	LGMN		PSMD7	POLDIP3
	RFXANK	FOXN3		USP2	TNC	KIF1B	FAM65A	HBEGF		NAALAD2	NFE2L1	SMG6	PRDM1	STARD3NL	ARID3A	ATG5			WWC3	RASGRP2	ASNS					VRK1		LARP4B	SUN2
	NTHL1	ATP2B4		ZFYVE16	LIMA1	USP36	PER3	TNFAIP3		FGFR1	TRPM3	TFRC	PIGV	CD4	F3	CDK14			SYNE2	GAL	CRMP1					NDRG3		NUFIP2	IL2RB
	ERBB3	YIPF1		PNKP	RELT	TMCC3	NFE2L3	ARMC2		ABL1	ITGAE	DPP8	BCAT1	ABHD5	KLF12	QSER1			POLR3E	CRMP1	RASAL2					CDS2		CD69	GZMH
	SLK	QSER1		LCP2	SPA17	USP13	RELT	MAPK8IP1		CSNK2A1	COL16A1	EIF4G3	GPBP1	CEP68	MXI1	NGFR			LIMCH1	DHRS9	SMARCA2					ZNF423		ARHGDIB	GZMB
	PRKCZ	MON2		GOPC	SBNO2	CDK14	MON2	ARHGAP9		ITGB8	TTC39A	PLD1	LIMCH1	MBTPS2	CPXM2	ME1			BCAS1	NUAK1	ALG6					MEF2D		QKI	PSMA6
	PPP2R5B	CNN2		ZNF800	KLF6	YBX3	KLF6	ACVR1C		GLI3	FTL	MKNK1	ERBB3	CALCOCO1	LPGAT1	ELOVL1			ERBB3	SEMA3A	ZBTB25					PLEKHM2		POMC	MTMR9
	DNAJA2	DGKA		TNFRSF9	ACSL4	CDH3	PSME4	FOSB		SPIN1	MMP2	CEACAM1	TBC1D22B	CLDN11	PTGIS	TP53BP1			MEF2A	SLC25A43	TSPO					CXCR4		CXCR4	NKG7
	FSTL3	MYLK		LIMA1	BCL3	KLF6	MAPK6	PTPRB		PRUNE2	PTHLH	PREP	RORA	CLK1	HSPA2	NDE1			MAPK6	COL5A3	DESI1					RREB1		RREB1	CUL2
	NOTCH3	ELOVL1		ZC3H11A	LMCD1	HDAC4	NCK2	LIF		AKNA	PIR	EPS15	NUCB2	COX15	JUND	FERMT2			EXOC5	HSPB11	TRIB3					KDM5C		HCST	GOSR2
	MARK3	EML1		MRPS24	ZNF37A	IFT80	RPS6KA2	KDM6B		PPM1H	CPXM1	ATXN7L3	FGF10	WWTR1	TMTC1	TRAF4			CRMP1	NFE2L1	KLF5					CRACR2A		HERC2	FBXW7
	DLG1	PHRF1		SPEN	NT5C2	POLB	AFF4	ERN2		UBE3A	DTX2	MMP2	CDC42	RB1CC1	CLOCK	STXBP2			MGLL	ITGAE	INTS6					CAB39		GMFG	UNC93B1
	XAB2	CFAP20		MSANTD3	NFKB2	PABPC1	NLK	EMP1		EFEMP1	SLC7A8	ZBTB25	CLASP1	HSD17B6	LRRC32	HOXA9			DPP8	CD82	METRN					RNF144B		EPSTI1	NUP107
	PPP1R12B	PRKACA		KLF6	GTF3C1	MGAT4A	RFX2	ITGA7		IVNS1ABP	ERMP1	FH	FOSL2	MAT2B	SEPT11	TCF7			MCAM	SRRT	CORO2B					NFIB		MORC2	SUDS3
	PAK3	ACTN1		PSME4	FGFR1	VASH1	ANKRD10	IL6		SLC2A1	SH3BP1	ANGPT2	PPP2R5C	VCAN	IGF1R	STK17B			N4BP2	PIR	ASAH1					ASTN2		C9orf40	GZMK
	CST7	CBFA2T2		PITX1	TNRC6C	LMCD1	TMEM40	TJAP1		STMN1	DDX17	JAK2	NECAP1	FAM65C	ZFHX3	ITGB5			NRDC	TGDS	CAV2					PLEKHA2		SRPK2	RARS
	TNS1	SLC35C2		TGFBR3	BRINP1	TFRC	DTX2	RTN1		FAM98A	MYH9	PICK1	RGS17	CNTLN	TOB1	SMAP2			LXN	SMOX	GARS					GPR183		TSPAN31	CYTIP
	PAFAH1B3	GNA11		SLC44A1	COBLL1	RHOBTB1	MYO9B	FHAD1		ZSCAN18	AP4S1	APOL1	OSGEP	FAM214A	EVI5L	SSH1			SAR1A	GLG1	HSPB1					TBL1XR1		FPGS	GNLY
	COBLL1	TGDS		LMCD1	DDHD2	TEAD2	IZUMO4	CSRNP1		TWIST1	NINL	MYH9	DPYSL2	HDAC9	IGFBP3	MAST2			PGM1	TMEM14A	URGCP					SLITRK4		ETV6	MOB4
	EPS15	FKBP5		ZNF37A	SEPHS1	FSCN1	MFNG	NFKBIZ		BAZ2B	STK4	RNF24	BAMBI	SNX29	LRRC4C	NFX1			COBLL1	ACOT7	ST3GAL4					WBSCR17		XCL1	S100PBP
	ERO1B	MICALL1		TNS1	RFX2	PLD1	RAB36	CREB5		STX16	RASSF2	SAMHD1	ERMP1	CELF2	RBMS1	CNOT3			ZCCHC6	GGT5	CARS					LHFPL3		RRNAD1	MAD2L2
	TXLNG	AP4S1		CXCL2	EBF4	RBM7	MYH9	UBC		HS3ST3B1	SRPX2	CRISPLD2	MARCH2	ARID1B	MMP14	C20orf194			CD82	PPP6R2	BIN2					RBM20		ATP8B2	LTBP2
	ATXN7L3	PAPLN		UBA5	FUS	NFKB2	ARHGAP5	TSC22D3		PTPN12	SYTL4	GABPB1	CEP170B	MAPK9	WDFY3	PCBP4			KIF9	MIEF1	FAM184A					CCL4		S100A8	SRGN
	NOP14	CHD8		GSK3B	CDV3	CST7	NFKBIA	LMNA		IL13RA1	MEST	IL4I1	FBXO7	PLEKHA5	SNRK	AARS			TRMT6	IFT27	FAM65B							PTPN7	ATG101
	ADD1	DIDO1		WBP11	GADD45B	TCF7	SMAD7	GRASP		RIN2	UNC119	SYDE1	TIMP3	FOXN3	CITED2	NUP50			CPA1	FKBP3	CAP2							PPP1R18	PTGIS
	ICAM1	ZNF516		AK6	SMARCB1	ARG2	PIEZO1	TIPARP		ATP8A2	HTATIP2	PRKD2	TNRC6B	TAB2	SPRED1	WAC			SCFD1	RABGGTA	TARS							TMEM138	TTF1
	GLG1	GLA		WNT11	GGT5	CADPS2	SQLE	SPRED1		SOX5	EHD1	ERF	SUSD6	CCDC85A	FBN1	SH3GLB1			ZNF184	CDC25B	CPEB4							MBNL1	HCST
	HAUS4	KIAA0226L		PPP1R15A	RIN3	FAM135A	PRX	TUBA1A		ZCCHC11	UHRF1BP1L	SMG9	RNF24	PRDM1	IGF2	TTC28			RANGAP1	APMAP	IL1R2							LY96	PTPN12
	IFT74	STK24		SLC23A2	EIF5	CYLD	DENND3	SCN9A		CLOCK	STK38	NOD1	ZNF516	PPP1R12A	ENTHD2	AP1B1			PABPN1	RGCC	ODC1							CLDN12	SPINK2
	SCD	MGRN1		CCNK	NFKBIA	WBP11	TNPO2	LRRC8E		PDGFRA	MED23	PHF14	STAG2	CROCC	ROBO1	MTMR3			C20orf24	DYRK1B	WIPF1							FCER1G	RAC2
	GADD45B	LYRM1		ICAM1	NFATC2	MYNN	NAMPT	JUNB		STX6	PDGFRB	LIPA	ARMCX3	CDH3	CD8B	PYGB			KIF3B	ARRDC2	CTSD							C1QC	ILF3
	PES1	HSPB1		TFAP4	ADNP2	DNAJA1	SP4	GAP43		SLCO5A1	SPTBN1	CASC3	DNAJC3	GPBP1	FAM219B	NFATC2			RIOK3	MEST	MOB3B							NACC1	CAMK1
	POLDIP3	PRKAG2		DNAJB11	SRPX	TXLNG	CAV2	MGA		UACA	EFEMP1	HDAC5	ZNF423	SLC12A2	KCTD2	CTSZ			RGCC	SPOCK2	LRIF1							TAF6L	ARMC9
	MYH9	PTGDS		CDV3	CD99L2	PPP1R15A	CAV1	CNTNAP2		IGF1R	ST3GAL5	SH3D19	PLAT	SLK	WT1	ANKRD12			GGA2	WFS1	BBS9							NOL9	STX17
	CD40	RAB11FIP2		HAUS4	CD276	CCNK	CLDN15	CLCF1		ADAMTS10	IL1R1	UNC93B1	BNIP3L	TBC1D1	RPS27L	CHRDL1			RNF40	UGDH	NDP							LAPTM5	TLN1
	RASSF2	ACTA2		CWF19L1	MRPL4	RGS1	TLE4	ETV4		IGSF3	ORC2	HIPK3	PTPRS	KDM4A	S1PR2	KIAA0226L			AAGAB	ELP4	LRRFIP1							C1orf52	GCHFR
	ADNP2	GBF1		FBXL19	SMG9	CDV3	RAPGEF1	JUN		GPR161	IPO13	IL23A	ITGB8	TRAM1	MARCKS	N4BP1			RELB	ALDH2	NR1D1							ZNF219	FBXO11
	ARHGEF7	ACBD5		GADD45B	NAMPT	RGS17	MAP3K8	SRRM3		UCK2	CTSD	DUSP16	ZC3HAV1	IP6K2	ACACA	COTL1			PPP1R37	HDDC2	PLEKHG3							DCHS1	HNRNPD
	MGRN1	LARP4B		MED15	PTN	TYRO3	NUFIP2	PARD6G		OSMR	LRP11	PDGFRB	HOXA6	MAPK6		RIPK2			NAMPT	SLC29A1	C12orf65							SERPINF2	WDR20
	WDR59	CCL2		XBP1	HSPB1	IL11	WSB1	MYADM		TNIP1	ENOX1	UBE3A	CYP3A5	WIPI1		UBE2W			HBP1	APBB3	DHX30							B3GALNT1	ABHD2
	GGA2	LUC7L3		IFT27	PRUNE2	MAST3	HIPK3	GAS6		GUCY1A2	CLU	SPTBN1	CNTNAP3	CDC42		ZC2HC1A			CAV2	UMPS	ZFC3H1							CD52	ITGAX
	STX4	CCDC86		EIF5	PTGR1	GADD45B	PSMD9	MAFF		JMY	LRP1	STAT1	CORO2A	NCK2		DLX5			TAX1BP1	PNO1	YARS							GPR183	RHOT2
	GPI	CD81		BDKRB1	ZFAND5	TRMT2A	OAS2	MIR22HG		CAST	IL13RA2	CHST10	ABHD17B	MAP4K4		EIF3B			HSPB1	SCP2	FADS2							CD14	MYOCD
	BCAT2	GLTSCR1L		RPS6KA5	PLEKHA1	JOSD1	NT5DC3	MITF		CEBPG	SLC12A4	EDEM3	DNMBP	CYBRD1		PTPRZ1			MEST	FAM20B	STX11							NUDT6	PMAIP1
	JAK3	SRF		NFKBIA	MAP3K8	HIF1A	SOD2	MAPK12		KCTD15	AHNAK	GBP3	GOSR2	EPN2		PRKAG2			TNFAIP1	KDM5B	HLX							PDGFD	MTF2
	CDK6	TARS		NFATC2	CCDC6	SRSF5	VEGFA	HOXC4		SAMSN1	C17orf53	GBP1	EZH1	UBE2D1		BCL7B			FBXW7	VAMP4	MCTP2							PRKCE	GZMA
	PTPRZ1	SMAD5		PRELID3B	PSMD3	EIF5	GLS	PPP1R10		ZNF362	RRBP1	RAB29	USP46	RHOBTB1		TESK1			PPP6R3	HSD11B1	PIK3R1							TRIM8	DDX46
	CLDN15	EIF4G1		POFUT1	CPD	NFKBIA	GADD45A	ETV5		AGPAT3	IPPK	STK11	TBC1D9	FERMT2		EIF3A			RNF141	C1orf198	TSLP							ATF7IP	IL2RG
	KAZALD1	EPB41L5		SMAD7	DDX5	NFATC2	UAP1	NBPF9		JAK1	ICE2	PLXDC2	SH3D19	EIF4G3		B9D1			KRT18	FKBP1B	TNFAIP8							TMCC1	DOK2
	ZMIZ1	ST3GAL5		TBL1X	MLX	CHMP4B	PLPPR5			CAMK2N1	APOC1	INHBA	HTATIP2	FNDC3B		PANX1			WNT5B	FAM213A	DAB2							BNC2	FAM177A1
	KPNB1	FHL2		PRPS2	EFTUD2	SMAD7	TNFAIP3			WDR26	GADD45G	NCOA5	KMT5B	FOSL2		TCIRG1			GAPDH	BBS9	BTG3							RAPH1	NR4A2
	NUP88	MORN1		KPNA3	CHIC2	STAG2	ELL2			NIPBL	SNX9	SOX4	DDX6	ARHGEF1		SMOC2			PAK1IP1	KIAA1549	ATP6V1C1							C1QB	ZNF599
	ABCC3	MEF2D		INTS6	NFKB1	INTS6	CTNNAL1			AGGF1	TMTC1	ZC4H2	ZNF451	PPP1R12B		GNPDA1			GMNN	NDP	MRAS							C1QA	UBASH3B
	SUPT6H	WLS		EIF3J	FBXW7	CLCN7	RHOQ			RHOBTB3	LPIN1	IFT22	C6orf62	GPR137B		USP34			SOBP	CLYBL	CDA							ARV1	ACSS1
	WHSC1	VAMP4		NDRG1	KLF3	KAT8	ODF2L			CREBRF	IL6ST	GADD45G	B3GAT2	NAALAD2		EFHD1			FAF2	ARMCX5	PEA15							SFN	TTC39B
	TRIM3	KLF7		SLC39A14	SC5D	PLAT	ARL4A			STEAP1	FST	COL5A1	TRIM38	FAP		STK25			PCCB	GLIS2	CCDC74A							CENPBD1	ZFYVE27
	ARHGEF17	ACOT2		NFKBIB	EHD1	PTOV1	ITPR2			HTRA1	ANXA1	TRAF3	QKI	PPP2R5C		EPAS1			TFG	AHDC1	PDLIM5							ARSJ	GNAQ
	CD81	CCDC53		DMPK	SOX6	FBL	NR4A1			ZNF143	LAMC1	XAF1	SENP6	NRDC		RNF146			GORASP1	ZC4H2	ABLIM2							TMEM136	DPY19L4
	NT5DC3	RNF170		ELL	GAPDH	ZFR2	LYPD3			GPRC5B	FAM129B	EPSTI1	VEGFA	SMARCA2		NR4A3			ACTR3	CRYGN	CITED2							HOXB4	RAB11FIP1
	COL12A1	CEP89		TFPI2	DSE	DENND3	LRRFIP1			LAIR1	SEPT11	EDEM1	LAMA4	PSEN1		DENND1A			PCGF1	EPS15L1	ZNF219							HMGN4	GALK2
	MAN1A1	POPDC2		NAMPT	NEDD9	PTPRS	MT2A			TTC39C	ENPEP	IL6ST	LOX	TCF7		PLXDC2			FANCL	DTD2	PACSIN3							KMT5A	UBR1
	PRPF4B	RBM19		CBLL1	NCOA7	ETV2	FOSB			COL3A1	GABARAPL1	IL15RA	ARRDC3	ARG2		PILRB			IL1R2	ASS1	PRTG							DIABLO	LAPTM5
	DPYSL3	IFT81		CAV1	MCM3	NAMPT	ZNF384			AVEN	KSR1	RAB33A	PRLR	MEF2C		CXCR4			SLC1A4	F12	DDIT4							SEPT9	EOMES
	ACVR1	TTF1		GRB10	PHACTR2	HOXA3	PTPRB			CHD3	RERE	PHC2	RBP1	RNF13		FMOD			WIPF1	NDFIP1	BTD							PRG2	ST5
	GCA	MED1		SERPINE1	CCND3	RBM28	LIF			UBE2E1	MEIS1	APC	WNT5A	YTHDC1		TUBA1B			CTSD	RRAS2	TM4SF1							ZNF397	NUDT21
	FANCL	C3		PRUNE2	FAM46A	USP42	MYO1B			SLC30A1	SNCA	LAMC1	CBLB	SMAP2		BAZ2B			CNR1	NAA35	ALCAM							CDC42SE1	POP5
	FN1	ZNF436		RIC1	HMGCS1	EZH2	EGLN3			SRGAP2C	AIG1	HTR2B	FOXP1	REST		ACSL3			TCF21	AKIRIN2	UBB							SPRED2	RAB8A
	AAK1	MACF1		ZFAND5	RAD50	AHR	SYT5			DPAGT1	CREB5	ARMC9	INO80D	WDR47		SLC12A4			C1orf198	GLUL	CANT1							HSPA1A	GATAD2A
	FAM20B	KDR		PDLIM1	SEC24A	KANK1	SH3BP4			RCE1	IGFBP1	KIAA1033	IGFBP2	MAP3K4		BCAS4			FKBP15	C2orf49	PRL							AIF1	TMIGD2
	WLS	ATP6V1F		BMPR1A	AMOTL2	ZFAND5	ACTN4			UBXN2A	STAR	TBC1D4	EPAS1	EPS15		USP9X			FLVCR2	ISCU	SH3PXD2B							LST1	CD300A
	ELL2	ABHD17A		MAP3K8	COQ10B	DVL1	JUND			CTBP2	RGS20	GPNMB	IVNS1ABP	NFX1		MED1			CAAP1	VPS45	FZD4							SDHAF1	TSPAN5
	TJP2	CNN1		PPIF	ERRFI1	MAP3K8	PRRC2B			BNIP3	ASTN2	UGGT1	SMG7	ZFAND6		CEP250			PLXDC2	DNAJC1	DDIT3							SCAF8	ZNF768
	AFTPH	PXDN		CSF3	GADD45A	UBE2S	SYNE1			C8orf4	SYT8	PARP9	ADGRL2	MMP2		SLC10A3			TAF12	ARHGAP29	NUPR1							SUPT4H1	TADA3
	ENOX1	FBXW9		CAMTA2	MAP7D1	DDX5	GSE1			FZD8	ENDOD1	SCARB2	ECE1	ARHGAP28		CHTF18			KCNJ8	TMBIM6	PRR15							TTLL3	ZNF672
	WBP4	PPP1R3D		CCL7	UAP1	NFKB1	GFPT2			SLITRK4	PRSS23	N4BP2L1	CAMSAP2	KIZ		HOXD9			B4GALT4	WDFY2	SPTY2D1							TMEM167B	WIPF2
	FAM53C	FKBP11		CDR2L	DR1	ZBTB16	FMO5			SETD2	PLCL2	RB1	PLAGL1	P3H2		HEATR5A			ACVR2A	RHOF	C14orf28							LTB	HOPX
	TSHZ3	FADS2		NFKB1	CNN3	EHD1	KDM6B			AP1S2	RASA2	RAB20	KLF12	FLT3LG		REEP5			OCRL	WDR20	ANXA2							KIFC1	ATF7IP
	PILRB	COL4A2		CRYAB	STX12	FAM184A	MICAL2			MEX3B	SAMD8	WARS	SET	OSBPL8		RFTN1			ANXA11	HAPLN3	XPOT							ZBED6	CTSW
	MTIF3	SYNCRIP		EHD1	TNFAIP3	RNGTT	SLC38A2			EFNA5	ZBTB7B	NCOA2	GNA13	CDV3		RAI2			ODF2L	C18orf8	PDE4B							NDUFA7	PARL
	ACO1	SCYL2		SLC35F2	SGK1	NCOA7	EMP1			KCND2	SQSTM1	PML	MOB3B	RGS17		RFX1			HERPUD2	TPM3	CMC1							CCL4L2	NFATC2IP
	TRIM24	FLNB		CAPRIN2	SET	SOD2	ETS1			IRS2	PLXDC1	ABL2	PLEKHG1	SNAP23		PTPRE			DCAF10	CNIH3	HIST1H1C							CCL3	FUCA1
	LRP1	DDX56		RAB5B	NEK6	ACOT13	HILPDA			ZNF397	ITGA5	POGZ	KIAA1217	DPYSL2		RGS22			BAZ2B	GDF7	MAOA								PRF1
	RPS10	ODF2		SRSF3	DUSP1	GOLPH3	TES			MYO6	FBLN2	ADAM15	FKBP9	NUP50		BHMT2			CHD6	GALNT13	TDRD7								MEX3B
	AHNAK	SMC2		SOD2	ZNF706	SEC24A	LACE1			LPAR1	SLC51A	PHLDB2	CALD1	BAMBI		ARNTL			BCAS4	CENPC	DDI2								CSF1
	SEPT6	TLN1		ICK	PAPD5	AMOTL2	KLHL36			TCAF1	ANKRD33B	RSPO3	PLAU	CIRBP		MBD2			NDP	TIFA	SERPINB2								ADAMTSL5
	STAT5A	SULF1		CD83	TSHZ3	COL7A1	ABCB10			BAZ1A	TMEM246	TMEM168	MMP19	LGALS2		OSTF1			SLC25A19	CDKN2B	TEAD4								TNFRSF18
	TAS2R4	THBS1		ZNF451	RNF2	ACAP2	FLNB			SLC5A3	HECTD2	TMEM140	IKZF4	PIK3IP1		PNPLA8			SLC25A23	ASB6	SIRPA								SPTSSB
	TUBA4A	RMDN3		PTP4A1	EGR2	EIF1B	IL6			FOXJ3	TPP1	SLC25A25	BAZ2B	DDX17		DYNC1LI2			NR1D1	PTS	GK								NF1
	RAC2	ADCY3		VEGFA	NR4A1	RTN4	TRA2B			CES1	MAPRE2	BTBD10	TTPAL	PACSIN2		TBC1D4			SCAF1	SLC25A4	SLC12A8								SLC39A10
	TOMM40	FAM149B1		LOX	BATF3	COQ10B	KLF4			TOP1	TBC1D2B	ITGB1	NCOA3	TNRC6B		CDK9			OSGEPL1	TXNDC11	MIR155HG								MIB2
	ZSWIM6	CLSTN3		PPP2CA	CDKN1A	ERRFI1	PIM1			SLC35B4	TNXB	ARID5B	SOX4	FAM118A		FPGS			PPIL4	ADAMTS1	KIAA0040								GZMM
	ABCB7	NCOA2		GNB4	NUP153	GADD45A	TUBB2B			TRIQK	BMP1	DIXDC1	RREB1	EP300		CTDSPL2			ATP6V1E1	OXNAD1	PVT1								CD247
	ANO1	MYOCD		EIF1B	LRRFIP1	ADGRL2	KIAA1644			DIO2	ING2	DCLRE1C	GPCPD1	KHNYN		FASTKD1			MGAT1	AZIN1	MYZAP								INPP5F
	RFX1	FN3KRP		FNDC4	MT2A	ECE1	TMEM117			TRIM16	TSPAN5	PLEKHH2	HIVEP3	FKBP3		SEC31A			TUBG1	DEPTOR	DUSP14								CD3E
	ZMYM5	SECTM1		PAPOLG	FOSB	ID3	RAB20			DACH1	ANTXR1	GJA1	GNAI1	SPTLC2		CYP11A1			TRAF7	KAT6B									PJA2
	KL	HSPG2		ID2	BMP2	CNN3	RTN1				ZNF804A	CMIP	KDR	DCAF11		NLRC5			CHD1L	TSC22D3									INPP5B
	TBC1D8B	PIGM		ODC1	GLIS2	KPTN	FURIN				TMEM37	MMP14	ISLR	NINL		CMTM3			PODNL1	FAM213B									SDHAF1
	C12orf29	NOM1		CEBPZ	SLC35E1	TNFAIP3	IQGAP1				TLN2	MYO1E	GADD45G	ZMYND8		ARSG			IMMT	PAFAH2									GPSM3
	ATP13A3	HERC4		RND3	KLF2	DUSP1	MAP1LC3B				LAMB2	MX1	ARPC1B	ADNP		ESCO1			SPG20	NCK1									STARD10
	LPIN1	PPRC1		ERRFI1	ZFP36	ETF1	RPRD1A				TCEAL1	CUL4B	MAP1B	SLC17A9		CSNK1D			PRPF38B	CDC42SE2									UBXN2B
	FADS2	CCDC81		RHOU	HOXD9	EGR1	SIK1				EHBP1L1	ADAMTS4	IL13RA1	C20orf27		NARF			KCTD1	U2AF1									TSTD1
	NAA35	TAGLN		GADD45A	VPS13C	MAPK8IP1	EFHD2				RNF213	UBE2Z	CHSY1	RNF24		CBX4			TBX3	RDH13									STON1
	SRPK2	FSIP1		TTF2	JUND	PDS5A	ABL2				SLCO3A1	G6PD	MEIS2	FERMT1		EPHA2			HILPDA	SH2B2									CDK11B
	LCP1	FOXO1		MAP7D1	PAK4	ARL4A	MCL1				MAF	GBP2	FST	CRNKL1		DCAF6			SRPK2	PLXDC1									TUNAR
	CHST12	ITPR1		UAP1	RBM39	NR4A1	EFNA3				CSRNP3	GBP4	GNL2	IDH3B		CTDSP1			GLUL	WNT4									GTF2I
	SORL1	MMAA		ID3	NINJ1	PLCG1	HCN3				C12orf42	COL6A3	ANXA1	ZNF516		ARL6IP5			LMO7	EIF5A2									DDX52
	FXYD6	MBNL1		SLC2A1	DHX30	TOX2	GALNT2				AEN	WDFY3	TBX3	SMCHD1		TNFAIP8			RCBTB2	TPRA1
	ADCY3	TRIP12		STX12	PTPRE	SRSF6	RHOB				COL18A1	IL17RC	HTR2B	RIOK3		TBC1D7			VEZF1	C1orf50
	SSFA2	CACNA2D1		TNFAIP3	KDM6B	PMEPA1	SLC20A1				ZBTB37	DTX3L	SPRY2	STAG2		TPBG			TMOD1	BMPER
	FAM117B	C16orf74		AKAP7	DCTN4	CDKN1A	NFKBIZ				IRS2	RAD54L2	EDNRB	SMARCA1		IGFBP3			ARPC5L	TAGAP
	PPCDC	ENAH		ELL2	CDK7	NUP153	LHFPL2				BCL9L	MAP9	SKIL	PORCN		KDM6A			KIF13A	PSIP1
	ACVRL1	HSPA13		CTNNAL1	CAMK1	MT2A	ARHGAP18				DPYD	ERAP2	DENND4C	MAGED2		MSN			LRRC49	WNK2
	NOVA1	ELMSAN1		NR4A3	BHLHE40	IRF1	PURB				GREB1	ZNF704	FNBP1L	PARP4		NTMT1			RMDN3	ISCA2
	GLYR1	CSRP1		TGFB3	EMP1	FOSB	DOCK11				SULT1A1	FBN1	DTNB	TSC22D1		NGLY1			TMEM62	IQCD
	FEM1A	GNE		C10orf88	CLOCK	BMP2	NTRK2				LAMA2	TUB	SLC40A1	CRISPLD2		MAGI1			PPM1B	CACNB3
	COL6A1	GPSM1		DUSP1	ETS1	ZNF133	FAM13C				FLNA	B2M	SEPT11	TOX3		UBALD1			TACC2	C19orf48
	RNPEPL1	ZFPL1		ZSCAN18	TES	HCST	LIN7C				SVIL	ZNF668	SCARB2	ZC2HC1A		RABGEF1			MNS1	KCTD5
	HSPG2	SDC3		PDZRN3	MDFIC	PRR12	HYOU1				ENPP1	AXL	PPP3CA	GSDMD		MPPE1			SEMA7A	FTH1
	DCAF6	NEXN		TRMT1L	EPC2	KLF2	SACS				DIO2	KCTD6	STON2	SH2D4A		KLF10			RAP1GDS1	CXCL10
	GOLPH3L	CDC42EP3		NAA50	MYC	ZFP36	HOMER1				XIST	TAP1	IGF1R	ARHGEF10		RAB11FIP1			PDE5A	BTD
	PSEN2	LMOD1		MAPK8IP1	PIM1	ATF4	USP12				LINC00969	POLR3D	CDH11	KCTD9		B3GNT7			SMARCC2	TM4SF1
	SOX13	PRICKLE2		FAM35A	TUBB2A	RAC2	BCL2L11				NEAT1	VAMP5	TOB1	PTPRS		SKI			VPS37B	COMMD5
	ST6GAL2	KLF15		ADGRE5	TUBB2B	ABHD17A	TRIP12				FMN1	CHD3	APP	ITGB8		ABR			CYP11A1	ZNF160
	AFF3	RNF123		ATF1	HMGA1	TOMM40	CHD1				MAGIX	STAT2	GPR161	HBP1		NAPEPLD			PARN	KLF11
	METTL21A	TMEM184C		NR4A1	THBS1	APOC1	BTG3					PDE7B	SEMA6C	CBLL1		ACOX1			NKD1	MOB1B
	CNTN4	CMBL		AMD1	DUSP5	ZSWIM6	RABGEF1					ENC1	C1orf56	DNAJB6		LEMD2			OSBPL1A	SWSAP1
	LPP	UBLCP1		BATF3	ASCC1	ZC3H4	SCAF4					NOC3L	TP53BP2	EPHB6		ZNF281			TMEM91	KIAA1551
	CAMK2D	SVEP1		G0S2	NAB1	NFATC1	B4GALT5					C1QA	JTB	IMPDH1		KIAA1841			GPR161	DDIT3
	RSPO3	NOL6		RAP2C	SSFA2	RFX1	PPP1R15B					RNF213	TPM3	PHF14		SMARCAD1			RFWD2	CTDSP2
	SNX30	HIF1AN		PMEPA1	PPFIA2	HSD17B7	SPATA2L					SEZ6L2	LYST	TMEM248		PPM1L			GOLPH3L	C11orf68
	EML3	FBN1		LYPD3	MMAB	TIMM10B	DMTN					SMAD2	LEFTY2	AEBP1		TMEM200A			PLAC8	PRR15
	SIDT2	ANPEP		CDKN1A	RTN1	PER2	CCDC24					SPHK1	MEIS1	DDX58		MIOS			LHFPL2	PDDC1
	POC5	TUBA1C		ATXN1	PARN	KDM6B	KALRN					NR2C2	VGLL4	UBE2R2		HECTD2			TPBG	ZNF518A
	NADK2	SERPINF2		IRF1	IRF8	OSER1	PKNOX1					GRB2	PHIP	TRDMT1		NSD1			ALAD	TNRC18
	NR4A2	MLST8		GRIA3	GATA6	SBF2	LRRC3					RNF182	GIGYF1	MAPK8		BORCS5			PTGES2	CCBE1
	FAM49B	CCDC88B		TRIP10	CARM1	C14orf1	LMNA					IDH2	NLGN4X	SPOCK2		PACSIN3			CDC42EP2	UPP1
	CNKSR3	ANKS3		FOSB	EFHD2	EMP1	BDH1					ZNF438	NFIB	MED13		RRAD			LATS2	BCL9L
	NUS1	COA6		BMP2	ABL2	RNF138	PDPN					TSPYL2	EIF4EBP2	CPD		PATL1			TMEM263	ESPN
	MMS19	FILIP1L		NR1D1	C1orf56	ETS1	ATF3					USP18	TCF7L2	DDX5		PBX3			PDK1	HSPA14
	PPARGC1B	COL3A1		TRAF2	DYRK3	TES	MAPKAPK2					SP140L	ITGB1	VAT1		SP2			THY1	MAOA
	FAM122B	SNTB2		ZFP36	LYST	ADGRB3	WDR26					ANKFY1	ARID5B	IFT20		TBC1D2B			FLCN	MYO6
	HK1	FEM1B		HAT1	EML4	SNX14	TIPARP					IFIT1	PRSS23	CHIC2		SLC3A2			RAB11FIP1	GM2A
	TSC22D3	XPO6		INO80	AMMECR1L	TESPA1	IL17RE					ISG15	FOXO1	MAPK10		GNG4			FZD1	SHPK
	AUTS2	GSG1L		ARPP19	NBEAL1	CCDC102A	DLC1					COL14A1	CRIM1	FBXW7		PXK			MRAS	MAP3K5
	NAPEPLD	MRPL1		PRRG3	EAF1	CAB39	ARF6					ADRB3	NEK7	WHSC1		ING5			RNF166	SVIP
	ZNF385A	C15orf40		CNN1	RBMS3	SCYL2	KIAA1462					SIAH1	EDNRA	SH3D19		PTPN9			GART	SDAD1
	LARP4	MT1E		JUND	CENPC	IL6	FRS2					SPTAN1	JMY	CTSC		AVEN			RUNX1	ANKRD35
	STX5	ZNF768		OLFM1	ANK2	SKIL	ZMAT1					WWP2	PAN3	ATG2A		PYM1			PDXK	PBX2
	SDC3	KCND3		TRIM28	TIFA	LRRC8A	WEE1					RORB	PLEKHH2	MS4A4A		KCNS3			S100A1	PRRT1
	ZNF496	CLSTN1		GFPT2	FEM1C	KLF4	DDIT4					SLC35B4	GJA1	UBE4A		CXXC5			ABCF3	PPP1R10
	ACTG2	SYNPO2		DIAPH1	WTAP	STXBP1	CA5B					SAMD9	CARHSP1	DDX6		SPSB1			PLCD3	ATXN2
	HPS3	ESRRA		EXOC4	CREB5	NCBP1	KLF13					DIO2	CAST	MDK		BCL2			LARP4	METTL12
	LIPH	USMG5		NINJ1	PURB	MYC	IFFO2					PPP1CB	RBMS1	ELMOD1		ZNF24			KLHL21	DECR2
	CCDC51	KLC2		RFX1	ATXN7L1	PIM1	B3GNT2					GPSM3	PID1	ACSS3		GPR137			DHRS3	RGAG4
	MAP9	DES		IQCA1	SLC25A37	TUBB2A	HECTD4					MEG3	ABI3BP	PPM1H		ZBTB4			DDR2	FXYD1
	OSGIN2	MARCKSL1		PER2	CAPN5	HMGA1	KDM2A					FNIP1	SH3RF1	METAP2		HRAS			TIPARP	EGLN2
	AQP3	NRIP3		KDM6B	ARID5B	IER3	ZBTB21					APOL6	CXADR	MANSC1		MLXIP			LRRC2	DDX52
	ZFYVE1	C11orf68		NXT1	PRSS23	ATAT1	TRIB1					SLC26A6	ADAMTS5	CAND1		FAM20C			UVSSA
	WEE1	CCDC85B		BHLHE40	EIF4E	LRRC32	EIF1AX					EGOT	KIF5A	ING4		SVBP			ABLIM2
	COQ4	TOM1L2		LDHA	FRMD4A	SLC37A4	JUP					PSMB9	MAP3K7CL	CEP85L		CAPS2			HPGD
	PRRT2	A2M		EMP1	SACS	THBS1	PLK3					ARPC4	MYO1E	ASF1A		EHMT1			HEY1
	MIDN	LPCAT4		ANXA1	BAG3	PPM1B	ATP2A2					STON1	WASF2	MAPK14		ZNF322			OXR1
	YIF1B	RMDN1		TES	ZFP36L2	SLC35A5	DENND4A					APOBEC3C	ELK4	CAP2		RGMA			NFIL3
	NKIRAS2	PTRF		VILL	ASAP1	DIRC2	PTPN2					NEAT1	NIT1	C6orf62		HOXB4			ARHGAP12
	CDKN2AIP	TMEM64		GPNMB	ABCA5	LEF1	CLCF1					CARMN	TAOK1	B3GAT2		PAPPA			MICU2
	MAT2A	ZFP3		IL6	ENAH	PAPSS1	LIPT2					S1PR2	DHRS3	PHACTR2		CRIP2			TTC8
	AR	LRRC75A		IREB2	BTG3	ETNK1	FOSL1						RFTN2	PTK7		KIAA2026			HACD1
	PGM2	YBEY		MARCH7	KLF10	LRIG3	PLEKHF2						CGGBP1	SRF		PPP1R2			SGPL1
	FASN	MTA1		SKIL	ELMSAN1	PHLDA1	KBTBD11						COL6A3	BRD8		COPB2			MAP1A
	LDB2	WBP2NL		KLF4	CACNA1D	SLC46A3	METRNL						WDFY3	HMGCR		WT1			MEI1
	FAM161A	ZNF703		MYC	DUSP2	N4BP2L1	FAM91A1						ADAMTS9	COL4A3BP		UBE2L3			NFKBID
	FAXDC2	IRAK1		ALDH1B1	PPP1R15B	RB1	RPS6KA3						APBB2	FAF2		ZNF395			ZNF598
	SETMAR	FLRT2		PIM1	ZNF276	RTN1	IMP3						HAND2	CCNG1		ESPN			DDIT4
	EMX2	PCYT2		TUBB2A	ITGB2	GPR65	PLEC						C5orf63	ARRDC3		ZNF70			UBTD2
	DNAJC18	C6orf132		TUBB2B	GPSM1	FGF7	ERN1						WDR41	PDE4D		DNER			TSPAN5
	AKAP13	NHS		HMGA1	LMNA	ARHGAP17	SAMD4B						TRA2A	PRLR		AGRN			LRRC28
	C9orf16	IARS		IER3	LSM12	MAP1LC3B	MYADM						ZNF704	ST8SIA4		H1F0			AR
	NAIF1	TSC22D2		TPMT	KLHL21	IRF8	AEN						ABCA1	CSNK1A1		AP2A1			KCNAB3
	KCNK3	GDAP2		SDCBP	PDPN	TOB1	MEX3D						SMCO4	BNIP1		ZNF420			USP38
	WIPF2	PDLIM7		FXYD2	NLRP3	CBX4	MED12						FBN1	XRN1		MAFG			KRT8
	PLEKHG5	FLNA		THBS1	ATF3	PMAIP1	FAM174B						CLMP	CBLB		SND1			KCNK3
	TCEAL1	HIST1H4C		TACC2	REL	CYR61	BCL9L						BLCAP	PLSCR4		KANK2			ASXL1
	RAD9A	HOXA4		DUSP5	RYBP	ABL2	KCTD21						FAM111A	KLHL24		GRK6			BCL2L1
	NABP1	CDC42SE1		PHLDA1	TIPARP	MCL1	RYR1						GREM1	FOXP1		IPO9			ZNF274
	PHC3	MYO1C		DUSP6	ZC3H12A	RFX5	TSC22D2						TBC1D16	TANC1		HN1L			TVP23B
	UBXN2A	TPM2		NEDD1	RNF168	ARNT	NCOR2						STIM1	ASB3		C17orf67			KLF11
	CTBP2	PJA2		N4BP2L1	CASP3	DUSP11	C6orf106						AXL	IFIH1		LINC01615			FRMD3
	JAKMIP2	COL5A2		HNRNPA1L2	CTHRC1	FAHD2B	IGF2R						CTNNB1	GCA		GPR162			SYNPO2
	BDNF	AGPAT1		RTN1	GEM	CSRNP1	SPTAN1						SETD5	LANCL1		MIR100HG			NMNAT1
	PDE4DIP	PPP1R10		ARHGAP17	ARF6	NFKBIZ	SREBF2						TTC39C	EFEMP1		LINC00869			C1QTNF1
	DNAJC22	ZNF783		NKD1	PDZD8	TIFA	S1PR3						GNG4	EFHD1					PIGG
	CDC42EP4	SARNP		EIF4A3	SGPL1	RPS3A	MEG3						IRS1	SOS1					LINGO2
	FIZ1	GPX3		WDR45B	ST5	IQGAP2	FNIP1						ZEB2	WIPF1					THAP6
	NRIP1	PEX26		SCYL1	CENPN	FEM1C	C19orf73						LIMS1	TIA1					RSRC1
	C9orf139	FASTKD5		EFHD2	WEE1	NFKBIE	PWP2						TM4SF1	NFE2L2					SART1
	POLR2A	LINC01503		ZNF593	PIP4K2C	PNRC1	TTC4						AKAP13	IVNS1ABP					ZDHHC21
	PLAG1	C12orf75		CYR61	MIDN	WTAP	NEAT1						HTRA3	PRG4					CCDC71
	TMEM119	EFNA4		PFDN2	TUBA1C	CREB5	MAGEL2						PDE7B	PRDM2					PDE4DIP
	DAZAP2	CARMN		RRNAD1	NCKAP5L	POMZP3	CUX1						GPHN	CD2					F2R
	FAM120C	GLI4		MCL1	NFKBID	UGCG	MEG8						ID4	TSNAX					ZBTB2
	SEPT9	SNHG21		DYRK3	SLC43A2	SYT8	MAFTRR						TMEM217	LGALS8					TRAPPC6B
	NOTUM	TUG1		LYST	HSD11B1L	NCAM1	LINC01569						DCAKD	AKT3					MRPL54
	KLHDC8B	EIF5AL1		PSEN2	FTH1	LATS2	LINC00936						KDM2A	KDM5B					TOB2
	IRS2	CHURC1		NPHP1	IRF2BP2	UBC							JUP	F3					PPP1R2
	C15orf41	THTPA		SLC20A1	PXDC1	EIF4E							P2RY14	PTBP2					SNN
	TMEM222	CD24		METTL21A	XPO6	ADAM17							CCNE2	STMN1					SMYD3
	PRR5	MLLT6		NBEAL1	YWHAG	SAV1							ARL4D	ARID1A					BCAP31
	IER5L			CSRNP1	FAM161A	PABPC3							SPHK1	SGIP1					ZNRF1
	UROS			NFKBIZ	GABARAP	BAG3							RNF152	PLAGL1					RNF220
	IL1RAP			TIFA	B3GNT2	PTPN14							CHD9	FOXO3					C3orf62
	SEMA4A			CBR4	KRT86	HSPB8							SAMD9L	ABCG2					H3F3C
	EVL			OSMR	JUNB	ZFP36L2							GREM2	CCNI					TMEM63A
	FLNA			LHFPL2	CXXC5	PAN3							RAP2B	ELL2					WDR5
	MIRLET7BHG			FBXL17	SPSB1	LGI2							SETD2	CYP20A1					HYLS1
	MRPL21			TSLP	CEBPB	HNRNPU							MGAT4C	UBE2B					PIM3
	CDC42SE1			NFKBIE	ZBTB21	NR4A2							PAPPA	TJP2					TXNRD1
	PLCG2			PNRC1	TRIB1	CEBPG							TNFAIP8L3	PTBP3					SLC5A3
	CTNND1			WTAP	HEG1	PDLIM3							LHFP	SET					AGPAT1
	DDX39B			CREB5	CD7	BTG3							DIABLO	CSF3R					MYL5
	SFMBT2			ATXN7L1	CNP	RABGEF1							EFNA5	IRF2BPL					XIST
	TOP1			SLC25A37	HOXB2	KLF10							PDE4B	ABCD4					KIAA0040
	MFAP3L			PLIN2	C1QTNF1	ELMSAN1							WT1	YPEL5					C8orf58
	RORB			FBXO10	MARCH3	HK1							C11orf87	IDE					CDK11B
	SYS1			UGCG	CTU2	NRG1							THNSL1	MXI1					LINC01197
	BRD2			SH3GLB2	CLCF1	PAFAH2							IRS2	C10orf76					TUNAR
	EXOC3L4			ADM	FOSL1	ELK4							ARHGAP30	MOB3B					LSM14A
	DENND1C			DUSP15	SRRM3	NBL1							TSPYL4	CCDC170					LINC01023
	SCAF8			PIP4K2A	RPS27	BTG2							MAGI2	PAIP2
	DDAH2			UBC	PDE4DIP	U2AF1							DNER	UBIAD1
	MIR99AHG			FER	PLEC	LMNA							GREB1	RDH10
	VAMP2			CWF19L2	MSC	PPP1R35							CDC42SE1	TBC1D15
	SMCR5			ZFP36L2	CDC42EP4	IER2							TCAF1	KHDRBS1
	XIST			TXNDC11	RPH3AL	ZNF394							SLC5A3	NAA60
	SNHG7			PLA2R1	F2R	COL26A1							BRINP2	ODF2L
	PNMA2			BTG3	KPNA2	FDXR							RORB	BBS9
	LINC00877			RABGEF1	C16orf72	ZNF385A							GDI1	HERPUD2
	STON1			CCDC174	ZNF703	CXCL16							COL5A2	ARL4A
	NEAT1			KLF10	OAF	PEA15							TRIM13	BICC1
	C17orf100			PI4K2A	DUSP8	ATF3							TRIQK	ITPR2
	LINC00890			ELMO1	PRR16	IER5							ITSN1	SPATS2
	CCL3L3			ELMSAN1	MAFF	REL							DIO2	ATPAF1
				IL34	SOCS1	PMVK							LEPROT	BAZ2B
				B4GALT5	INSIG1	PRICKLE2							CSNK1E	RAP2C
				SPATA2	C11orf96	TIPARP							ANG	VAPB
				PPP1R15B	H3F3C	CCNL1							LINC01588	CDH26
				B4GALT3	ENTPD4	ZC3H12A							SP9	PEPD
				RUNX1	TEAD4	SYTL3							LINC00473	LYPD3
				ABR	PIM3	DLC1							FTX	USP9X
				GPSM1	BRINP2	GEM							TWIST2	SOX4
				LMNA	L3MBTL3	OTUD1							MRPS6	DEK
				SYVN1	MAFB	DACT1							MEX3A	UPF3B
				COA7	PRR3	DDX21							ZBED6	GRK4
				ZYG11B	FBXO48	ARL5B							TXNIP	SYMPK
				KLHL21	PDE7A	HPS6							S1PR2	ID1
				PEA15	IPO7	ATP9B								NR1D1
				REL	S1PR3	RRAD								OMD
				SLC16A14	SLC35F6	MIDN								HP1BP3
				RNF149	KCTD11	TUBA1C								AKAP9
				CDC42EP3	REPIN1	CDC42EP5								PTPN12
				KRTCAP2	DDX3X	EEF2								GNAI1
				CWC22	FNIP1	CDK2AP2								SPECC1
				RYBP	FADS3	SLC3A2								LRRC17
				ALB	LINC00152	IRF2BP2								PALLD
				TIPARP	LINC00863	FILIP1L								MTUS1
				CLEC3B	ELFN1	HSPBAP1								RAB2B
				ZC3H12A	SNHG15	ZEB2								MIS18BP1
				SCRG1	MIF	LUZP1								CDO1
				ABCE1	SNHG21	B3GNT2								LDLR
				OTUD4	RPL17	FOS								ZNF557
				PTTG1	LINC00936	SLC30A1								HBZ
				MIOS	DUSP14	RNF139								EIF2S3
				OSR2	LINC00869	LRRC8E								ZC3H4
				GEM		JUNB								CLIP1
				FAM219A		CHST11								SLC6A8
				MID1IP1		RXFP1								CAPN7
				GAPVD1		SLC25A33								ANO1
				AQP3		CEBPB								MAP1B
				RPL36AL		SYNPO2								RAI2
				ARF6		RPL38								PER2
				DDX21		METAP1D								INPP5K
				ADAMTS15		ZBTB21								UNK
				RNF169		TRIB1								RIN2
				RRAD		C1QA								OSER1
				STX3		SSSCA1								EPSTI1
				TUBA1C		EIF1								TRPC4
				PPP1R14A		PLK3								RTN3
				TSR1		NPAS4								MYH11
				BEST1		GPR171								SARAF
				CTNNB1		DHX36								DPH6
				CCDC88B		GK5								TSPAN2
				IRF2BP2		MARCKSL1								CMPK2
				POLR3D		CLCF1								IL6ST
				CXCL8		FOSL1								FST
				ZEB2		ETV4								DTNA
				ZNF747		SWI5								PDGFRA
				CNGB3		CALCB								CLDN10
				B3GNT2		ZNF683								UBQLN1
				DLGAP1		SGF29								ADAM19
				JUNB		FIBIN								FBXO21
				KCNK3		TBL1XR1								TBX3
				NEUROD2		JUN								TRAFD1
				BCL2L1		PNPLA2								MDFIC
				GPR82		HNRNPA0								AKIRIN2
				CYCS		IMPDH2								LMO2
				CEBPB		MLF1								PHF21A
				ZNF131		FAM220A								CAPRIN1
				ZMAT3		CLK3								MAP7
				FAM71D		GCC1								LACE1
				SNX32		MYADM								PKIB
				HPSE		SERTAD2								REPS1
				ZBTB21		GAS1								FAM129A
				TRIB1		SSTR2								EPC2
				MINOS1		ADO								CKAP2
				THAP2		CLN8								LRCH1
				PTPRM		GLRX5								RCBTB1
				ZNF622		C16orf72								ITM2B
				EIF1AX		GAS6								SPRY2
				PSMD1		TRMT12								EDNRB
				PLK3		KCTD8								SKIL
				GNG5		KIRREL								VPS45
				BTC		SOCS3								TMOD1
				PARL		PDE4B								ZNF189
				CLCF1		ZFP90								TEX10
				FOSL1		MAFF								GOLGA1
				CCDC85B		PRPF39								RNF38
				MLXIP		SOCS1								KIF13A
				IP6K1		PPP1CC								SDCBP
				SPHK1		THBS2								YAP1
				METRNL		RXRA								PPP2R1B
				UBE2N		MIR22HG								THBS1
				RPS27		MITF								ADAM10
				ASB8		C11orf96								FNBP1L
				PLEC		LAMTOR4								IFT172
				SAMD4B		DCUN1D3								LRPPRC
				DCTPP1		TUBB4B								SLC40A1
				NRIP1		SELL								SECISBP2L
				MEX3D		FAM150B								TMOD3
				SIAH2		SFTA2								FAM13A
				KPNA2		TSC22D2								HERC3
				C16orf72		TLE1								CCNG2
				IRAK1		IGF2R								SHROOM3
				MAFF		LRRC8B								CENPE
				NELFA		ENTPD4								PPP3CA
				TNFAIP2		ZNF71								KIAA1644
				LRCH3		GRK6								GABARAPL1
				KRT16		UCKL1								GLIPR1
				PTRH1		HOXC4								LUM
				CHP1		PIM3								KERA
				C11orf96		MAFK								SLC46A3
				PTMA		ITGBL1								PELI2
				USP7		ARC								FBLN5
				DCUN1D3		SREBF2								SLC12A6
				TUBB4B		MAFB								TLE3
				HES4		BRD2								TSPAN3
				LDOC1L		ABHD16A								BBS4
				SBSN		PPP1R10								CDR2
				TSPYL1		TMSB4X								ARSG
				KAZN		LCMT1								CLTC
				SUPT3H		RPS29								CBX4
				NUDT11		MEG3								CACNA1A
				TSC22D2		DDX3X								TMEM50B
				SERTAD1		CEBPD								BCL10
				PSMD12		LINC01504								CTTNBP2NL
				C1D		C14orf132								C1orf162
				SERPINA1		CASC11								ARNT
				PELI1		MEX3A								LEFTY2
				RPS26		CHMP1B								ITPKB
				TFDP1		SOCS7								MEIS1
				STYX		ORAI1								EXOC6B
				PIM3										UBXN4
				TXNRD1										VGLL4
				ARC										ACKR2
				BRINP2										CENPC
				UBE2J1										SETD7
				EFCAB2										CYP4V2
				VGLL3										RASA1
				ANKRD28										TNFAIP8
				CSH2										KCNMB1
				S1PR3										CDKAL1
				RPS29										WTAP
				METTL12										IGFBP3
				LINC00152										GIGYF1
				LINC01615										TMEM140
				ATXN1L										SYTL5
				FAM229A										RBMX
				RPL41										ATP6V1B2
				XIST										GOLGA7
				HOTAIRM1										PLPP5
				RPS28										WHSC1L1
				MIR155HG										NFIB
				ZBED5										C9orf72
				MIF										ZCCHC7
				PEG10										AUH
				N4BP2L2										USP6NL
				PVT1										GLUD1
				EIF5AL1										RPP30
				MAP1LC3B2										FRA10AC1
				RPL17										EIF4EBP2
				NBPF9										PAMR1
				NBPF14										SOGA1
				LINC00936										ORAOV1
				LINC01138										CNKSR2
				DUSP14										ITGB1
				EBLN3										ARID5B
														KIAA1328
														HNMT
														PDCD4
														VEGFC
														MTMR12
														TMEM86A
														ANK3
														MAGI1
														ADAMTS12
														NUBPL
														FRMD4A
														EPS8
														ACAD8
														RNF144A
														SLC25A4
														PARP8
														EPG5
														POC5
														HOMER1
														USP12
														CCDC50
														PAN3
														PLEKHH2
														GJA1
														PTPRK
														GGPS1
														PLOD2
														AHCTF1
														RBMS1
														CD96
														LURAP1L
														CNKSR3
														PID1
														CABYR
														ABCA6
														JAM2
														ADAMTS5
														ACSS1
														ANKRD40
														FAM126B
														CLIC2
														KIF5A
														PSD3
														GNAQ
														KCNMA1
														MAP3K7CL
														BACH1
														ZFAND3
														FBXO32
														BRPF1
														NTAN1
														RBPMS
														NRG1
														RNF111
														MUM1L1
														ESYT3
														CLSTN2
														AUTS2
														KCNB1
														SPATA2
														ELK4
														PINK1
														HLCS
														UBR1
														GPBP1L1
														GNE
														PCNT
														SHC1
														NLRX1
														ADAR
														NACC1
														MAML1
														MATN1
														RBBP4
														NFIA
														DNAJB4
														GBP2
														BROX
														KIAA1841
														BBS5
														PDLIM5
														DAPL1
														EOGT
														IFI16
														PTPN13
														SNRK
														LZTFL1
														KLF15
														HMGB2
														IL15
														EDIL3
														PGGT1B
														CREBRF
														TMEM200A
														TRA2A
														RAD21
														PHKG1
														OSGIN2
														BAALC
														ABCA1
														METTL2B
														GKAP1
														STRBP
														MARCH8
														CFL2
														DACT1
														FAM204A
														ZFYVE1
														HTRA1
														SGPL1
														WBP1L
														ZMAT1
														LEO1
														ZNF3
														B2M
														ZNF91
														IGF2
														STIM1
														TUBA1A
														AXL
														SPINT2
														CTNNB1
														TTC39C
														GNG4
														PCMTD1
														TSPAN5
														ABHD15
														HNRNPH1
														IRS1
														ATF5
														CA5B
														PTK2
														ANTXR1
														BRD3
														ZNF764
														NLGN2
														TMEM154
														UBE2E3
														USP47
														HSD17B13
														ELOVL6
														KBTBD2
														INSR
														TRIM8
														TMEM37
														MCC
														ENC1
														LAMB2
														USP19
														ID4
														STARD5
														SMPDL3A
														NDNF
														SMARCC1
														PSMD1
														ADGRG2
														GOLIM4
														C1QTNF1
														KIAA1551
														P2RY14
														DHX36
														KLC2
														DES
														YPEL2
														CTDSP2
														SLC35E3
														NUPR1
														SPHK1
														BNIP3
														RNF152
														BASP1
														GCNT4
														FBXO46
														RHOG
														ULK1
														PAWR
														TGIF1
														IRX3
														GBA
														CSRNP3
														THBD
														FUCA1
														C14orf28
														MTURN
														PAK2
														ZDHHC20
														GREM2
														CUEDC1
														F2R
														TMEM136
														FRAT2
														ZBTB20
														C3orf58
														IBA57
														CHST15
														TNRC18
														TSHZ2
														PAPPA
														NGRN
														DAZAP2
														MEX3B
														FBXL7
														FOXL2
														KMT5A
														EFNA5
														PLA2G6
														MAML2
														KCND2
														PRR16
														H1FX
														FLRT2
														ZFP36L1
														IRS2
														ZNRF1
														UBE2H
														ZNF397
														EMID1
														SESTD1
														FNBP1
														CHP1
														IFT140
														ISG15
														CYHR1
														CLCN1
														PLSCR1
														HACD4
														FAM53B
														LCOR
														GRM7
														CD55
														SRGAP2B
														EVL
														TCF4
														AMZ2
														TLE1
														SRGAP1
														MAFG
														SLC25A29
														C6orf141
														LRP10
														FAM212B
														FCHSD1
														CHSY3
														LPAR1
														ZNF770
														TCAF1
														PLN
														CTNND1
														BAZ1A
														NCOA6
														LTN1
														SREBF2
														DMD
														RORB
														INPP5B
														CHIC1
														TMEM57
														ZDBF2
														NFKBIL1
														ZBTB10
														C17orf51
														SFT2D2
														PPP1CB
														ANG
														BBIP1
														STARD10
														FNIP1
														SP9
														ARIH2OS
														BTBD19
														LINC00473
														FLJ37035
														ARL17B
														FTX
														LINC00865
														PCDHGC3
														SEPP1
														PCDHGA6
														PCDHGA10
														MEX3A
														CHMP1B
														MTRNR2L8
														LINC00908
														SEC22B
														TXNIP
														S1PR2
														RAB7B
														LINC00869
														MARCKS
														LINC00921
														LINC01338
														TSPAN6

## Sheet: dS1A
GroupID	Category	Term	Description	LogP	Log(q-value)	InTerm_InList	Genes	Symbols						GO	Category	Description	Count	%	Log10(P)	Log10(q)
1_Summary	GO Biological Processes	GO:0050878	regulation of body fluid levels	-9.11293	-5.08458	25/373	360,958,1281,1465,1606,2316,2335,2821,3315,4302,4627,5336,5345,5469,5566,6722,6776,6915,7057,7094,7414,10062,25946,55107,64834,9414,10076,975,1021,1739,2067,3383,3718,3936,4035,5730,6844,8729,9580,64218,164684,100133941,94,1265,2065,3791,23499,1809	AQP3,CD40,COL3A1,CSRP1,DGKA,FLNA,FN1,GPI,HSPB1,MLLT6,MYH9,PLCG2,SERPINF2,MED1,PRKACA,SRF,STAT5A,TBXA2R,THBS1,TLN1,VCL,NR1H3,ZNF385A,ANO1,ELOVL1,TJP2,PTPRU,CD81,CDK6,DLG1,ERCC1,ICAM1,JAK3,LCP1,LRP1,PTGDS,VAMP2,GBF1,SOX13,SEMA4A,WBP2NL,CD24,ACVRL1,CNN2,ERBB3,KDR,MACF1,DPYSL3						GO:0050878	GO Biological Processes	regulation of body fluid levels	25	5.46	-9.11	-5.08
1_Member	GO Biological Processes	GO:0050878	regulation of body fluid levels	-9.11293	-5.08458	25/373	360,958,1281,1465,1606,2316,2335,2821,3315,4302,4627,5336,5345,5469,5566,6722,6776,6915,7057,7094,7414,10062,25946,55107,64834	AQP3,CD40,COL3A1,CSRP1,DGKA,FLNA,FN1,GPI,HSPB1,MLLT6,MYH9,PLCG2,SERPINF2,MED1,PRKACA,SRF,STAT5A,TBXA2R,THBS1,TLN1,VCL,NR1H3,ZNF385A,ANO1,ELOVL1						GO:0044089	GO Biological Processes	positive regulation of cellular component biogenesis	29	6.33	-9.05	-5.08
1_Member	GO Biological Processes	GO:0030168	platelet activation	-7.53973	-4.27455	12/97	958,1281,1465,1606,2316,2335,3315,4627,5336,6722,7094,7414	CD40,COL3A1,CSRP1,DGKA,FLNA,FN1,HSPB1,MYH9,PLCG2,SRF,TLN1,VCL						GO:0048514	GO Biological Processes	blood vessel morphogenesis	26	5.68	-8.7	-4.91
1_Member	GO Biological Processes	GO:0034109	homotypic cell-cell adhesion	-6.53025	-3.41121	9/60	1465,2316,2335,3315,4627,7094,7414,9414,10076	CSRP1,FLNA,FN1,HSPB1,MYH9,TLN1,VCL,TJP2,PTPRU						GO:1901888	GO Biological Processes	regulation of cell junction assembly	18	3.93	-8.57	-4.91
1_Member	GO Biological Processes	GO:0007599	hemostasis	-6.22214	-3.27918	14/177	958,1281,1465,1606,2316,2335,2821,3315,4627,5336,6722,7094,7414,25946	CD40,COL3A1,CSRP1,DGKA,FLNA,FN1,GPI,HSPB1,MYH9,PLCG2,SRF,TLN1,VCL,ZNF385A						GO:0007167	GO Biological Processes	enzyme-linked receptor protein signaling pathway	32	6.99	-8.37	-4.89
1_Member	GO Biological Processes	GO:0070527	platelet aggregation	-5.44762	-2.65957	7/43	1465,2316,2335,3315,4627,7094,7414	CSRP1,FLNA,FN1,HSPB1,MYH9,TLN1,VCL						GO:0030029	GO Biological Processes	actin filament-based process	31	6.77	-8.29	-4.89
1_Member	GO Biological Processes	GO:0001775	cell activation	-5.00496	-2.37325	27/695	958,975,1021,1281,1465,1606,1739,2067,2316,2335,3315,3383,3718,3936,4035,4627,5336,5730,6722,6844,7094,7414,8729,9580,64218,164684,100133941	CD40,CD81,CDK6,COL3A1,CSRP1,DGKA,DLG1,ERCC1,FLNA,FN1,HSPB1,ICAM1,JAK3,LCP1,LRP1,MYH9,PLCG2,PTGDS,SRF,VAMP2,TLN1,VCL,GBF1,SOX13,SEMA4A,WBP2NL,CD24						GO:0006468	GO Biological Processes	protein phosphorylation	31	6.77	-6.86	-3.65
1_Member	GO Biological Processes	GO:0007596	blood coagulation	-4.86153	-2.25911	12/172	958,1281,1465,1606,2316,2335,3315,4627,5336,6722,7094,7414	CD40,COL3A1,CSRP1,DGKA,FLNA,FN1,HSPB1,MYH9,PLCG2,SRF,TLN1,VCL						GO:0000902	GO Biological Processes	cell morphogenesis	30	6.55	-6.44	-3.38
1_Member	GO Biological Processes	GO:0050817	coagulation	-4.81109	-2.22716	12/174	958,1281,1465,1606,2316,2335,3315,4627,5336,6722,7094,7414	CD40,COL3A1,CSRP1,DGKA,FLNA,FN1,HSPB1,MYH9,PLCG2,SRF,TLN1,VCL						GO:0006351	GO Biological Processes	DNA-templated transcription	27	5.9	-6.26	-3.28
1_Member	GO Biological Processes	GO:0042060	wound healing	-4.78255	-2.21635	17/334	94,958,1265,1281,1465,1606,2065,2316,2335,3315,3791,4627,5336,6722,7094,7414,23499	ACVRL1,CD40,CNN2,COL3A1,CSRP1,DGKA,ERBB3,FLNA,FN1,HSPB1,KDR,MYH9,PLCG2,SRF,TLN1,VCL,MACF1						GO:0009725	GO Biological Processes	response to hormone	31	6.77	-6.05	-3.17
1_Member	GO Biological Processes	GO:0009611	response to wounding	-3.76467	-1.52405	18/443	94,958,1265,1281,1465,1606,1809,2065,2316,2335,3315,3791,4627,5336,6722,7094,7414,23499	ACVRL1,CD40,CNN2,COL3A1,CSRP1,DGKA,DPYSL3,ERBB3,FLNA,FN1,HSPB1,KDR,MYH9,PLCG2,SRF,TLN1,VCL,MACF1						GO:0010632	GO Biological Processes	regulation of epithelial cell migration	17	3.71	-5.55	-2.73
2_Summary	GO Biological Processes	GO:0044089	positive regulation of cellular component biogenesis	-9.04872	-5.08458	29/498	627,1739,1809,1981,2067,3556,3791,3936,5336,5345,5526,5880,6722,9079,9659,9746,10602,10801,22883,23580,23768,25802,26053,51466,57669,64218,64223,171024,401548,59,118,817,1265,2316,2824,4035,4627,5063,11214,51019,51571,8874,79884,91624,256364,5590,6653,112476,2335,23499,79714,5514,10592,10928,6915	BDNF,DLG1,DPYSL3,EIF4G1,ERCC1,IL1RAP,KDR,LCP1,PLCG2,SERPINF2,PPP2R5B,RAC2,SRF,LDB2,PDE4DIP,CLSTN3,CDC42EP3,SEPTIN9,CLSTN1,CDC42EP4,FLRT2,LMOD1,AUTS2,EVL,EPB41L5,SEMA4A,MLST8,SYNPO2,SNX30,ACTA2,ADD1,CAMK2D,CNN2,FLNA,GPM6B,LRP1,MYH9,PAK3,AKAP13,WASHC3,CYRIB,ARHGEF7,MAP9,NEXN,EML3,PRKCZ,SORL1,PRRT2,FN1,MACF1,CCDC51,PPP1R10,SMC2,RALBP1,TBXA2R						GO:0098876	GO Biological Processes	vesicle-mediated transport to the plasma membrane	11	2.4	-5.36	-2.62
2_Member	GO Biological Processes	GO:0044089	positive regulation of cellular component biogenesis	-9.04872	-5.08458	29/498	627,1739,1809,1981,2067,3556,3791,3936,5336,5345,5526,5880,6722,9079,9659,9746,10602,10801,22883,23580,23768,25802,26053,51466,57669,64218,64223,171024,401548	BDNF,DLG1,DPYSL3,EIF4G1,ERCC1,IL1RAP,KDR,LCP1,PLCG2,SERPINF2,PPP2R5B,RAC2,SRF,LDB2,PDE4DIP,CLSTN3,CDC42EP3,SEPTIN9,CLSTN1,CDC42EP4,FLRT2,LMOD1,AUTS2,EVL,EPB41L5,SEMA4A,MLST8,SYNPO2,SNX30						GO:0001501	GO Biological Processes	skeletal system development	23	5.02	-5.36	-2.62
2_Member	GO Biological Processes	GO:0032970	regulation of actin filament-based process	-5.87794	-3.02775	21/406	59,118,817,1265,1739,2316,2824,4035,4627,5063,5345,5880,10602,11214,23580,25802,51019,51466,51571,64223,171024	ACTA2,ADD1,CAMK2D,CNN2,DLG1,FLNA,GPM6B,LRP1,MYH9,PAK3,SERPINF2,RAC2,CDC42EP3,AKAP13,CDC42EP4,LMOD1,WASHC3,EVL,CYRIB,MLST8,SYNPO2						GO:0045785	GO Biological Processes	positive regulation of cell adhesion	22	4.8	-5.22	-2.52
2_Member	GO Biological Processes	GO:0051493	regulation of cytoskeleton organization	-4.50145	-1.97664	22/539	118,1739,2316,2824,4035,5063,5345,5880,8874,9659,10602,11214,23580,25802,51019,51466,51571,64223,79884,91624,171024,256364	ADD1,DLG1,FLNA,GPM6B,LRP1,PAK3,SERPINF2,RAC2,ARHGEF7,PDE4DIP,CDC42EP3,AKAP13,CDC42EP4,LMOD1,WASHC3,EVL,CYRIB,MLST8,MAP9,NEXN,SYNPO2,EML3						GO:0001503	GO Biological Processes	ossification	16	3.49	-5.1	-2.42
2_Member	GO Biological Processes	GO:0032956	regulation of actin cytoskeleton organization	-4.29745	-1.83162	17/365	118,1739,2316,2824,4035,5063,5345,5880,10602,11214,23580,25802,51019,51466,51571,64223,171024	ADD1,DLG1,FLNA,GPM6B,LRP1,PAK3,SERPINF2,RAC2,CDC42EP3,AKAP13,CDC42EP4,LMOD1,WASHC3,EVL,CYRIB,MLST8,SYNPO2						GO:0001558	GO Biological Processes	regulation of cell growth	20	4.37	-5.06	-2.4
2_Member	GO Biological Processes	GO:0043254	regulation of protein-containing complex assembly	-4.18453	-1.7582	18/410	118,1739,1981,3936,5063,5336,5526,5590,6653,8874,9659,10602,23580,25802,51466,51571,64223,112476	ADD1,DLG1,EIF4G1,LCP1,PAK3,PLCG2,PPP2R5B,PRKCZ,SORL1,ARHGEF7,PDE4DIP,CDC42EP3,CDC42EP4,LMOD1,EVL,CYRIB,MLST8,PRRT2						GO:0003012	GO Biological Processes	muscle system process	16	3.49	-5.02	-2.37
2_Member	GO Biological Processes	GO:0030838	positive regulation of actin filament polymerization	-3.82765	-1.55108	6/53	1739,10602,23580,25802,51466,64223	DLG1,CDC42EP3,CDC42EP4,LMOD1,EVL,MLST8						GO:0048844	GO Biological Processes	artery morphogenesis	8	1.75	-5.01	-2.37
2_Member	GO Biological Processes	GO:0031334	positive regulation of protein-containing complex assembly	-3.73672	-1.51159	11/192	1739,1981,3936,5336,5526,9659,10602,23580,25802,51466,64223	DLG1,EIF4G1,LCP1,PLCG2,PPP2R5B,PDE4DIP,CDC42EP3,CDC42EP4,LMOD1,EVL,MLST8						GO:0098609	GO Biological Processes	cell-cell adhesion	23	5.02	-4.98	-2.36
2_Member	GO Biological Processes	GO:0032271	regulation of protein polymerization	-3.56472	-1.40886	11/201	118,1739,5063,8874,9659,10602,23580,25802,51466,51571,64223	ADD1,DLG1,PAK3,ARHGEF7,PDE4DIP,CDC42EP3,CDC42EP4,LMOD1,EVL,CYRIB,MLST8						GO:0001704	GO Biological Processes	formation of primary germ layer	10	2.18	-4.84	-2.25
2_Member	GO Biological Processes	GO:1902903	regulation of supramolecular fiber organization	-3.53011	-1.39267	16/384	118,1739,2316,5063,5345,8874,9659,10602,11214,23580,25802,51019,51466,51571,64223,171024	ADD1,DLG1,FLNA,PAK3,SERPINF2,ARHGEF7,PDE4DIP,CDC42EP3,AKAP13,CDC42EP4,LMOD1,WASHC3,EVL,CYRIB,MLST8,SYNPO2
2_Member	GO Biological Processes	GO:0030833	regulation of actin filament polymerization	-3.52207	-1.39043	9/140	118,1739,5063,10602,23580,25802,51466,51571,64223	ADD1,DLG1,PAK3,CDC42EP3,CDC42EP4,LMOD1,EVL,CYRIB,MLST8
2_Member	GO Biological Processes	GO:0110053	regulation of actin filament organization	-3.4387	-1.33189	13/278	118,1739,2316,5063,5345,10602,23580,25802,51019,51466,51571,64223,171024	ADD1,DLG1,FLNA,PAK3,SERPINF2,CDC42EP3,CDC42EP4,LMOD1,WASHC3,EVL,CYRIB,MLST8,SYNPO2
2_Member	GO Biological Processes	GO:0032273	positive regulation of protein polymerization	-3.29018	-1.23611	7/92	1739,9659,10602,23580,25802,51466,64223	DLG1,PDE4DIP,CDC42EP3,CDC42EP4,LMOD1,EVL,MLST8
2_Member	GO Biological Processes	GO:0032535	regulation of cellular component size	-3.25869	-1.21931	15/367	118,627,1739,2335,5063,6722,10602,23499,23580,25802,51466,51571,64218,64223,79714	ADD1,BDNF,DLG1,FN1,PAK3,SRF,CDC42EP3,MACF1,CDC42EP4,LMOD1,EVL,CYRIB,SEMA4A,MLST8,CCDC51
2_Member	GO Biological Processes	GO:0008064	regulation of actin polymerization or depolymerization	-3.12003	-1.13132	9/159	118,1739,5063,10602,23580,25802,51466,51571,64223	ADD1,DLG1,PAK3,CDC42EP3,CDC42EP4,LMOD1,EVL,CYRIB,MLST8
2_Member	GO Biological Processes	GO:0010638	positive regulation of organelle organization	-3.06331	-1.09723	18/508	1739,2067,3791,3936,5345,5514,9659,10592,10602,10801,10928,23580,25802,51466,64223,112476,171024,401548	DLG1,ERCC1,KDR,LCP1,SERPINF2,PPP1R10,PDE4DIP,SMC2,CDC42EP3,SEPTIN9,RALBP1,CDC42EP4,LMOD1,EVL,MLST8,PRRT2,SYNPO2,SNX30
2_Member	GO Biological Processes	GO:0030832	regulation of actin filament length	-3.06231	-1.09723	9/162	118,1739,5063,10602,23580,25802,51466,51571,64223	ADD1,DLG1,PAK3,CDC42EP3,CDC42EP4,LMOD1,EVL,CYRIB,MLST8
2_Member	GO Biological Processes	GO:0090066	regulation of anatomical structure size	-3.05364	-1.09342	18/509	59,118,627,1739,2335,5063,5345,6722,6915,10602,23499,23580,25802,51466,51571,64218,64223,79714	ACTA2,ADD1,BDNF,DLG1,FN1,PAK3,SERPINF2,SRF,TBXA2R,CDC42EP3,MACF1,CDC42EP4,LMOD1,EVL,CYRIB,SEMA4A,MLST8,CCDC51
2_Member	GO Biological Processes	GO:1902905	positive regulation of supramolecular fiber organization	-2.81063	-0.934628	9/176	1739,5345,9659,10602,23580,25802,51466,64223,171024	DLG1,SERPINF2,PDE4DIP,CDC42EP3,CDC42EP4,LMOD1,EVL,MLST8,SYNPO2
2_Member	GO Biological Processes	GO:0051495	positive regulation of cytoskeleton organization	-2.50961	-0.725879	9/195	1739,5345,9659,10602,23580,25802,51466,64223,171024	DLG1,SERPINF2,PDE4DIP,CDC42EP3,CDC42EP4,LMOD1,EVL,MLST8,SYNPO2
3_Summary	GO Biological Processes	GO:0048514	blood vessel morphogenesis	-8.70059	-4.91254	26/421	90,94,290,1281,1284,2316,2335,3339,3791,4035,4627,4638,4854,5345,5469,6347,6722,6733,7057,7837,25960,57178,64218,84870,93649,116150,59,2308,79987,367,1739,2018,5566,6046,57669	ACVR1,ACVRL1,ANPEP,COL3A1,COL4A2,FLNA,FN1,HSPG2,KDR,LRP1,MYH9,MYLK,NOTCH3,SERPINF2,MED1,CCL2,SRF,SRPK2,THBS1,PXDN,ADGRA2,ZMIZ1,SEMA4A,RSPO3,MYOCD,NUS1,ACTA2,FOXO1,SVEP1,AR,DLG1,EMX2,PRKACA,BRD2,EPB41L5
3_Member	GO Biological Processes	GO:0048514	blood vessel morphogenesis	-8.70059	-4.91254	26/421	90,94,290,1281,1284,2316,2335,3339,3791,4035,4627,4638,4854,5345,5469,6347,6722,6733,7057,7837,25960,57178,64218,84870,93649,116150	ACVR1,ACVRL1,ANPEP,COL3A1,COL4A2,FLNA,FN1,HSPG2,KDR,LRP1,MYH9,MYLK,NOTCH3,SERPINF2,MED1,CCL2,SRF,SRPK2,THBS1,PXDN,ADGRA2,ZMIZ1,SEMA4A,RSPO3,MYOCD,NUS1
3_Member	GO Biological Processes	GO:0001944	vasculature development	-8.47268	-4.90648	29/528	59,90,94,290,1281,1284,2308,2316,2335,3339,3791,4035,4627,4638,4854,5345,5469,6347,6722,6733,7057,7837,25960,57178,64218,79987,84870,93649,116150	ACTA2,ACVR1,ACVRL1,ANPEP,COL3A1,COL4A2,FOXO1,FLNA,FN1,HSPG2,KDR,LRP1,MYH9,MYLK,NOTCH3,SERPINF2,MED1,CCL2,SRF,SRPK2,THBS1,PXDN,ADGRA2,ZMIZ1,SEMA4A,SVEP1,RSPO3,MYOCD,NUS1
3_Member	GO Biological Processes	GO:0001568	blood vessel development	-8.25159	-4.88951	28/507	59,90,94,290,1281,1284,2308,2316,2335,3339,3791,4035,4627,4638,4854,5345,5469,6347,6722,6733,7057,7837,25960,57178,64218,84870,93649,116150	ACTA2,ACVR1,ACVRL1,ANPEP,COL3A1,COL4A2,FOXO1,FLNA,FN1,HSPG2,KDR,LRP1,MYH9,MYLK,NOTCH3,SERPINF2,MED1,CCL2,SRF,SRPK2,THBS1,PXDN,ADGRA2,ZMIZ1,SEMA4A,RSPO3,MYOCD,NUS1
3_Member	GO Biological Processes	GO:0035239	tube morphogenesis	-7.82972	-4.51879	32/670	90,94,290,367,1281,1284,1739,2018,2316,2335,3339,3791,4035,4627,4638,4854,5345,5469,5566,6046,6347,6722,6733,7057,7837,25960,57178,57669,64218,84870,93649,116150	ACVR1,ACVRL1,ANPEP,AR,COL3A1,COL4A2,DLG1,EMX2,FLNA,FN1,HSPG2,KDR,LRP1,MYH9,MYLK,NOTCH3,SERPINF2,MED1,PRKACA,BRD2,CCL2,SRF,SRPK2,THBS1,PXDN,ADGRA2,ZMIZ1,EPB41L5,SEMA4A,RSPO3,MYOCD,NUS1
3_Member	GO Biological Processes	GO:0001525	angiogenesis	-6.80565	-3.65442	20/325	90,94,290,1284,2316,2335,3339,3791,4627,4854,5469,6347,6722,6733,7057,7837,25960,64218,84870,116150	ACVR1,ACVRL1,ANPEP,COL4A2,FLNA,FN1,HSPG2,KDR,MYH9,NOTCH3,MED1,CCL2,SRF,SRPK2,THBS1,PXDN,ADGRA2,SEMA4A,RSPO3,NUS1
4_Summary	GO Biological Processes	GO:1901888	regulation of cell junction assembly	-8.57314	-4.91003	18/204	94,627,1981,2824,3556,3791,4641,5566,7057,7094,7414,9746,9748,22883,23499,23768,57669,64218,1021,2316,2335,5590,5880,8874	ACVRL1,BDNF,EIF4G1,GPM6B,IL1RAP,KDR,MYO1C,PRKACA,THBS1,TLN1,VCL,CLSTN3,SLK,CLSTN1,MACF1,FLRT2,EPB41L5,SEMA4A,CDK6,FLNA,FN1,PRKCZ,RAC2,ARHGEF7
4_Member	GO Biological Processes	GO:1901888	regulation of cell junction assembly	-8.57314	-4.91003	18/204	94,627,1981,2824,3556,3791,4641,5566,7057,7094,7414,9746,9748,22883,23499,23768,57669,64218	ACVRL1,BDNF,EIF4G1,GPM6B,IL1RAP,KDR,MYO1C,PRKACA,THBS1,TLN1,VCL,CLSTN3,SLK,CLSTN1,MACF1,FLRT2,EPB41L5,SEMA4A
4_Member	GO Biological Processes	GO:0051893	regulation of focal adhesion assembly	-6.28334	-3.27918	9/64	94,2824,3791,7057,7094,7414,9748,23499,57669	ACVRL1,GPM6B,KDR,THBS1,TLN1,VCL,SLK,MACF1,EPB41L5
4_Member	GO Biological Processes	GO:0090109	regulation of cell-substrate junction assembly	-6.28334	-3.27918	9/64	94,2824,3791,7057,7094,7414,9748,23499,57669	ACVRL1,GPM6B,KDR,THBS1,TLN1,VCL,SLK,MACF1,EPB41L5
4_Member	GO Biological Processes	GO:0150116	regulation of cell-substrate junction organization	-5.99904	-3.1318	9/69	94,2824,3791,7057,7094,7414,9748,23499,57669	ACVRL1,GPM6B,KDR,THBS1,TLN1,VCL,SLK,MACF1,EPB41L5
4_Member	GO Biological Processes	GO:0010810	regulation of cell-substrate adhesion	-5.75367	-2.91987	15/222	94,1021,2316,2335,2824,3791,5590,5880,7057,7094,7414,8874,9748,23499,57669	ACVRL1,CDK6,FLNA,FN1,GPM6B,KDR,PRKCZ,RAC2,THBS1,TLN1,VCL,ARHGEF7,SLK,MACF1,EPB41L5
4_Member	GO Biological Processes	GO:0001952	regulation of cell-matrix adhesion	-5.4637	-2.66093	11/125	94,1021,2824,3791,5590,7057,7094,7414,9748,23499,57669	ACVRL1,CDK6,GPM6B,KDR,PRKCZ,THBS1,TLN1,VCL,SLK,MACF1,EPB41L5
4_Member	GO Biological Processes	GO:0010811	positive regulation of cell-substrate adhesion	-2.51577	-0.730607	7/125	1021,2316,2335,3791,5590,8874,57669	CDK6,FLNA,FN1,KDR,PRKCZ,ARHGEF7,EPB41L5
5_Summary	GO Biological Processes	GO:0007167	enzyme-linked receptor protein signaling pathway	-8.36553	-4.88951	32/636	90,94,367,627,1281,1284,1945,2065,2308,2734,3315,3718,3791,4035,4090,4641,5063,6776,7204,8660,8874,9365,9770,10076,11037,23213,23768,29990,57178,79987,91612,116150	ACVR1,ACVRL1,AR,BDNF,COL3A1,COL4A2,EFNA4,ERBB3,FOXO1,GLG1,HSPB1,JAK3,KDR,LRP1,SMAD5,MYO1C,PAK3,STAT5A,TRIO,IRS2,ARHGEF7,KL,RASSF2,PTPRU,STON1,SULF1,FLRT2,PILRB,ZMIZ1,SVEP1,CHURC1,NUS1
5_Member	GO Biological Processes	GO:0007167	enzyme-linked receptor protein signaling pathway	-8.36553	-4.88951	32/636	90,94,367,627,1281,1284,1945,2065,2308,2734,3315,3718,3791,4035,4090,4641,5063,6776,7204,8660,8874,9365,9770,10076,11037,23213,23768,29990,57178,79987,91612,116150	ACVR1,ACVRL1,AR,BDNF,COL3A1,COL4A2,EFNA4,ERBB3,FOXO1,GLG1,HSPB1,JAK3,KDR,LRP1,SMAD5,MYO1C,PAK3,STAT5A,TRIO,IRS2,ARHGEF7,KL,RASSF2,PTPRU,STON1,SULF1,FLRT2,PILRB,ZMIZ1,SVEP1,CHURC1,NUS1
5_Member	GO Biological Processes	GO:0007169	transmembrane receptor protein tyrosine kinase signaling pathway	-6.81683	-3.65442	23/420	367,627,1284,1945,2065,2308,3315,3718,3791,4641,5063,6776,8660,8874,9365,9770,11037,23213,23768,29990,79987,91612,116150	AR,BDNF,COL4A2,EFNA4,ERBB3,FOXO1,HSPB1,JAK3,KDR,MYO1C,PAK3,STAT5A,IRS2,ARHGEF7,KL,RASSF2,STON1,SULF1,FLRT2,PILRB,SVEP1,CHURC1,NUS1
6_Summary	GO Biological Processes	GO:0030029	actin filament-based process	-8.28834	-4.88951	31/606	87,118,781,817,1264,1265,1465,1739,1809,2316,2317,3752,3936,4627,4641,5880,6722,7094,7169,8913,9260,9828,25802,26053,51019,51466,55740,57669,65108,133522,147179,1281,1290,1303,1674,3837,5345,7837,9748,283234	ACTN1,ADD1,CACNA2D1,CAMK2D,CNN1,CNN2,CSRP1,DLG1,DPYSL3,FLNA,FLNB,KCND3,LCP1,MYH9,MYO1C,RAC2,SRF,TLN1,TPM2,CACNA1G,PDLIM7,ARHGEF17,LMOD1,AUTS2,WASHC3,EVL,ENAH,EPB41L5,MARCKSL1,PPARGC1B,WIPF2,COL3A1,COL5A2,COL12A1,DES,KPNB1,SERPINF2,PXDN,SLK,CCDC88B
6_Member	GO Biological Processes	GO:0030029	actin filament-based process	-8.28834	-4.88951	31/606	87,118,781,817,1264,1265,1465,1739,1809,2316,2317,3752,3936,4627,4641,5880,6722,7094,7169,8913,9260,9828,25802,26053,51019,51466,55740,57669,65108,133522,147179	ACTN1,ADD1,CACNA2D1,CAMK2D,CNN1,CNN2,CSRP1,DLG1,DPYSL3,FLNA,FLNB,KCND3,LCP1,MYH9,MYO1C,RAC2,SRF,TLN1,TPM2,CACNA1G,PDLIM7,ARHGEF17,LMOD1,AUTS2,WASHC3,EVL,ENAH,EPB41L5,MARCKSL1,PPARGC1B,WIPF2
6_Member	GO Biological Processes	GO:0030036	actin cytoskeleton organization	-6.47247	-3.3834	26/544	87,118,1264,1265,1465,1739,1809,2316,2317,3936,4627,4641,5880,6722,7094,7169,9260,9828,25802,26053,51019,51466,55740,57669,65108,133522	ACTN1,ADD1,CNN1,CNN2,CSRP1,DLG1,DPYSL3,FLNA,FLNB,LCP1,MYH9,MYO1C,RAC2,SRF,TLN1,TPM2,PDLIM7,ARHGEF17,LMOD1,AUTS2,WASHC3,EVL,ENAH,EPB41L5,MARCKSL1,PPARGC1B
6_Member	GO Biological Processes	GO:0097435	supramolecular fiber organization	-6.13327	-3.21052	26/567	87,118,1281,1290,1303,1465,1674,1739,1809,2316,3837,3936,4641,5345,5880,6722,7169,7837,9748,25802,51019,51466,55740,65108,133522,283234	ACTN1,ADD1,COL3A1,COL5A2,COL12A1,CSRP1,DES,DLG1,DPYSL3,FLNA,KPNB1,LCP1,MYO1C,SERPINF2,RAC2,SRF,TPM2,PXDN,SLK,LMOD1,WASHC3,EVL,ENAH,MARCKSL1,PPARGC1B,CCDC88B
6_Member	GO Biological Processes	GO:0007015	actin filament organization	-5.35584	-2.62215	16/270	87,118,1739,1809,2316,3936,4641,5880,6722,7169,25802,51019,51466,55740,65108,133522	ACTN1,ADD1,DLG1,DPYSL3,FLNA,LCP1,MYO1C,RAC2,SRF,TPM2,LMOD1,WASHC3,EVL,ENAH,MARCKSL1,PPARGC1B
7_Summary	GO Biological Processes	GO:0006468	protein phosphorylation	-6.8562	-3.65442	31/701	90,94,817,864,1021,2065,3654,3718,3791,4090,4140,4638,5063,5566,5590,6046,6347,6733,7150,7204,7465,8428,8805,8899,9748,11183,22848,51422,55615,55681,84922	ACVR1,ACVRL1,CAMK2D,RUNX3,CDK6,ERBB3,IRAK1,JAK3,KDR,SMAD5,MARK3,MYLK,PAK3,PRKACA,PRKCZ,BRD2,CCL2,SRPK2,TOP1,TRIO,WEE1,STK24,TRIM24,PRPF4B,SLK,MAP4K5,AAK1,PRKAG2,PRR5,SCYL2,FIZ1
7_Member	GO Biological Processes	GO:0006468	protein phosphorylation	-6.8562	-3.65442	31/701	90,94,817,864,1021,2065,3654,3718,3791,4090,4140,4638,5063,5566,5590,6046,6347,6733,7150,7204,7465,8428,8805,8899,9748,11183,22848,51422,55615,55681,84922	ACVR1,ACVRL1,CAMK2D,RUNX3,CDK6,ERBB3,IRAK1,JAK3,KDR,SMAD5,MARK3,MYLK,PAK3,PRKACA,PRKCZ,BRD2,CCL2,SRPK2,TOP1,TRIO,WEE1,STK24,TRIM24,PRPF4B,SLK,MAP4K5,AAK1,PRKAG2,PRR5,SCYL2,FIZ1
7_Member	GO Biological Processes	GO:0046777	protein autophosphorylation	-2.6312	-0.810071	9/187	817,3654,3791,4140,5566,8428,8805,9748,22848	CAMK2D,IRAK1,KDR,MARK3,PRKACA,STK24,TRIM24,SLK,AAK1
8_Summary	GO Biological Processes	GO:0000902	cell morphogenesis	-6.44445	-3.3834	30/694	87,367,627,1945,2317,2335,3708,4627,4854,4929,5063,5469,5590,5803,5880,6722,7204,7414,7465,8609,23768,25946,26053,51092,55107,55740,57669,64218,91624,152330,1465,25802,2824,85377,6347,8729,10928,57449,414062	ACTN1,AR,BDNF,EFNA4,FLNB,FN1,ITPR1,MYH9,NOTCH3,NR4A2,PAK3,MED1,PRKCZ,PTPRZ1,RAC2,SRF,TRIO,VCL,WEE1,KLF7,FLRT2,ZNF385A,AUTS2,SIDT2,ANO1,ENAH,EPB41L5,SEMA4A,NEXN,CNTN4,CSRP1,LMOD1,GPM6B,MICALL1,CCL2,GBF1,RALBP1,PLEKHG5,CCL3L3
8_Member	GO Biological Processes	GO:0000902	cell morphogenesis	-6.44445	-3.3834	30/694	87,367,627,1945,2317,2335,3708,4627,4854,4929,5063,5469,5590,5803,5880,6722,7204,7414,7465,8609,23768,25946,26053,51092,55107,55740,57669,64218,91624,152330	ACTN1,AR,BDNF,EFNA4,FLNB,FN1,ITPR1,MYH9,NOTCH3,NR4A2,PAK3,MED1,PRKCZ,PTPRZ1,RAC2,SRF,TRIO,VCL,WEE1,KLF7,FLRT2,ZNF385A,AUTS2,SIDT2,ANO1,ENAH,EPB41L5,SEMA4A,NEXN,CNTN4
8_Member	GO Biological Processes	GO:0000904	cell morphogenesis involved in differentiation	-5.41938	-2.64557	24/544	87,367,627,1945,2317,2335,4627,4854,4929,5063,5803,5880,6722,7204,7414,8609,23768,25946,26053,55740,57669,64218,91624,152330	ACTN1,AR,BDNF,EFNA4,FLNB,FN1,MYH9,NOTCH3,NR4A2,PAK3,PTPRZ1,RAC2,SRF,TRIO,VCL,KLF7,FLRT2,ZNF385A,AUTS2,ENAH,EPB41L5,SEMA4A,NEXN,CNTN4
8_Member	GO Biological Processes	GO:0007409	axonogenesis	-4.41691	-1.92989	17/357	627,1945,4854,4929,5063,5803,5880,6722,7204,7414,8609,23768,26053,55740,64218,91624,152330	BDNF,EFNA4,NOTCH3,NR4A2,PAK3,PTPRZ1,RAC2,SRF,TRIO,VCL,KLF7,FLRT2,AUTS2,ENAH,SEMA4A,NEXN,CNTN4
8_Member	GO Biological Processes	GO:0048858	cell projection morphogenesis	-4.28027	-1.82127	20/479	627,1945,4854,4929,5063,5590,5803,5880,6722,7204,7414,7465,8609,23768,26053,55107,55740,64218,91624,152330	BDNF,EFNA4,NOTCH3,NR4A2,PAK3,PRKCZ,PTPRZ1,RAC2,SRF,TRIO,VCL,WEE1,KLF7,FLRT2,AUTS2,ANO1,ENAH,SEMA4A,NEXN,CNTN4
8_Member	GO Biological Processes	GO:0032990	cell part morphogenesis	-4.04989	-1.67121	20/498	627,1945,4854,4929,5063,5590,5803,5880,6722,7204,7414,7465,8609,23768,26053,55107,55740,64218,91624,152330	BDNF,EFNA4,NOTCH3,NR4A2,PAK3,PRKCZ,PTPRZ1,RAC2,SRF,TRIO,VCL,WEE1,KLF7,FLRT2,AUTS2,ANO1,ENAH,SEMA4A,NEXN,CNTN4
8_Member	GO Biological Processes	GO:0048812	neuron projection morphogenesis	-3.92503	-1.6141	19/469	627,1945,4854,4929,5063,5590,5803,5880,6722,7204,7414,7465,8609,23768,26053,55740,64218,91624,152330	BDNF,EFNA4,NOTCH3,NR4A2,PAK3,PRKCZ,PTPRZ1,RAC2,SRF,TRIO,VCL,WEE1,KLF7,FLRT2,AUTS2,ENAH,SEMA4A,NEXN,CNTN4
8_Member	GO Biological Processes	GO:0032989	cellular component morphogenesis	-3.88693	-1.59024	22/594	627,1465,1945,4854,4929,5063,5590,5803,5880,6722,7204,7414,7465,8609,23768,25802,26053,55107,55740,64218,91624,152330	BDNF,CSRP1,EFNA4,NOTCH3,NR4A2,PAK3,PRKCZ,PTPRZ1,RAC2,SRF,TRIO,VCL,WEE1,KLF7,FLRT2,LMOD1,AUTS2,ANO1,ENAH,SEMA4A,NEXN,CNTN4
8_Member	GO Biological Processes	GO:0120039	plasma membrane bounded cell projection morphogenesis	-3.86581	-1.57836	19/474	627,1945,4854,4929,5063,5590,5803,5880,6722,7204,7414,7465,8609,23768,26053,55740,64218,91624,152330	BDNF,EFNA4,NOTCH3,NR4A2,PAK3,PRKCZ,PTPRZ1,RAC2,SRF,TRIO,VCL,WEE1,KLF7,FLRT2,AUTS2,ENAH,SEMA4A,NEXN,CNTN4
8_Member	GO Biological Processes	GO:0061564	axon development	-3.85498	-1.57208	17/397	627,1945,4854,4929,5063,5803,5880,6722,7204,7414,8609,23768,26053,55740,64218,91624,152330	BDNF,EFNA4,NOTCH3,NR4A2,PAK3,PTPRZ1,RAC2,SRF,TRIO,VCL,KLF7,FLRT2,AUTS2,ENAH,SEMA4A,NEXN,CNTN4
8_Member	GO Biological Processes	GO:0048667	cell morphogenesis involved in neuron differentiation	-3.47397	-1.35492	17/428	627,1945,4854,4929,5063,5803,5880,6722,7204,7414,8609,23768,26053,55740,64218,91624,152330	BDNF,EFNA4,NOTCH3,NR4A2,PAK3,PTPRZ1,RAC2,SRF,TRIO,VCL,KLF7,FLRT2,AUTS2,ENAH,SEMA4A,NEXN,CNTN4
8_Member	GO Biological Processes	GO:0007411	axon guidance	-3.10557	-1.12474	11/228	627,1945,4854,5880,7204,8609,23768,55740,64218,91624,152330	BDNF,EFNA4,NOTCH3,RAC2,TRIO,KLF7,FLRT2,ENAH,SEMA4A,NEXN,CNTN4
8_Member	GO Biological Processes	GO:0097485	neuron projection guidance	-3.09001	-1.1171	11/229	627,1945,4854,5880,7204,8609,23768,55740,64218,91624,152330	BDNF,EFNA4,NOTCH3,RAC2,TRIO,KLF7,FLRT2,ENAH,SEMA4A,NEXN,CNTN4
8_Member	GO Biological Processes	GO:0031175	neuron projection development	-2.87839	-0.986467	21/661	627,1945,2824,4854,4929,5063,5590,5803,5880,6722,7204,7414,7465,8609,23768,26053,55740,64218,85377,91624,152330	BDNF,EFNA4,GPM6B,NOTCH3,NR4A2,PAK3,PRKCZ,PTPRZ1,RAC2,SRF,TRIO,VCL,WEE1,KLF7,FLRT2,AUTS2,ENAH,SEMA4A,MICALL1,NEXN,CNTN4
8_Member	GO Biological Processes	GO:0006935	chemotaxis	-2.27125	-0.596029	16/510	627,1945,4854,5880,6347,7204,8609,8729,10928,23768,55740,57449,64218,91624,152330,414062	BDNF,EFNA4,NOTCH3,RAC2,CCL2,TRIO,KLF7,GBF1,RALBP1,FLRT2,ENAH,PLEKHG5,SEMA4A,NEXN,CNTN4,CCL3L3
8_Member	GO Biological Processes	GO:0042330	taxis	-2.25545	-0.591255	16/512	627,1945,4854,5880,6347,7204,8609,8729,10928,23768,55740,57449,64218,91624,152330,414062	BDNF,EFNA4,NOTCH3,RAC2,CCL2,TRIO,KLF7,GBF1,RALBP1,FLRT2,ENAH,PLEKHG5,SEMA4A,NEXN,CNTN4,CCL3L3
8_Member	GO Biological Processes	GO:0040011	locomotion	-2.118	-0.49628	16/530	627,1945,4854,5880,6347,7204,8609,8729,10928,23768,55740,57449,64218,91624,152330,414062	BDNF,EFNA4,NOTCH3,RAC2,CCL2,TRIO,KLF7,GBF1,RALBP1,FLRT2,ENAH,PLEKHG5,SEMA4A,NEXN,CNTN4,CCL3L3
9_Summary	GO Biological Processes	GO:0006351	DNA-templated transcription	-6.25905	-3.27918	27/595	367,1284,2274,4929,5324,5430,5469,6722,6830,7270,8204,8805,9079,9139,10062,10499,11083,22828,22936,23082,56949,57661,64210,79724,93649,133522,284119	AR,COL4A2,FHL2,NR4A2,PLAG1,POLR2A,MED1,SRF,SUPT6H,TTF1,NRIP1,TRIM24,LDB2,CBFA2T2,NR1H3,NCOA2,DIDO1,SCAF8,ELL2,PPRC1,XAB2,PHRF1,MMS19,ZNF768,MYOCD,PPARGC1B,CAVIN1
9_Member	GO Biological Processes	GO:0006351	DNA-templated transcription	-6.25905	-3.27918	27/595	367,1284,2274,4929,5324,5430,5469,6722,6830,7270,8204,8805,9079,9139,10062,10499,11083,22828,22936,23082,56949,57661,64210,79724,93649,133522,284119	AR,COL4A2,FHL2,NR4A2,PLAG1,POLR2A,MED1,SRF,SUPT6H,TTF1,NRIP1,TRIM24,LDB2,CBFA2T2,NR1H3,NCOA2,DIDO1,SCAF8,ELL2,PPRC1,XAB2,PHRF1,MMS19,ZNF768,MYOCD,PPARGC1B,CAVIN1
9_Member	GO Biological Processes	GO:0097659	nucleic acid-templated transcription	-6.23092	-3.27918	27/597	367,1284,2274,4929,5324,5430,5469,6722,6830,7270,8204,8805,9079,9139,10062,10499,11083,22828,22936,23082,56949,57661,64210,79724,93649,133522,284119	AR,COL4A2,FHL2,NR4A2,PLAG1,POLR2A,MED1,SRF,SUPT6H,TTF1,NRIP1,TRIM24,LDB2,CBFA2T2,NR1H3,NCOA2,DIDO1,SCAF8,ELL2,PPRC1,XAB2,PHRF1,MMS19,ZNF768,MYOCD,PPARGC1B,CAVIN1
9_Member	GO Biological Processes	GO:0032774	RNA biosynthetic process	-6.09236	-3.18891	27/607	367,1284,2274,4929,5324,5430,5469,6722,6830,7270,8204,8805,9079,9139,10062,10499,11083,22828,22936,23082,56949,57661,64210,79724,93649,133522,284119	AR,COL4A2,FHL2,NR4A2,PLAG1,POLR2A,MED1,SRF,SUPT6H,TTF1,NRIP1,TRIM24,LDB2,CBFA2T2,NR1H3,NCOA2,DIDO1,SCAF8,ELL2,PPRC1,XAB2,PHRF1,MMS19,ZNF768,MYOCD,PPARGC1B,CAVIN1
9_Member	GO Biological Processes	GO:0006366	transcription by RNA polymerase II	-3.10993	-1.1258	14/340	367,4929,5430,5469,6722,6830,8805,10062,10499,22828,22936,57661,79724,93649	AR,NR4A2,POLR2A,MED1,SRF,SUPT6H,TRIM24,NR1H3,NCOA2,SCAF8,ELL2,PHRF1,ZNF768,MYOCD
10_Summary	GO Biological Processes	GO:0009725	response to hormone	-6.05468	-3.16972	31/764	2,90,367,1281,2101,2200,2274,2308,2821,3718,4929,5469,5566,5590,5730,6722,6776,6844,7057,8660,8805,9365,10062,10076,10499,23175,28999,57178,64210,133522,100133941,493,781,1290,1291,2316,2767,3383,4035,7390,55107	A2M,ACVR1,AR,COL3A1,ESRRA,FBN1,FHL2,FOXO1,GPI,JAK3,NR4A2,MED1,PRKACA,PRKCZ,PTGDS,SRF,STAT5A,VAMP2,THBS1,IRS2,TRIM24,KL,NR1H3,PTPRU,NCOA2,LPIN1,KLF15,ZMIZ1,MMS19,PPARGC1B,CD24,ATP2B4,CACNA2D1,COL5A2,COL6A1,FLNA,GNA11,ICAM1,LRP1,UROS,ANO1
10_Member	GO Biological Processes	GO:0009725	response to hormone	-6.05468	-3.16972	31/764	2,90,367,1281,2101,2200,2274,2308,2821,3718,4929,5469,5566,5590,5730,6722,6776,6844,7057,8660,8805,9365,10062,10076,10499,23175,28999,57178,64210,133522,100133941	A2M,ACVR1,AR,COL3A1,ESRRA,FBN1,FHL2,FOXO1,GPI,JAK3,NR4A2,MED1,PRKACA,PRKCZ,PTGDS,SRF,STAT5A,VAMP2,THBS1,IRS2,TRIM24,KL,NR1H3,PTPRU,NCOA2,LPIN1,KLF15,ZMIZ1,MMS19,PPARGC1B,CD24
10_Member	GO Biological Processes	GO:0071417	cellular response to organonitrogen compound	-4.39401	-1.91416	23/588	493,781,1281,1290,1291,2200,2308,2316,2767,3383,3718,4035,4929,5566,5590,6776,6844,7390,8660,9365,23175,28999,55107	ATP2B4,CACNA2D1,COL3A1,COL5A2,COL6A1,FBN1,FOXO1,FLNA,GNA11,ICAM1,JAK3,LRP1,NR4A2,PRKACA,PRKCZ,STAT5A,VAMP2,UROS,IRS2,KL,LPIN1,KLF15,ANO1
10_Member	GO Biological Processes	GO:0032870	cellular response to hormone stimulus	-4.21831	-1.76605	20/484	90,367,2101,2200,2308,3718,4929,5469,5566,5590,6776,6844,8660,8805,9365,10062,10499,23175,57178,133522	ACVR1,AR,ESRRA,FBN1,FOXO1,JAK3,NR4A2,MED1,PRKACA,PRKCZ,STAT5A,VAMP2,IRS2,TRIM24,KL,NR1H3,NCOA2,LPIN1,ZMIZ1,PPARGC1B
10_Member	GO Biological Processes	GO:1901653	cellular response to peptide	-4.07432	-1.68613	15/308	781,2200,2308,3383,3718,4035,4929,5590,6776,6844,8660,9365,23175,28999,55107	CACNA2D1,FBN1,FOXO1,ICAM1,JAK3,LRP1,NR4A2,PRKCZ,STAT5A,VAMP2,IRS2,KL,LPIN1,KLF15,ANO1
10_Member	GO Biological Processes	GO:1901699	cellular response to nitrogen compound	-3.78699	-1.53465	23/646	493,781,1281,1290,1291,2200,2308,2316,2767,3383,3718,4035,4929,5566,5590,6776,6844,7390,8660,9365,23175,28999,55107	ATP2B4,CACNA2D1,COL3A1,COL5A2,COL6A1,FBN1,FOXO1,FLNA,GNA11,ICAM1,JAK3,LRP1,NR4A2,PRKACA,PRKCZ,STAT5A,VAMP2,UROS,IRS2,KL,LPIN1,KLF15,ANO1
10_Member	GO Biological Processes	GO:1901652	response to peptide	-2.7901	-0.923934	16/451	781,1281,2200,2308,3383,3718,4035,4929,5590,6776,6844,8660,9365,23175,28999,55107	CACNA2D1,COL3A1,FBN1,FOXO1,ICAM1,JAK3,LRP1,NR4A2,PRKCZ,STAT5A,VAMP2,IRS2,KL,LPIN1,KLF15,ANO1
10_Member	GO Biological Processes	GO:0071375	cellular response to peptide hormone stimulus	-2.39858	-0.665312	10/241	2200,2308,3718,4929,5590,6776,6844,8660,9365,23175	FBN1,FOXO1,JAK3,NR4A2,PRKCZ,STAT5A,VAMP2,IRS2,KL,LPIN1
11_Summary	GO Biological Processes	GO:0010632	regulation of epithelial cell migration	-5.54915	-2.73114	17/292	94,493,958,2821,3315,3791,5336,6776,6915,7057,8660,23499,25960,51466,57669,64218,116150,59,90,2335,3383,4638,4641,5063,5880,6810,8874,29105,80139,284119,718,1284,3339,23213,6347,51571	ACVRL1,ATP2B4,CD40,GPI,HSPB1,KDR,PLCG2,STAT5A,TBXA2R,THBS1,IRS2,MACF1,ADGRA2,EVL,EPB41L5,SEMA4A,NUS1,ACTA2,ACVR1,FN1,ICAM1,MYLK,MYO1C,PAK3,RAC2,STX4,ARHGEF7,CFAP20,ZNF703,CAVIN1,C3,COL4A2,HSPG2,SULF1,CCL2,CYRIB
11_Member	GO Biological Processes	GO:0010632	regulation of epithelial cell migration	-5.54915	-2.73114	17/292	94,493,958,2821,3315,3791,5336,6776,6915,7057,8660,23499,25960,51466,57669,64218,116150	ACVRL1,ATP2B4,CD40,GPI,HSPB1,KDR,PLCG2,STAT5A,TBXA2R,THBS1,IRS2,MACF1,ADGRA2,EVL,EPB41L5,SEMA4A,NUS1
11_Member	GO Biological Processes	GO:2000147	positive regulation of cell motility	-5.28917	-2.5803	25/592	59,90,958,2335,2821,3315,3383,3791,4638,4641,5063,5336,5880,6776,6810,7057,8660,8874,25960,29105,57669,64218,80139,116150,284119	ACTA2,ACVR1,CD40,FN1,GPI,HSPB1,ICAM1,KDR,MYLK,MYO1C,PAK3,PLCG2,RAC2,STAT5A,STX4,THBS1,IRS2,ARHGEF7,ADGRA2,CFAP20,EPB41L5,SEMA4A,ZNF703,NUS1,CAVIN1
11_Member	GO Biological Processes	GO:0040017	positive regulation of locomotion	-5.10264	-2.4236	25/607	59,90,958,2335,2821,3315,3383,3791,4638,4641,5063,5336,5880,6776,6810,7057,8660,8874,25960,29105,57669,64218,80139,116150,284119	ACTA2,ACVR1,CD40,FN1,GPI,HSPB1,ICAM1,KDR,MYLK,MYO1C,PAK3,PLCG2,RAC2,STAT5A,STX4,THBS1,IRS2,ARHGEF7,ADGRA2,CFAP20,EPB41L5,SEMA4A,ZNF703,NUS1,CAVIN1
11_Member	GO Biological Processes	GO:0030335	positive regulation of cell migration	-4.64956	-2.11678	23/566	59,90,958,2335,2821,3315,3383,3791,4638,4641,5063,5336,5880,6776,6810,7057,8660,8874,25960,57669,64218,80139,116150	ACTA2,ACVR1,CD40,FN1,GPI,HSPB1,ICAM1,KDR,MYLK,MYO1C,PAK3,PLCG2,RAC2,STAT5A,STX4,THBS1,IRS2,ARHGEF7,ADGRA2,EPB41L5,SEMA4A,ZNF703,NUS1
11_Member	GO Biological Processes	GO:0010634	positive regulation of epithelial cell migration	-4.07049	-1.68613	11/176	958,2821,3315,3791,5336,6776,7057,8660,25960,57669,116150	CD40,GPI,HSPB1,KDR,PLCG2,STAT5A,THBS1,IRS2,ADGRA2,EPB41L5,NUS1
11_Member	GO Biological Processes	GO:0038089	positive regulation of cell migration by vascular endothelial growth factor signaling pathway	-3.73537	-1.51159	3/8	3315,3791,4641	HSPB1,KDR,MYO1C
11_Member	GO Biological Processes	GO:0010594	regulation of endothelial cell migration	-3.64515	-1.44817	12/230	94,493,958,2821,3315,3791,6776,6915,7057,25960,64218,116150	ACVRL1,ATP2B4,CD40,GPI,HSPB1,KDR,STAT5A,TBXA2R,THBS1,ADGRA2,SEMA4A,NUS1
11_Member	GO Biological Processes	GO:0038084	vascular endothelial growth factor signaling pathway	-3.35875	-1.28391	4/24	3315,3791,4641,116150	HSPB1,KDR,MYO1C,NUS1
11_Member	GO Biological Processes	GO:0043535	regulation of blood vessel endothelial cell migration	-3.3022	-1.2428	9/150	94,493,958,3315,3791,6776,6915,7057,116150	ACVRL1,ATP2B4,CD40,HSPB1,KDR,STAT5A,TBXA2R,THBS1,NUS1
11_Member	GO Biological Processes	GO:0010595	positive regulation of endothelial cell migration	-3.04425	-1.09176	8/131	958,2821,3315,3791,6776,7057,25960,116150	CD40,GPI,HSPB1,KDR,STAT5A,THBS1,ADGRA2,NUS1
11_Member	GO Biological Processes	GO:0043536	positive regulation of blood vessel endothelial cell migration	-3.00624	-1.07099	6/75	958,3315,3791,6776,7057,116150	CD40,HSPB1,KDR,STAT5A,THBS1,NUS1
11_Member	GO Biological Processes	GO:0045765	regulation of angiogenesis	-2.54629	-0.753873	13/349	94,493,718,958,1284,3315,3339,3791,6915,7057,23213,25960,64218	ACVRL1,ATP2B4,C3,CD40,COL4A2,HSPB1,HSPG2,KDR,TBXA2R,THBS1,SULF1,ADGRA2,SEMA4A
11_Member	GO Biological Processes	GO:1901342	regulation of vasculature development	-2.48349	-0.711082	13/355	94,493,718,958,1284,3315,3339,3791,6915,7057,23213,25960,64218	ACVRL1,ATP2B4,C3,CD40,COL4A2,HSPB1,HSPG2,KDR,TBXA2R,THBS1,SULF1,ADGRA2,SEMA4A
11_Member	GO Biological Processes	GO:2001026	regulation of endothelial cell chemotaxis	-2.25566	-0.591255	3/24	3315,3791,7057	HSPB1,KDR,THBS1
11_Member	GO Biological Processes	GO:0035924	cellular response to vascular endothelial growth factor stimulus	-2.18843	-0.54651	4/49	3315,3791,4641,116150	HSPB1,KDR,MYO1C,NUS1
11_Member	GO Biological Processes	GO:0050920	regulation of chemotaxis	-2.05089	-0.454106	9/230	3315,3791,5880,6347,6810,7057,25960,51571,64218	HSPB1,KDR,RAC2,CCL2,STX4,THBS1,ADGRA2,CYRIB,SEMA4A
12_Summary	GO Biological Processes	GO:0098876	vesicle-mediated transport to the plasma membrane	-5.36332	-2.62215	11/128	2060,6844,8674,22883,23062,23499,55204,79958,85377,90196,401548,6653,8729,23041,975,1739,2316,4641,5590,10452,55107,55670,81926,90522,100133941,6811	EPS15,VAMP2,VAMP4,CLSTN1,GGA2,MACF1,GOLPH3L,DENND1C,MICALL1,SYS1,SNX30,SORL1,GBF1,MON2,CD81,DLG1,FLNA,MYO1C,PRKCZ,TOMM40,ANO1,PEX26,ABHD17A,YIF1B,CD24,STX5
12_Member	GO Biological Processes	GO:0098876	vesicle-mediated transport to the plasma membrane	-5.36332	-2.62215	11/128	2060,6844,8674,22883,23062,23499,55204,79958,85377,90196,401548	EPS15,VAMP2,VAMP4,CLSTN1,GGA2,MACF1,GOLPH3L,DENND1C,MICALL1,SYS1,SNX30
12_Member	GO Biological Processes	GO:0006892	post-Golgi vesicle-mediated transport	-4.79641	-2.22144	9/96	2060,6653,6844,8729,23041,23062,23499,55204,90196	EPS15,SORL1,VAMP2,GBF1,MON2,GGA2,MACF1,GOLPH3L,SYS1
12_Member	GO Biological Processes	GO:0051668	localization within membrane	-4.45352	-1.95178	22/543	975,1739,2060,2316,4641,5590,6844,8674,10452,22883,23062,23499,55107,55204,55670,79958,81926,85377,90196,90522,401548,100133941	CD81,DLG1,EPS15,FLNA,MYO1C,PRKCZ,VAMP2,VAMP4,TOMM40,CLSTN1,GGA2,MACF1,ANO1,GOLPH3L,PEX26,DENND1C,ABHD17A,MICALL1,SYS1,YIF1B,SNX30,CD24
12_Member	GO Biological Processes	GO:0043001	Golgi to plasma membrane protein transport	-4.08519	-1.68613	5/30	6844,23062,23499,55204,90196	VAMP2,GGA2,MACF1,GOLPH3L,SYS1
12_Member	GO Biological Processes	GO:0090150	establishment of protein localization to membrane	-3.78727	-1.53465	12/222	4641,6844,10452,22883,23062,23499,55204,55670,85377,90196,90522,100133941	MYO1C,VAMP2,TOMM40,CLSTN1,GGA2,MACF1,GOLPH3L,PEX26,MICALL1,SYS1,YIF1B,CD24
12_Member	GO Biological Processes	GO:0072657	protein localization to membrane	-3.612	-1.42671	18/456	975,1739,2316,4641,5590,6844,10452,22883,23062,23499,55107,55204,55670,81926,85377,90196,90522,100133941	CD81,DLG1,FLNA,MYO1C,PRKCZ,VAMP2,TOMM40,CLSTN1,GGA2,MACF1,ANO1,GOLPH3L,PEX26,ABHD17A,MICALL1,SYS1,YIF1B,CD24
12_Member	GO Biological Processes	GO:0061951	establishment of protein localization to plasma membrane	-3.06137	-1.09723	5/49	6844,23062,23499,55204,90196	VAMP2,GGA2,MACF1,GOLPH3L,SYS1
12_Member	GO Biological Processes	GO:0006893	Golgi to plasma membrane transport	-2.98156	-1.05285	5/51	6844,23062,23499,55204,90196	VAMP2,GGA2,MACF1,GOLPH3L,SYS1
12_Member	GO Biological Processes	GO:1990778	protein localization to cell periphery	-2.48885	-0.711082	10/234	975,1739,2316,5590,6844,22883,23062,23499,55204,90196	CD81,DLG1,FLNA,PRKCZ,VAMP2,CLSTN1,GGA2,MACF1,GOLPH3L,SYS1
12_Member	GO Biological Processes	GO:0072659	protein localization to plasma membrane	-2.4514	-0.692732	9/199	975,1739,2316,5590,6844,23062,23499,55204,90196	CD81,DLG1,FLNA,PRKCZ,VAMP2,GGA2,MACF1,GOLPH3L,SYS1
12_Member	GO Biological Processes	GO:0048193	Golgi vesicle transport	-2.36014	-0.642741	11/284	2060,6653,6811,6844,8729,23041,23062,23499,55204,90196,90522	EPS15,SORL1,STX5,VAMP2,GBF1,MON2,GGA2,MACF1,GOLPH3L,SYS1,YIF1B
12_Member	GO Biological Processes	GO:0032456	endocytic recycling	-2.29363	-0.608241	5/73	2060,8674,79958,85377,401548	EPS15,VAMP4,DENND1C,MICALL1,SNX30
13_Summary	GO Biological Processes	GO:0001501	skeletal system development	-5.35993	-2.62215	23/511	864,1112,1281,1290,1739,2101,2200,2316,2734,2767,3201,4090,4209,5469,6722,7468,9770,11214,23213,25946,133522,147111,338773,59,9658	RUNX3,FOXN3,COL3A1,COL5A2,DLG1,ESRRA,FBN1,FLNA,GLG1,GNA11,HOXA4,SMAD5,MEF2D,MED1,SRF,NSD2,RASSF2,AKAP13,SULF1,ZNF385A,PPARGC1B,NOTUM,TMEM119,ACTA2,ZNF516
13_Member	GO Biological Processes	GO:0001501	skeletal system development	-5.35993	-2.62215	23/511	864,1112,1281,1290,1739,2101,2200,2316,2734,2767,3201,4090,4209,5469,6722,7468,9770,11214,23213,25946,133522,147111,338773	RUNX3,FOXN3,COL3A1,COL5A2,DLG1,ESRRA,FBN1,FLNA,GLG1,GNA11,HOXA4,SMAD5,MEF2D,MED1,SRF,NSD2,RASSF2,AKAP13,SULF1,ZNF385A,PPARGC1B,NOTUM,TMEM119
13_Member	GO Biological Processes	GO:0060348	bone development	-5.29513	-2.5803	14/212	1112,1281,2316,2734,4090,4209,5469,6722,7468,11214,23213,25946,147111,338773	FOXN3,COL3A1,FLNA,GLG1,SMAD5,MEF2D,MED1,SRF,NSD2,AKAP13,SULF1,ZNF385A,NOTUM,TMEM119
13_Member	GO Biological Processes	GO:0061448	connective tissue development	-2.17107	-0.532239	9/220	59,864,1281,2101,4090,4209,6722,9658,23213	ACTA2,RUNX3,COL3A1,ESRRA,SMAD5,MEF2D,SRF,ZNF516,SULF1
14_Summary	GO Biological Processes	GO:0045785	positive regulation of cell adhesion	-5.21967	-2.5227	22/484	864,975,1021,2316,2335,3654,3718,3791,5345,5590,6347,6810,8874,9580,10076,10272,51571,57178,57669,80173,283234,100133941,718,958,3383,5336,5880,6830,7468,59,1739,7057,8530,8660,9867,10062,2821,3098,2,80139	RUNX3,CD81,CDK6,FLNA,FN1,IRAK1,JAK3,KDR,SERPINF2,PRKCZ,CCL2,STX4,ARHGEF7,SOX13,PTPRU,FSTL3,CYRIB,ZMIZ1,EPB41L5,IFT74,CCDC88B,CD24,C3,CD40,ICAM1,PLCG2,RAC2,SUPT6H,NSD2,ACTA2,DLG1,THBS1,CST7,IRS2,PJA2,NR1H3,GPI,HK1,A2M,ZNF703
14_Member	GO Biological Processes	GO:0045785	positive regulation of cell adhesion	-5.21967	-2.5227	22/484	864,975,1021,2316,2335,3654,3718,3791,5345,5590,6347,6810,8874,9580,10076,10272,51571,57178,57669,80173,283234,100133941	RUNX3,CD81,CDK6,FLNA,FN1,IRAK1,JAK3,KDR,SERPINF2,PRKCZ,CCL2,STX4,ARHGEF7,SOX13,PTPRU,FSTL3,CYRIB,ZMIZ1,EPB41L5,IFT74,CCDC88B,CD24
14_Member	GO Biological Processes	GO:0002703	regulation of leukocyte mediated immunity	-3.46041	-1.3457	12/241	718,958,975,3383,3718,5336,5590,5880,6810,6830,7468,51571	C3,CD40,CD81,ICAM1,JAK3,PLCG2,PRKCZ,RAC2,STX4,SUPT6H,NSD2,CYRIB
14_Member	GO Biological Processes	GO:0050865	regulation of cell activation	-3.44512	-1.33529	24/727	59,864,958,975,1739,2316,2335,3718,5590,5880,6347,6810,6830,7057,7468,8530,8660,9580,9867,10062,51571,57178,283234,100133941	ACTA2,RUNX3,CD40,CD81,DLG1,FLNA,FN1,JAK3,PRKCZ,RAC2,CCL2,STX4,SUPT6H,THBS1,NSD2,CST7,IRS2,SOX13,PJA2,NR1H3,CYRIB,ZMIZ1,CCDC88B,CD24
14_Member	GO Biological Processes	GO:0022409	positive regulation of cell-cell adhesion	-3.34095	-1.27168	14/322	864,975,3654,3718,5345,5590,6347,9580,10076,10272,51571,57178,283234,100133941	RUNX3,CD81,IRAK1,JAK3,SERPINF2,PRKCZ,CCL2,SOX13,PTPRU,FSTL3,CYRIB,ZMIZ1,CCDC88B,CD24
14_Member	GO Biological Processes	GO:0002700	regulation of production of molecular mediator of immune response	-3.21293	-1.18076	10/187	958,975,2821,3098,3718,5336,5590,6810,6830,7468	CD40,CD81,GPI,HK1,JAK3,PLCG2,PRKCZ,STX4,SUPT6H,NSD2
14_Member	GO Biological Processes	GO:0002694	regulation of leukocyte activation	-3.17428	-1.15809	22/670	864,958,975,1739,2335,3718,5590,5880,6347,6810,6830,7057,7468,8530,8660,9580,9867,10062,51571,57178,283234,100133941	RUNX3,CD40,CD81,DLG1,FN1,JAK3,PRKCZ,RAC2,CCL2,STX4,SUPT6H,THBS1,NSD2,CST7,IRS2,SOX13,PJA2,NR1H3,CYRIB,ZMIZ1,CCDC88B,CD24
14_Member	GO Biological Processes	GO:0002697	regulation of immune effector process	-3.11619	-1.12977	15/379	2,718,958,975,2821,3098,3383,3718,5336,5590,5880,6810,6830,7468,51571	A2M,C3,CD40,CD81,GPI,HK1,ICAM1,JAK3,PLCG2,PRKCZ,RAC2,STX4,SUPT6H,NSD2,CYRIB
14_Member	GO Biological Processes	GO:0050867	positive regulation of cell activation	-3.05082	-1.09342	17/467	59,864,958,975,2316,3718,5590,6347,6810,7057,7468,8660,9580,51571,57178,283234,100133941	ACTA2,RUNX3,CD40,CD81,FLNA,JAK3,PRKCZ,CCL2,STX4,THBS1,NSD2,IRS2,SOX13,CYRIB,ZMIZ1,CCDC88B,CD24
14_Member	GO Biological Processes	GO:0002702	positive regulation of production of molecular mediator of immune response	-3.00152	-1.06879	8/133	958,975,2821,3098,5336,5590,6810,7468	CD40,CD81,GPI,HK1,PLCG2,PRKCZ,STX4,NSD2
14_Member	GO Biological Processes	GO:0002705	positive regulation of leukocyte mediated immunity	-2.85828	-0.97151	8/140	718,958,975,5336,5590,6810,7468,51571	C3,CD40,CD81,PLCG2,PRKCZ,STX4,NSD2,CYRIB
14_Member	GO Biological Processes	GO:0022407	regulation of cell-cell adhesion	-2.82667	-0.948889	17/490	864,975,1739,3654,3718,5345,5590,6347,9580,10076,10272,51571,57178,57669,80139,283234,100133941	RUNX3,CD81,DLG1,IRAK1,JAK3,SERPINF2,PRKCZ,CCL2,SOX13,PTPRU,FSTL3,CYRIB,ZMIZ1,EPB41L5,ZNF703,CCDC88B,CD24
14_Member	GO Biological Processes	GO:0002699	positive regulation of immune effector process	-2.63799	-0.813731	11/261	718,958,975,2821,3098,5336,5590,5880,6810,7468,51571	C3,CD40,CD81,GPI,HK1,PLCG2,PRKCZ,RAC2,STX4,NSD2,CYRIB
14_Member	GO Biological Processes	GO:1903039	positive regulation of leukocyte cell-cell adhesion	-2.46473	-0.701984	11/275	864,975,3654,3718,5590,6347,9580,51571,57178,283234,100133941	RUNX3,CD81,IRAK1,JAK3,PRKCZ,CCL2,SOX13,CYRIB,ZMIZ1,CCDC88B,CD24
14_Member	GO Biological Processes	GO:0002696	positive regulation of leukocyte activation	-2.39773	-0.665312	15/450	864,958,975,3718,5590,6347,6810,7057,7468,8660,9580,51571,57178,283234,100133941	RUNX3,CD40,CD81,JAK3,PRKCZ,CCL2,STX4,THBS1,NSD2,IRS2,SOX13,CYRIB,ZMIZ1,CCDC88B,CD24
14_Member	GO Biological Processes	GO:0050870	positive regulation of T cell activation	-2.27611	-0.599771	10/251	864,975,3718,5590,6347,9580,51571,57178,283234,100133941	RUNX3,CD81,JAK3,PRKCZ,CCL2,SOX13,CYRIB,ZMIZ1,CCDC88B,CD24
14_Member	GO Biological Processes	GO:0002637	regulation of immunoglobulin production	-2.21972	-0.568387	5/76	958,2821,6810,6830,7468	CD40,GPI,STX4,SUPT6H,NSD2
14_Member	GO Biological Processes	GO:0002822	regulation of adaptive immune response based on somatic recombination of immune receptors built from immunoglobulin superfamily domains	-2.16315	-0.527387	8/182	718,958,975,3718,5590,6830,7468,51571	C3,CD40,CD81,JAK3,PRKCZ,SUPT6H,NSD2,CYRIB
14_Member	GO Biological Processes	GO:0002824	positive regulation of adaptive immune response based on somatic recombination of immune receptors built from immunoglobulin superfamily domains	-2.09783	-0.48253	6/114	718,958,975,5590,7468,51571	C3,CD40,CD81,PRKCZ,NSD2,CYRIB
14_Member	GO Biological Processes	GO:0002639	positive regulation of immunoglobulin production	-2.06844	-0.461645	4/53	958,2821,6810,7468	CD40,GPI,STX4,NSD2
14_Member	GO Biological Processes	GO:0051251	positive regulation of lymphocyte activation	-2.06139	-0.460084	13/400	864,958,975,3718,5590,6347,7468,8660,9580,51571,57178,283234,100133941	RUNX3,CD40,CD81,JAK3,PRKCZ,CCL2,NSD2,IRS2,SOX13,CYRIB,ZMIZ1,CCDC88B,CD24
14_Member	GO Biological Processes	GO:0002708	positive regulation of lymphocyte mediated immunity	-2.01069	-0.426759	6/119	718,958,975,5590,7468,51571	C3,CD40,CD81,PRKCZ,NSD2,CYRIB
15_Summary	GO Biological Processes	GO:0001503	ossification	-5.09771	-2.4236	16/283	864,1290,1291,2194,2274,2824,3376,4090,4209,9260,9770,10272,10492,81621,133522,338773	RUNX3,COL5A2,COL6A1,FASN,FHL2,GPM6B,IARS1,SMAD5,MEF2D,PDLIM7,RASSF2,FSTL3,SYNCRIP,KAZALD1,PPARGC1B,TMEM119
15_Member	GO Biological Processes	GO:0001503	ossification	-5.09771	-2.4236	16/283	864,1290,1291,2194,2274,2824,3376,4090,4209,9260,9770,10272,10492,81621,133522,338773	RUNX3,COL5A2,COL6A1,FASN,FHL2,GPM6B,IARS1,SMAD5,MEF2D,PDLIM7,RASSF2,FSTL3,SYNCRIP,KAZALD1,PPARGC1B,TMEM119
15_Member	GO Biological Processes	GO:0001649	osteoblast differentiation	-2.87817	-0.986467	8/139	1291,2194,2274,3376,4090,4209,10492,338773	COL6A1,FASN,FHL2,IARS1,SMAD5,MEF2D,SYNCRIP,TMEM119
16_Summary	GO Biological Processes	GO:0001558	regulation of cell growth	-5.06155	-2.39844	20/422	94,627,734,817,1981,2137,2335,6722,9746,11007,22850,22883,23499,55602,55615,64218,64223,81621,93649,203245,367,4493,6776	ACVRL1,BDNF,OSGIN2,CAMK2D,EIF4G1,EXTL3,FN1,SRF,CLSTN3,CCDC85B,ADNP2,CLSTN1,MACF1,CDKN2AIP,PRR5,SEMA4A,MLST8,KAZALD1,MYOCD,NAIF1,AR,MT1E,STAT5A
16_Member	GO Biological Processes	GO:0001558	regulation of cell growth	-5.06155	-2.39844	20/422	94,627,734,817,1981,2137,2335,6722,9746,11007,22850,22883,23499,55602,55615,64218,64223,81621,93649,203245	ACVRL1,BDNF,OSGIN2,CAMK2D,EIF4G1,EXTL3,FN1,SRF,CLSTN3,CCDC85B,ADNP2,CLSTN1,MACF1,CDKN2AIP,PRR5,SEMA4A,MLST8,KAZALD1,MYOCD,NAIF1
16_Member	GO Biological Processes	GO:0040008	regulation of growth	-4.00658	-1.64641	23/624	94,367,627,734,817,1981,2137,2335,4493,6722,6776,9746,11007,22850,22883,23499,55602,55615,64218,64223,81621,93649,203245	ACVRL1,AR,BDNF,OSGIN2,CAMK2D,EIF4G1,EXTL3,FN1,MT1E,SRF,STAT5A,CLSTN3,CCDC85B,ADNP2,CLSTN1,MACF1,CDKN2AIP,PRR5,SEMA4A,MLST8,KAZALD1,MYOCD,NAIF1
16_Member	GO Biological Processes	GO:0030307	positive regulation of cell growth	-3.60117	-1.42236	10/167	627,1981,2137,2335,6722,22850,23499,55602,55615,64223	BDNF,EIF4G1,EXTL3,FN1,SRF,ADNP2,MACF1,CDKN2AIP,PRR5,MLST8
16_Member	GO Biological Processes	GO:0045927	positive regulation of growth	-2.1607	-0.525956	10/261	627,1981,2137,2335,6722,22850,23499,55602,55615,64223	BDNF,EIF4G1,EXTL3,FN1,SRF,ADNP2,MACF1,CDKN2AIP,PRR5,MLST8
17_Summary	GO Biological Processes	GO:0003012	muscle system process	-5.02146	-2.37325	16/287	59,493,781,817,1674,1739,3752,4090,4638,6915,7169,8913,11214,23213,25802,28999,4627,4641,57669,147179,1264,2308,4660,5566,5590,6722,8530,10062,23175,57616,64091,93649	ACTA2,ATP2B4,CACNA2D1,CAMK2D,DES,DLG1,KCND3,SMAD5,MYLK,TBXA2R,TPM2,CACNA1G,AKAP13,SULF1,LMOD1,KLF15,MYH9,MYO1C,EPB41L5,WIPF2,CNN1,FOXO1,PPP1R12B,PRKACA,PRKCZ,SRF,CST7,NR1H3,LPIN1,TSHZ3,POPDC2,MYOCD
17_Member	GO Biological Processes	GO:0003012	muscle system process	-5.02146	-2.37325	16/287	59,493,781,817,1674,1739,3752,4090,4638,6915,7169,8913,11214,23213,25802,28999	ACTA2,ATP2B4,CACNA2D1,CAMK2D,DES,DLG1,KCND3,SMAD5,MYLK,TBXA2R,TPM2,CACNA1G,AKAP13,SULF1,LMOD1,KLF15
17_Member	GO Biological Processes	GO:0006936	muscle contraction	-4.89162	-2.27966	14/230	59,493,781,817,1674,1739,3752,4090,4638,6915,7169,8913,23213,25802	ACTA2,ATP2B4,CACNA2D1,CAMK2D,DES,DLG1,KCND3,SMAD5,MYLK,TBXA2R,TPM2,CACNA1G,SULF1,LMOD1
17_Member	GO Biological Processes	GO:0030048	actin filament-based movement	-3.89728	-1.59114	8/98	781,817,3752,4627,4641,8913,57669,147179	CACNA2D1,CAMK2D,KCND3,MYH9,MYO1C,CACNA1G,EPB41L5,WIPF2
17_Member	GO Biological Processes	GO:0006939	smooth muscle contraction	-3.52783	-1.39267	6/60	59,493,1739,4638,6915,23213	ACTA2,ATP2B4,DLG1,MYLK,TBXA2R,SULF1
17_Member	GO Biological Processes	GO:0044057	regulation of system process	-3.10315	-1.12474	20/590	493,781,817,1264,1674,1739,2308,3752,4660,5566,5590,6722,6915,8530,8913,10062,23175,57616,64091,93649	ATP2B4,CACNA2D1,CAMK2D,CNN1,DES,DLG1,FOXO1,KCND3,PPP1R12B,PRKACA,PRKCZ,SRF,TBXA2R,CST7,CACNA1G,NR1H3,LPIN1,TSHZ3,POPDC2,MYOCD
17_Member	GO Biological Processes	GO:0086091	regulation of heart rate by cardiac conduction	-2.42951	-0.681985	4/42	781,817,3752,8913	CACNA2D1,CAMK2D,KCND3,CACNA1G
17_Member	GO Biological Processes	GO:0070252	actin-mediated cell contraction	-2.42558	-0.681985	5/68	781,817,3752,8913,57669	CACNA2D1,CAMK2D,KCND3,CACNA1G,EPB41L5
17_Member	GO Biological Processes	GO:0061337	cardiac conduction	-2.39825	-0.665312	5/69	781,817,3752,5566,8913	CACNA2D1,CAMK2D,KCND3,PRKACA,CACNA1G
17_Member	GO Biological Processes	GO:0086003	cardiac muscle cell contraction	-2.35603	-0.642312	4/44	781,817,3752,8913	CACNA2D1,CAMK2D,KCND3,CACNA1G
17_Member	GO Biological Processes	GO:0008016	regulation of heart contraction	-2.29953	-0.612995	9/210	493,781,817,1674,1739,3752,5566,8913,64091	ATP2B4,CACNA2D1,CAMK2D,DES,DLG1,KCND3,PRKACA,CACNA1G,POPDC2
17_Member	GO Biological Processes	GO:0002027	regulation of heart rate	-2.22868	-0.570961	6/107	781,817,3752,5566,8913,64091	CACNA2D1,CAMK2D,KCND3,PRKACA,CACNA1G,POPDC2
17_Member	GO Biological Processes	GO:0060048	cardiac muscle contraction	-2.21972	-0.568387	5/76	781,817,3752,4090,8913	CACNA2D1,CAMK2D,KCND3,SMAD5,CACNA1G
17_Member	GO Biological Processes	GO:1903522	regulation of blood circulation	-2.18324	-0.542355	10/259	493,781,817,1674,1739,3752,5566,6915,8913,64091	ATP2B4,CACNA2D1,CAMK2D,DES,DLG1,KCND3,PRKACA,TBXA2R,CACNA1G,POPDC2
17_Member	GO Biological Processes	GO:0003015	heart process	-2.17126	-0.532239	6/110	781,817,3752,4090,8913,11214	CACNA2D1,CAMK2D,KCND3,SMAD5,CACNA1G,AKAP13
18_Summary	GO Biological Processes	GO:0048844	artery morphogenesis	-5.00571	-2.37325	8/69	94,1281,4035,4638,4854,6722,57178,93649,493,1265,1809,6347,6915,7057,7414,8428,10076,23213,51466,64218,1739	ACVRL1,COL3A1,LRP1,MYLK,NOTCH3,SRF,ZMIZ1,MYOCD,ATP2B4,CNN2,DPYSL3,CCL2,TBXA2R,THBS1,VCL,STK24,PTPRU,SULF1,EVL,SEMA4A,DLG1
18_Member	GO Biological Processes	GO:0048844	artery morphogenesis	-5.00571	-2.37325	8/69	94,1281,4035,4638,4854,6722,57178,93649	ACVRL1,COL3A1,LRP1,MYLK,NOTCH3,SRF,ZMIZ1,MYOCD
18_Member	GO Biological Processes	GO:0035909	aorta morphogenesis	-3.94585	-1.62516	5/32	94,1281,4035,4638,6722	ACVRL1,COL3A1,LRP1,MYLK,SRF
18_Member	GO Biological Processes	GO:0060840	artery development	-3.92854	-1.6141	8/97	94,1281,4035,4638,4854,6722,57178,93649	ACVRL1,COL3A1,LRP1,MYLK,NOTCH3,SRF,ZMIZ1,MYOCD
18_Member	GO Biological Processes	GO:0030336	negative regulation of cell migration	-3.73658	-1.51159	16/368	94,493,1265,1281,1809,4035,6347,6722,6915,7057,7414,8428,10076,23213,51466,93649	ACVRL1,ATP2B4,CNN2,COL3A1,DPYSL3,LRP1,CCL2,SRF,TBXA2R,THBS1,VCL,STK24,PTPRU,SULF1,EVL,MYOCD
18_Member	GO Biological Processes	GO:0040013	negative regulation of locomotion	-3.58019	-1.41539	17/419	94,493,1265,1281,1809,4035,6347,6722,6915,7057,7414,8428,10076,23213,51466,64218,93649	ACVRL1,ATP2B4,CNN2,COL3A1,DPYSL3,LRP1,CCL2,SRF,TBXA2R,THBS1,VCL,STK24,PTPRU,SULF1,EVL,SEMA4A,MYOCD
18_Member	GO Biological Processes	GO:2000146	negative regulation of cell motility	-3.54264	-1.39474	16/383	94,493,1265,1281,1809,4035,6347,6722,6915,7057,7414,8428,10076,23213,51466,93649	ACVRL1,ATP2B4,CNN2,COL3A1,DPYSL3,LRP1,CCL2,SRF,TBXA2R,THBS1,VCL,STK24,PTPRU,SULF1,EVL,MYOCD
18_Member	GO Biological Processes	GO:0048745	smooth muscle tissue development	-3.35875	-1.28391	4/24	1281,1739,4638,6722	COL3A1,DLG1,MYLK,SRF
18_Member	GO Biological Processes	GO:0035904	aorta development	-2.729	-0.883787	5/58	94,1281,4035,4638,6722	ACVRL1,COL3A1,LRP1,MYLK,SRF
18_Member	GO Biological Processes	GO:1900221	regulation of amyloid-beta clearance	-2.48548	-0.711082	3/20	4035,6722,93649	LRP1,SRF,MYOCD
19_Summary	GO Biological Processes	GO:0098609	cell-cell adhesion	-4.98473	-2.36301	23/539	90,1465,1500,1739,2316,2335,3315,3383,3556,4026,4627,5880,6722,7094,7414,9414,9746,10076,22883,24146,91624,152330,100133941,87,627,718,1488,5063,8874,11037,79987,80139	ACVR1,CSRP1,CTNND1,DLG1,FLNA,FN1,HSPB1,ICAM1,IL1RAP,LPP,MYH9,RAC2,SRF,TLN1,VCL,TJP2,CLSTN3,PTPRU,CLSTN1,CLDN15,NEXN,CNTN4,CD24,ACTN1,BDNF,C3,CTBP2,PAK3,ARHGEF7,STON1,SVEP1,ZNF703
19_Member	GO Biological Processes	GO:0098609	cell-cell adhesion	-4.98473	-2.36301	23/539	90,1465,1500,1739,2316,2335,3315,3383,3556,4026,4627,5880,6722,7094,7414,9414,9746,10076,22883,24146,91624,152330,100133941	ACVR1,CSRP1,CTNND1,DLG1,FLNA,FN1,HSPB1,ICAM1,IL1RAP,LPP,MYH9,RAC2,SRF,TLN1,VCL,TJP2,CLSTN3,PTPRU,CLSTN1,CLDN15,NEXN,CNTN4,CD24
19_Member	GO Biological Processes	GO:0034330	cell junction organization	-4.15732	-1.74341	20/489	87,627,718,1488,1500,1739,2316,2335,3556,5063,6722,7094,7414,8874,9414,9746,11037,24146,79987,80139	ACTN1,BDNF,C3,CTBP2,CTNND1,DLG1,FLNA,FN1,IL1RAP,PAK3,SRF,TLN1,VCL,ARHGEF7,TJP2,CLSTN3,STON1,CLDN15,SVEP1,ZNF703
19_Member	GO Biological Processes	GO:0034329	cell junction assembly	-3.56009	-1.40886	13/270	87,627,1500,1739,2335,6722,7094,7414,8874,9746,11037,24146,80139	ACTN1,BDNF,CTNND1,DLG1,FN1,SRF,TLN1,VCL,ARHGEF7,CLSTN3,STON1,CLDN15,ZNF703
19_Member	GO Biological Processes	GO:0045216	cell-cell junction organization	-3.45859	-1.3457	10/174	1500,1739,2316,6722,7094,7414,9414,24146,79987,80139	CTNND1,DLG1,FLNA,SRF,TLN1,VCL,TJP2,CLDN15,SVEP1,ZNF703
19_Member	GO Biological Processes	GO:0007043	cell-cell junction assembly	-2.53522	-0.744269	7/124	1500,1739,6722,7094,7414,24146,80139	CTNND1,DLG1,SRF,TLN1,VCL,CLDN15,ZNF703
20_Summary	GO Biological Processes	GO:0001704	formation of primary germ layer	-4.84273	-2.24965	10/119	90,1284,1291,1303,2335,2821,5566,6722,57669,79971,59,72,94,367,1281,1739,2316,3791,4638,5469,6046,7414,10116,84870,4154,4627,6830,56949,57178,57680,3201,23213,6398,2200,3899	ACVR1,COL4A2,COL6A1,COL12A1,FN1,GPI,PRKACA,SRF,EPB41L5,WLS,ACTA2,ACTG2,ACVRL1,AR,COL3A1,DLG1,FLNA,KDR,MYLK,MED1,BRD2,VCL,FEM1B,RSPO3,MBNL1,MYH9,SUPT6H,XAB2,ZMIZ1,CHD8,HOXA4,SULF1,SECTM1,FBN1,AFF3
20_Member	GO Biological Processes	GO:0001704	formation of primary germ layer	-4.84273	-2.24965	10/119	90,1284,1291,1303,2335,2821,5566,6722,57669,79971	ACVR1,COL4A2,COL6A1,COL12A1,FN1,GPI,PRKACA,SRF,EPB41L5,WLS
20_Member	GO Biological Processes	GO:0007369	gastrulation	-3.58032	-1.41539	10/168	90,1284,1291,1303,2335,2821,5566,6722,57669,79971	ACVR1,COL4A2,COL6A1,COL12A1,FN1,GPI,PRKACA,SRF,EPB41L5,WLS
20_Member	GO Biological Processes	GO:0048729	tissue morphogenesis	-3.33569	-1.26998	20/565	59,72,90,94,367,1281,1739,2316,2821,3791,4638,5469,5566,6046,6722,7414,10116,57669,79971,84870	ACTA2,ACTG2,ACVR1,ACVRL1,AR,COL3A1,DLG1,FLNA,GPI,KDR,MYLK,MED1,PRKACA,BRD2,SRF,VCL,FEM1B,EPB41L5,WLS,RSPO3
20_Member	GO Biological Processes	GO:0001707	mesoderm formation	-3.16498	-1.15809	6/70	90,2821,5566,6722,57669,79971	ACVR1,GPI,PRKACA,SRF,EPB41L5,WLS
20_Member	GO Biological Processes	GO:0048332	mesoderm morphogenesis	-3.09988	-1.12474	6/72	90,2821,5566,6722,57669,79971	ACVR1,GPI,PRKACA,SRF,EPB41L5,WLS
20_Member	GO Biological Processes	GO:0001701	in utero embryonic development	-3.02496	-1.08577	15/387	90,94,367,1281,2821,4154,4627,5469,6722,6830,56949,57178,57669,57680,84870	ACVR1,ACVRL1,AR,COL3A1,GPI,MBNL1,MYH9,MED1,SRF,SUPT6H,XAB2,ZMIZ1,EPB41L5,CHD8,RSPO3
20_Member	GO Biological Processes	GO:0043009	chordate embryonic development	-2.66138	-0.829174	20/643	90,94,367,1281,1739,2821,3201,4154,4627,5469,5566,6046,6722,6830,23213,56949,57178,57669,57680,84870	ACVR1,ACVRL1,AR,COL3A1,DLG1,GPI,HOXA4,MBNL1,MYH9,MED1,PRKACA,BRD2,SRF,SUPT6H,SULF1,XAB2,ZMIZ1,EPB41L5,CHD8,RSPO3
20_Member	GO Biological Processes	GO:0009792	embryo development ending in birth or egg hatching	-2.49626	-0.715386	20/665	90,94,367,1281,1739,2821,3201,4154,4627,5469,5566,6046,6722,6830,23213,56949,57178,57669,57680,84870	ACVR1,ACVRL1,AR,COL3A1,DLG1,GPI,HOXA4,MBNL1,MYH9,MED1,PRKACA,BRD2,SRF,SUPT6H,SULF1,XAB2,ZMIZ1,EPB41L5,CHD8,RSPO3
20_Member	GO Biological Processes	GO:0007498	mesoderm development	-2.45862	-0.697239	7/128	90,2821,5566,6398,6722,57669,79971	ACVR1,GPI,PRKACA,SECTM1,SRF,EPB41L5,WLS
20_Member	GO Biological Processes	GO:0048598	embryonic morphogenesis	-2.42401	-0.681985	18/582	90,1284,1291,1303,1739,2200,2335,2821,3201,3899,4154,5469,5566,6046,6722,57669,79971,84870	ACVR1,COL4A2,COL6A1,COL12A1,DLG1,FBN1,FN1,GPI,HOXA4,AFF3,MBNL1,MED1,PRKACA,BRD2,SRF,EPB41L5,WLS,RSPO3
20_Member	GO Biological Processes	GO:0061138	morphogenesis of a branching epithelium	-2.41522	-0.675097	8/165	90,367,1739,3791,5469,6722,10116,84870	ACVR1,AR,DLG1,KDR,MED1,SRF,FEM1B,RSPO3
20_Member	GO Biological Processes	GO:0001763	morphogenesis of a branching structure	-2.2628	-0.592019	8/175	90,367,1739,3791,5469,6722,10116,84870	ACVR1,AR,DLG1,KDR,MED1,SRF,FEM1B,RSPO3

## Sheet: dS1B
GroupID	Category	Term	Description	LogP	Log(q-value)	InTerm_InList	Genes	Symbols						GO	Category	Description	Count	%	Log10(P)	Log10(q)
1_Summary	GO Biological Processes	GO:0048534	hematopoietic or lymphoid organ development	-21.4238	-17.4275	81/699	211,301,468,602,678,836,861,864,920,1051,1052,1054,1316,1440,1499,1938,1958,2039,2116,2146,2353,2621,3091,3200,3394,3398,3569,3589,3658,3659,3725,3726,3976,4242,4286,4291,4627,4772,4791,5305,5316,5423,5771,5925,6648,6868,6932,7037,7049,7301,7422,7538,7704,8444,8651,8879,9308,9314,9759,9840,9935,10018,10365,10630,22904,23456,23529,25946,25976,51176,51218,51274,55509,56262,79876,84148,84447,84456,9…	ALAS1,ANXA1,ATF4,BCL3,ZFP36L2,CASP3,RUNX1,RUNX3,CD4,CEBPB,CEBPD,CEBPG,KLF6,CSF3,CTNNB1,EEF2,EGR1,DMTN,ETV2,EZH2,FOS,GAS6,HIF1A,HOXA3,IRF8,ID2,IL6,IL11,IREB2,IRF1,JUN,JUNB,LIF,MFNG,MITF,MLF1,MYH9,NFATC1,NFKB2,PIP4K2A,PKNOX1,POLB,PTPN2,RB1,SOD2,ADAM17,TCF7,TFRC,TGFBR3,TYRO3,VEGFA,ZFP36,ZBTB16,DYRK3,SOCS1,SGPL1,CD83,KLF4,HDAC4,TESPA1,MAFB,BCL2L11,KLF2,PDPN,SBNO2,ABCB10,CLCF1,ZNF385A,TIPARP,LEF1,GLRX…						GO:0048534	GO Biological Processes	hematopoietic or lymphoid organ development	81	7.93	-21.42	-17.43
1_Member	GO Biological Processes	GO:0048534	hematopoietic or lymphoid organ development	-21.4238	-17.4275	81/699	211,301,468,602,678,836,861,864,920,1051,1052,1054,1316,1440,1499,1938,1958,2039,2116,2146,2353,2621,3091,3200,3394,3398,3569,3589,3658,3659,3725,3726,3976,4242,4286,4291,4627,4772,4791,5305,5316,5423,5771,5925,6648,6868,6932,7037,7049,7301,7422,7538,7704,8444,8651,8879,9308,9314,9759,9840,9935,10018,10365,10630,22904,23456,23529,25946,25976,51176,51218,51274,55509,56262,79876,84148,84447,84456,9…	ALAS1,ANXA1,ATF4,BCL3,ZFP36L2,CASP3,RUNX1,RUNX3,CD4,CEBPB,CEBPD,CEBPG,KLF6,CSF3,CTNNB1,EEF2,EGR1,DMTN,ETV2,EZH2,FOS,GAS6,HIF1A,HOXA3,IRF8,ID2,IL6,IL11,IREB2,IRF1,JUN,JUNB,LIF,MFNG,MITF,MLF1,MYH9,NFATC1,NFKB2,PIP4K2A,PKNOX1,POLB,PTPN2,RB1,SOD2,ADAM17,TCF7,TFRC,TGFBR3,TYRO3,VEGFA,ZFP36,ZBTB16,DYRK3,SOCS1,SGPL1,CD83,KLF4,HDAC4,TESPA1,MAFB,BCL2L11,KLF2,PDPN,SBNO2,ABCB10,CLCF1,ZNF385A,TIPARP,LEF1,GLRX…						GO:1902532	GO Biological Processes	negative regulation of intracellular signal transduction	64	6.27	-16.93	-13.27
1_Member	GO Biological Processes	GO:0002520	immune system development	-21.3917	-17.4275	84/746	211,301,468,602,678,836,861,864,920,1051,1052,1054,1316,1440,1499,1938,1958,2039,2116,2146,2353,2621,3091,3200,3394,3398,3569,3589,3658,3659,3725,3726,3976,4242,4286,4291,4627,4772,4791,5305,5316,5423,5771,5925,6648,6868,6932,7037,7049,7128,7301,7422,7538,7704,8444,8651,8879,9308,9314,9759,9840,9935,10018,10365,10630,22904,23456,23529,25946,25976,51176,51218,51274,54537,55509,56262,79876,84148,84…	ALAS1,ANXA1,ATF4,BCL3,ZFP36L2,CASP3,RUNX1,RUNX3,CD4,CEBPB,CEBPD,CEBPG,KLF6,CSF3,CTNNB1,EEF2,EGR1,DMTN,ETV2,EZH2,FOS,GAS6,HIF1A,HOXA3,IRF8,ID2,IL6,IL11,IREB2,IRF1,JUN,JUNB,LIF,MFNG,MITF,MLF1,MYH9,NFATC1,NFKB2,PIP4K2A,PKNOX1,POLB,PTPN2,RB1,SOD2,ADAM17,TCF7,TFRC,TGFBR3,TNFAIP3,TYRO3,VEGFA,ZFP36,ZBTB16,DYRK3,SOCS1,SGPL1,CD83,KLF4,HDAC4,TESPA1,MAFB,BCL2L11,KLF2,PDPN,SBNO2,ABCB10,CLCF1,ZNF385A,TIPARP,L…						GO:0045936	GO Biological Processes	negative regulation of phosphate metabolic process	56	5.48	-16.76	-13.23
1_Member	GO Biological Processes	GO:0030097	hemopoiesis	-20.3891	-16.601	76/649	211,301,468,602,678,836,861,864,920,1051,1052,1054,1316,1440,1499,1938,1958,2039,2116,2146,2353,2621,3091,3394,3398,3569,3589,3658,3659,3725,3726,3976,4242,4286,4291,4627,4772,5305,5316,5771,5925,6648,6868,6932,7037,7049,7301,7422,7538,7704,8444,8651,8879,9308,9314,9759,9840,9935,10365,22904,23456,23529,25946,25976,51176,51218,51274,55509,56262,79876,84148,84447,84456,96459,139818,359948	ALAS1,ANXA1,ATF4,BCL3,ZFP36L2,CASP3,RUNX1,RUNX3,CD4,CEBPB,CEBPD,CEBPG,KLF6,CSF3,CTNNB1,EEF2,EGR1,DMTN,ETV2,EZH2,FOS,GAS6,HIF1A,IRF8,ID2,IL6,IL11,IREB2,IRF1,JUN,JUNB,LIF,MFNG,MITF,MLF1,MYH9,NFATC1,PIP4K2A,PKNOX1,PTPN2,RB1,SOD2,ADAM17,TCF7,TFRC,TGFBR3,TYRO3,VEGFA,ZFP36,ZBTB16,DYRK3,SOCS1,SGPL1,CD83,KLF4,HDAC4,TESPA1,MAFB,KLF2,SBNO2,ABCB10,CLCF1,ZNF385A,TIPARP,LEF1,GLRX5,KLF3,BATF3,LRRC8A,UBA5,KAT8,…						GO:0043549	GO Biological Processes	regulation of kinase activity	78	7.64	-16.65	-13.23
1_Member	GO Biological Processes	GO:0030099	myeloid cell differentiation	-14.9213	-11.9348	40/260	211,836,861,920,1051,1054,1440,1499,2039,2116,2353,3394,3398,3589,3658,3725,3726,3976,4286,4627,5305,5316,5771,5925,7037,7049,7422,7538,7704,8444,8651,10365,22904,23456,25946,51176,55509,79876,84148,84456	ALAS1,CASP3,RUNX1,CD4,CEBPB,CEBPG,CSF3,CTNNB1,DMTN,ETV2,FOS,IRF8,ID2,IL11,IREB2,JUN,JUNB,LIF,MITF,MYH9,PIP4K2A,PKNOX1,PTPN2,RB1,TFRC,TGFBR3,VEGFA,ZFP36,ZBTB16,DYRK3,SOCS1,KLF2,SBNO2,ABCB10,ZNF385A,LEF1,BATF3,UBA5,KAT8,L3MBTL3						GO:0080135	GO Biological Processes	regulation of cellular response to stress	74	7.25	-16.45	-13.09
1_Member	GO Biological Processes	GO:0002521	leukocyte differentiation	-13.0942	-10.2914	47/394	301,602,678,861,920,1054,1316,1440,1499,1958,2146,2353,2621,3394,3569,3589,3658,3659,3725,3726,3976,4242,4286,4627,4772,5316,5771,6868,6932,7037,7301,7422,8651,9308,9759,9840,9935,22904,23529,51176,55509,56262,84447,84456,96459,139818,359948	ANXA1,BCL3,ZFP36L2,RUNX1,CD4,CEBPG,KLF6,CSF3,CTNNB1,EGR1,EZH2,FOS,GAS6,IRF8,IL6,IL11,IREB2,IRF1,JUN,JUNB,LIF,MFNG,MITF,MYH9,NFATC1,PKNOX1,PTPN2,ADAM17,TCF7,TFRC,TYRO3,VEGFA,SOCS1,CD83,HDAC4,TESPA1,MAFB,SBNO2,CLCF1,LEF1,BATF3,LRRC8A,SYVN1,L3MBTL3,FNIP1,DOCK11,IRF2BP2						GO:0061061	GO Biological Processes	muscle structure development	59	5.78	-15.95	-12.65
1_Member	GO Biological Processes	GO:1903131	mononuclear cell differentiation	-10.0108	-7.55177	37/321	301,602,678,920,1054,1316,1499,1958,2146,2353,2621,3394,3569,3589,3659,3725,4242,4627,4772,5316,5771,6868,6932,7301,7422,9308,9759,9840,9935,23529,51176,55509,56262,84447,96459,139818,359948	ANXA1,BCL3,ZFP36L2,CD4,CEBPG,KLF6,CTNNB1,EGR1,EZH2,FOS,GAS6,IRF8,IL6,IL11,IRF1,JUN,MFNG,MYH9,NFATC1,PKNOX1,PTPN2,ADAM17,TCF7,TYRO3,VEGFA,CD83,HDAC4,TESPA1,MAFB,CLCF1,LEF1,BATF3,LRRC8A,SYVN1,FNIP1,DOCK11,IRF2BP2						GO:0070848	GO Biological Processes	response to growth factor	60	5.88	-15.92	-12.65
1_Member	GO Biological Processes	GO:0001775	cell activation	-9.47836	-7.09968	58/695	301,602,678,712,896,920,924,960,1054,1316,1499,1958,2146,2149,3315,3383,3394,3569,3576,3589,3615,3659,3689,3725,3937,4242,4627,4791,5316,5327,5771,6812,6868,6932,7301,7414,8013,8440,9308,9759,9840,9935,10397,10630,22904,23529,27342,51176,55509,56262,56603,57162,80381,84447,96459,139818,165918,359948	ANXA1,BCL3,ZFP36L2,C1QA,CCND3,CD4,CD7,CD44,CEBPG,KLF6,CTNNB1,EGR1,EZH2,F2R,HSPB1,ICAM1,IRF8,IL6,CXCL8,IL11,IMPDH2,IRF1,ITGB2,JUN,LCP2,MFNG,MYH9,NFKB2,PKNOX1,PLAT,PTPN2,STXBP1,ADAM17,TCF7,TYRO3,VCL,NR4A3,NCK2,CD83,HDAC4,TESPA1,MAFB,NDRG1,PDPN,SBNO2,CLCF1,RABGEF1,LEF1,BATF3,LRRC8A,CYP26B1,PELI1,CD276,SYVN1,FNIP1,DOCK11,RNF168,IRF2BP2						GO:0006351	GO Biological Processes	DNA-templated transcription	64	6.27	-15.4	-12.22
1_Member	GO Biological Processes	GO:0045321	leukocyte activation	-9.30795	-6.95659	51/575	301,602,678,712,896,920,924,960,1054,1316,1499,1958,2146,3383,3394,3569,3576,3589,3615,3659,3689,3725,3937,4242,4627,5316,5771,6868,6932,7301,8013,8440,9308,9759,9840,9935,10397,22904,23529,27342,51176,55509,56262,56603,57162,80381,84447,96459,139818,165918,359948	ANXA1,BCL3,ZFP36L2,C1QA,CCND3,CD4,CD7,CD44,CEBPG,KLF6,CTNNB1,EGR1,EZH2,ICAM1,IRF8,IL6,CXCL8,IL11,IMPDH2,IRF1,ITGB2,JUN,LCP2,MFNG,MYH9,PKNOX1,PTPN2,ADAM17,TCF7,TYRO3,NR4A3,NCK2,CD83,HDAC4,TESPA1,MAFB,NDRG1,SBNO2,CLCF1,RABGEF1,LEF1,BATF3,LRRC8A,CYP26B1,PELI1,CD276,SYVN1,FNIP1,DOCK11,RNF168,IRF2BP2						GO:0010942	GO Biological Processes	positive regulation of cell death	65	6.37	-15.3	-12.21
1_Member	GO Biological Processes	GO:0046649	lymphocyte activation	-7.69202	-5.50963	41/459	301,602,678,896,920,924,960,1054,1316,1499,1958,2146,3383,3394,3569,3589,3615,3659,4242,4627,5316,5771,6868,6932,7301,8440,9308,9759,9840,9935,23529,51176,56262,56603,57162,80381,84447,96459,139818,165918,359948	ANXA1,BCL3,ZFP36L2,CCND3,CD4,CD7,CD44,CEBPG,KLF6,CTNNB1,EGR1,EZH2,ICAM1,IRF8,IL6,IL11,IMPDH2,IRF1,MFNG,MYH9,PKNOX1,PTPN2,ADAM17,TCF7,TYRO3,NCK2,CD83,HDAC4,TESPA1,MAFB,CLCF1,LEF1,LRRC8A,CYP26B1,PELI1,CD276,SYVN1,FNIP1,DOCK11,RNF168,IRF2BP2						GO:0007167	GO Biological Processes	enzyme-linked receptor protein signaling pathway	66	6.46	-15.1	-12.04
1_Member	GO Biological Processes	GO:0030098	lymphocyte differentiation	-7.65422	-5.47896	30/276	301,602,678,920,1054,1316,1499,1958,2146,3394,3569,3589,3659,4242,5316,5771,6868,6932,7301,9308,9759,9840,9935,23529,51176,56262,84447,96459,139818,359948	ANXA1,BCL3,ZFP36L2,CD4,CEBPG,KLF6,CTNNB1,EGR1,EZH2,IRF8,IL6,IL11,IRF1,MFNG,PKNOX1,PTPN2,ADAM17,TCF7,TYRO3,CD83,HDAC4,TESPA1,MAFB,CLCF1,LEF1,LRRC8A,SYVN1,FNIP1,DOCK11,IRF2BP2						GO:0043009	GO Biological Processes	chordate embryonic development	65	6.37	-14.33	-11.36
1_Member	GO Biological Processes	GO:0030183	B cell differentiation	-5.75208	-3.89003	17/129	602,1054,1316,2146,3394,3569,3589,4242,5771,6868,9759,23529,56262,84447,96459,139818,359948	BCL3,CEBPG,KLF6,EZH2,IRF8,IL6,IL11,MFNG,PTPN2,ADAM17,HDAC4,CLCF1,LRRC8A,SYVN1,FNIP1,DOCK11,IRF2BP2						GO:1903706	GO Biological Processes	regulation of hemopoiesis	50	4.9	-14.15	-11.28
1_Member	GO Biological Processes	GO:0042113	B cell activation	-4.6047	-2.94159	19/189	602,1054,1316,2146,3394,3569,3589,4242,5771,6868,9759,23529,51176,56262,84447,96459,139818,165918,359948	BCL3,CEBPG,KLF6,EZH2,IRF8,IL6,IL11,MFNG,PTPN2,ADAM17,HDAC4,CLCF1,LEF1,LRRC8A,SYVN1,FNIP1,DOCK11,RNF168,IRF2BP2						GO:0002694	GO Biological Processes	regulation of leukocyte activation	64	6.27	-12.97	-10.2
1_Member	GO Biological Processes	GO:0042110	T cell activation	-4.48464	-2.84478	25/298	301,602,678,896,920,924,960,1499,1958,3383,3569,3659,4627,5316,5771,6868,6932,8440,9308,9840,9935,51176,56603,57162,80381	ANXA1,BCL3,ZFP36L2,CCND3,CD4,CD7,CD44,CTNNB1,EGR1,ICAM1,IL6,IRF1,MYH9,PKNOX1,PTPN2,ADAM17,TCF7,NCK2,CD83,TESPA1,MAFB,LEF1,CYP26B1,PELI1,CD276						GO:0071345	GO Biological Processes	cellular response to cytokine stimulus	67	6.56	-12.96	-10.2
1_Member	GO Biological Processes	GO:0030217	T cell differentiation	-3.70127	-2.19577	16/168	301,602,678,920,1499,1958,3569,3659,5316,5771,6868,6932,9308,9840,9935,51176	ANXA1,BCL3,ZFP36L2,CD4,CTNNB1,EGR1,IL6,IRF1,PKNOX1,PTPN2,ADAM17,TCF7,CD83,TESPA1,MAFB,LEF1						GO:0036293	GO Biological Processes	response to decreased oxygen levels	40	3.92	-12.95	-10.2
2_Summary	GO Biological Processes	GO:1902532	negative regulation of intracellular signal transduction	-16.9313	-13.2682	64/554	27,467,598,650,857,960,1540,1654,1843,1844,1847,1848,1850,2932,3091,3301,3315,3976,4170,4282,4609,5329,5495,5514,5515,5606,5771,6648,7057,7088,7114,7128,7494,8444,8531,9479,9572,10048,10105,10114,10395,10525,11133,11261,23189,23677,25946,27342,29035,51339,54206,54468,54541,55486,57493,59338,64844,80149,84447,91663,96459,114548,161742,284996	ABL2,ATF3,BCL2L1,BMP2,CAV1,CD44,CYLD,DDX3X,DUSP1,DUSP2,DUSP5,DUSP6,DUSP8,GSK3B,HIF1A,DNAJA1,HSPB1,LIF,MCL1,MIF,MYC,PLAUR,PPM1B,PPP1R10,PPP2CA,MAP2K3,PTPN2,SOD2,THBS1,TLE1,TMSB4X,TNFAIP3,XBP1,DYRK3,YBX3,MAPK8IP1,NR1D1,RANBP9,PPIF,HIPK3,DLC1,HYOU1,KPTN,CHP1,KANK1,SH3BP4,ZNF385A,RABGEF1,HAPSTR1,DACT1,ERRFI1,MIOS,DDIT4,PARL,HEG1,PLEKHA1,MARCHF7,ZC3H12A,SYVN1,MYADM,FNIP1,NLRP3,SPRED1,RNF149						GO:0043408	GO Biological Processes	regulation of MAPK cascade	65	6.37	-12.78	-10.07
2_Member	GO Biological Processes	GO:1902532	negative regulation of intracellular signal transduction	-16.9313	-13.2682	64/554	27,467,598,650,857,960,1540,1654,1843,1844,1847,1848,1850,2932,3091,3301,3315,3976,4170,4282,4609,5329,5495,5514,5515,5606,5771,6648,7057,7088,7114,7128,7494,8444,8531,9479,9572,10048,10105,10114,10395,10525,11133,11261,23189,23677,25946,27342,29035,51339,54206,54468,54541,55486,57493,59338,64844,80149,84447,91663,96459,114548,161742,284996	ABL2,ATF3,BCL2L1,BMP2,CAV1,CD44,CYLD,DDX3X,DUSP1,DUSP2,DUSP5,DUSP6,DUSP8,GSK3B,HIF1A,DNAJA1,HSPB1,LIF,MCL1,MIF,MYC,PLAUR,PPM1B,PPP1R10,PPP2CA,MAP2K3,PTPN2,SOD2,THBS1,TLE1,TMSB4X,TNFAIP3,XBP1,DYRK3,YBX3,MAPK8IP1,NR1D1,RANBP9,PPIF,HIPK3,DLC1,HYOU1,KPTN,CHP1,KANK1,SH3BP4,ZNF385A,RABGEF1,HAPSTR1,DACT1,ERRFI1,MIOS,DDIT4,PARL,HEG1,PLEKHA1,MARCHF7,ZC3H12A,SYVN1,MYADM,FNIP1,NLRP3,SPRED1,RNF149						GO:0051090	GO Biological Processes	regulation of DNA-binding transcription factor activity	50	4.9	-12.54	-9.86
2_Member	GO Biological Processes	GO:0043409	negative regulation of MAPK cascade	-5.43156	-3.63177	20/181	467,650,857,1540,1843,1844,1847,1848,1850,3301,3976,4609,5771,9479,10048,10114,51339,54206,161742,284996	ATF3,BMP2,CAV1,CYLD,DUSP1,DUSP2,DUSP5,DUSP6,DUSP8,DNAJA1,LIF,MYC,PTPN2,MAPK8IP1,RANBP9,HIPK3,DACT1,ERRFI1,SPRED1,RNF149						GO:0048511	GO Biological Processes	rhythmic process	37	3.62	-12.26	-9.59
3_Summary	GO Biological Processes	GO:0045936	negative regulation of phosphate metabolic process	-16.7586	-13.234	56/440	341,623,650,836,857,1026,1647,1843,1848,1855,2039,2887,2932,3192,3301,3315,3725,4092,4616,5305,5339,5515,5771,5787,5925,7023,7128,7532,8440,8651,8826,9021,9043,9052,9479,9759,10114,10221,10527,10776,11261,23645,26524,27342,54206,54541,55243,56937,57493,79837,80149,84919,90007,91663,161742,221908,301,960,1294,1410,1654,2597,2621,3164,4790,5045,5054,5265,5329,5514,5764,6059,6197,6418,6478,6815,7057…	APOC1,BDKRB1,BMP2,CASP3,CAV1,CDKN1A,GADD45A,DUSP1,DUSP6,DVL1,DMTN,GRB10,GSK3B,HNRNPU,DNAJA1,HSPB1,JUN,SMAD7,GADD45B,PIP4K2A,PLEC,PPP2CA,PTPN2,PTPRB,RB1,TFAP4,TNFAIP3,YWHAG,NCK2,SOCS1,IQGAP1,SOCS3,SPAG9,GPRC5A,MAPK8IP1,HDAC4,HIPK3,TRIB1,IPO7,ARPP19,CHP1,PPP1R15A,LATS2,RABGEF1,ERRFI1,DDIT4,KIRREL1,PMEPA1,HEG1,PIP4K2C,ZC3H12A,PPP1R15B,MIDN,MYADM,SPRED1,PPP1R35,ANXA1,CD44,COL7A1,CRYAB,DDX3X,GAPDH,GAS…						GO:0030335	GO Biological Processes	positive regulation of cell migration	56	5.48	-12.03	-9.37
3_Member	GO Biological Processes	GO:0045936	negative regulation of phosphate metabolic process	-16.7586	-13.234	56/440	341,623,650,836,857,1026,1647,1843,1848,1855,2039,2887,2932,3192,3301,3315,3725,4092,4616,5305,5339,5515,5771,5787,5925,7023,7128,7532,8440,8651,8826,9021,9043,9052,9479,9759,10114,10221,10527,10776,11261,23645,26524,27342,54206,54541,55243,56937,57493,79837,80149,84919,90007,91663,161742,221908	APOC1,BDKRB1,BMP2,CASP3,CAV1,CDKN1A,GADD45A,DUSP1,DUSP6,DVL1,DMTN,GRB10,GSK3B,HNRNPU,DNAJA1,HSPB1,JUN,SMAD7,GADD45B,PIP4K2A,PLEC,PPP2CA,PTPN2,PTPRB,RB1,TFAP4,TNFAIP3,YWHAG,NCK2,SOCS1,IQGAP1,SOCS3,SPAG9,GPRC5A,MAPK8IP1,HDAC4,HIPK3,TRIB1,IPO7,ARPP19,CHP1,PPP1R15A,LATS2,RABGEF1,ERRFI1,DDIT4,KIRREL1,PMEPA1,HEG1,PIP4K2C,ZC3H12A,PPP1R15B,MIDN,MYADM,SPRED1,PPP1R35						GO:0001944	GO Biological Processes	vasculature development	53	5.19	-11.66	-9.02
3_Member	GO Biological Processes	GO:0010563	negative regulation of phosphorus metabolic process	-16.7136	-13.234	56/441	341,623,650,836,857,1026,1647,1843,1848,1855,2039,2887,2932,3192,3301,3315,3725,4092,4616,5305,5339,5515,5771,5787,5925,7023,7128,7532,8440,8651,8826,9021,9043,9052,9479,9759,10114,10221,10527,10776,11261,23645,26524,27342,54206,54541,55243,56937,57493,79837,80149,84919,90007,91663,161742,221908	APOC1,BDKRB1,BMP2,CASP3,CAV1,CDKN1A,GADD45A,DUSP1,DUSP6,DVL1,DMTN,GRB10,GSK3B,HNRNPU,DNAJA1,HSPB1,JUN,SMAD7,GADD45B,PIP4K2A,PLEC,PPP2CA,PTPN2,PTPRB,RB1,TFAP4,TNFAIP3,YWHAG,NCK2,SOCS1,IQGAP1,SOCS3,SPAG9,GPRC5A,MAPK8IP1,HDAC4,HIPK3,TRIB1,IPO7,ARPP19,CHP1,PPP1R15A,LATS2,RABGEF1,ERRFI1,DDIT4,KIRREL1,PMEPA1,HEG1,PIP4K2C,ZC3H12A,PPP1R15B,MIDN,MYADM,SPRED1,PPP1R35
3_Member	GO Biological Processes	GO:0042326	negative regulation of phosphorylation	-15.5675	-12.3437	50/381	623,650,836,857,1026,1647,1843,1848,1855,2039,2887,3192,3301,3315,3725,4092,4616,5305,5339,5515,5771,5787,5925,7023,7128,7532,8440,8651,9021,9043,9052,9479,9759,10114,10221,10527,11261,26524,27342,54206,54541,55243,56937,57493,79837,80149,84919,90007,91663,161742	BDKRB1,BMP2,CASP3,CAV1,CDKN1A,GADD45A,DUSP1,DUSP6,DVL1,DMTN,GRB10,HNRNPU,DNAJA1,HSPB1,JUN,SMAD7,GADD45B,PIP4K2A,PLEC,PPP2CA,PTPN2,PTPRB,RB1,TFAP4,TNFAIP3,YWHAG,NCK2,SOCS1,SOCS3,SPAG9,GPRC5A,MAPK8IP1,HDAC4,HIPK3,TRIB1,IPO7,CHP1,LATS2,RABGEF1,ERRFI1,DDIT4,KIRREL1,PMEPA1,HEG1,PIP4K2C,ZC3H12A,PPP1R15B,MIDN,MYADM,SPRED1
3_Member	GO Biological Processes	GO:0043086	negative regulation of catalytic activity	-15.3151	-12.2069	76/796	301,341,650,836,857,960,1026,1294,1410,1647,1654,1843,1855,2597,2621,2932,3164,3192,3301,3315,4092,4616,4790,5045,5054,5265,5305,5329,5339,5514,5764,5771,5787,5925,6059,6197,6418,6478,6815,7023,7057,7128,7422,7532,7538,7980,8530,8651,8826,9021,9052,9232,9314,9479,9749,10114,10221,10527,10776,10788,11261,22925,23516,23645,23677,26086,26524,54206,57493,79837,90007,94274,96459,161742,221908,392617	ANXA1,APOC1,BMP2,CASP3,CAV1,CD44,CDKN1A,COL7A1,CRYAB,GADD45A,DDX3X,DUSP1,DVL1,GAPDH,GAS6,GSK3B,NR4A1,HNRNPU,DNAJA1,HSPB1,SMAD7,GADD45B,NFKB1,FURIN,SERPINE1,SERPINA1,PIP4K2A,PLAUR,PLEC,PPP1R10,PTN,PTPN2,PTPRB,RB1,ABCE1,RPS6KA3,SET,SIAH2,STYX,TFAP4,THBS1,TNFAIP3,VEGFA,YWHAG,ZFP36,TFPI2,CST7,SOCS1,IQGAP1,SOCS3,GPRC5A,PTTG1,KLF4,MAPK8IP1,PHACTR2,HIPK3,TRIB1,IPO7,ARPP19,IQGAP2,CHP1,PLA2R1,SLC39A14,PPP…
3_Member	GO Biological Processes	GO:0031400	negative regulation of protein modification process	-14.1649	-11.2798	57/519	623,650,836,857,1026,1499,1647,1843,1848,1855,2039,2932,3301,3315,3725,4092,4616,5339,5515,5771,5787,5925,6418,6598,7023,7128,7532,8440,8651,8864,9021,9043,9052,9320,9479,10114,10221,10527,10776,11261,11284,23645,26036,26524,27342,54206,54541,55243,56937,57493,64844,80149,84919,91663,123879,135112,161742	BDKRB1,BMP2,CASP3,CAV1,CDKN1A,CTNNB1,GADD45A,DUSP1,DUSP6,DVL1,DMTN,GSK3B,DNAJA1,HSPB1,JUN,SMAD7,GADD45B,PLEC,PPP2CA,PTPN2,PTPRB,RB1,SET,SMARCB1,TFAP4,TNFAIP3,YWHAG,NCK2,SOCS1,PER2,SOCS3,SPAG9,GPRC5A,TRIP12,MAPK8IP1,HIPK3,TRIB1,IPO7,ARPP19,CHP1,PNKP,PPP1R15A,ZNF451,LATS2,RABGEF1,ERRFI1,DDIT4,KIRREL1,PMEPA1,HEG1,MARCHF7,ZC3H12A,PPP1R15B,MYADM,DCUN1D3,NCOA7,SPRED1
3_Member	GO Biological Processes	GO:0001933	negative regulation of protein phosphorylation	-13.6445	-10.7944	44/338	623,650,836,857,1026,1647,1843,1848,1855,2039,3301,3315,3725,4092,4616,5339,5515,5771,5787,5925,7023,7128,7532,8440,8651,9021,9043,9052,9479,10114,10221,10527,11261,26524,27342,54206,54541,55243,56937,57493,80149,84919,91663,161742	BDKRB1,BMP2,CASP3,CAV1,CDKN1A,GADD45A,DUSP1,DUSP6,DVL1,DMTN,DNAJA1,HSPB1,JUN,SMAD7,GADD45B,PLEC,PPP2CA,PTPN2,PTPRB,RB1,TFAP4,TNFAIP3,YWHAG,NCK2,SOCS1,SOCS3,SPAG9,GPRC5A,MAPK8IP1,HIPK3,TRIB1,IPO7,CHP1,LATS2,RABGEF1,ERRFI1,DDIT4,KIRREL1,PMEPA1,HEG1,ZC3H12A,PPP1R15B,MYADM,SPRED1
3_Member	GO Biological Processes	GO:0051348	negative regulation of transferase activity	-10.03	-7.5642	34/276	650,836,857,1026,1647,1843,1855,2932,3192,3301,3315,4092,4616,5305,5339,5771,5787,5925,7023,7128,7532,7538,9052,9479,10114,10221,10527,11261,26524,54206,57493,79837,90007,161742	BMP2,CASP3,CAV1,CDKN1A,GADD45A,DUSP1,DVL1,GSK3B,HNRNPU,DNAJA1,HSPB1,SMAD7,GADD45B,PIP4K2A,PLEC,PTPN2,PTPRB,RB1,TFAP4,TNFAIP3,YWHAG,ZFP36,GPRC5A,MAPK8IP1,HIPK3,TRIB1,IPO7,CHP1,LATS2,ERRFI1,HEG1,PIP4K2C,MIDN,SPRED1
3_Member	GO Biological Processes	GO:0033673	negative regulation of kinase activity	-9.7215	-7.30759	31/240	650,836,857,1026,1647,1843,1855,3192,3301,3315,4616,5305,5339,5771,5787,5925,7023,7128,7532,9052,9479,10114,10221,10527,11261,26524,54206,57493,79837,90007,161742	BMP2,CASP3,CAV1,CDKN1A,GADD45A,DUSP1,DVL1,HNRNPU,DNAJA1,HSPB1,GADD45B,PIP4K2A,PLEC,PTPN2,PTPRB,RB1,TFAP4,TNFAIP3,YWHAG,GPRC5A,MAPK8IP1,HIPK3,TRIB1,IPO7,CHP1,LATS2,ERRFI1,HEG1,PIP4K2C,MIDN,SPRED1
3_Member	GO Biological Processes	GO:0006469	negative regulation of protein kinase activity	-8.24154	-6.02944	27/216	650,836,857,1026,1647,1843,1855,3301,3315,4616,5339,5771,5787,5925,7023,7128,7532,9052,9479,10114,10221,10527,11261,26524,54206,57493,161742	BMP2,CASP3,CAV1,CDKN1A,GADD45A,DUSP1,DVL1,DNAJA1,HSPB1,GADD45B,PLEC,PTPN2,PTPRB,RB1,TFAP4,TNFAIP3,YWHAG,GPRC5A,MAPK8IP1,HIPK3,TRIB1,IPO7,CHP1,LATS2,ERRFI1,HEG1,SPRED1
4_Summary	GO Biological Processes	GO:0043549	regulation of kinase activity	-16.654	-13.234	78/786	650,657,685,836,857,896,920,1022,1026,1647,1654,1839,1843,1855,1856,1958,2081,2146,2260,2621,3084,3192,3301,3315,3491,3654,3937,4282,4616,4739,4915,5305,5339,5515,5606,5771,5787,5925,6868,7023,7057,7128,7186,7301,7422,7481,7532,8440,8536,8651,8812,8826,9021,9052,9479,10111,10114,10221,10527,10595,10926,11261,26524,29950,30837,51719,54206,54757,55294,57018,57493,57826,79837,90007,90441,146433,1617…	BMP2,BMPR1A,BTC,CASP3,CAV1,CCND3,CD4,CDK7,CDKN1A,GADD45A,DDX3X,HBEGF,DUSP1,DVL1,DVL2,EGR1,ERN1,EZH2,FGFR1,GAS6,NRG1,HNRNPU,DNAJA1,HSPB1,CCN1,IRAK1,LCP2,MIF,GADD45B,NEDD9,NTRK2,PIP4K2A,PLEC,PPP2CA,MAP2K3,PTPN2,PTPRB,RB1,ADAM17,TFAP4,THBS1,TNFAIP3,TRAF2,TYRO3,VEGFA,WNT11,YWHAG,NCK2,CAMK1,SOCS1,CCNK,IQGAP1,SOCS3,GPRC5A,MAPK8IP1,RAD50,HIPK3,TRIB1,IPO7,ERN2,DBF4,CHP1,LATS2,SERTAD1,SOCS7,CAB39,ERRFI1,F…
4_Member	GO Biological Processes	GO:0043549	regulation of kinase activity	-16.654	-13.234	78/786	650,657,685,836,857,896,920,1022,1026,1647,1654,1839,1843,1855,1856,1958,2081,2146,2260,2621,3084,3192,3301,3315,3491,3654,3937,4282,4616,4739,4915,5305,5339,5515,5606,5771,5787,5925,6868,7023,7057,7128,7186,7301,7422,7481,7532,8440,8536,8651,8812,8826,9021,9052,9479,10111,10114,10221,10527,10595,10926,11261,26524,29950,30837,51719,54206,54757,55294,57018,57493,57826,79837,90007,90441,146433,1617…	BMP2,BMPR1A,BTC,CASP3,CAV1,CCND3,CD4,CDK7,CDKN1A,GADD45A,DDX3X,HBEGF,DUSP1,DVL1,DVL2,EGR1,ERN1,EZH2,FGFR1,GAS6,NRG1,HNRNPU,DNAJA1,HSPB1,CCN1,IRAK1,LCP2,MIF,GADD45B,NEDD9,NTRK2,PIP4K2A,PLEC,PPP2CA,MAP2K3,PTPN2,PTPRB,RB1,ADAM17,TFAP4,THBS1,TNFAIP3,TRAF2,TYRO3,VEGFA,WNT11,YWHAG,NCK2,CAMK1,SOCS1,CCNK,IQGAP1,SOCS3,GPRC5A,MAPK8IP1,RAD50,HIPK3,TRIB1,IPO7,ERN2,DBF4,CHP1,LATS2,SERTAD1,SOCS7,CAB39,ERRFI1,F…
4_Member	GO Biological Processes	GO:0045859	regulation of protein kinase activity	-14.9895	-11.9736	68/672	650,657,685,836,857,896,920,1022,1026,1647,1654,1839,1843,1855,1856,1958,2081,2146,2260,2621,3084,3301,3315,3491,3654,3937,4282,4616,4739,5339,5515,5606,5771,5787,5925,6868,7023,7057,7128,7186,7422,7481,7532,8440,8536,8651,8812,8826,9052,9479,10114,10221,10527,10595,10926,11261,26524,29950,51719,54206,54757,55294,57018,57493,57826,146433,161742,285016	BMP2,BMPR1A,BTC,CASP3,CAV1,CCND3,CD4,CDK7,CDKN1A,GADD45A,DDX3X,HBEGF,DUSP1,DVL1,DVL2,EGR1,ERN1,EZH2,FGFR1,GAS6,NRG1,DNAJA1,HSPB1,CCN1,IRAK1,LCP2,MIF,GADD45B,NEDD9,PLEC,PPP2CA,MAP2K3,PTPN2,PTPRB,RB1,ADAM17,TFAP4,THBS1,TNFAIP3,TRAF2,VEGFA,WNT11,YWHAG,NCK2,CAMK1,SOCS1,CCNK,IQGAP1,GPRC5A,MAPK8IP1,HIPK3,TRIB1,IPO7,ERN2,DBF4,CHP1,LATS2,SERTAD1,CAB39,ERRFI1,FAM20A,FBXW7,CCNL1,HEG1,RAP2C,IL34,SPRED1,ALKA…
4_Member	GO Biological Processes	GO:0071900	regulation of protein serine/threonine kinase activity	-9.60115	-7.19331	41/395	650,657,836,857,896,1022,1026,1647,1654,1843,1856,2081,2146,2260,3301,3654,4282,5515,5925,6868,7023,7057,7128,7186,7422,8536,8812,8826,9479,10114,10221,10527,10595,10926,26524,29950,51719,54757,57018,57493,146433	BMP2,BMPR1A,CASP3,CAV1,CCND3,CDK7,CDKN1A,GADD45A,DDX3X,DUSP1,DVL2,ERN1,EZH2,FGFR1,DNAJA1,IRAK1,MIF,PPP2CA,RB1,ADAM17,TFAP4,THBS1,TNFAIP3,TRAF2,VEGFA,CAMK1,CCNK,IQGAP1,MAPK8IP1,HIPK3,TRIB1,IPO7,ERN2,DBF4,LATS2,SERTAD1,CAB39,FAM20A,CCNL1,HEG1,IL34
4_Member	GO Biological Processes	GO:0001934	positive regulation of protein phosphorylation	-9.51897	-7.12303	61/749	650,657,685,857,896,920,960,1026,1440,1443,1654,1839,1855,1856,1958,2081,2146,2252,2260,2621,3084,3491,3569,3589,3654,3937,3976,4282,4686,4739,4915,5329,5515,5606,6386,6868,7037,7043,7057,7186,7422,7481,8536,8812,8826,8877,9052,10111,10457,10595,10926,23529,51719,54757,55294,57826,65981,85480,96459,146433,285016	BMP2,BMPR1A,BTC,CAV1,CCND3,CD4,CD44,CDKN1A,CSF3,CSH2,DDX3X,HBEGF,DVL1,DVL2,EGR1,ERN1,EZH2,FGF7,FGFR1,GAS6,NRG1,CCN1,IL6,IL11,IRAK1,LCP2,LIF,MIF,NCBP1,NEDD9,NTRK2,PLAUR,PPP2CA,MAP2K3,SDCBP,ADAM17,TFRC,TGFB3,THBS1,TRAF2,VEGFA,WNT11,CAMK1,CCNK,IQGAP1,SPHK1,GPRC5A,RAD50,GPNMB,ERN2,DBF4,CLCF1,CAB39,FAM20A,FBXW7,RAP2C,CAPRIN2,TSLP,FNIP1,IL34,ALKAL2
4_Member	GO Biological Processes	GO:0051347	positive regulation of transferase activity	-8.57076	-6.32677	50/586	650,657,685,896,920,1026,1499,1654,1839,1856,1958,2081,2146,2260,2621,3084,3491,3654,3937,4282,4609,4739,4915,5073,5515,5606,6868,7057,7186,7301,7334,7422,7481,8536,8812,8826,9052,9314,10111,10595,10926,11284,27338,51719,54757,55294,90441,123879,146433,285016	BMP2,BMPR1A,BTC,CCND3,CD4,CDKN1A,CTNNB1,DDX3X,HBEGF,DVL2,EGR1,ERN1,EZH2,FGFR1,GAS6,NRG1,CCN1,IRAK1,LCP2,MIF,MYC,NEDD9,NTRK2,PARN,PPP2CA,MAP2K3,ADAM17,THBS1,TRAF2,TYRO3,UBE2N,VEGFA,WNT11,CAMK1,CCNK,IQGAP1,GPRC5A,KLF4,RAD50,ERN2,DBF4,PNKP,UBE2S,CAB39,FAM20A,FBXW7,ZNF622,DCUN1D3,IL34,ALKAL2
4_Member	GO Biological Processes	GO:0045860	positive regulation of protein kinase activity	-7.37627	-5.23981	38/418	650,657,685,896,920,1026,1654,1839,1856,1958,2081,2146,2260,2621,3084,3491,3654,3937,4282,4739,5515,5606,6868,7057,7186,7422,7481,8536,8812,8826,9052,10595,10926,51719,54757,55294,146433,285016	BMP2,BMPR1A,BTC,CCND3,CD4,CDKN1A,DDX3X,HBEGF,DVL2,EGR1,ERN1,EZH2,FGFR1,GAS6,NRG1,CCN1,IRAK1,LCP2,MIF,NEDD9,PPP2CA,MAP2K3,ADAM17,THBS1,TRAF2,VEGFA,WNT11,CAMK1,CCNK,IQGAP1,GPRC5A,ERN2,DBF4,CAB39,FAM20A,FBXW7,IL34,ALKAL2
4_Member	GO Biological Processes	GO:0033674	positive regulation of kinase activity	-7.25677	-5.13148	42/494	650,657,685,896,920,1026,1654,1839,1856,1958,2081,2146,2260,2621,3084,3491,3654,3937,4282,4739,4915,5515,5606,6868,7057,7186,7301,7422,7481,8536,8812,8826,9052,10111,10595,10926,51719,54757,55294,90441,146433,285016	BMP2,BMPR1A,BTC,CCND3,CD4,CDKN1A,DDX3X,HBEGF,DVL2,EGR1,ERN1,EZH2,FGFR1,GAS6,NRG1,CCN1,IRAK1,LCP2,MIF,NEDD9,NTRK2,PPP2CA,MAP2K3,ADAM17,THBS1,TRAF2,TYRO3,VEGFA,WNT11,CAMK1,CCNK,IQGAP1,GPRC5A,RAD50,ERN2,DBF4,CAB39,FAM20A,FBXW7,ZNF622,IL34,ALKAL2
4_Member	GO Biological Processes	GO:0071902	positive regulation of protein serine/threonine kinase activity	-5.43291	-3.63177	23/229	650,657,896,1654,1856,2081,2146,2260,3654,4282,5515,6868,7057,7186,7422,8536,8812,8826,10595,10926,51719,54757,146433	BMP2,BMPR1A,CCND3,DDX3X,DVL2,ERN1,EZH2,FGFR1,IRAK1,MIF,PPP2CA,ADAM17,THBS1,TRAF2,VEGFA,CAMK1,CCNK,IQGAP1,ERN2,DBF4,CAB39,FAM20A,IL34
4_Member	GO Biological Processes	GO:0043405	regulation of MAP kinase activity	-4.17806	-2.59503	18/186	650,857,1843,1856,2081,2146,2260,3301,3654,4282,7057,7186,7422,9479,10114,10221,10595,146433	BMP2,CAV1,DUSP1,DVL2,ERN1,EZH2,FGFR1,DNAJA1,IRAK1,MIF,THBS1,TRAF2,VEGFA,MAPK8IP1,HIPK3,TRIB1,ERN2,IL34
4_Member	GO Biological Processes	GO:0043406	positive regulation of MAP kinase activity	-2.67815	-1.39252	11/117	1856,2081,2146,2260,3654,4282,7057,7186,7422,10595,146433	DVL2,ERN1,EZH2,FGFR1,IRAK1,MIF,THBS1,TRAF2,VEGFA,ERN2,IL34
4_Member	GO Biological Processes	GO:0043506	regulation of JUN kinase activity	-2.31401	-1.11996	7/62	1856,2081,3301,7186,9479,10114,10595	DVL2,ERN1,DNAJA1,TRAF2,MAPK8IP1,HIPK3,ERN2
5_Summary	GO Biological Processes	GO:0080135	regulation of cellular response to stress	-16.4491	-13.087	74/726	468,598,650,857,960,1054,1499,1540,1647,1655,1843,2081,2521,2932,3091,3301,3315,3638,4170,4282,4609,4616,5366,5514,5764,5771,5802,6386,6498,6598,6648,7186,7334,7422,7494,8013,8440,8444,8464,8531,8870,8877,8975,9261,9314,9320,9479,10018,10114,10155,10525,11284,22925,23645,25946,26122,29969,51278,51339,54407,54537,54617,54832,55294,64844,80149,84447,84919,90441,112869,135112,161742,165918,254225,46…	ATF4,BCL2L1,BMP2,CAV1,CD44,CEBPG,CTNNB1,CYLD,GADD45A,DDX5,DUSP1,ERN1,FUS,GSK3B,HIF1A,DNAJA1,HSPB1,INSIG1,MCL1,MIF,MYC,GADD45B,PMAIP1,PPP1R10,PTN,PTPN2,PTPRS,SDCBP,SKIL,SMARCB1,SOD2,TRAF2,UBE2N,VEGFA,XBP1,NR4A3,NCK2,DYRK3,SUPT3H,YBX3,IER3,SPHK1,USP13,MAPKAPK2,KLF4,TRIP12,MAPK8IP1,BCL2L11,HIPK3,TRIM28,HYOU1,PNKP,PLA2R1,PPP1R15A,ZNF385A,EPC2,MDFIC,IER5,DACT1,SLC38A2,SHLD2,INO80,VPS13C,FBXW7,MARCHF7,…
5_Member	GO Biological Processes	GO:0080135	regulation of cellular response to stress	-16.4491	-13.087	74/726	468,598,650,857,960,1054,1499,1540,1647,1655,1843,2081,2521,2932,3091,3301,3315,3638,4170,4282,4609,4616,5366,5514,5764,5771,5802,6386,6498,6598,6648,7186,7334,7422,7494,8013,8440,8444,8464,8531,8870,8877,8975,9261,9314,9320,9479,10018,10114,10155,10525,11284,22925,23645,25946,26122,29969,51278,51339,54407,54537,54617,54832,55294,64844,80149,84447,84919,90441,112869,135112,161742,165918,254225	ATF4,BCL2L1,BMP2,CAV1,CD44,CEBPG,CTNNB1,CYLD,GADD45A,DDX5,DUSP1,ERN1,FUS,GSK3B,HIF1A,DNAJA1,HSPB1,INSIG1,MCL1,MIF,MYC,GADD45B,PMAIP1,PPP1R10,PTN,PTPN2,PTPRS,SDCBP,SKIL,SMARCB1,SOD2,TRAF2,UBE2N,VEGFA,XBP1,NR4A3,NCK2,DYRK3,SUPT3H,YBX3,IER3,SPHK1,USP13,MAPKAPK2,KLF4,TRIP12,MAPK8IP1,BCL2L11,HIPK3,TRIM28,HYOU1,PNKP,PLA2R1,PPP1R15A,ZNF385A,EPC2,MDFIC,IER5,DACT1,SLC38A2,SHLD2,INO80,VPS13C,FBXW7,MARCHF7,…
5_Member	GO Biological Processes	GO:2001233	regulation of apoptotic signaling pathway	-13.316	-10.4979	46/374	467,598,857,960,1499,1540,1654,2260,2932,3091,3301,3315,3383,4000,4170,4282,4609,4929,5054,5329,5366,5771,5925,6478,6498,6648,7057,7128,7186,7494,8406,8440,8531,8682,9479,10018,10105,10525,25946,50486,51330,54978,55294,55486,64844,84447	ATF3,BCL2L1,CAV1,CD44,CTNNB1,CYLD,DDX3X,FGFR1,GSK3B,HIF1A,DNAJA1,HSPB1,ICAM1,LMNA,MCL1,MIF,MYC,NR4A2,SERPINE1,PLAUR,PMAIP1,PTPN2,RB1,SIAH2,SKIL,SOD2,THBS1,TNFAIP3,TRAF2,XBP1,SRPX,NCK2,YBX3,PEA15,MAPK8IP1,BCL2L11,PPIF,HYOU1,ZNF385A,G0S2,TNFRSF12A,SLC35F6,FBXW7,PARL,MARCHF7,SYVN1
5_Member	GO Biological Processes	GO:2001242	regulation of intrinsic apoptotic signaling pathway	-11.2509	-8.66693	28/172	598,857,960,1540,1654,3091,3301,3315,4170,4282,4609,5329,5366,5771,6498,6648,7494,8440,8531,9479,10018,10105,10525,25946,55294,55486,64844,84447	BCL2L1,CAV1,CD44,CYLD,DDX3X,HIF1A,DNAJA1,HSPB1,MCL1,MIF,MYC,PLAUR,PMAIP1,PTPN2,SKIL,SOD2,XBP1,NCK2,YBX3,MAPK8IP1,BCL2L11,PPIF,HYOU1,ZNF385A,FBXW7,PARL,MARCHF7,SYVN1
5_Member	GO Biological Processes	GO:2001234	negative regulation of apoptotic signaling pathway	-10.0496	-7.56971	31/233	598,960,1499,1654,2932,3091,3301,3315,3383,4000,4170,4282,4929,5054,5329,5925,6478,6648,7057,7128,7494,8531,8682,9479,10105,10525,25946,54978,55486,64844,84447	BCL2L1,CD44,CTNNB1,DDX3X,GSK3B,HIF1A,DNAJA1,HSPB1,ICAM1,LMNA,MCL1,MIF,NR4A2,SERPINE1,PLAUR,RB1,SIAH2,SOD2,THBS1,TNFAIP3,XBP1,YBX3,PEA15,MAPK8IP1,PPIF,HYOU1,ZNF385A,SLC35F6,PARL,MARCHF7,SYVN1
5_Member	GO Biological Processes	GO:2001243	negative regulation of intrinsic apoptotic signaling pathway	-8.93848	-6.6227	19/101	598,960,1654,3091,3301,3315,4170,4282,5329,6648,7494,8531,9479,10105,10525,25946,55486,64844,84447	BCL2L1,CD44,DDX3X,HIF1A,DNAJA1,HSPB1,MCL1,MIF,PLAUR,SOD2,XBP1,YBX3,MAPK8IP1,PPIF,HYOU1,ZNF385A,PARL,MARCHF7,SYVN1
6_Summary	GO Biological Processes	GO:0061061	muscle structure development	-15.9524	-12.6522	59/503	81,133,287,467,488,577,650,657,836,857,858,1410,1499,1655,1839,1958,1959,2317,2353,2627,3084,3164,3192,3235,3399,3679,3976,4000,4015,4092,4627,4773,4814,5307,5339,5925,6261,6300,7004,7049,7422,7494,7832,9043,9099,9124,9242,9456,23135,23345,23764,27295,55553,57493,84159,85407,150094,170689,283149,3398,7763,25976,60485	ACTN4,ADM,ANK2,ATF3,ATP2A2,ADGRB3,BMP2,BMPR1A,CASP3,CAV1,CAV2,CRYAB,CTNNB1,DDX5,HBEGF,EGR1,EGR2,FLNB,FOS,GATA6,NRG1,NR4A1,HNRNPU,HOXD9,ID3,ITGA7,LIF,LMNA,LOX,SMAD7,MYH9,NFATC2,NINJ1,PITX1,PLEC,RB1,RYR1,MAPK12,TEAD4,TGFBR3,VEGFA,XBP1,BTG2,SPAG9,USP2,PDLIM1,MSC,HOMER1,KDM6B,SYNE1,MAFF,PDLIM3,SOX6,HEG1,ARID5B,NKD1,SIK1,ADAMTS15,BCL9L,ID2,ZFAND5,TIPARP,SAV1
6_Member	GO Biological Processes	GO:0061061	muscle structure development	-15.9524	-12.6522	59/503	81,133,287,467,488,577,650,657,836,857,858,1410,1499,1655,1839,1958,1959,2317,2353,2627,3084,3164,3192,3235,3399,3679,3976,4000,4015,4092,4627,4773,4814,5307,5339,5925,6261,6300,7004,7049,7422,7494,7832,9043,9099,9124,9242,9456,23135,23345,23764,27295,55553,57493,84159,85407,150094,170689,283149	ACTN4,ADM,ANK2,ATF3,ATP2A2,ADGRB3,BMP2,BMPR1A,CASP3,CAV1,CAV2,CRYAB,CTNNB1,DDX5,HBEGF,EGR1,EGR2,FLNB,FOS,GATA6,NRG1,NR4A1,HNRNPU,HOXD9,ID3,ITGA7,LIF,LMNA,LOX,SMAD7,MYH9,NFATC2,NINJ1,PITX1,PLEC,RB1,RYR1,MAPK12,TEAD4,TGFBR3,VEGFA,XBP1,BTG2,SPAG9,USP2,PDLIM1,MSC,HOMER1,KDM6B,SYNE1,MAFF,PDLIM3,SOX6,HEG1,ARID5B,NKD1,SIK1,ADAMTS15,BCL9L
6_Member	GO Biological Processes	GO:0007517	muscle organ development	-9.49177	-7.10741	35/304	467,650,657,857,858,1410,1839,1958,1959,2317,2353,3084,3164,3235,3399,3679,3976,4092,5307,5339,5925,6261,6300,7004,7049,7494,7832,9099,9242,9456,23764,55553,57493,84159,283149	ATF3,BMP2,BMPR1A,CAV1,CAV2,CRYAB,HBEGF,EGR1,EGR2,FLNB,FOS,NRG1,NR4A1,HOXD9,ID3,ITGA7,LIF,SMAD7,PITX1,PLEC,RB1,RYR1,MAPK12,TEAD4,TGFBR3,XBP1,BTG2,USP2,MSC,HOMER1,MAFF,SOX6,HEG1,ARID5B,BCL9L
6_Member	GO Biological Processes	GO:0060537	muscle tissue development	-8.57164	-6.32677	35/329	467,650,657,857,858,1958,1959,2317,2353,2627,3084,3164,3192,3235,3398,3679,4000,4092,5307,5339,5925,6261,7049,7422,7763,7832,9242,9456,23135,23764,25976,57493,60485,150094,283149	ATF3,BMP2,BMPR1A,CAV1,CAV2,EGR1,EGR2,FLNB,FOS,GATA6,NRG1,NR4A1,HNRNPU,HOXD9,ID2,ITGA7,LMNA,SMAD7,PITX1,PLEC,RB1,RYR1,TGFBR3,VEGFA,ZFAND5,BTG2,MSC,HOMER1,KDM6B,MAFF,TIPARP,HEG1,SAV1,SIK1,BCL9L
6_Member	GO Biological Processes	GO:0007519	skeletal muscle tissue development	-6.96498	-4.89014	19/132	467,857,858,1958,1959,2317,2353,3164,3235,3679,5307,5339,5925,6261,7832,9242,9456,23764,283149	ATF3,CAV1,CAV2,EGR1,EGR2,FLNB,FOS,NR4A1,HOXD9,ITGA7,PITX1,PLEC,RB1,RYR1,BTG2,MSC,HOMER1,MAFF,BCL9L
6_Member	GO Biological Processes	GO:0060538	skeletal muscle organ development	-6.36129	-4.39279	19/144	467,857,858,1958,1959,2317,2353,3164,3235,3679,5307,5339,5925,6261,7832,9242,9456,23764,283149	ATF3,CAV1,CAV2,EGR1,EGR2,FLNB,FOS,NR4A1,HOXD9,ITGA7,PITX1,PLEC,RB1,RYR1,BTG2,MSC,HOMER1,MAFF,BCL9L
6_Member	GO Biological Processes	GO:0035914	skeletal muscle cell differentiation	-4.11908	-2.54675	9/54	467,1958,1959,2353,3164,5925,7832,23764,283149	ATF3,EGR1,EGR2,FOS,NR4A1,RB1,BTG2,MAFF,BCL9L
7_Summary	GO Biological Processes	GO:0070848	response to growth factor	-15.9174	-12.6522	60/519	301,382,650,657,678,836,857,858,864,960,1499,1655,1848,1958,2081,2116,2241,2252,2260,2353,2615,2619,2621,2627,2889,3164,3315,3576,3725,4092,4609,4772,4915,5045,5335,5606,6498,7043,7049,7057,7123,7422,7538,8826,8877,9261,9314,9592,9775,10818,10938,23527,50515,51176,51701,54206,54541,55553,64838,130399	ANXA1,ARF6,BMP2,BMPR1A,ZFP36L2,CASP3,CAV1,CAV2,RUNX3,CD44,CTNNB1,DDX5,DUSP6,EGR1,ERN1,ETV2,FER,FGF7,FGFR1,FOS,LRRC32,GAS1,GAS6,GATA6,RAPGEF1,NR4A1,HSPB1,CXCL8,JUN,SMAD7,MYC,NFATC1,NTRK2,FURIN,PLCG1,MAP2K3,SKIL,TGFB3,TGFBR3,THBS1,CLEC3B,VEGFA,ZFP36,IQGAP1,SPHK1,MAPKAPK2,KLF4,IER2,EIF4A3,FRS2,EHD1,ACAP2,CHST11,LEF1,NLK,ERRFI1,DDIT4,SOX6,FNDC4,ACVR1C
7_Member	GO Biological Processes	GO:0070848	response to growth factor	-15.9174	-12.6522	60/519	301,382,650,657,678,836,857,858,864,960,1499,1655,1848,1958,2081,2116,2241,2252,2260,2353,2615,2619,2621,2627,2889,3164,3315,3576,3725,4092,4609,4772,4915,5045,5335,5606,6498,7043,7049,7057,7123,7422,7538,8826,8877,9261,9314,9592,9775,10818,10938,23527,50515,51176,51701,54206,54541,55553,64838,130399	ANXA1,ARF6,BMP2,BMPR1A,ZFP36L2,CASP3,CAV1,CAV2,RUNX3,CD44,CTNNB1,DDX5,DUSP6,EGR1,ERN1,ETV2,FER,FGF7,FGFR1,FOS,LRRC32,GAS1,GAS6,GATA6,RAPGEF1,NR4A1,HSPB1,CXCL8,JUN,SMAD7,MYC,NFATC1,NTRK2,FURIN,PLCG1,MAP2K3,SKIL,TGFB3,TGFBR3,THBS1,CLEC3B,VEGFA,ZFP36,IQGAP1,SPHK1,MAPKAPK2,KLF4,IER2,EIF4A3,FRS2,EHD1,ACAP2,CHST11,LEF1,NLK,ERRFI1,DDIT4,SOX6,FNDC4,ACVR1C
7_Member	GO Biological Processes	GO:0071363	cellular response to growth factor stimulus	-13.5833	-10.7495	54/488	301,382,650,657,678,836,857,858,960,1499,1655,1958,2081,2116,2252,2260,2353,2615,2619,2621,2627,2889,3164,3315,3576,3725,4092,4772,4915,5045,5335,5606,6498,7043,7049,7057,7123,7422,7538,8826,8877,9261,9314,9775,10818,10938,23527,50515,51176,51701,54206,54541,55553,130399	ANXA1,ARF6,BMP2,BMPR1A,ZFP36L2,CASP3,CAV1,CAV2,CD44,CTNNB1,DDX5,EGR1,ERN1,ETV2,FGF7,FGFR1,FOS,LRRC32,GAS1,GAS6,GATA6,RAPGEF1,NR4A1,HSPB1,CXCL8,JUN,SMAD7,NFATC1,NTRK2,FURIN,PLCG1,MAP2K3,SKIL,TGFB3,TGFBR3,THBS1,CLEC3B,VEGFA,ZFP36,IQGAP1,SPHK1,MAPKAPK2,KLF4,EIF4A3,FRS2,EHD1,ACAP2,CHST11,LEF1,NLK,ERRFI1,DDIT4,SOX6,ACVR1C
7_Member	GO Biological Processes	GO:0071559	response to transforming growth factor beta	-5.34033	-3.55516	19/168	657,678,857,858,864,2353,2615,3725,4092,4772,5045,6498,7043,7049,7123,50515,51701,55553,64838	BMPR1A,ZFP36L2,CAV1,CAV2,RUNX3,FOS,LRRC32,JUN,SMAD7,NFATC1,FURIN,SKIL,TGFB3,TGFBR3,CLEC3B,CHST11,NLK,SOX6,FNDC4
7_Member	GO Biological Processes	GO:0071560	cellular response to transforming growth factor beta stimulus	-4.45607	-2.82031	17/161	657,678,857,858,2353,2615,3725,4092,4772,5045,6498,7043,7049,7123,50515,51701,55553	BMPR1A,ZFP36L2,CAV1,CAV2,FOS,LRRC32,JUN,SMAD7,NFATC1,FURIN,SKIL,TGFB3,TGFBR3,CLEC3B,CHST11,NLK,SOX6
7_Member	GO Biological Processes	GO:0007179	transforming growth factor beta receptor signaling pathway	-3.79997	-2.27615	12/101	657,858,2353,2615,3725,4092,5045,6498,7043,7049,50515,51701	BMPR1A,CAV2,FOS,LRRC32,JUN,SMAD7,FURIN,SKIL,TGFB3,TGFBR3,CHST11,NLK
7_Member	GO Biological Processes	GO:0007178	transmembrane receptor protein serine/threonine kinase signaling pathway	-3.59052	-2.10422	18/207	650,657,858,1655,1958,2116,2353,2615,3725,4092,5045,6498,7043,7049,50515,51176,51701,130399	BMP2,BMPR1A,CAV2,DDX5,EGR1,ETV2,FOS,LRRC32,JUN,SMAD7,FURIN,SKIL,TGFB3,TGFBR3,CHST11,LEF1,NLK,ACVR1C
8_Summary	GO Biological Processes	GO:0006351	DNA-templated transcription	-15.4021	-12.2161	64/595	468,650,661,1022,1051,1052,1499,1655,1810,2353,2354,2521,2975,3084,3159,3164,3235,3659,3727,4291,4664,4686,4773,4790,4793,4929,5316,5757,5784,5925,6256,6598,7004,7027,7494,8178,8204,8458,8463,8464,8812,9188,9314,9569,9603,9968,10114,10138,22936,22992,23125,23211,23429,51176,51586,51621,54617,54620,80853,84148,84275,85403,283149,342371	ATF4,BMP2,POLR3D,CDK7,CEBPB,CEBPD,CTNNB1,DDX5,DR1,FOS,FOSB,FUS,GTF3C1,NRG1,HMGA1,NR4A1,HOXD9,IRF1,JUND,MLF1,NAB1,NCBP1,NFATC2,NFKB1,NFKBIB,NR4A2,PKNOX1,PTMA,PTPN14,RB1,RXRA,SMARCB1,TEAD4,TFDP1,XBP1,ELL,NRIP1,TTF2,TEAD2,SUPT3H,CCNK,DDX21,KLF4,GTF2IRD1,NFE2L3,MED12,HIPK3,YAF2,ELL2,KDM2A,CAMTA2,ZC3H4,RYBP,LEF1,MED15,KLF13,INO80,FBXL19,KDM7A,KAT8,SLC25A33,EAF1,BCL9L,ATXN1L
8_Member	GO Biological Processes	GO:0006351	DNA-templated transcription	-15.4021	-12.2161	64/595	468,650,661,1022,1051,1052,1499,1655,1810,2353,2354,2521,2975,3084,3159,3164,3235,3659,3727,4291,4664,4686,4773,4790,4793,4929,5316,5757,5784,5925,6256,6598,7004,7027,7494,8178,8204,8458,8463,8464,8812,9188,9314,9569,9603,9968,10114,10138,22936,22992,23125,23211,23429,51176,51586,51621,54617,54620,80853,84148,84275,85403,283149,342371	ATF4,BMP2,POLR3D,CDK7,CEBPB,CEBPD,CTNNB1,DDX5,DR1,FOS,FOSB,FUS,GTF3C1,NRG1,HMGA1,NR4A1,HOXD9,IRF1,JUND,MLF1,NAB1,NCBP1,NFATC2,NFKB1,NFKBIB,NR4A2,PKNOX1,PTMA,PTPN14,RB1,RXRA,SMARCB1,TEAD4,TFDP1,XBP1,ELL,NRIP1,TTF2,TEAD2,SUPT3H,CCNK,DDX21,KLF4,GTF2IRD1,NFE2L3,MED12,HIPK3,YAF2,ELL2,KDM2A,CAMTA2,ZC3H4,RYBP,LEF1,MED15,KLF13,INO80,FBXL19,KDM7A,KAT8,SLC25A33,EAF1,BCL9L,ATXN1L
8_Member	GO Biological Processes	GO:0097659	nucleic acid-templated transcription	-15.3314	-12.2069	64/597	468,650,661,1022,1051,1052,1499,1655,1810,2353,2354,2521,2975,3084,3159,3164,3235,3659,3727,4291,4664,4686,4773,4790,4793,4929,5316,5757,5784,5925,6256,6598,7004,7027,7494,8178,8204,8458,8463,8464,8812,9188,9314,9569,9603,9968,10114,10138,22936,22992,23125,23211,23429,51176,51586,51621,54617,54620,80853,84148,84275,85403,283149,342371	ATF4,BMP2,POLR3D,CDK7,CEBPB,CEBPD,CTNNB1,DDX5,DR1,FOS,FOSB,FUS,GTF3C1,NRG1,HMGA1,NR4A1,HOXD9,IRF1,JUND,MLF1,NAB1,NCBP1,NFATC2,NFKB1,NFKBIB,NR4A2,PKNOX1,PTMA,PTPN14,RB1,RXRA,SMARCB1,TEAD4,TFDP1,XBP1,ELL,NRIP1,TTF2,TEAD2,SUPT3H,CCNK,DDX21,KLF4,GTF2IRD1,NFE2L3,MED12,HIPK3,YAF2,ELL2,KDM2A,CAMTA2,ZC3H4,RYBP,LEF1,MED15,KLF13,INO80,FBXL19,KDM7A,KAT8,SLC25A33,EAF1,BCL9L,ATXN1L
8_Member	GO Biological Processes	GO:0032774	RNA biosynthetic process	-14.9835	-11.9736	64/607	468,650,661,1022,1051,1052,1499,1655,1810,2353,2354,2521,2975,3084,3159,3164,3235,3659,3727,4291,4664,4686,4773,4790,4793,4929,5316,5757,5784,5925,6256,6598,7004,7027,7494,8178,8204,8458,8463,8464,8812,9188,9314,9569,9603,9968,10114,10138,22936,22992,23125,23211,23429,51176,51586,51621,54617,54620,80853,84148,84275,85403,283149,342371	ATF4,BMP2,POLR3D,CDK7,CEBPB,CEBPD,CTNNB1,DDX5,DR1,FOS,FOSB,FUS,GTF3C1,NRG1,HMGA1,NR4A1,HOXD9,IRF1,JUND,MLF1,NAB1,NCBP1,NFATC2,NFKB1,NFKBIB,NR4A2,PKNOX1,PTMA,PTPN14,RB1,RXRA,SMARCB1,TEAD4,TFDP1,XBP1,ELL,NRIP1,TTF2,TEAD2,SUPT3H,CCNK,DDX21,KLF4,GTF2IRD1,NFE2L3,MED12,HIPK3,YAF2,ELL2,KDM2A,CAMTA2,ZC3H4,RYBP,LEF1,MED15,KLF13,INO80,FBXL19,KDM7A,KAT8,SLC25A33,EAF1,BCL9L,ATXN1L
8_Member	GO Biological Processes	GO:0006366	transcription by RNA polymerase II	-8.74223	-6.46828	36/340	468,650,1022,1051,1052,1499,1810,2353,2354,3164,3659,3727,4686,4773,4790,4929,5316,5925,6256,7027,7494,8178,8458,8463,8464,8812,9188,9314,9569,9603,22936,51176,51586,51621,283149,342371	ATF4,BMP2,CDK7,CEBPB,CEBPD,CTNNB1,DR1,FOS,FOSB,NR4A1,IRF1,JUND,NCBP1,NFATC2,NFKB1,NR4A2,PKNOX1,RB1,RXRA,TFDP1,XBP1,ELL,TTF2,TEAD2,SUPT3H,CCNK,DDX21,KLF4,GTF2IRD1,NFE2L3,ELL2,LEF1,MED15,KLF13,BCL9L,ATXN1L
8_Member	GO Biological Processes	GO:0006354	DNA-templated transcription elongation	-4.83603	-3.13552	19/182	2521,3084,3159,4664,5784,6598,8178,8204,9968,10138,22936,22992,23125,23429,51586,54620,80853,84148,85403	FUS,NRG1,HMGA1,NAB1,PTPN14,SMARCB1,ELL,NRIP1,MED12,YAF2,ELL2,KDM2A,CAMTA2,RYBP,MED15,FBXL19,KDM7A,KAT8,EAF1
9_Summary	GO Biological Processes	GO:0010942	positive regulation of cell death	-15.296	-12.2069	65/614	133,301,388,467,468,488,650,712,836,857,1026,1499,1540,1647,1654,1848,1958,2353,2627,2932,3164,3301,3399,3482,3491,3569,3689,3725,4170,4609,4616,5335,5366,5771,6196,6498,6648,7023,7043,7057,7186,7481,7704,8061,8406,8440,8682,10018,10395,10439,22822,22925,23429,26524,50486,51330,54541,55294,60485,80149,90441,96459,123879,130399,150094,384,858,864,1051,1264,1843,2113,2149,2495,2615,3159,3576,3604,3…	ADM,ANXA1,RHOB,ATF3,ATF4,ATP2A2,BMP2,C1QA,CASP3,CAV1,CDKN1A,CTNNB1,CYLD,GADD45A,DDX3X,DUSP6,EGR1,FOS,GATA6,GSK3B,NR4A1,DNAJA1,ID3,IGF2R,CCN1,IL6,ITGB2,JUN,MCL1,MYC,GADD45B,PLCG1,PMAIP1,PTPN2,RPS6KA2,SKIL,SOD2,TFAP4,TGFB3,THBS1,TRAF2,WNT11,ZBTB16,FOSL1,SRPX,NCK2,PEA15,BCL2L11,DLC1,OLFM1,PHLDA1,PLA2R1,RYBP,LATS2,G0S2,TNFRSF12A,DDIT4,FBXW7,SAV1,ZC3H12A,ZNF622,FNIP1,DCUN1D3,ACVR1C,SIK1,ARG2,CAV2,RUNX…
9_Member	GO Biological Processes	GO:0010942	positive regulation of cell death	-15.296	-12.2069	65/614	133,301,388,467,468,488,650,712,836,857,1026,1499,1540,1647,1654,1848,1958,2353,2627,2932,3164,3301,3399,3482,3491,3569,3689,3725,4170,4609,4616,5335,5366,5771,6196,6498,6648,7023,7043,7057,7186,7481,7704,8061,8406,8440,8682,10018,10395,10439,22822,22925,23429,26524,50486,51330,54541,55294,60485,80149,90441,96459,123879,130399,150094	ADM,ANXA1,RHOB,ATF3,ATF4,ATP2A2,BMP2,C1QA,CASP3,CAV1,CDKN1A,CTNNB1,CYLD,GADD45A,DDX3X,DUSP6,EGR1,FOS,GATA6,GSK3B,NR4A1,DNAJA1,ID3,IGF2R,CCN1,IL6,ITGB2,JUN,MCL1,MYC,GADD45B,PLCG1,PMAIP1,PTPN2,RPS6KA2,SKIL,SOD2,TFAP4,TGFB3,THBS1,TRAF2,WNT11,ZBTB16,FOSL1,SRPX,NCK2,PEA15,BCL2L11,DLC1,OLFM1,PHLDA1,PLA2R1,RYBP,LATS2,G0S2,TNFRSF12A,DDIT4,FBXW7,SAV1,ZC3H12A,ZNF622,FNIP1,DCUN1D3,ACVR1C,SIK1
9_Member	GO Biological Processes	GO:0043068	positive regulation of programmed cell death	-14.2911	-11.3482	59/547	133,301,388,467,468,488,650,836,857,1026,1499,1540,1647,1654,1848,2627,3164,3301,3399,3482,3491,3569,3725,4170,4609,4616,5335,5366,5771,6196,6498,6648,7023,7043,7057,7186,7481,7704,8061,8406,8440,8682,10018,10395,10439,22822,22925,23429,26524,50486,51330,55294,60485,80149,90441,96459,123879,130399,150094	ADM,ANXA1,RHOB,ATF3,ATF4,ATP2A2,BMP2,CASP3,CAV1,CDKN1A,CTNNB1,CYLD,GADD45A,DDX3X,DUSP6,GATA6,NR4A1,DNAJA1,ID3,IGF2R,CCN1,IL6,JUN,MCL1,MYC,GADD45B,PLCG1,PMAIP1,PTPN2,RPS6KA2,SKIL,SOD2,TFAP4,TGFB3,THBS1,TRAF2,WNT11,ZBTB16,FOSL1,SRPX,NCK2,PEA15,BCL2L11,DLC1,OLFM1,PHLDA1,PLA2R1,RYBP,LATS2,G0S2,TNFRSF12A,FBXW7,SAV1,ZC3H12A,ZNF622,FNIP1,DCUN1D3,ACVR1C,SIK1
9_Member	GO Biological Processes	GO:0043065	positive regulation of apoptotic process	-14.2628	-11.3401	58/532	133,301,388,467,468,488,650,836,857,1499,1540,1647,1654,1848,2627,3164,3301,3399,3482,3491,3569,3725,4170,4609,4616,5335,5366,5771,6196,6498,6648,7023,7043,7057,7186,7481,7704,8061,8406,8440,8682,10018,10395,10439,22822,22925,23429,26524,50486,51330,55294,60485,80149,90441,96459,123879,130399,150094	ADM,ANXA1,RHOB,ATF3,ATF4,ATP2A2,BMP2,CASP3,CAV1,CTNNB1,CYLD,GADD45A,DDX3X,DUSP6,GATA6,NR4A1,DNAJA1,ID3,IGF2R,CCN1,IL6,JUN,MCL1,MYC,GADD45B,PLCG1,PMAIP1,PTPN2,RPS6KA2,SKIL,SOD2,TFAP4,TGFB3,THBS1,TRAF2,WNT11,ZBTB16,FOSL1,SRPX,NCK2,PEA15,BCL2L11,DLC1,OLFM1,PHLDA1,PLA2R1,RYBP,LATS2,G0S2,TNFRSF12A,FBXW7,SAV1,ZC3H12A,ZNF622,FNIP1,DCUN1D3,ACVR1C,SIK1
9_Member	GO Biological Processes	GO:0008285	negative regulation of cell population proliferation	-12.5518	-9.85574	70/790	133,384,650,836,857,858,864,1026,1051,1264,1499,1843,2113,2149,2495,2615,2627,3159,3569,3576,3604,3659,3725,3976,4000,4092,4609,5764,5771,5784,5797,5925,6196,6598,6648,6752,7023,7027,7043,7049,7057,7071,7128,7481,7704,7832,8061,8406,8440,8864,9314,10140,10221,10395,10397,10457,10630,10950,11236,22846,23677,26136,51621,55294,57162,57560,60485,64844,96459,130399	ADM,ARG2,BMP2,CASP3,CAV1,CAV2,RUNX3,CDKN1A,CEBPB,CNN1,CTNNB1,DUSP1,ETS1,F2R,FTH1,LRRC32,GATA6,HMGA1,IL6,CXCL8,TNFRSF9,IRF1,JUN,LIF,LMNA,SMAD7,MYC,PTN,PTPN2,PTPN14,PTPRM,RB1,RPS6KA2,SMARCB1,SOD2,SSTR2,TFAP4,TFDP1,TGFB3,TGFBR3,THBS1,KLF10,TNFAIP3,WNT11,ZBTB16,BTG2,FOSL1,SRPX,NCK2,PER2,KLF4,TOB1,TRIB1,DLC1,NDRG1,GPNMB,PDPN,BTG3,RNF139,VASH1,SH3BP4,TES,KLF13,FBXW7,PELI1,IFT80,SAV1,MARCHF7,FNIP1,ACVR1C
10_Summary	GO Biological Processes	GO:0007167	enzyme-linked receptor protein signaling pathway	-15.0966	-12.0355	66/636	650,657,685,836,858,920,924,1443,1499,1655,1839,1944,1958,2116,2241,2252,2260,2353,2615,2621,2887,2889,2932,3084,3315,3482,3725,3937,3976,4015,4092,4739,4915,5045,5327,5335,5764,5771,6498,6868,7043,7049,7204,7301,7422,7763,8013,8440,8826,8879,8997,9180,9261,10818,23433,23516,25976,27342,50515,51176,51701,54541,59338,64651,84159,130399	BMP2,BMPR1A,BTC,CASP3,CAV2,CD4,CD7,CSH2,CTNNB1,DDX5,HBEGF,EFNA3,EGR1,ETV2,FER,FGF7,FGFR1,FOS,LRRC32,GAS6,GRB10,RAPGEF1,GSK3B,NRG1,HSPB1,IGF2R,JUN,LCP2,LIF,LOX,SMAD7,NEDD9,NTRK2,FURIN,PLAT,PLCG1,PTN,PTPN2,SKIL,ADAM17,TGFB3,TGFBR3,TRIO,TYRO3,VEGFA,ZFAND5,NR4A3,NCK2,IQGAP1,SGPL1,KALRN,OSMR,MAPKAPK2,FRS2,RHOQ,SLC39A14,TIPARP,RABGEF1,CHST11,LEF1,NLK,DDIT4,PLEKHA1,CSRNP1,ARID5B,ACVR1C
10_Member	GO Biological Processes	GO:0007167	enzyme-linked receptor protein signaling pathway	-15.0966	-12.0355	66/636	650,657,685,836,858,920,924,1443,1499,1655,1839,1944,1958,2116,2241,2252,2260,2353,2615,2621,2887,2889,2932,3084,3315,3482,3725,3937,3976,4015,4092,4739,4915,5045,5327,5335,5764,5771,6498,6868,7043,7049,7204,7301,7422,7763,8013,8440,8826,8879,8997,9180,9261,10818,23433,23516,25976,27342,50515,51176,51701,54541,59338,64651,84159,130399	BMP2,BMPR1A,BTC,CASP3,CAV2,CD4,CD7,CSH2,CTNNB1,DDX5,HBEGF,EFNA3,EGR1,ETV2,FER,FGF7,FGFR1,FOS,LRRC32,GAS6,GRB10,RAPGEF1,GSK3B,NRG1,HSPB1,IGF2R,JUN,LCP2,LIF,LOX,SMAD7,NEDD9,NTRK2,FURIN,PLAT,PLCG1,PTN,PTPN2,SKIL,ADAM17,TGFB3,TGFBR3,TRIO,TYRO3,VEGFA,ZFAND5,NR4A3,NCK2,IQGAP1,SGPL1,KALRN,OSMR,MAPKAPK2,FRS2,RHOQ,SLC39A14,TIPARP,RABGEF1,CHST11,LEF1,NLK,DDIT4,PLEKHA1,CSRNP1,ARID5B,ACVR1C
10_Member	GO Biological Processes	GO:0007169	transmembrane receptor protein tyrosine kinase signaling pathway	-10.3884	-7.8475	44/420	685,836,858,920,924,1443,1499,1839,1944,2241,2252,2260,2887,2889,2932,3084,3315,3482,3937,4015,4739,4915,5327,5335,5771,6868,7301,7422,7763,8013,8440,8826,8879,8997,9261,10818,23433,23516,25976,27342,54541,59338,64651,84159	BTC,CASP3,CAV2,CD4,CD7,CSH2,CTNNB1,HBEGF,EFNA3,FER,FGF7,FGFR1,GRB10,RAPGEF1,GSK3B,NRG1,HSPB1,IGF2R,LCP2,LOX,NEDD9,NTRK2,PLAT,PLCG1,PTPN2,ADAM17,TYRO3,VEGFA,ZFAND5,NR4A3,NCK2,IQGAP1,SGPL1,KALRN,MAPKAPK2,FRS2,RHOQ,SLC39A14,TIPARP,RABGEF1,DDIT4,PLEKHA1,CSRNP1,ARID5B
11_Summary	GO Biological Processes	GO:0043009	chordate embryonic development	-14.3273	-11.3632	65/643	133,405,598,650,657,836,1051,1499,1855,1856,1889,2116,2260,2627,3091,3200,3207,3212,3221,3235,3491,3726,3976,4242,4627,5045,5423,6046,6498,6598,7004,7043,7422,7481,7763,7779,7798,8061,8178,8463,8531,9021,9775,9782,9968,10018,10155,10365,10395,10443,22846,23509,23764,26524,50515,51176,51339,56006,57142,57493,79718,115908,116039,130399,149473,2182	ADM,ARNT,BCL2L1,BMP2,BMPR1A,CASP3,CEBPB,CTNNB1,DVL1,DVL2,ECE1,ETV2,FGFR1,GATA6,HIF1A,HOXA3,HOXA11,HOXB2,HOXC4,HOXD9,CCN1,JUNB,LIF,MFNG,MYH9,FURIN,POLB,BRD2,SKIL,SMARCB1,TEAD4,TGFB3,VEGFA,WNT11,ZFAND5,SLC30A1,LUZP1,FOSL1,ELL,TEAD2,YBX3,SOCS3,EIF4A3,MATR3,MED12,BCL2L11,TRIM28,KLF2,DLC1,N4BP2L2,VASH1,POFUT1,MAFF,LATS2,CHST11,LEF1,DACT1,SMG9,RTN4,HEG1,TBL1XR1,CTHRC1,OSR2,ACVR1C,CCDC24,ACSL4
11_Member	GO Biological Processes	GO:0043009	chordate embryonic development	-14.3273	-11.3632	65/643	133,405,598,650,657,836,1051,1499,1855,1856,1889,2116,2260,2627,3091,3200,3207,3212,3221,3235,3491,3726,3976,4242,4627,5045,5423,6046,6498,6598,7004,7043,7422,7481,7763,7779,7798,8061,8178,8463,8531,9021,9775,9782,9968,10018,10155,10365,10395,10443,22846,23509,23764,26524,50515,51176,51339,56006,57142,57493,79718,115908,116039,130399,149473	ADM,ARNT,BCL2L1,BMP2,BMPR1A,CASP3,CEBPB,CTNNB1,DVL1,DVL2,ECE1,ETV2,FGFR1,GATA6,HIF1A,HOXA3,HOXA11,HOXB2,HOXC4,HOXD9,CCN1,JUNB,LIF,MFNG,MYH9,FURIN,POLB,BRD2,SKIL,SMARCB1,TEAD4,TGFB3,VEGFA,WNT11,ZFAND5,SLC30A1,LUZP1,FOSL1,ELL,TEAD2,YBX3,SOCS3,EIF4A3,MATR3,MED12,BCL2L11,TRIM28,KLF2,DLC1,N4BP2L2,VASH1,POFUT1,MAFF,LATS2,CHST11,LEF1,DACT1,SMG9,RTN4,HEG1,TBL1XR1,CTHRC1,OSR2,ACVR1C,CCDC24
11_Member	GO Biological Processes	GO:0009792	embryo development ending in birth or egg hatching	-14.1553	-11.2798	66/665	133,405,598,650,657,836,1051,1499,1855,1856,1889,2116,2182,2260,2627,3091,3200,3207,3212,3221,3235,3491,3726,3976,4242,4627,5045,5423,6046,6498,6598,7004,7043,7422,7481,7763,7779,7798,8061,8178,8463,8531,9021,9775,9782,9968,10018,10155,10365,10395,10443,22846,23509,23764,26524,50515,51176,51339,56006,57142,57493,79718,115908,116039,130399,149473	ADM,ARNT,BCL2L1,BMP2,BMPR1A,CASP3,CEBPB,CTNNB1,DVL1,DVL2,ECE1,ETV2,ACSL4,FGFR1,GATA6,HIF1A,HOXA3,HOXA11,HOXB2,HOXC4,HOXD9,CCN1,JUNB,LIF,MFNG,MYH9,FURIN,POLB,BRD2,SKIL,SMARCB1,TEAD4,TGFB3,VEGFA,WNT11,ZFAND5,SLC30A1,LUZP1,FOSL1,ELL,TEAD2,YBX3,SOCS3,EIF4A3,MATR3,MED12,BCL2L11,TRIM28,KLF2,DLC1,N4BP2L2,VASH1,POFUT1,MAFF,LATS2,CHST11,LEF1,DACT1,SMG9,RTN4,HEG1,TBL1XR1,CTHRC1,OSR2,ACVR1C,CCDC24
11_Member	GO Biological Processes	GO:0001701	in utero embryonic development	-11.5784	-8.94669	44/387	133,405,598,650,657,1051,1499,2116,2627,3091,3491,3726,3976,4242,4627,5045,5423,6498,6598,7004,7043,7422,7763,7779,8061,8178,8531,9021,9782,10018,10155,10365,10443,22846,23764,26524,50515,51176,56006,57142,57493,79718,130399,149473	ADM,ARNT,BCL2L1,BMP2,BMPR1A,CEBPB,CTNNB1,ETV2,GATA6,HIF1A,CCN1,JUNB,LIF,MFNG,MYH9,FURIN,POLB,SKIL,SMARCB1,TEAD4,TGFB3,VEGFA,ZFAND5,SLC30A1,FOSL1,ELL,YBX3,SOCS3,MATR3,BCL2L11,TRIM28,KLF2,N4BP2L2,VASH1,MAFF,LATS2,CHST11,LEF1,SMG9,RTN4,HEG1,TBL1XR1,ACVR1C,CCDC24
11_Member	GO Biological Processes	GO:0001824	blastocyst development	-4.62772	-2.95694	14/111	2116,3726,4242,5045,6498,6598,7004,9782,10443,26524,57142,79718,130399,149473	ETV2,JUNB,MFNG,FURIN,SKIL,SMARCB1,TEAD4,MATR3,N4BP2L2,LATS2,RTN4,TBL1XR1,ACVR1C,CCDC24
11_Member	GO Biological Processes	GO:0001825	blastocyst formation	-3.92593	-2.38002	8/45	3726,4242,5045,6498,7004,9782,26524,57142	JUNB,MFNG,FURIN,SKIL,TEAD4,MATR3,LATS2,RTN4
12_Summary	GO Biological Processes	GO:1903706	regulation of hemopoiesis	-14.147	-11.2798	50/413	301,405,678,861,864,920,1051,1440,1499,2113,2353,2621,3091,3398,3659,3726,3976,4015,4092,4286,4609,4739,4792,5764,5771,5814,5925,6598,6932,7071,7494,7538,7704,8651,9308,9840,9935,10221,23456,29909,51176,51621,55294,56603,64332,80149,84807,114548,146433,257101	ANXA1,ARNT,ZFP36L2,RUNX1,RUNX3,CD4,CEBPB,CSF3,CTNNB1,ETS1,FOS,GAS6,HIF1A,ID2,IRF1,JUNB,LIF,LOX,SMAD7,MITF,MYC,NEDD9,NFKBIA,PTN,PTPN2,PURB,RB1,SMARCB1,TCF7,KLF10,XBP1,ZFP36,ZBTB16,SOCS1,CD83,TESPA1,MAFB,TRIB1,ABCB10,GPR171,LEF1,KLF13,FBXW7,CYP26B1,NFKBIZ,ZC3H12A,NFKBID,NLRP3,IL34,ZNF683
12_Member	GO Biological Processes	GO:1903706	regulation of hemopoiesis	-14.147	-11.2798	50/413	301,405,678,861,864,920,1051,1440,1499,2113,2353,2621,3091,3398,3659,3726,3976,4015,4092,4286,4609,4739,4792,5764,5771,5814,5925,6598,6932,7071,7494,7538,7704,8651,9308,9840,9935,10221,23456,29909,51176,51621,55294,56603,64332,80149,84807,114548,146433,257101	ANXA1,ARNT,ZFP36L2,RUNX1,RUNX3,CD4,CEBPB,CSF3,CTNNB1,ETS1,FOS,GAS6,HIF1A,ID2,IRF1,JUNB,LIF,LOX,SMAD7,MITF,MYC,NEDD9,NFKBIA,PTN,PTPN2,PURB,RB1,SMARCB1,TCF7,KLF10,XBP1,ZFP36,ZBTB16,SOCS1,CD83,TESPA1,MAFB,TRIB1,ABCB10,GPR171,LEF1,KLF13,FBXW7,CYP26B1,NFKBIZ,ZC3H12A,NFKBID,NLRP3,IL34,ZNF683
12_Member	GO Biological Processes	GO:1902105	regulation of leukocyte differentiation	-10.7727	-8.2151	38/317	301,678,861,864,920,1051,1499,2353,2621,3398,3659,3726,3976,4092,4286,4609,4739,5771,5925,6598,6932,7071,7494,7704,8651,9308,9840,9935,10221,51176,55294,56603,64332,80149,84807,114548,146433,257101	ANXA1,ZFP36L2,RUNX1,RUNX3,CD4,CEBPB,CTNNB1,FOS,GAS6,ID2,IRF1,JUNB,LIF,SMAD7,MITF,MYC,NEDD9,PTPN2,RB1,SMARCB1,TCF7,KLF10,XBP1,ZBTB16,SOCS1,CD83,TESPA1,MAFB,TRIB1,LEF1,FBXW7,CYP26B1,NFKBIZ,ZC3H12A,NFKBID,NLRP3,IL34,ZNF683
12_Member	GO Biological Processes	GO:0045637	regulation of myeloid cell differentiation	-10.3167	-7.79116	30/214	405,861,920,1051,1440,1499,2113,2353,3091,3398,3976,4015,4286,4609,4739,4792,5771,5814,5925,7071,7538,7704,9935,10221,23456,29909,51176,51621,55294,146433	ARNT,RUNX1,CD4,CEBPB,CSF3,CTNNB1,ETS1,FOS,HIF1A,ID2,LIF,LOX,MITF,MYC,NEDD9,NFKBIA,PTPN2,PURB,RB1,KLF10,ZFP36,ZBTB16,MAFB,TRIB1,ABCB10,GPR171,LEF1,KLF13,FBXW7,IL34
12_Member	GO Biological Processes	GO:1902107	positive regulation of leukocyte differentiation	-7.1199	-5.01909	23/184	301,861,864,920,2353,2621,3398,3976,4739,5925,6598,7071,7494,7704,8651,9308,9840,10221,51176,64332,84807,114548,146433	ANXA1,RUNX1,RUNX3,CD4,FOS,GAS6,ID2,LIF,NEDD9,RB1,SMARCB1,KLF10,XBP1,ZBTB16,SOCS1,CD83,TESPA1,TRIB1,LEF1,NFKBIZ,NFKBID,NLRP3,IL34
12_Member	GO Biological Processes	GO:1903708	positive regulation of hemopoiesis	-7.1199	-5.01909	23/184	301,861,864,920,2353,2621,3398,3976,4739,5925,6598,7071,7494,7704,8651,9308,9840,10221,51176,64332,84807,114548,146433	ANXA1,RUNX1,RUNX3,CD4,FOS,GAS6,ID2,LIF,NEDD9,RB1,SMARCB1,KLF10,XBP1,ZBTB16,SOCS1,CD83,TESPA1,TRIB1,LEF1,NFKBIZ,NFKBID,NLRP3,IL34
12_Member	GO Biological Processes	GO:0002761	regulation of myeloid leukocyte differentiation	-6.79857	-4.76128	18/122	861,920,1051,1499,2353,3398,3976,4286,4609,4739,5771,5925,7071,9935,10221,51176,55294,146433	RUNX1,CD4,CEBPB,CTNNB1,FOS,ID2,LIF,MITF,MYC,NEDD9,PTPN2,RB1,KLF10,MAFB,TRIB1,LEF1,FBXW7,IL34
12_Member	GO Biological Processes	GO:0045639	positive regulation of myeloid cell differentiation	-6.42617	-4.44655	16/103	405,861,920,1440,2113,2353,3091,3398,3976,4739,5925,7071,10221,23456,51176,146433	ARNT,RUNX1,CD4,CSF3,ETS1,FOS,HIF1A,ID2,LIF,NEDD9,RB1,KLF10,TRIB1,ABCB10,LEF1,IL34
12_Member	GO Biological Processes	GO:0002763	positive regulation of myeloid leukocyte differentiation	-5.3984	-3.60599	11/59	861,920,2353,3398,3976,4739,5925,7071,10221,51176,146433	RUNX1,CD4,FOS,ID2,LIF,NEDD9,RB1,KLF10,TRIB1,LEF1,IL34
13_Summary	GO Biological Processes	GO:0002694	regulation of leukocyte activation	-12.9747	-10.1971	64/670	27,196,301,384,678,836,857,861,864,920,1026,1051,1326,1499,2241,2615,2621,3398,3569,3604,3659,3689,3726,3727,4092,4282,4739,4773,5771,5880,6598,6812,6932,7037,7057,7128,7301,7494,7704,8013,8440,8530,8651,8877,9308,9479,9572,9840,10457,23529,27342,51176,54537,56603,57162,64332,64844,80149,80381,84807,85480,114548,257101,283234,2039,10630,114897,650,960,2113,3654,5329,7422,9314,9780,80139,91663,293…	ABL2,AHR,ANXA1,ARG2,ZFP36L2,CASP3,CAV1,RUNX1,RUNX3,CD4,CDKN1A,CEBPB,MAP3K8,CTNNB1,FER,LRRC32,GAS6,ID2,IL6,TNFRSF9,IRF1,ITGB2,JUNB,JUND,SMAD7,MIF,NEDD9,NFATC2,PTPN2,RAC2,SMARCB1,STXBP1,TCF7,TFRC,THBS1,TNFAIP3,TYRO3,XBP1,ZBTB16,NR4A3,NCK2,CST7,SOCS1,SPHK1,CD83,MAPK8IP1,NR1D1,TESPA1,GPNMB,CLCF1,RABGEF1,LEF1,SHLD2,CYP26B1,PELI1,NFKBIZ,MARCHF7,ZC3H12A,CD276,NFKBID,TSLP,NLRP3,ZNF683,CCDC88B,DMTN,PDPN,C…
13_Member	GO Biological Processes	GO:0002694	regulation of leukocyte activation	-12.9747	-10.1971	64/670	27,196,301,384,678,836,857,861,864,920,1026,1051,1326,1499,2241,2615,2621,3398,3569,3604,3659,3689,3726,3727,4092,4282,4739,4773,5771,5880,6598,6812,6932,7037,7057,7128,7301,7494,7704,8013,8440,8530,8651,8877,9308,9479,9572,9840,10457,23529,27342,51176,54537,56603,57162,64332,64844,80149,80381,84807,85480,114548,257101,283234	ABL2,AHR,ANXA1,ARG2,ZFP36L2,CASP3,CAV1,RUNX1,RUNX3,CD4,CDKN1A,CEBPB,MAP3K8,CTNNB1,FER,LRRC32,GAS6,ID2,IL6,TNFRSF9,IRF1,ITGB2,JUNB,JUND,SMAD7,MIF,NEDD9,NFATC2,PTPN2,RAC2,SMARCB1,STXBP1,TCF7,TFRC,THBS1,TNFAIP3,TYRO3,XBP1,ZBTB16,NR4A3,NCK2,CST7,SOCS1,SPHK1,CD83,MAPK8IP1,NR1D1,TESPA1,GPNMB,CLCF1,RABGEF1,LEF1,SHLD2,CYP26B1,PELI1,NFKBIZ,MARCHF7,ZC3H12A,CD276,NFKBID,TSLP,NLRP3,ZNF683,CCDC88B
13_Member	GO Biological Processes	GO:0050865	regulation of cell activation	-12.8241	-10.103	67/727	27,196,301,384,678,836,857,861,864,920,1026,1051,1326,1499,2039,2241,2615,2621,3398,3569,3604,3659,3689,3726,3727,4092,4282,4739,4773,5771,5880,6598,6812,6932,7037,7057,7128,7301,7494,7704,8013,8440,8530,8651,8877,9308,9479,9572,9840,10457,10630,23529,27342,51176,54537,56603,57162,64332,64844,80149,80381,84807,85480,114548,114897,257101,283234	ABL2,AHR,ANXA1,ARG2,ZFP36L2,CASP3,CAV1,RUNX1,RUNX3,CD4,CDKN1A,CEBPB,MAP3K8,CTNNB1,DMTN,FER,LRRC32,GAS6,ID2,IL6,TNFRSF9,IRF1,ITGB2,JUNB,JUND,SMAD7,MIF,NEDD9,NFATC2,PTPN2,RAC2,SMARCB1,STXBP1,TCF7,TFRC,THBS1,TNFAIP3,TYRO3,XBP1,ZBTB16,NR4A3,NCK2,CST7,SOCS1,SPHK1,CD83,MAPK8IP1,NR1D1,TESPA1,GPNMB,PDPN,CLCF1,RABGEF1,LEF1,SHLD2,CYP26B1,PELI1,NFKBIZ,MARCHF7,ZC3H12A,CD276,NFKBID,TSLP,NLRP3,C1QTNF1,ZNF683,C…
13_Member	GO Biological Processes	GO:0051249	regulation of lymphocyte activation	-10.316	-7.79116	53/573	27,196,301,384,678,836,857,861,864,920,1026,1051,1326,1499,2615,2621,3398,3569,3604,3659,3726,4092,4282,4739,4773,5771,5880,6598,6932,7037,7128,7301,7494,7704,8440,8651,9308,9479,9840,10457,23529,51176,54537,56603,57162,64332,64844,80149,80381,84807,114548,257101,283234	ABL2,AHR,ANXA1,ARG2,ZFP36L2,CASP3,CAV1,RUNX1,RUNX3,CD4,CDKN1A,CEBPB,MAP3K8,CTNNB1,LRRC32,GAS6,ID2,IL6,TNFRSF9,IRF1,JUNB,SMAD7,MIF,NEDD9,NFATC2,PTPN2,RAC2,SMARCB1,TCF7,TFRC,TNFAIP3,TYRO3,XBP1,ZBTB16,NCK2,SOCS1,CD83,MAPK8IP1,TESPA1,GPNMB,CLCF1,LEF1,SHLD2,CYP26B1,PELI1,NFKBIZ,MARCHF7,ZC3H12A,CD276,NFKBID,NLRP3,ZNF683,CCDC88B
13_Member	GO Biological Processes	GO:0050863	regulation of T cell activation	-10.261	-7.75173	41/376	27,301,384,836,857,861,864,920,1051,1326,1499,2615,3569,3604,3659,3726,4092,5771,5880,6598,6932,7037,7494,7704,8440,8651,9308,9479,9840,10457,51176,56603,57162,64332,64844,80149,80381,84807,114548,257101,283234	ABL2,ANXA1,ARG2,CASP3,CAV1,RUNX1,RUNX3,CD4,CEBPB,MAP3K8,CTNNB1,LRRC32,IL6,TNFRSF9,IRF1,JUNB,SMAD7,PTPN2,RAC2,SMARCB1,TCF7,TFRC,XBP1,ZBTB16,NCK2,SOCS1,CD83,MAPK8IP1,TESPA1,GPNMB,LEF1,CYP26B1,PELI1,NFKBIZ,MARCHF7,ZC3H12A,CD276,NFKBID,NLRP3,ZNF683,CCDC88B
13_Member	GO Biological Processes	GO:0022407	regulation of cell-cell adhesion	-10.2491	-7.74732	48/490	27,301,384,650,836,857,861,864,920,960,1051,1326,2039,2113,2615,3569,3654,3659,3689,4092,5329,5771,6598,7037,7422,7494,7704,8013,8440,8651,9308,9314,9780,9840,10457,10630,51176,57162,64332,64844,80139,80149,80381,84807,91663,114548,114897,283234	ABL2,ANXA1,ARG2,BMP2,CASP3,CAV1,RUNX1,RUNX3,CD4,CD44,CEBPB,MAP3K8,DMTN,ETS1,LRRC32,IL6,IRAK1,IRF1,ITGB2,SMAD7,PLAUR,PTPN2,SMARCB1,TFRC,VEGFA,XBP1,ZBTB16,NR4A3,NCK2,SOCS1,CD83,KLF4,PIEZO1,TESPA1,GPNMB,PDPN,LEF1,PELI1,NFKBIZ,MARCHF7,ZNF703,ZC3H12A,CD276,NFKBID,MYADM,NLRP3,C1QTNF1,CCDC88B
13_Member	GO Biological Processes	GO:1903037	regulation of leukocyte cell-cell adhesion	-9.12216	-6.7965	39/377	27,301,384,836,857,861,864,920,960,1051,1326,2113,2615,3569,3654,3659,3689,4092,5771,6598,7037,7494,7704,8013,8440,8651,9308,9314,9840,10457,51176,57162,64332,64844,80149,80381,84807,114548,283234	ABL2,ANXA1,ARG2,CASP3,CAV1,RUNX1,RUNX3,CD4,CD44,CEBPB,MAP3K8,ETS1,LRRC32,IL6,IRAK1,IRF1,ITGB2,SMAD7,PTPN2,SMARCB1,TFRC,XBP1,ZBTB16,NR4A3,NCK2,SOCS1,CD83,KLF4,TESPA1,GPNMB,LEF1,PELI1,NFKBIZ,MARCHF7,ZC3H12A,CD276,NFKBID,NLRP3,CCDC88B
13_Member	GO Biological Processes	GO:0022409	positive regulation of cell-cell adhesion	-7.1939	-5.07485	32/322	27,301,857,861,864,920,960,1326,2039,2113,3569,3654,3689,4092,5329,6598,7037,7494,7704,8013,8440,8651,9308,9780,9840,10630,51176,64332,80381,84807,114548,283234	ABL2,ANXA1,CAV1,RUNX1,RUNX3,CD4,CD44,MAP3K8,DMTN,ETS1,IL6,IRAK1,ITGB2,SMAD7,PLAUR,SMARCB1,TFRC,XBP1,ZBTB16,NR4A3,NCK2,SOCS1,CD83,PIEZO1,TESPA1,PDPN,LEF1,NFKBIZ,CD276,NFKBID,NLRP3,CCDC88B
13_Member	GO Biological Processes	GO:0045785	positive regulation of cell adhesion	-7.05623	-4.96715	41/484	27,301,857,861,864,920,960,1326,2039,2113,2932,3491,3569,3654,3689,3728,3976,4092,4739,5329,6598,6809,7037,7422,7494,7704,8013,8440,8651,9308,9780,9840,10630,51176,64332,80381,84807,91663,114548,136227,283234	ABL2,ANXA1,CAV1,RUNX1,RUNX3,CD4,CD44,MAP3K8,DMTN,ETS1,GSK3B,CCN1,IL6,IRAK1,ITGB2,JUP,LIF,SMAD7,NEDD9,PLAUR,SMARCB1,STX3,TFRC,VEGFA,XBP1,ZBTB16,NR4A3,NCK2,SOCS1,CD83,PIEZO1,TESPA1,PDPN,LEF1,NFKBIZ,CD276,NFKBID,MYADM,NLRP3,COL26A1,CCDC88B
13_Member	GO Biological Processes	GO:0045619	regulation of lymphocyte differentiation	-6.65897	-4.64907	24/210	301,678,861,864,2621,3398,3659,3726,4092,5771,6598,6932,7494,7704,8651,9308,9840,51176,56603,64332,80149,84807,114548,257101	ANXA1,ZFP36L2,RUNX1,RUNX3,GAS6,ID2,IRF1,JUNB,SMAD7,PTPN2,SMARCB1,TCF7,XBP1,ZBTB16,SOCS1,CD83,TESPA1,LEF1,CYP26B1,NFKBIZ,ZC3H12A,NFKBID,NLRP3,ZNF683
13_Member	GO Biological Processes	GO:0045580	regulation of T cell differentiation	-6.09614	-4.17927	21/179	301,861,864,3659,3726,4092,5771,6598,6932,7494,7704,8651,9308,9840,51176,56603,64332,80149,84807,114548,257101	ANXA1,RUNX1,RUNX3,IRF1,JUNB,SMAD7,PTPN2,SMARCB1,TCF7,XBP1,ZBTB16,SOCS1,CD83,TESPA1,LEF1,CYP26B1,NFKBIZ,ZC3H12A,NFKBID,NLRP3,ZNF683
13_Member	GO Biological Processes	GO:1903039	positive regulation of leukocyte cell-cell adhesion	-6.07014	-4.15715	27/275	27,301,857,861,864,920,960,1326,2113,3569,3654,3689,6598,7037,7494,7704,8013,8440,8651,9308,9840,51176,64332,80381,84807,114548,283234	ABL2,ANXA1,CAV1,RUNX1,RUNX3,CD4,CD44,MAP3K8,ETS1,IL6,IRAK1,ITGB2,SMARCB1,TFRC,XBP1,ZBTB16,NR4A3,NCK2,SOCS1,CD83,TESPA1,LEF1,NFKBIZ,CD276,NFKBID,NLRP3,CCDC88B
13_Member	GO Biological Processes	GO:0046637	regulation of alpha-beta T cell differentiation	-6.03129	-4.12595	13/73	301,861,864,3726,4092,7704,8651,9308,64332,80149,84807,114548,257101	ANXA1,RUNX1,RUNX3,JUNB,SMAD7,ZBTB16,SOCS1,CD83,NFKBIZ,ZC3H12A,NFKBID,NLRP3,ZNF683
13_Member	GO Biological Processes	GO:0046634	regulation of alpha-beta T cell activation	-5.7665	-3.89578	16/115	301,384,861,864,3659,3726,4092,7704,8651,9308,9479,64332,80149,84807,114548,257101	ANXA1,ARG2,RUNX1,RUNX3,IRF1,JUNB,SMAD7,ZBTB16,SOCS1,CD83,MAPK8IP1,NFKBIZ,ZC3H12A,NFKBID,NLRP3,ZNF683
13_Member	GO Biological Processes	GO:0043370	regulation of CD4-positive, alpha-beta T cell differentiation	-5.63224	-3.79195	11/56	301,861,864,3726,4092,8651,9308,64332,80149,84807,114548	ANXA1,RUNX1,RUNX3,JUNB,SMAD7,SOCS1,CD83,NFKBIZ,ZC3H12A,NFKBID,NLRP3
13_Member	GO Biological Processes	GO:0002696	positive regulation of leukocyte activation	-5.28214	-3.51112	35/450	27,301,857,861,864,920,1026,1326,2621,3569,3689,3727,4282,4773,6598,6812,7037,7057,7494,7704,8013,8440,8651,9308,9840,23529,51176,54537,57162,64332,80381,84807,85480,114548,283234	ABL2,ANXA1,CAV1,RUNX1,RUNX3,CD4,CDKN1A,MAP3K8,GAS6,IL6,ITGB2,JUND,MIF,NFATC2,SMARCB1,STXBP1,TFRC,THBS1,XBP1,ZBTB16,NR4A3,NCK2,SOCS1,CD83,TESPA1,CLCF1,LEF1,SHLD2,PELI1,NFKBIZ,CD276,NFKBID,TSLP,NLRP3,CCDC88B
13_Member	GO Biological Processes	GO:0050867	positive regulation of cell activation	-4.93435	-3.21201	35/467	27,301,857,861,864,920,1026,1326,2621,3569,3689,3727,4282,4773,6598,6812,7037,7057,7494,7704,8013,8440,8651,9308,9840,23529,51176,54537,57162,64332,80381,84807,85480,114548,283234	ABL2,ANXA1,CAV1,RUNX1,RUNX3,CD4,CDKN1A,MAP3K8,GAS6,IL6,ITGB2,JUND,MIF,NFATC2,SMARCB1,STXBP1,TFRC,THBS1,XBP1,ZBTB16,NR4A3,NCK2,SOCS1,CD83,TESPA1,CLCF1,LEF1,SHLD2,PELI1,NFKBIZ,CD276,NFKBID,TSLP,NLRP3,CCDC88B
13_Member	GO Biological Processes	GO:2000514	regulation of CD4-positive, alpha-beta T cell activation	-4.87172	-3.15922	12/79	301,384,861,864,3726,4092,8651,9308,64332,80149,84807,114548	ANXA1,ARG2,RUNX1,RUNX3,JUNB,SMAD7,SOCS1,CD83,NFKBIZ,ZC3H12A,NFKBID,NLRP3
13_Member	GO Biological Processes	GO:0050870	positive regulation of T cell activation	-4.30339	-2.69527	22/251	27,301,857,861,864,920,1326,3569,6598,7037,7494,7704,8440,8651,9308,9840,51176,64332,80381,84807,114548,283234	ABL2,ANXA1,CAV1,RUNX1,RUNX3,CD4,MAP3K8,IL6,SMARCB1,TFRC,XBP1,ZBTB16,NCK2,SOCS1,CD83,TESPA1,LEF1,NFKBIZ,CD276,NFKBID,NLRP3,CCDC88B
13_Member	GO Biological Processes	GO:0046638	positive regulation of alpha-beta T cell differentiation	-4.18513	-2.6012	9/53	301,861,864,7704,8651,9308,64332,84807,114548	ANXA1,RUNX1,RUNX3,ZBTB16,SOCS1,CD83,NFKBIZ,NFKBID,NLRP3
13_Member	GO Biological Processes	GO:0051251	positive regulation of lymphocyte activation	-3.94498	-2.39162	29/400	27,301,857,861,864,920,1026,1326,2621,3569,4282,4773,6598,7037,7494,7704,8440,8651,9308,9840,23529,51176,54537,57162,64332,80381,84807,114548,283234	ABL2,ANXA1,CAV1,RUNX1,RUNX3,CD4,CDKN1A,MAP3K8,GAS6,IL6,MIF,NFATC2,SMARCB1,TFRC,XBP1,ZBTB16,NCK2,SOCS1,CD83,TESPA1,CLCF1,LEF1,SHLD2,PELI1,NFKBIZ,CD276,NFKBID,NLRP3,CCDC88B
13_Member	GO Biological Processes	GO:0045621	positive regulation of lymphocyte differentiation	-3.86791	-2.33433	14/130	301,861,864,2621,6598,7494,7704,8651,9308,9840,51176,64332,84807,114548	ANXA1,RUNX1,RUNX3,GAS6,SMARCB1,XBP1,ZBTB16,SOCS1,CD83,TESPA1,LEF1,NFKBIZ,NFKBID,NLRP3
13_Member	GO Biological Processes	GO:0045582	positive regulation of T cell differentiation	-3.76981	-2.25205	13/117	301,861,864,6598,7494,7704,8651,9308,9840,51176,64332,84807,114548	ANXA1,RUNX1,RUNX3,SMARCB1,XBP1,ZBTB16,SOCS1,CD83,TESPA1,LEF1,NFKBIZ,NFKBID,NLRP3
13_Member	GO Biological Processes	GO:0045622	regulation of T-helper cell differentiation	-3.25703	-1.8425	7/43	301,3726,4092,64332,80149,84807,114548	ANXA1,JUNB,SMAD7,NFKBIZ,ZC3H12A,NFKBID,NLRP3
13_Member	GO Biological Processes	GO:2000319	regulation of T-helper 17 cell differentiation	-3.24485	-1.83701	5/21	3726,4092,64332,80149,84807	JUNB,SMAD7,NFKBIZ,ZC3H12A,NFKBID
13_Member	GO Biological Processes	GO:0046635	positive regulation of alpha-beta T cell activation	-3.15027	-1.7624	9/72	301,861,864,7704,8651,9308,64332,84807,114548	ANXA1,RUNX1,RUNX3,ZBTB16,SOCS1,CD83,NFKBIZ,NFKBID,NLRP3
13_Member	GO Biological Processes	GO:0043372	positive regulation of CD4-positive, alpha-beta T cell differentiation	-2.98438	-1.63513	6/35	301,8651,9308,64332,84807,114548	ANXA1,SOCS1,CD83,NFKBIZ,NFKBID,NLRP3
13_Member	GO Biological Processes	GO:0002819	regulation of adaptive immune response	-2.91643	-1.57846	16/198	196,301,920,3569,3659,3726,4092,7037,7128,7186,23529,54537,64332,80149,84807,114548	AHR,ANXA1,CD4,IL6,IRF1,JUNB,SMAD7,TFRC,TNFAIP3,TRAF2,CLCF1,SHLD2,NFKBIZ,ZC3H12A,NFKBID,NLRP3
13_Member	GO Biological Processes	GO:0002822	regulation of adaptive immune response based on somatic recombination of immune receptors built from immunoglobulin superfamily domains	-2.85464	-1.53247	15/182	196,301,920,3569,3726,4092,7037,7128,7186,23529,54537,64332,80149,84807,114548	AHR,ANXA1,CD4,IL6,JUNB,SMAD7,TFRC,TNFAIP3,TRAF2,CLCF1,SHLD2,NFKBIZ,ZC3H12A,NFKBID,NLRP3
13_Member	GO Biological Processes	GO:2000516	positive regulation of CD4-positive, alpha-beta T cell activation	-2.4579	-1.22454	6/44	301,8651,9308,64332,84807,114548	ANXA1,SOCS1,CD83,NFKBIZ,NFKBID,NLRP3
13_Member	GO Biological Processes	GO:2000316	regulation of T-helper 17 type immune response	-2.44464	-1.21449	5/31	3726,4092,64332,80149,84807	JUNB,SMAD7,NFKBIZ,ZC3H12A,NFKBID
13_Member	GO Biological Processes	GO:0045624	positive regulation of T-helper cell differentiation	-2.16063	-1.00941	4/23	301,64332,84807,114548	ANXA1,NFKBIZ,NFKBID,NLRP3
14_Summary	GO Biological Processes	GO:0071345	cellular response to cytokine stimulus	-12.9647	-10.1971	67/722	81,678,857,920,960,1051,1440,1843,1958,2241,2317,2353,2597,2621,2920,2932,3091,3192,3383,3394,3569,3576,3615,3654,3659,4015,4092,4502,4772,4790,4792,4939,5990,6354,6428,6812,6932,7037,7057,7091,7114,7186,7357,7494,7538,8531,8651,9021,9180,9242,9252,9314,9572,9945,10365,10678,22904,23529,23580,27342,51176,55647,55892,80149,84159,132014,146433	ACTN4,ZFP36L2,CAV1,CD4,CD44,CEBPB,CSF3,DUSP1,EGR1,FER,FLNB,FOS,GAPDH,GAS6,CXCL2,GSK3B,HIF1A,HNRNPU,ICAM1,IRF8,IL6,CXCL8,IMPDH2,IRAK1,IRF1,LOX,SMAD7,MT2A,NFATC1,NFKB1,NFKBIA,OAS2,RFX2,CCL7,SRSF3,STXBP1,TCF7,TFRC,THBS1,TLE4,TMSB4X,TRAF2,UGCG,XBP1,ZFP36,YBX3,SOCS1,SOCS3,OSMR,MSC,RPS6KA5,KLF4,NR1D1,GFPT2,KLF2,B3GNT2,SBNO2,CLCF1,CDC42EP4,RABGEF1,LEF1,RAB20,MYNN,ZC3H12A,ARID5B,IL17RE,IL34
14_Member	GO Biological Processes	GO:0071345	cellular response to cytokine stimulus	-12.9647	-10.1971	67/722	81,678,857,920,960,1051,1440,1843,1958,2241,2317,2353,2597,2621,2920,2932,3091,3192,3383,3394,3569,3576,3615,3654,3659,4015,4092,4502,4772,4790,4792,4939,5990,6354,6428,6812,6932,7037,7057,7091,7114,7186,7357,7494,7538,8531,8651,9021,9180,9242,9252,9314,9572,9945,10365,10678,22904,23529,23580,27342,51176,55647,55892,80149,84159,132014,146433	ACTN4,ZFP36L2,CAV1,CD4,CD44,CEBPB,CSF3,DUSP1,EGR1,FER,FLNB,FOS,GAPDH,GAS6,CXCL2,GSK3B,HIF1A,HNRNPU,ICAM1,IRF8,IL6,CXCL8,IMPDH2,IRAK1,IRF1,LOX,SMAD7,MT2A,NFATC1,NFKB1,NFKBIA,OAS2,RFX2,CCL7,SRSF3,STXBP1,TCF7,TFRC,THBS1,TLE4,TMSB4X,TRAF2,UGCG,XBP1,ZFP36,YBX3,SOCS1,SOCS3,OSMR,MSC,RPS6KA5,KLF4,NR1D1,GFPT2,KLF2,B3GNT2,SBNO2,CLCF1,CDC42EP4,RABGEF1,LEF1,RAB20,MYNN,ZC3H12A,ARID5B,IL17RE,IL34
14_Member	GO Biological Processes	GO:0019221	cytokine-mediated signaling pathway	-3.10823	-1.73236	25/366	81,857,920,960,1440,1958,2241,2920,3569,3576,3654,3659,4792,4939,6354,7114,7186,7357,8651,9180,9252,23529,27342,132014,146433	ACTN4,CAV1,CD4,CD44,CSF3,EGR1,FER,CXCL2,IL6,CXCL8,IRAK1,IRF1,NFKBIA,OAS2,CCL7,TMSB4X,TRAF2,UGCG,SOCS1,OSMR,RPS6KA5,CLCF1,RABGEF1,IL17RE,IL34
15_Summary	GO Biological Processes	GO:0036293	response to decreased oxygen levels	-12.9501	-10.1971	40/297	81,133,360,405,468,650,836,857,1263,1410,1958,2353,2627,3091,3654,3709,3727,3777,4000,4609,4929,5327,5366,5664,6261,6513,6648,6868,7037,7043,7049,7057,7422,9124,10397,10525,29923,54541,84890,112399,5423,10630	ACTN4,ADM,AQP3,ARNT,ATF4,BMP2,CASP3,CAV1,PLK3,CRYAB,EGR1,FOS,GATA6,HIF1A,IRAK1,ITPR2,JUND,KCNK3,LMNA,MYC,NR4A2,PLAT,PMAIP1,PSEN2,RYR1,SLC2A1,SOD2,ADAM17,TFRC,TGFB3,TGFBR3,THBS1,VEGFA,PDLIM1,NDRG1,HYOU1,HILPDA,DDIT4,ADO,EGLN3,POLB,PDPN
15_Member	GO Biological Processes	GO:0036293	response to decreased oxygen levels	-12.9501	-10.1971	40/297	81,133,360,405,468,650,836,857,1263,1410,1958,2353,2627,3091,3654,3709,3727,3777,4000,4609,4929,5327,5366,5664,6261,6513,6648,6868,7037,7043,7049,7057,7422,9124,10397,10525,29923,54541,84890,112399	ACTN4,ADM,AQP3,ARNT,ATF4,BMP2,CASP3,CAV1,PLK3,CRYAB,EGR1,FOS,GATA6,HIF1A,IRAK1,ITPR2,JUND,KCNK3,LMNA,MYC,NR4A2,PLAT,PMAIP1,PSEN2,RYR1,SLC2A1,SOD2,ADAM17,TFRC,TGFB3,TGFBR3,THBS1,VEGFA,PDLIM1,NDRG1,HYOU1,HILPDA,DDIT4,ADO,EGLN3
15_Member	GO Biological Processes	GO:0070482	response to oxygen levels	-12.9438	-10.1971	42/325	81,133,360,405,468,650,836,857,1263,1410,1958,2353,2627,3091,3654,3709,3727,3777,4000,4609,4929,5327,5366,5423,5664,6261,6513,6648,6868,7037,7043,7049,7057,7422,9124,10397,10525,10630,29923,54541,84890,112399	ACTN4,ADM,AQP3,ARNT,ATF4,BMP2,CASP3,CAV1,PLK3,CRYAB,EGR1,FOS,GATA6,HIF1A,IRAK1,ITPR2,JUND,KCNK3,LMNA,MYC,NR4A2,PLAT,PMAIP1,POLB,PSEN2,RYR1,SLC2A1,SOD2,ADAM17,TFRC,TGFB3,TGFBR3,THBS1,VEGFA,PDLIM1,NDRG1,HYOU1,PDPN,HILPDA,DDIT4,ADO,EGLN3
15_Member	GO Biological Processes	GO:0001666	response to hypoxia	-12.9175	-10.1838	39/284	81,133,360,405,650,836,857,1263,1410,1958,2353,2627,3091,3654,3709,3727,3777,4000,4609,4929,5327,5366,5664,6261,6513,6648,6868,7037,7043,7049,7057,7422,9124,10397,10525,29923,54541,84890,112399	ACTN4,ADM,AQP3,ARNT,BMP2,CASP3,CAV1,PLK3,CRYAB,EGR1,FOS,GATA6,HIF1A,IRAK1,ITPR2,JUND,KCNK3,LMNA,MYC,NR4A2,PLAT,PMAIP1,PSEN2,RYR1,SLC2A1,SOD2,ADAM17,TFRC,TGFB3,TGFBR3,THBS1,VEGFA,PDLIM1,NDRG1,HYOU1,HILPDA,DDIT4,ADO,EGLN3
15_Member	GO Biological Processes	GO:0036294	cellular response to decreased oxygen levels	-6.31411	-4.35429	19/145	360,468,1263,1958,2353,2627,3091,3654,3727,3777,4000,4609,5366,7422,10397,10525,29923,84890,112399	AQP3,ATF4,PLK3,EGR1,FOS,GATA6,HIF1A,IRAK1,JUND,KCNK3,LMNA,MYC,PMAIP1,VEGFA,NDRG1,HYOU1,HILPDA,ADO,EGLN3
15_Member	GO Biological Processes	GO:0071453	cellular response to oxygen levels	-6.23353	-4.29469	20/161	360,468,857,1263,1958,2353,2627,3091,3654,3727,3777,4000,4609,5366,7422,10397,10525,29923,84890,112399	AQP3,ATF4,CAV1,PLK3,EGR1,FOS,GATA6,HIF1A,IRAK1,JUND,KCNK3,LMNA,MYC,PMAIP1,VEGFA,NDRG1,HYOU1,HILPDA,ADO,EGLN3
15_Member	GO Biological Processes	GO:0071456	cellular response to hypoxia	-6.03323	-4.126	18/137	360,1263,1958,2353,2627,3091,3654,3727,3777,4000,4609,5366,7422,10397,10525,29923,84890,112399	AQP3,PLK3,EGR1,FOS,GATA6,HIF1A,IRAK1,JUND,KCNK3,LMNA,MYC,PMAIP1,VEGFA,NDRG1,HYOU1,HILPDA,ADO,EGLN3
16_Summary	GO Biological Processes	GO:0043408	regulation of MAPK cascade	-12.7757	-10.0668	65/694	467,650,857,858,920,960,1499,1540,1647,1843,1844,1847,1848,1850,1856,2081,2146,2149,2260,2621,3084,3301,3383,3491,3569,3589,3654,3725,3976,4282,4609,4616,4915,5606,5771,6354,6386,6764,6815,7043,7057,7186,7422,8826,8877,9043,9479,10048,10114,10298,10457,10595,10818,29969,51339,54206,55294,57608,80149,90441,114897,146433,161742,284996,285016	ATF3,BMP2,CAV1,CAV2,CD4,CD44,CTNNB1,CYLD,GADD45A,DUSP1,DUSP2,DUSP5,DUSP6,DUSP8,DVL2,ERN1,EZH2,F2R,FGFR1,GAS6,NRG1,DNAJA1,ICAM1,CCN1,IL6,IL11,IRAK1,JUN,LIF,MIF,MYC,GADD45B,NTRK2,MAP2K3,PTPN2,CCL7,SDCBP,DENND2B,STYX,TGFB3,THBS1,TRAF2,VEGFA,IQGAP1,SPHK1,SPAG9,MAPK8IP1,RANBP9,HIPK3,PAK4,GPNMB,ERN2,FRS2,MDFIC,DACT1,ERRFI1,FBXW7,JCAD,ZC3H12A,ZNF622,C1QTNF1,IL34,SPRED1,RNF149,ALKAL2
16_Member	GO Biological Processes	GO:0043408	regulation of MAPK cascade	-12.7757	-10.0668	65/694	467,650,857,858,920,960,1499,1540,1647,1843,1844,1847,1848,1850,1856,2081,2146,2149,2260,2621,3084,3301,3383,3491,3569,3589,3654,3725,3976,4282,4609,4616,4915,5606,5771,6354,6386,6764,6815,7043,7057,7186,7422,8826,8877,9043,9479,10048,10114,10298,10457,10595,10818,29969,51339,54206,55294,57608,80149,90441,114897,146433,161742,284996,285016	ATF3,BMP2,CAV1,CAV2,CD4,CD44,CTNNB1,CYLD,GADD45A,DUSP1,DUSP2,DUSP5,DUSP6,DUSP8,DVL2,ERN1,EZH2,F2R,FGFR1,GAS6,NRG1,DNAJA1,ICAM1,CCN1,IL6,IL11,IRAK1,JUN,LIF,MIF,MYC,GADD45B,NTRK2,MAP2K3,PTPN2,CCL7,SDCBP,DENND2B,STYX,TGFB3,THBS1,TRAF2,VEGFA,IQGAP1,SPHK1,SPAG9,MAPK8IP1,RANBP9,HIPK3,PAK4,GPNMB,ERN2,FRS2,MDFIC,DACT1,ERRFI1,FBXW7,JCAD,ZC3H12A,ZNF622,C1QTNF1,IL34,SPRED1,RNF149,ALKAL2
16_Member	GO Biological Processes	GO:0043410	positive regulation of MAPK cascade	-8.11784	-5.90957	44/496	650,858,920,960,1499,1647,1856,2081,2146,2149,2260,2621,3084,3383,3569,3589,3654,3725,3976,4282,4616,4915,5606,6354,6386,6764,7043,7057,7186,7422,8826,8877,9043,9479,10457,10595,10818,55294,57608,80149,90441,114897,146433,285016	BMP2,CAV2,CD4,CD44,CTNNB1,GADD45A,DVL2,ERN1,EZH2,F2R,FGFR1,GAS6,NRG1,ICAM1,IL6,IL11,IRAK1,JUN,LIF,MIF,GADD45B,NTRK2,MAP2K3,CCL7,SDCBP,DENND2B,TGFB3,THBS1,TRAF2,VEGFA,IQGAP1,SPHK1,SPAG9,MAPK8IP1,GPNMB,ERN2,FRS2,FBXW7,JCAD,ZC3H12A,ZNF622,C1QTNF1,IL34,ALKAL2
16_Member	GO Biological Processes	GO:0070372	regulation of ERK1 and ERK2 cascade	-3.68619	-2.18219	24/315	467,650,920,960,1848,2149,2621,3084,3383,3491,3725,3976,4282,5771,6354,6764,6815,10048,10457,10818,54206,55294,161742,285016	ATF3,BMP2,CD4,CD44,DUSP6,F2R,GAS6,NRG1,ICAM1,CCN1,JUN,LIF,MIF,PTPN2,CCL7,DENND2B,STYX,RANBP9,GPNMB,FRS2,ERRFI1,FBXW7,SPRED1,ALKAL2
17_Summary	GO Biological Processes	GO:0051090	regulation of DNA-binding transcription factor activity	-12.5411	-9.85574	50/454	602,650,857,1054,1440,1499,1540,1856,2146,2241,2621,3398,3399,3569,3654,3728,4092,4761,4792,4793,4794,5292,5925,6045,6446,6598,7027,7037,7114,7128,7186,7334,7422,7874,8061,8553,8877,9252,9314,9575,9759,10221,11261,57162,60485,80149,84159,84662,114548,150094,81,1654,5495	BCL3,BMP2,CAV1,CEBPG,CSF3,CTNNB1,CYLD,DVL2,EZH2,FER,GAS6,ID2,ID3,IL6,IRAK1,JUP,SMAD7,NEUROD2,NFKBIA,NFKBIB,NFKBIE,PIM1,RB1,RNF2,SGK1,SMARCB1,TFDP1,TFRC,TMSB4X,TNFAIP3,TRAF2,UBE2N,VEGFA,USP7,FOSL1,BHLHE40,SPHK1,RPS6KA5,KLF4,CLOCK,HDAC4,TRIB1,CHP1,PELI1,SAV1,ZC3H12A,ARID5B,GLIS2,NLRP3,SIK1,ACTN4,DDX3X,PPM1B
17_Member	GO Biological Processes	GO:0051090	regulation of DNA-binding transcription factor activity	-12.5411	-9.85574	50/454	602,650,857,1054,1440,1499,1540,1856,2146,2241,2621,3398,3399,3569,3654,3728,4092,4761,4792,4793,4794,5292,5925,6045,6446,6598,7027,7037,7114,7128,7186,7334,7422,7874,8061,8553,8877,9252,9314,9575,9759,10221,11261,57162,60485,80149,84159,84662,114548,150094	BCL3,BMP2,CAV1,CEBPG,CSF3,CTNNB1,CYLD,DVL2,EZH2,FER,GAS6,ID2,ID3,IL6,IRAK1,JUP,SMAD7,NEUROD2,NFKBIA,NFKBIB,NFKBIE,PIM1,RB1,RNF2,SGK1,SMARCB1,TFDP1,TFRC,TMSB4X,TNFAIP3,TRAF2,UBE2N,VEGFA,USP7,FOSL1,BHLHE40,SPHK1,RPS6KA5,KLF4,CLOCK,HDAC4,TRIB1,CHP1,PELI1,SAV1,ZC3H12A,ARID5B,GLIS2,NLRP3,SIK1
17_Member	GO Biological Processes	GO:0043433	negative regulation of DNA-binding transcription factor activity	-10.914	-8.34783	29/190	602,1054,1540,2146,2621,3398,3399,3654,4092,4792,4793,4794,5292,5925,6045,7027,7114,7128,7874,8553,9314,9759,10221,11261,57162,80149,84662,114548,150094	BCL3,CEBPG,CYLD,EZH2,GAS6,ID2,ID3,IRAK1,SMAD7,NFKBIA,NFKBIB,NFKBIE,PIM1,RB1,RNF2,TFDP1,TMSB4X,TNFAIP3,USP7,BHLHE40,KLF4,HDAC4,TRIB1,CHP1,PELI1,ZC3H12A,GLIS2,NLRP3,SIK1
17_Member	GO Biological Processes	GO:0032088	negative regulation of NF-kappaB transcription factor activity	-4.7222	-3.03909	13/95	602,1540,3654,4792,4793,7114,7128,7874,9314,11261,57162,80149,114548	BCL3,CYLD,IRAK1,NFKBIA,NFKBIB,TMSB4X,TNFAIP3,USP7,KLF4,CHP1,PELI1,ZC3H12A,NLRP3
17_Member	GO Biological Processes	GO:1901222	regulation of NIK/NF-kappaB signaling	-2.86225	-1.53859	11/111	81,602,1540,1654,3654,4792,5495,7114,8877,80149,114548	ACTN4,BCL3,CYLD,DDX3X,IRAK1,NFKBIA,PPM1B,TMSB4X,SPHK1,ZC3H12A,NLRP3
17_Member	GO Biological Processes	GO:1901223	negative regulation of NIK/NF-kappaB signaling	-2.61656	-1.34394	6/41	1540,1654,5495,7114,80149,114548	CYLD,DDX3X,PPM1B,TMSB4X,ZC3H12A,NLRP3
18_Summary	GO Biological Processes	GO:0048511	rhythmic process	-12.2605	-9.58635	37/270	196,468,836,1655,1958,2146,2932,3192,3398,3399,3615,3727,4791,4915,5501,5764,6478,7043,7071,7301,7874,8204,8553,8863,8864,8879,9099,9456,9572,9575,9612,10135,22992,54551,55294,59338,150094,64839,301,388,598,602,1026,1263,1410,1647,2353,3091,4609,4867,5423,6354,6648,7439,11284,23259,54617,64782,123879,165918,170506,375757	AHR,ATF4,CASP3,DDX5,EGR1,EZH2,GSK3B,HNRNPU,ID2,ID3,IMPDH2,JUND,NFKB2,NTRK2,PPP1CC,PTN,SIAH2,TGFB3,KLF10,TYRO3,USP7,NRIP1,BHLHE40,PER3,PER2,SGPL1,USP2,HOMER1,NR1D1,CLOCK,NCOR2,NAMPT,KDM2A,MAGEL2,FBXW7,PLEKHA1,SIK1,FBXL17,ANXA1,RHOB,BCL2L1,BCL3,CDKN1A,PLK3,CRYAB,GADD45A,FOS,HIF1A,MYC,NPHP1,POLB,CCL7,SOD2,BEST1,PNKP,DDHD2,INO80,AEN,DCUN1D3,RNF168,DHX36,SWI5
18_Member	GO Biological Processes	GO:0048511	rhythmic process	-12.2605	-9.58635	37/270	196,468,836,1655,1958,2146,2932,3192,3398,3399,3615,3727,4791,4915,5501,5764,6478,7043,7071,7301,7874,8204,8553,8863,8864,8879,9099,9456,9572,9575,9612,10135,22992,54551,55294,59338,150094	AHR,ATF4,CASP3,DDX5,EGR1,EZH2,GSK3B,HNRNPU,ID2,ID3,IMPDH2,JUND,NFKB2,NTRK2,PPP1CC,PTN,SIAH2,TGFB3,KLF10,TYRO3,USP7,NRIP1,BHLHE40,PER3,PER2,SGPL1,USP2,HOMER1,NR1D1,CLOCK,NCOR2,NAMPT,KDM2A,MAGEL2,FBXW7,PLEKHA1,SIK1
18_Member	GO Biological Processes	GO:0007623	circadian rhythm	-8.93156	-6.62063	22/136	196,468,1958,2932,3192,3398,3399,3615,3727,4915,5501,7071,8204,8553,8863,8864,9099,9456,9572,9575,10135,22992	AHR,ATF4,EGR1,GSK3B,HNRNPU,ID2,ID3,IMPDH2,JUND,NTRK2,PPP1CC,KLF10,NRIP1,BHLHE40,PER3,PER2,USP2,HOMER1,NR1D1,CLOCK,NAMPT,KDM2A
18_Member	GO Biological Processes	GO:0032922	circadian regulation of gene expression	-8.83223	-6.55383	16/71	196,468,1958,3192,3398,3399,5501,8204,8553,8863,8864,9099,9572,9575,10135,22992	AHR,ATF4,EGR1,HNRNPU,ID2,ID3,PPP1CC,NRIP1,BHLHE40,PER3,PER2,USP2,NR1D1,CLOCK,NAMPT,KDM2A
18_Member	GO Biological Processes	GO:0042752	regulation of circadian rhythm	-6.91024	-4.84919	18/120	2146,2932,3398,5501,6478,7071,7874,8553,8863,8864,9099,9572,9575,22992,54551,55294,64839,150094	EZH2,GSK3B,ID2,PPP1CC,SIAH2,KLF10,USP7,BHLHE40,PER3,PER2,USP2,NR1D1,CLOCK,KDM2A,MAGEL2,FBXW7,FBXL17,SIK1
18_Member	GO Biological Processes	GO:0009314	response to radiation	-6.21002	-4.27526	37/446	301,388,468,598,602,836,1026,1263,1410,1647,1958,2353,3091,3398,3727,4609,4867,5423,5501,6354,6648,7439,8553,8863,8864,9099,9575,11284,23259,54617,64782,64839,123879,150094,165918,170506,375757	ANXA1,RHOB,ATF4,BCL2L1,BCL3,CASP3,CDKN1A,PLK3,CRYAB,GADD45A,EGR1,FOS,HIF1A,ID2,JUND,MYC,NPHP1,POLB,PPP1CC,CCL7,SOD2,BEST1,BHLHE40,PER3,PER2,USP2,CLOCK,PNKP,DDHD2,INO80,AEN,FBXL17,DCUN1D3,SIK1,RNF168,DHX36,SWI5
18_Member	GO Biological Processes	GO:0009648	photoperiodism	-5.98195	-4.08227	9/33	3398,5501,8553,8863,8864,9099,9575,64839,150094	ID2,PPP1CC,BHLHE40,PER3,PER2,USP2,CLOCK,FBXL17,SIK1
18_Member	GO Biological Processes	GO:0043153	entrainment of circadian clock by photoperiod	-5.41854	-3.62319	8/29	3398,5501,8553,8863,8864,9099,64839,150094	ID2,PPP1CC,BHLHE40,PER3,PER2,USP2,FBXL17,SIK1
18_Member	GO Biological Processes	GO:0009649	entrainment of circadian clock	-4.85742	-3.15048	8/34	3398,5501,8553,8863,8864,9099,64839,150094	ID2,PPP1CC,BHLHE40,PER3,PER2,USP2,FBXL17,SIK1
18_Member	GO Biological Processes	GO:0009416	response to light stimulus	-3.29788	-1.87093	23/315	468,602,836,1026,2353,3091,3398,3727,4609,4867,5501,7439,8553,8863,8864,9099,9575,23259,54617,64839,123879,150094,170506	ATF4,BCL3,CASP3,CDKN1A,FOS,HIF1A,ID2,JUND,MYC,NPHP1,PPP1CC,BEST1,BHLHE40,PER3,PER2,USP2,CLOCK,DDHD2,INO80,FBXL17,DCUN1D3,SIK1,DHX36
19_Summary	GO Biological Processes	GO:0030335	positive regulation of cell migration	-12.034	-9.3709	56/566	27,81,301,382,388,623,650,857,1729,1839,2039,2113,2149,2241,2252,2260,2621,3091,3315,3383,3491,3569,3576,3725,4739,5054,5335,5606,5764,5880,6354,6386,6648,6868,7057,7114,7422,7481,7494,7803,8013,8877,9043,10457,10630,51176,57142,57608,58191,79567,79872,80139,80149,83692,91663,146433,6809,1843,4282,4681,79890,5771,347733,27342	ABL2,ACTN4,ANXA1,ARF6,RHOB,BDKRB1,BMP2,CAV1,DIAPH1,HBEGF,DMTN,ETS1,F2R,FER,FGF7,FGFR1,GAS6,HIF1A,HSPB1,ICAM1,CCN1,IL6,CXCL8,JUN,NEDD9,SERPINE1,PLCG1,MAP2K3,PTN,RAC2,CCL7,SDCBP,SOD2,ADAM17,THBS1,TMSB4X,VEGFA,WNT11,XBP1,PTP4A1,NR4A3,SPHK1,SPAG9,GPNMB,PDPN,LEF1,RTN4,JCAD,CXCL16,RIPOR1,CBLL1,ZNF703,ZC3H12A,CD99L2,MYADM,IL34,STX3,DUSP1,MIF,NBL1,RIN3,PTPN2,TUBB2B,RABGEF1
19_Member	GO Biological Processes	GO:0030335	positive regulation of cell migration	-12.034	-9.3709	56/566	27,81,301,382,388,623,650,857,1729,1839,2039,2113,2149,2241,2252,2260,2621,3091,3315,3383,3491,3569,3576,3725,4739,5054,5335,5606,5764,5880,6354,6386,6648,6868,7057,7114,7422,7481,7494,7803,8013,8877,9043,10457,10630,51176,57142,57608,58191,79567,79872,80139,80149,83692,91663,146433	ABL2,ACTN4,ANXA1,ARF6,RHOB,BDKRB1,BMP2,CAV1,DIAPH1,HBEGF,DMTN,ETS1,F2R,FER,FGF7,FGFR1,GAS6,HIF1A,HSPB1,ICAM1,CCN1,IL6,CXCL8,JUN,NEDD9,SERPINE1,PLCG1,MAP2K3,PTN,RAC2,CCL7,SDCBP,SOD2,ADAM17,THBS1,TMSB4X,VEGFA,WNT11,XBP1,PTP4A1,NR4A3,SPHK1,SPAG9,GPNMB,PDPN,LEF1,RTN4,JCAD,CXCL16,RIPOR1,CBLL1,ZNF703,ZC3H12A,CD99L2,MYADM,IL34
19_Member	GO Biological Processes	GO:0040017	positive regulation of locomotion	-11.3138	-8.71136	57/607	27,81,301,382,388,623,650,857,1729,1839,2039,2113,2149,2241,2252,2260,2621,3091,3315,3383,3491,3569,3576,3725,4739,5054,5335,5606,5764,5880,6354,6386,6648,6809,6868,7057,7114,7422,7481,7494,7803,8013,8877,9043,10457,10630,51176,57142,57608,58191,79567,79872,80139,80149,83692,91663,146433	ABL2,ACTN4,ANXA1,ARF6,RHOB,BDKRB1,BMP2,CAV1,DIAPH1,HBEGF,DMTN,ETS1,F2R,FER,FGF7,FGFR1,GAS6,HIF1A,HSPB1,ICAM1,CCN1,IL6,CXCL8,JUN,NEDD9,SERPINE1,PLCG1,MAP2K3,PTN,RAC2,CCL7,SDCBP,SOD2,STX3,ADAM17,THBS1,TMSB4X,VEGFA,WNT11,XBP1,PTP4A1,NR4A3,SPHK1,SPAG9,GPNMB,PDPN,LEF1,RTN4,JCAD,CXCL16,RIPOR1,CBLL1,ZNF703,ZC3H12A,CD99L2,MYADM,IL34
19_Member	GO Biological Processes	GO:2000147	positive regulation of cell motility	-11.251	-8.66693	56/592	27,81,301,382,388,623,650,857,1729,1839,2039,2113,2149,2241,2252,2260,2621,3091,3315,3383,3491,3569,3576,3725,4739,5054,5335,5606,5764,5880,6354,6386,6648,6868,7057,7114,7422,7481,7494,7803,8013,8877,9043,10457,10630,51176,57142,57608,58191,79567,79872,80139,80149,83692,91663,146433	ABL2,ACTN4,ANXA1,ARF6,RHOB,BDKRB1,BMP2,CAV1,DIAPH1,HBEGF,DMTN,ETS1,F2R,FER,FGF7,FGFR1,GAS6,HIF1A,HSPB1,ICAM1,CCN1,IL6,CXCL8,JUN,NEDD9,SERPINE1,PLCG1,MAP2K3,PTN,RAC2,CCL7,SDCBP,SOD2,ADAM17,THBS1,TMSB4X,VEGFA,WNT11,XBP1,PTP4A1,NR4A3,SPHK1,SPAG9,GPNMB,PDPN,LEF1,RTN4,JCAD,CXCL16,RIPOR1,CBLL1,ZNF703,ZC3H12A,CD99L2,MYADM,IL34
19_Member	GO Biological Processes	GO:0002688	regulation of leukocyte chemotaxis	-5.19419	-3.43822	16/127	1843,2621,3569,3576,4282,4681,4739,5054,5764,5880,6354,6868,7057,7422,79890,146433	DUSP1,GAS6,IL6,CXCL8,MIF,NBL1,NEDD9,SERPINE1,PTN,RAC2,CCL7,ADAM17,THBS1,VEGFA,RIN3,IL34
19_Member	GO Biological Processes	GO:0050920	regulation of chemotaxis	-4.88678	-3.17287	22/230	1843,2260,2621,3315,3569,3576,4282,4681,4739,5054,5764,5771,5880,6354,6809,6868,7057,7114,7422,79890,146433,347733	DUSP1,FGFR1,GAS6,HSPB1,IL6,CXCL8,MIF,NBL1,NEDD9,SERPINE1,PTN,PTPN2,RAC2,CCL7,STX3,ADAM17,THBS1,TMSB4X,VEGFA,RIN3,IL34,TUBB2B
19_Member	GO Biological Processes	GO:0002685	regulation of leukocyte migration	-4.85715	-3.15048	22/231	27,301,623,1843,2621,3383,3569,3576,4282,4681,4739,5054,5764,5880,6354,6868,7057,7422,27342,79890,83692,146433	ABL2,ANXA1,BDKRB1,DUSP1,GAS6,ICAM1,IL6,CXCL8,MIF,NBL1,NEDD9,SERPINE1,PTN,RAC2,CCL7,ADAM17,THBS1,VEGFA,RABGEF1,RIN3,CD99L2,IL34
19_Member	GO Biological Processes	GO:0050921	positive regulation of chemotaxis	-4.50099	-2.85803	16/144	2260,2621,3315,3569,3576,4739,5054,5764,5880,6354,6809,6868,7057,7114,7422,146433	FGFR1,GAS6,HSPB1,IL6,CXCL8,NEDD9,SERPINE1,PTN,RAC2,CCL7,STX3,ADAM17,THBS1,TMSB4X,VEGFA,IL34
19_Member	GO Biological Processes	GO:0002687	positive regulation of leukocyte migration	-4.35463	-2.7339	16/148	27,623,2621,3383,3569,3576,4739,5054,5764,5880,6354,6868,7057,7422,83692,146433	ABL2,BDKRB1,GAS6,ICAM1,IL6,CXCL8,NEDD9,SERPINE1,PTN,RAC2,CCL7,ADAM17,THBS1,VEGFA,CD99L2,IL34
19_Member	GO Biological Processes	GO:0002690	positive regulation of leukocyte chemotaxis	-3.96971	-2.41465	12/97	2621,3569,3576,4739,5054,5764,5880,6354,6868,7057,7422,146433	GAS6,IL6,CXCL8,NEDD9,SERPINE1,PTN,RAC2,CCL7,ADAM17,THBS1,VEGFA,IL34
19_Member	GO Biological Processes	GO:0071675	regulation of mononuclear cell migration	-2.50765	-1.26408	11/123	27,1843,2621,4681,4739,5054,6354,6868,7057,83692,146433	ABL2,DUSP1,GAS6,NBL1,NEDD9,SERPINE1,CCL7,ADAM17,THBS1,CD99L2,IL34
20_Summary	GO Biological Processes	GO:0001944	vasculature development	-11.6619	-9.01999	53/528	133,196,388,657,857,1499,1958,1959,2116,2627,3091,3164,3200,3491,3576,3725,3726,3976,4015,4092,4627,4814,4915,5054,5316,5784,5787,7049,7057,7127,7422,7481,7494,7763,7798,8061,8463,8877,8879,9021,10630,10855,22846,23509,25976,51176,51330,51421,54206,55294,57493,80149,161742,650,836,1855,1856,3207,3398,4609,6046,9645,9968,10018,10395,51339,115908	ADM,AHR,RHOB,BMPR1A,CAV1,CTNNB1,EGR1,EGR2,ETV2,GATA6,HIF1A,NR4A1,HOXA3,CCN1,CXCL8,JUN,JUNB,LIF,LOX,SMAD7,MYH9,NINJ1,NTRK2,SERPINE1,PKNOX1,PTPN14,PTPRB,TGFBR3,THBS1,TNFAIP2,VEGFA,WNT11,XBP1,ZFAND5,LUZP1,FOSL1,TEAD2,SPHK1,SGPL1,SOCS3,PDPN,HPSE,VASH1,POFUT1,TIPARP,LEF1,TNFRSF12A,AMOTL2,ERRFI1,FBXW7,HEG1,ZC3H12A,SPRED1,BMP2,CASP3,DVL1,DVL2,HOXA11,ID2,MYC,BRD2,MICAL2,MED12,BCL2L11,DLC1,DACT1,CTHRC1
20_Member	GO Biological Processes	GO:0001944	vasculature development	-11.6619	-9.01999	53/528	133,196,388,657,857,1499,1958,1959,2116,2627,3091,3164,3200,3491,3576,3725,3726,3976,4015,4092,4627,4814,4915,5054,5316,5784,5787,7049,7057,7127,7422,7481,7494,7763,7798,8061,8463,8877,8879,9021,10630,10855,22846,23509,25976,51176,51330,51421,54206,55294,57493,80149,161742	ADM,AHR,RHOB,BMPR1A,CAV1,CTNNB1,EGR1,EGR2,ETV2,GATA6,HIF1A,NR4A1,HOXA3,CCN1,CXCL8,JUN,JUNB,LIF,LOX,SMAD7,MYH9,NINJ1,NTRK2,SERPINE1,PKNOX1,PTPN14,PTPRB,TGFBR3,THBS1,TNFAIP2,VEGFA,WNT11,XBP1,ZFAND5,LUZP1,FOSL1,TEAD2,SPHK1,SGPL1,SOCS3,PDPN,HPSE,VASH1,POFUT1,TIPARP,LEF1,TNFRSF12A,AMOTL2,ERRFI1,FBXW7,HEG1,ZC3H12A,SPRED1
20_Member	GO Biological Processes	GO:0001568	blood vessel development	-9.74112	-7.32104	48/507	133,196,388,657,857,1499,1958,1959,2116,2627,3091,3164,3200,3491,3576,3725,3726,4015,4092,4627,4814,4915,5054,5316,5787,7049,7057,7127,7422,7481,7494,7798,8061,8463,8877,8879,9021,10855,22846,23509,25976,51176,51330,51421,55294,57493,80149,161742	ADM,AHR,RHOB,BMPR1A,CAV1,CTNNB1,EGR1,EGR2,ETV2,GATA6,HIF1A,NR4A1,HOXA3,CCN1,CXCL8,JUN,JUNB,LOX,SMAD7,MYH9,NINJ1,NTRK2,SERPINE1,PKNOX1,PTPRB,TGFBR3,THBS1,TNFAIP2,VEGFA,WNT11,XBP1,LUZP1,FOSL1,TEAD2,SPHK1,SGPL1,SOCS3,HPSE,VASH1,POFUT1,TIPARP,LEF1,TNFRSF12A,AMOTL2,FBXW7,HEG1,ZC3H12A,SPRED1
20_Member	GO Biological Processes	GO:0035239	tube morphogenesis	-9.19598	-6.86022	56/670	133,388,650,657,836,857,1499,1855,1856,2116,2627,3091,3164,3200,3207,3398,3491,3576,3725,3726,4015,4092,4609,4627,4814,4915,5054,5316,5787,6046,7049,7057,7127,7422,7481,7494,7798,8463,8879,9645,9968,10018,10395,10855,22846,23509,25976,51176,51330,51339,51421,55294,57493,80149,115908,161742	ADM,RHOB,BMP2,BMPR1A,CASP3,CAV1,CTNNB1,DVL1,DVL2,ETV2,GATA6,HIF1A,NR4A1,HOXA3,HOXA11,ID2,CCN1,CXCL8,JUN,JUNB,LOX,SMAD7,MYC,MYH9,NINJ1,NTRK2,SERPINE1,PKNOX1,PTPRB,BRD2,TGFBR3,THBS1,TNFAIP2,VEGFA,WNT11,XBP1,LUZP1,TEAD2,SGPL1,MICAL2,MED12,BCL2L11,DLC1,HPSE,VASH1,POFUT1,TIPARP,LEF1,TNFRSF12A,DACT1,AMOTL2,FBXW7,HEG1,ZC3H12A,CTHRC1,SPRED1
20_Member	GO Biological Processes	GO:0048514	blood vessel morphogenesis	-8.2673	-6.04745	40/421	133,388,657,857,1499,2116,3091,3164,3200,3491,3576,3725,3726,4015,4092,4627,4814,4915,5054,5316,5787,7049,7057,7127,7422,7481,7494,8463,8879,10855,22846,23509,25976,51176,51330,51421,55294,57493,80149,161742	ADM,RHOB,BMPR1A,CAV1,CTNNB1,ETV2,HIF1A,NR4A1,HOXA3,CCN1,CXCL8,JUN,JUNB,LOX,SMAD7,MYH9,NINJ1,NTRK2,SERPINE1,PKNOX1,PTPRB,TGFBR3,THBS1,TNFAIP2,VEGFA,WNT11,XBP1,TEAD2,SGPL1,HPSE,VASH1,POFUT1,TIPARP,LEF1,TNFRSF12A,AMOTL2,FBXW7,HEG1,ZC3H12A,SPRED1
20_Member	GO Biological Processes	GO:0001570	vasculogenesis	-6.25006	-4.30504	13/70	133,857,1499,3726,4915,7049,7422,8463,8879,25976,55294,57493,161742	ADM,CAV1,CTNNB1,JUNB,NTRK2,TGFBR3,VEGFA,TEAD2,SGPL1,TIPARP,FBXW7,HEG1,SPRED1
20_Member	GO Biological Processes	GO:0001525	angiogenesis	-3.87876	-2.34194	25/325	388,857,1499,3091,3164,3200,3491,3576,3725,4627,4814,5054,5316,5787,7057,7127,7422,7494,10855,22846,23509,51176,51330,51421,80149	RHOB,CAV1,CTNNB1,HIF1A,NR4A1,HOXA3,CCN1,CXCL8,JUN,MYH9,NINJ1,SERPINE1,PKNOX1,PTPRB,THBS1,TNFAIP2,VEGFA,XBP1,HPSE,VASH1,POFUT1,LEF1,TNFRSF12A,AMOTL2,ZC3H12A

## Sheet: dS2
GroupID	Category	Term	Description	LogP	Log(q-value)	InTerm_InList	Genes	Symbols						GO	Category	Description	Count	%	Log10(P)	Log10(q)
1_Summary	GO Biological Processes	GO:0007167	enzyme-linked receptor protein signaling pathway	-26.5452	-22.5652	100/636	25,285,324,558,920,926,1281,1432,1499,1655,1749,1946,1969,1979,2051,2065,2202,2255,2260,2308,2331,2615,2885,3084,3397,3416,3480,3481,3484,3572,3597,3624,3643,3667,3693,3696,3716,3717,3791,3925,4015,4035,4087,4313,4643,4804,5062,5156,5159,5327,5371,5618,5747,5796,5921,6464,6497,6498,6599,6654,6711,7044,7422,7424,7431,7474,8013,8239,8440,8660,8829,8879,9180,9770,9863,10076,10253,10370,10468,10628,1…	ABL1,ANGPT2,APC,AXL,CD4,CD8B,COL3A1,MAPK14,CTNNB1,DDX5,DLX5,EFNA5,EPHA2,EIF4EBP2,EPHB6,ERBB3,EFEMP1,FGF10,FGFR1,FOXO1,FMOD,LRRC32,GRB2,NRG1,ID1,IDE,IGF1R,IGF2,IGFBP1,IL6ST,IL13RA1,INHBA,INSR,IRS1,ITGB5,ITGB8,JAK1,JAK2,KDR,STMN1,LOX,LRP1,SMAD2,MMP2,MYO1E,NGFR,PAK2,PDGFRA,PDGFRB,PLAT,PML,PRLR,PTK2,PTPRK,RASA1,SHC1,SKI,SKIL,SMARCC1,SOS1,SPTBN1,LEFTY2,VEGFA,VEGFC,VIM,WNT5A,NR4A3,USP9X,NCK2,IRS2,NRP1,…						GO:0007167	GO Biological Processes	enzyme-linked receptor protein signaling pathway	100	7.19	-26.55	-22.57
1_Member	GO Biological Processes	GO:0007167	enzyme-linked receptor protein signaling pathway	-26.5452	-22.5652	100/636	25,285,324,558,920,926,1281,1432,1499,1655,1749,1946,1969,1979,2051,2065,2202,2255,2260,2308,2331,2615,2885,3084,3397,3416,3480,3481,3484,3572,3597,3624,3643,3667,3693,3696,3716,3717,3791,3925,4015,4035,4087,4313,4643,4804,5062,5156,5159,5327,5371,5618,5747,5796,5921,6464,6497,6498,6599,6654,6711,7044,7422,7424,7431,7474,8013,8239,8440,8660,8829,8879,9180,9770,9863,10076,10253,10370,10468,10628,1…	ABL1,ANGPT2,APC,AXL,CD4,CD8B,COL3A1,MAPK14,CTNNB1,DDX5,DLX5,EFNA5,EPHA2,EIF4EBP2,EPHB6,ERBB3,EFEMP1,FGF10,FGFR1,FOXO1,FMOD,LRRC32,GRB2,NRG1,ID1,IDE,IGF1R,IGF2,IGFBP1,IL6ST,IL13RA1,INHBA,INSR,IRS1,ITGB5,ITGB8,JAK1,JAK2,KDR,STMN1,LOX,LRP1,SMAD2,MMP2,MYO1E,NGFR,PAK2,PDGFRA,PDGFRB,PLAT,PML,PRLR,PTK2,PTPRK,RASA1,SHC1,SKI,SKIL,SMARCC1,SOS1,SPTBN1,LEFTY2,VEGFA,VEGFC,VIM,WNT5A,NR4A3,USP9X,NCK2,IRS2,NRP1,…						GO:0035239	GO Biological Processes	tube morphogenesis	103	7.41	-26.53	-22.57
1_Member	GO Biological Processes	GO:0009725	response to hormone	-21.9918	-18.5717	103/764	31,283,301,324,585,596,634,677,1036,1281,1432,1495,1583,1655,1909,1910,1946,1979,2033,2200,2308,2309,2629,2737,2770,2885,3148,3416,3480,3481,3484,3485,3624,3643,3667,3716,3717,3727,4005,4015,4131,4192,4199,4208,4313,4323,4327,4780,5069,5159,5167,5327,5469,5618,5747,5925,5978,6464,6513,6599,6722,6772,6773,6794,7035,7057,7077,7078,7332,7337,7490,8013,8202,8289,8660,8837,9572,9734,9882,10014,10076,1…	ACACA,ANG,ANXA1,APC,BBS4,BCL2,CEACAM1,ZFP36L1,CDO1,COL3A1,MAPK14,CTNNA1,CYP11A1,DDX5,EDNRA,EDNRB,EFNA5,EIF4EBP2,EP300,FBN1,FOXO1,FOXO3,GBA1,GLI3,GNAI1,GRB2,HMGB2,IDE,IGF1R,IGF2,IGFBP1,IGFBP2,INHBA,INSR,IRS1,JAK1,JAK2,JUND,LMO2,LOX,MAP1B,MDK,ME1,MEF2C,MMP2,MMP14,MMP19,NFE2L2,PAPPA,PDGFRB,ENPP1,PLAT,MED1,PRLR,PTK2,RB1,REST,SHC1,SLC2A1,SMARCC1,SRF,STAT1,STAT2,STK11,TFPI,THBS1,TIMP2,TIMP3,UBE2L3,UBE3…						GO:0007507	GO Biological Processes	heart development	88	6.33	-23.59	-20.02
1_Member	GO Biological Processes	GO:0007169	transmembrane receptor protein tyrosine kinase signaling pathway	-17.6418	-14.6071	66/420	25,285,324,558,920,926,1432,1499,1946,1969,1979,2051,2065,2202,2255,2260,2308,2885,3084,3416,3480,3481,3484,3643,3667,3716,3717,3791,3925,4015,4313,4643,4804,5062,5156,5159,5327,5618,5747,5921,6464,6599,6654,7422,7424,7474,8013,8440,8660,8829,8879,9770,10253,10628,11037,23768,25865,26585,27342,29990,51232,55023,57727,64599,84159,140710	ABL1,ANGPT2,APC,AXL,CD4,CD8B,MAPK14,CTNNB1,EFNA5,EPHA2,EIF4EBP2,EPHB6,ERBB3,EFEMP1,FGF10,FGFR1,FOXO1,GRB2,NRG1,IDE,IGF1R,IGF2,IGFBP1,INSR,IRS1,JAK1,JAK2,KDR,STMN1,LOX,MMP2,MYO1E,NGFR,PAK2,PDGFRA,PDGFRB,PLAT,PRLR,PTK2,RASA1,SHC1,SMARCC1,SOS1,VEGFA,VEGFC,WNT5A,NR4A3,NCK2,IRS2,NRP1,SGPL1,RASSF2,SPRY2,TXNIP,STON1,FLRT2,PRKD2,GREM1,RABGEF1,PILRB,CRIM1,PHIP,NCOA5,GIGYF1,ARID5B,SOGA1						GO:0031329	GO Biological Processes	regulation of cellular catabolic process	105	7.55	-21.59	-18.23
1_Member	GO Biological Processes	GO:1901652	response to peptide	-16.6063	-13.6835	67/451	301,324,351,634,677,773,1036,1281,1432,1583,1909,1910,1979,2200,2308,2309,2697,2770,2885,3397,3416,3480,3481,3484,3624,3643,3667,3716,3717,3727,4035,4131,4313,4780,4804,5167,5327,5663,5747,5925,6464,6513,6599,6772,6773,6794,7431,8013,8660,8767,8837,9734,9882,10014,10392,10626,23175,25948,28999,51043,51763,55023,55107,55667,57727,117581,140710	ANXA1,APC,APP,CEACAM1,ZFP36L1,CACNA1A,CDO1,COL3A1,MAPK14,CYP11A1,EDNRA,EDNRB,EIF4EBP2,FBN1,FOXO1,FOXO3,GJA1,GNAI1,GRB2,ID1,IDE,IGF1R,IGF2,IGFBP1,INHBA,INSR,IRS1,JAK1,JAK2,JUND,LRP1,MAP1B,MMP2,NFE2L2,NGFR,ENPP1,PLAT,PSEN1,PTK2,RB1,SHC1,SLC2A1,SMARCC1,STAT1,STAT2,STK11,VIM,NR4A3,IRS2,RIPK2,CFLAR,HDAC9,TBC1D4,HDAC5,NOD1,TRIM16,LPIN1,KBTBD2,KLF15,ZBTB7B,INPP5K,PHIP,ANO1,DENND4C,NCOA5,TWIST2,SOGA1						GO:0030111	GO Biological Processes	regulation of Wnt signaling pathway	61	4.39	-19.52	-16.25
1_Member	GO Biological Processes	GO:1901699	cellular response to nitrogen compound	-15.5096	-12.7069	81/646	25,324,351,634,677,773,1281,1290,1307,1495,1499,1583,1909,1979,2200,2308,2309,2316,2697,2776,2885,3357,3397,3416,3434,3480,3481,3484,3624,3643,3667,3709,3716,3717,3728,4035,4131,4208,4313,4780,4804,5142,5156,5167,5327,5663,5747,5925,6464,6599,6622,6772,7431,7490,7852,8013,8660,8767,8780,8837,9734,9882,10014,10142,10392,23175,23586,28999,51763,54434,54464,55023,55107,55667,57724,57727,64135,65010,…	ABL1,APC,APP,CEACAM1,ZFP36L1,CACNA1A,COL3A1,COL5A2,COL16A1,CTNNA1,CTNNB1,CYP11A1,EDNRA,EIF4EBP2,FBN1,FOXO1,FOXO3,FLNA,GJA1,GNAQ,GRB2,HTR2B,ID1,IDE,IFIT1,IGF1R,IGF2,IGFBP1,INHBA,INSR,IRS1,ITPR2,JAK1,JAK2,JUP,LRP1,MAP1B,MEF2C,MMP2,NFE2L2,NGFR,PDE4B,PDGFRA,ENPP1,PLAT,PSEN1,PTK2,RB1,SHC1,SMARCC1,SNCA,STAT1,VIM,WT1,CXCR4,NR4A3,IRS2,RIPK2,RIOK3,CFLAR,HDAC9,TBC1D4,HDAC5,AKAP9,NOD1,LPIN1,RIGI,KLF15,INPP5…						GO:0043549	GO Biological Processes	regulation of kinase activity	100	7.19	-19.51	-16.25
1_Member	GO Biological Processes	GO:1901653	cellular response to peptide	-15.3501	-12.6164	52/308	324,351,634,677,773,1583,1909,1979,2200,2308,2309,2697,2885,3397,3416,3480,3481,3484,3624,3643,3667,3716,3717,4035,4131,4780,4804,5167,5327,5663,5747,5925,6464,6599,6772,7431,8013,8660,8767,8837,9734,9882,10014,10392,23175,28999,51763,55023,55107,55667,57727,140710	APC,APP,CEACAM1,ZFP36L1,CACNA1A,CYP11A1,EDNRA,EIF4EBP2,FBN1,FOXO1,FOXO3,GJA1,GRB2,ID1,IDE,IGF1R,IGF2,IGFBP1,INHBA,INSR,IRS1,JAK1,JAK2,LRP1,MAP1B,NFE2L2,NGFR,ENPP1,PLAT,PSEN1,PTK2,RB1,SHC1,SMARCC1,STAT1,VIM,NR4A3,IRS2,RIPK2,CFLAR,HDAC9,TBC1D4,HDAC5,NOD1,LPIN1,KLF15,INPP5K,PHIP,ANO1,DENND4C,NCOA5,SOGA1						GO:0070848	GO Biological Processes	response to growth factor	77	5.54	-18.97	-15.75
1_Member	GO Biological Processes	GO:0071417	cellular response to organonitrogen compound	-14.2978	-11.7138	74/588	25,324,351,634,677,773,1281,1290,1307,1495,1499,1583,1909,1979,2200,2308,2309,2316,2697,2885,3357,3397,3416,3480,3481,3484,3624,3643,3667,3709,3716,3717,3728,4035,4131,4208,4313,4780,4804,5142,5156,5167,5327,5663,5747,5925,6464,6599,6622,6772,7431,7490,7852,8013,8660,8767,8837,9734,9882,10014,10142,10392,23175,28999,51763,54434,54464,55023,55107,55667,57727,65010,140710,197131	ABL1,APC,APP,CEACAM1,ZFP36L1,CACNA1A,COL3A1,COL5A2,COL16A1,CTNNA1,CTNNB1,CYP11A1,EDNRA,EIF4EBP2,FBN1,FOXO1,FOXO3,FLNA,GJA1,GRB2,HTR2B,ID1,IDE,IGF1R,IGF2,IGFBP1,INHBA,INSR,IRS1,ITPR2,JAK1,JAK2,JUP,LRP1,MAP1B,MEF2C,MMP2,NFE2L2,NGFR,PDE4B,PDGFRA,ENPP1,PLAT,PSEN1,PTK2,RB1,SHC1,SMARCC1,SNCA,STAT1,VIM,WT1,CXCR4,NR4A3,IRS2,RIPK2,CFLAR,HDAC9,TBC1D4,HDAC5,AKAP9,NOD1,LPIN1,KLF15,INPP5K,SSH1,XRN1,PHIP,ANO1,…						GO:0080135	GO Biological Processes	regulation of cellular response to stress	94	6.76	-18.88	-15.69
1_Member	GO Biological Processes	GO:0032870	cellular response to hormone stimulus	-13.9605	-11.4587	65/484	31,301,324,585,634,677,1583,1655,1909,1946,1979,2200,2308,2309,2885,3416,3480,3481,3484,3485,3624,3643,3667,3716,3717,4005,4131,4208,4780,5167,5327,5469,5618,5747,5925,5978,6464,6599,6772,7035,7332,7337,7490,8013,8202,8289,8660,8837,9572,9734,9882,10014,10413,10499,10521,10902,23175,51763,55022,55023,55667,57658,57727,114907,140710	ACACA,ANXA1,APC,BBS4,CEACAM1,ZFP36L1,CYP11A1,DDX5,EDNRA,EFNA5,EIF4EBP2,FBN1,FOXO1,FOXO3,GRB2,IDE,IGF1R,IGF2,IGFBP1,IGFBP2,INHBA,INSR,IRS1,JAK1,JAK2,LMO2,MAP1B,MEF2C,NFE2L2,ENPP1,PLAT,MED1,PRLR,PTK2,RB1,REST,SHC1,SMARCC1,STAT1,TFPI,UBE2L3,UBE3A,WT1,NR4A3,NCOA3,ARID1A,IRS2,CFLAR,NR1D1,HDAC9,TBC1D4,HDAC5,YAP1,NCOA2,DDX17,BRD8,LPIN1,INPP5K,PID1,PHIP,DENND4C,CALCOCO1,NCOA5,FBXO32,SOGA1						GO:0045596	GO Biological Processes	negative regulation of cell differentiation	92	6.62	-18.18	-15.06
1_Member	GO Biological Processes	GO:0043434	response to peptide hormone	-13.527	-11.068	54/363	301,324,634,677,1036,1281,1432,1583,1909,1910,1979,2200,2308,2770,2885,3416,3480,3481,3484,3624,3643,3667,3716,3717,3727,4131,4780,5167,5327,5747,5925,6464,6513,6599,6772,6773,6794,8013,8660,8837,9734,9882,10014,10626,23175,25948,28999,51043,51763,55023,55667,57727,117581,140710	ANXA1,APC,CEACAM1,ZFP36L1,CDO1,COL3A1,MAPK14,CYP11A1,EDNRA,EDNRB,EIF4EBP2,FBN1,FOXO1,GNAI1,GRB2,IDE,IGF1R,IGF2,IGFBP1,INHBA,INSR,IRS1,JAK1,JAK2,JUND,MAP1B,NFE2L2,ENPP1,PLAT,PTK2,RB1,SHC1,SLC2A1,SMARCC1,STAT1,STAT2,STK11,NR4A3,IRS2,CFLAR,HDAC9,TBC1D4,HDAC5,TRIM16,LPIN1,KBTBD2,KLF15,ZBTB7B,INPP5K,PHIP,DENND4C,NCOA5,TWIST2,SOGA1						GO:0051098	GO Biological Processes	regulation of binding	62	4.46	-17.9	-14.81
1_Member	GO Biological Processes	GO:0071375	cellular response to peptide hormone stimulus	-11.0931	-8.88858	39/241	324,634,677,1583,1909,1979,2200,2308,2885,3416,3480,3481,3484,3624,3643,3667,3716,3717,4131,4780,5167,5327,5747,5925,6464,6599,6772,8013,8660,8837,9734,9882,10014,23175,51763,55023,55667,57727,140710	APC,CEACAM1,ZFP36L1,CYP11A1,EDNRA,EIF4EBP2,FBN1,FOXO1,GRB2,IDE,IGF1R,IGF2,IGFBP1,INHBA,INSR,IRS1,JAK1,JAK2,MAP1B,NFE2L2,ENPP1,PLAT,PTK2,RB1,SHC1,SMARCC1,STAT1,NR4A3,IRS2,CFLAR,HDAC9,TBC1D4,HDAC5,LPIN1,INPP5K,PHIP,DENND4C,NCOA5,SOGA1						GO:0030163	GO Biological Processes	protein catabolic process	93	6.69	-17.5	-14.51
1_Member	GO Biological Processes	GO:0032869	cellular response to insulin stimulus	-9.75933	-7.70099	28/148	324,634,677,1979,2308,2885,3416,3480,3481,3484,3643,3667,5167,5925,6464,6599,6772,8660,8837,9734,9882,10014,23175,51763,55023,55667,57727,140710	APC,CEACAM1,ZFP36L1,EIF4EBP2,FOXO1,GRB2,IDE,IGF1R,IGF2,IGFBP1,INSR,IRS1,ENPP1,RB1,SHC1,SMARCC1,STAT1,IRS2,CFLAR,HDAC9,TBC1D4,HDAC5,LPIN1,INPP5K,PHIP,DENND4C,NCOA5,SOGA1						GO:0061061	GO Biological Processes	muscle structure development	73	5.25	-17.47	-14.51
1_Member	GO Biological Processes	GO:0032868	response to insulin	-9.54059	-7.51846	34/214	324,634,677,1432,1979,2308,2885,3416,3480,3481,3484,3643,3667,5167,5925,6464,6513,6599,6772,8660,8837,9734,9882,10014,23175,25948,28999,51043,51763,55023,55667,57727,117581,140710	APC,CEACAM1,ZFP36L1,MAPK14,EIF4EBP2,FOXO1,GRB2,IDE,IGF1R,IGF2,IGFBP1,INSR,IRS1,ENPP1,RB1,SHC1,SLC2A1,SMARCC1,STAT1,IRS2,CFLAR,HDAC9,TBC1D4,HDAC5,LPIN1,KBTBD2,KLF15,ZBTB7B,INPP5K,PHIP,DENND4C,NCOA5,TWIST2,SOGA1						GO:0043408	GO Biological Processes	regulation of MAPK cascade	88	6.33	-17.12	-14.18
1_Member	GO Biological Processes	GO:0008286	insulin receptor signaling pathway	-7.8569	-5.99585	16/62	324,1979,2308,2885,3416,3480,3481,3484,3643,3667,6464,6599,8660,55023,57727,140710	APC,EIF4EBP2,FOXO1,GRB2,IDE,IGF1R,IGF2,IGFBP1,INSR,IRS1,SHC1,SMARCC1,IRS2,PHIP,NCOA5,SOGA1						GO:0002520	GO Biological Processes	immune system development	90	6.47	-16.12	-13.22
2_Summary	GO Biological Processes	GO:0035239	tube morphogenesis	-26.5294	-22.5652	103/670	25,283,285,585,596,634,639,677,800,1281,1432,1499,1522,1909,1969,2028,2034,2191,2255,2316,2335,2737,3397,3678,3688,3696,3791,3949,4015,4035,4087,4208,4211,4313,4323,4327,4627,4643,4781,5156,5159,5371,5469,5663,5747,5754,5921,6091,6095,6464,6497,6654,6659,6722,6789,6926,7057,7291,7422,7424,7453,7474,7490,7852,8325,8751,8829,8879,8915,9444,9464,9953,9990,10163,10253,10370,10413,10553,10653,10672,10…	ABL1,ANG,ANGPT2,BBS4,BCL2,CEACAM1,PRDM1,ZFP36L1,CALD1,COL3A1,MAPK14,CTNNB1,CTSZ,EDNRA,EPHA2,ENPEP,EPAS1,FAP,FGF10,FLNA,FN1,GLI3,ID1,ITGA5,ITGB1,ITGB8,KDR,LDLR,LOX,LRP1,SMAD2,MEF2C,MEIS1,MMP2,MMP14,MMP19,MYH9,MYO1E,NFIB,PDGFRA,PDGFRB,PML,MED1,PSEN1,PTK2,PTK7,RASA1,ROBO1,RORA,SHC1,SKI,SOS1,SOX4,SRF,STK4,TBX3,THBS1,TWIST1,VEGFA,VEGFC,WARS1,WNT5A,WT1,CXCR4,FZD8,ADAM15,NRP1,SGPL1,BCL10,QKI,HAND2,HS3ST…						GO:0002009	GO Biological Processes	morphogenesis of an epithelium	66	4.75	-15.93	-13.07
2_Member	GO Biological Processes	GO:0035239	tube morphogenesis	-26.5294	-22.5652	103/670	25,283,285,585,596,634,639,677,800,1281,1432,1499,1522,1909,1969,2028,2034,2191,2255,2316,2335,2737,3397,3678,3688,3696,3791,3949,4015,4035,4087,4208,4211,4313,4323,4327,4627,4643,4781,5156,5159,5371,5469,5663,5747,5754,5921,6091,6095,6464,6497,6654,6659,6722,6789,6926,7057,7291,7422,7424,7453,7474,7490,7852,8325,8751,8829,8879,8915,9444,9464,9953,9990,10163,10253,10370,10413,10553,10653,10672,10…	ABL1,ANG,ANGPT2,BBS4,BCL2,CEACAM1,PRDM1,ZFP36L1,CALD1,COL3A1,MAPK14,CTNNB1,CTSZ,EDNRA,EPHA2,ENPEP,EPAS1,FAP,FGF10,FLNA,FN1,GLI3,ID1,ITGA5,ITGB1,ITGB8,KDR,LDLR,LOX,LRP1,SMAD2,MEF2C,MEIS1,MMP2,MMP14,MMP19,MYH9,MYO1E,NFIB,PDGFRA,PDGFRB,PML,MED1,PSEN1,PTK2,PTK7,RASA1,ROBO1,RORA,SHC1,SKI,SOS1,SOX4,SRF,STK4,TBX3,THBS1,TWIST1,VEGFA,VEGFC,WARS1,WNT5A,WT1,CXCR4,FZD8,ADAM15,NRP1,SGPL1,BCL10,QKI,HAND2,HS3ST…						GO:0044089	GO Biological Processes	positive regulation of cellular component biogenesis	69	4.96	-15.48	-12.7
2_Member	GO Biological Processes	GO:0001944	vasculature development	-24.5663	-20.7782	87/528	283,285,634,639,677,800,1281,1289,1432,1499,1909,1969,2028,2034,2191,2255,2308,2316,2335,2737,3397,3678,3688,3696,3791,3949,3964,4015,4035,4208,4211,4313,4323,4327,4627,4643,4804,5156,5159,5469,5663,5747,5754,5921,6091,6095,6464,6654,6659,6722,6789,6794,6926,6934,7057,7422,7424,7453,7490,8325,8751,8829,8877,8879,9444,9464,9990,10163,10370,10413,10553,10672,25865,26585,27077,27286,29072,55109,5529…	ANG,ANGPT2,CEACAM1,PRDM1,ZFP36L1,CALD1,COL3A1,COL5A1,MAPK14,CTNNB1,EDNRA,EPHA2,ENPEP,EPAS1,FAP,FGF10,FOXO1,FLNA,FN1,GLI3,ID1,ITGA5,ITGB1,ITGB8,KDR,LDLR,LGALS8,LOX,LRP1,MEF2C,MEIS1,MMP2,MMP14,MMP19,MYH9,MYO1E,NGFR,PDGFRA,PDGFRB,MED1,PSEN1,PTK2,PTK7,RASA1,ROBO1,RORA,SHC1,SOS1,SOX4,SRF,STK4,STK11,TBX3,TCF7L2,THBS1,VEGFA,VEGFC,WARS1,WT1,FZD8,ADAM15,NRP1,SPHK1,SGPL1,QKI,HAND2,SLC12A6,WASF2,CITED2,YAP1…						GO:0090287	GO Biological Processes	regulation of cellular response to growth factor stimulus	55	3.96	-15.48	-12.7
2_Member	GO Biological Processes	GO:0001568	blood vessel development	-23.8956	-20.2325	84/507	283,285,634,639,677,800,1281,1289,1432,1499,1909,1969,2028,2034,2191,2255,2308,2316,2335,2737,3397,3678,3688,3696,3791,3949,4015,4035,4208,4211,4313,4323,4327,4627,4643,4804,5156,5159,5469,5663,5747,5754,5921,6091,6095,6464,6654,6659,6722,6789,6926,6934,7057,7422,7424,7453,7490,8325,8751,8829,8877,8879,9444,9464,9990,10163,10370,10413,10553,10672,25865,26585,27286,29072,55109,55294,56999,57125,57…	ANG,ANGPT2,CEACAM1,PRDM1,ZFP36L1,CALD1,COL3A1,COL5A1,MAPK14,CTNNB1,EDNRA,EPHA2,ENPEP,EPAS1,FAP,FGF10,FOXO1,FLNA,FN1,GLI3,ID1,ITGA5,ITGB1,ITGB8,KDR,LDLR,LOX,LRP1,MEF2C,MEIS1,MMP2,MMP14,MMP19,MYH9,MYO1E,NGFR,PDGFRA,PDGFRB,MED1,PSEN1,PTK2,PTK7,RASA1,ROBO1,RORA,SHC1,SOS1,SOX4,SRF,STK4,TBX3,TCF7L2,THBS1,VEGFA,VEGFC,WARS1,WT1,FZD8,ADAM15,NRP1,SPHK1,SGPL1,QKI,HAND2,SLC12A6,WASF2,CITED2,YAP1,HTATIP2,GNA1…						GO:0032970	GO Biological Processes	regulation of actin filament-based process	61	4.39	-15.41	-12.65
2_Member	GO Biological Processes	GO:0048514	blood vessel morphogenesis	-22.0218	-18.5717	73/421	283,285,634,639,677,800,1281,1432,1499,1909,1969,2028,2034,2191,2255,2316,2335,3397,3678,3688,3696,3791,3949,4015,4035,4211,4313,4323,4327,4627,4643,5156,5159,5469,5747,5921,6091,6095,6464,6654,6659,6722,6789,7057,7422,7424,7453,7490,8325,8751,8829,8879,9444,9464,9990,10163,10370,10413,10553,10672,25865,26585,27286,29072,55109,55294,56999,57125,57674,79625,80781,84870,161742	ANG,ANGPT2,CEACAM1,PRDM1,ZFP36L1,CALD1,COL3A1,MAPK14,CTNNB1,EDNRA,EPHA2,ENPEP,EPAS1,FAP,FGF10,FLNA,FN1,ID1,ITGA5,ITGB1,ITGB8,KDR,LDLR,LOX,LRP1,MEIS1,MMP2,MMP14,MMP19,MYH9,MYO1E,PDGFRA,PDGFRB,MED1,PTK2,RASA1,ROBO1,RORA,SHC1,SOS1,SOX4,SRF,STK4,THBS1,VEGFA,VEGFC,WARS1,WT1,FZD8,ADAM15,NRP1,SGPL1,QKI,HAND2,SLC12A6,WASF2,CITED2,YAP1,HTATIP2,GNA13,PRKD2,GREM1,SRPX2,SETD2,AGGF1,FBXW7,ADAMTS9,PLXDC1,RNF21…						GO:0051345	GO Biological Processes	positive regulation of hydrolase activity	76	5.47	-15.26	-12.54
2_Member	GO Biological Processes	GO:0001525	angiogenesis	-15.6063	-12.7725	54/325	283,285,634,800,1432,1499,1909,1969,2028,2034,2191,2255,2316,2335,3397,3678,3688,3791,4211,4313,4323,4327,4627,5156,5159,5469,5747,6091,6095,6464,6722,6789,7057,7422,7424,7453,8325,8751,8829,9464,9990,10163,10553,10672,25865,26585,27286,29072,55109,57125,57674,79625,80781,84870	ANG,ANGPT2,CEACAM1,CALD1,MAPK14,CTNNB1,EDNRA,EPHA2,ENPEP,EPAS1,FAP,FGF10,FLNA,FN1,ID1,ITGA5,ITGB1,KDR,MEIS1,MMP2,MMP14,MMP19,MYH9,PDGFRA,PDGFRB,MED1,PTK2,ROBO1,RORA,SHC1,SRF,STK4,THBS1,VEGFA,VEGFC,WARS1,FZD8,ADAM15,NRP1,HAND2,SLC12A6,WASF2,HTATIP2,GNA13,PRKD2,GREM1,SRPX2,SETD2,AGGF1,PLXDC1,RNF213,NDNF,COL18A1,RSPO3						GO:0120035	GO Biological Processes	regulation of plasma membrane bounded cell projection organization	80	5.76	-15.17	-12.46
3_Summary	GO Biological Processes	GO:0007507	heart development	-23.591	-20.0248	88/556	25,162,585,639,677,998,1281,1289,1499,1525,1889,1909,2033,2065,2200,2316,2335,2697,2737,3084,3357,3480,3624,3643,3688,3720,3791,4015,4087,4208,4313,4629,5156,5159,5350,5469,5663,5747,5754,5925,5978,6091,6464,6497,6654,6659,6722,6789,6926,7291,7403,7422,7468,7474,7490,8751,8829,8932,9249,9464,9474,9734,9742,9794,9821,10087,10370,10413,10611,11214,23054,23118,23768,25836,26160,26585,27250,29072,513…	ABL1,AP1B1,BBS4,PRDM1,ZFP36L1,CDC42,COL3A1,COL5A1,CTNNB1,CXADR,ECE1,EDNRA,EP300,ERBB3,FBN1,FLNA,FN1,GJA1,GLI3,NRG1,HTR2B,IGF1R,INHBA,INSR,ITGB1,JARID2,KDR,LOX,SMAD2,MEF2C,MMP2,MYH11,PDGFRA,PDGFRB,PLN,MED1,PSEN1,PTK2,PTK7,RB1,REST,ROBO1,SHC1,SKI,SOS1,SOX4,SRF,STK4,TBX3,TWIST1,KDM6A,VEGFA,NSD2,WNT5A,WT1,ADAM15,NRP1,MBD2,DHRS3,HAND2,ATG5,HDAC9,IFT140,MAML1,RB1CC1,CERT1,CITED2,YAP1,PDLIM5,AKAP13,NCOA…
3_Member	GO Biological Processes	GO:0007507	heart development	-23.591	-20.0248	88/556	25,162,585,639,677,998,1281,1289,1499,1525,1889,1909,2033,2065,2200,2316,2335,2697,2737,3084,3357,3480,3624,3643,3688,3720,3791,4015,4087,4208,4313,4629,5156,5159,5350,5469,5663,5747,5754,5925,5978,6091,6464,6497,6654,6659,6722,6789,6926,7291,7403,7422,7468,7474,7490,8751,8829,8932,9249,9464,9474,9734,9742,9794,9821,10087,10370,10413,10611,11214,23054,23118,23768,25836,26160,26585,27250,29072,513…	ABL1,AP1B1,BBS4,PRDM1,ZFP36L1,CDC42,COL3A1,COL5A1,CTNNB1,CXADR,ECE1,EDNRA,EP300,ERBB3,FBN1,FLNA,FN1,GJA1,GLI3,NRG1,HTR2B,IGF1R,INHBA,INSR,ITGB1,JARID2,KDR,LOX,SMAD2,MEF2C,MMP2,MYH11,PDGFRA,PDGFRB,PLN,MED1,PSEN1,PTK2,PTK7,RB1,REST,ROBO1,SHC1,SKI,SOS1,SOX4,SRF,STK4,TBX3,TWIST1,KDM6A,VEGFA,NSD2,WNT5A,WT1,ADAM15,NRP1,MBD2,DHRS3,HAND2,ATG5,HDAC9,IFT140,MAML1,RB1CC1,CERT1,CITED2,YAP1,PDLIM5,AKAP13,NCOA…
3_Member	GO Biological Processes	GO:0003007	heart morphogenesis	-8.16134	-6.27091	35/253	585,998,1289,1909,2316,3084,3357,3643,4208,5469,5663,5747,6091,6654,6659,6722,6926,7291,7422,7468,7474,8751,8829,9249,9464,10087,10370,10413,23768,25836,26160,27250,51384,129880,221496	BBS4,CDC42,COL5A1,EDNRA,FLNA,NRG1,HTR2B,INSR,MEF2C,MED1,PSEN1,PTK2,ROBO1,SOS1,SOX4,SRF,TBX3,TWIST1,VEGFA,NSD2,WNT5A,ADAM15,NRP1,DHRS3,HAND2,CERT1,CITED2,YAP1,FLRT2,NIPBL,IFT172,PDCD4,WNT16,BBS5,LEMD2
3_Member	GO Biological Processes	GO:0035050	embryonic heart tube development	-5.97649	-4.33354	16/83	585,998,1499,1889,1909,4208,5469,5663,6722,6926,7474,9464,10370,10413,26160,129880	BBS4,CDC42,CTNNB1,ECE1,EDNRA,MEF2C,MED1,PSEN1,SRF,TBX3,WNT5A,HAND2,CITED2,YAP1,IFT172,BBS5
3_Member	GO Biological Processes	GO:0007389	pattern specification process	-4.46966	-3.02665	41/453	162,324,585,649,712,1499,2033,2255,2737,3203,3205,3214,3235,4087,4208,4211,4212,5090,5663,6497,6722,6926,7474,7490,8829,9464,9742,10370,10409,10468,22856,26160,26585,54778,57585,57619,64388,79191,80114,91851,129880	AP1B1,APC,BBS4,BMP1,C1QA,CTNNB1,EP300,FGF10,GLI3,HOXA6,HOXA9,HOXB4,HOXD9,SMAD2,MEF2C,MEIS1,MEIS2,PBX3,PSEN1,SKI,SRF,TBX3,WNT5A,WT1,NRP1,HAND2,IFT140,CITED2,BASP1,FST,CHSY1,IFT172,GREM1,RNF111,CRAMP1,SHROOM3,GREM2,IRX3,BICC1,CHRDL1,BBS5
3_Member	GO Biological Processes	GO:0003151	outflow tract morphogenesis	-4.26912	-2.85337	13/78	998,1909,4208,6091,6926,7291,7422,7474,8829,9249,9464,10370,25836	CDC42,EDNRA,MEF2C,ROBO1,TBX3,TWIST1,VEGFA,WNT5A,NRP1,DHRS3,HAND2,CITED2,NIPBL
3_Member	GO Biological Processes	GO:0003205	cardiac chamber development	-3.57628	-2.27063	19/167	639,1909,3084,3480,4208,5469,5754,6091,6654,6659,6722,6926,7468,7474,8829,9249,9464,9794,10370	PRDM1,EDNRA,NRG1,IGF1R,MEF2C,MED1,PTK7,ROBO1,SOS1,SOX4,SRF,TBX3,NSD2,WNT5A,NRP1,DHRS3,HAND2,MAML1,CITED2
3_Member	GO Biological Processes	GO:0003143	embryonic heart tube morphogenesis	-3.52624	-2.2338	11/69	585,4208,5663,6722,6926,7474,9464,10370,10413,26160,129880	BBS4,MEF2C,PSEN1,SRF,TBX3,WNT5A,HAND2,CITED2,YAP1,IFT172,BBS5
3_Member	GO Biological Processes	GO:0009855	determination of bilateral symmetry	-3.26576	-2.02671	16/136	162,585,2255,4208,5663,6722,6926,7474,9464,9742,10370,26160,26585,64388,80114,129880	AP1B1,BBS4,FGF10,MEF2C,PSEN1,SRF,TBX3,WNT5A,HAND2,IFT140,CITED2,IFT172,GREM1,GREM2,BICC1,BBS5
3_Member	GO Biological Processes	GO:0001947	heart looping	-3.24064	-2.00404	10/63	585,4208,5663,6722,6926,7474,9464,10370,26160,129880	BBS4,MEF2C,PSEN1,SRF,TBX3,WNT5A,HAND2,CITED2,IFT172,BBS5
3_Member	GO Biological Processes	GO:0009799	specification of symmetry	-3.23044	-1.99789	16/137	162,585,2255,4208,5663,6722,6926,7474,9464,9742,10370,26160,26585,64388,80114,129880	AP1B1,BBS4,FGF10,MEF2C,PSEN1,SRF,TBX3,WNT5A,HAND2,IFT140,CITED2,IFT172,GREM1,GREM2,BICC1,BBS5
3_Member	GO Biological Processes	GO:0003206	cardiac chamber morphogenesis	-3.152	-1.93019	15/126	1909,3084,4208,5469,6091,6654,6659,6722,6926,7468,7474,8829,9249,9464,10370	EDNRA,NRG1,MEF2C,MED1,ROBO1,SOS1,SOX4,SRF,TBX3,NSD2,WNT5A,NRP1,DHRS3,HAND2,CITED2
3_Member	GO Biological Processes	GO:0061371	determination of heart left/right asymmetry	-2.97385	-1.78194	10/68	585,4208,5663,6722,6926,7474,9464,10370,26160,129880	BBS4,MEF2C,PSEN1,SRF,TBX3,WNT5A,HAND2,CITED2,IFT172,BBS5
3_Member	GO Biological Processes	GO:0003002	regionalization	-2.65403	-1.52685	28/339	649,712,1499,2033,2255,2737,3203,3205,3214,3235,4087,4208,5090,5663,6497,6722,6926,7474,7490,8829,9742,10370,10409,22856,26160,26585,64388,79191	BMP1,C1QA,CTNNB1,EP300,FGF10,GLI3,HOXA6,HOXA9,HOXB4,HOXD9,SMAD2,MEF2C,PBX3,PSEN1,SKI,SRF,TBX3,WNT5A,WT1,NRP1,IFT140,CITED2,BASP1,CHSY1,IFT172,GREM1,GREM2,IRX3
3_Member	GO Biological Processes	GO:0007368	determination of left/right symmetry	-2.59538	-1.48097	14/129	162,585,2255,4208,5663,6722,6926,7474,9464,9742,10370,26160,80114,129880	AP1B1,BBS4,FGF10,MEF2C,PSEN1,SRF,TBX3,WNT5A,HAND2,IFT140,CITED2,IFT172,BICC1,BBS5
3_Member	GO Biological Processes	GO:0003231	cardiac ventricle development	-2.26196	-1.22467	13/126	639,1909,3084,4208,5469,5754,6091,6659,6926,7468,7474,9464,10370	PRDM1,EDNRA,NRG1,MEF2C,MED1,PTK7,ROBO1,SOX4,TBX3,NSD2,WNT5A,HAND2,CITED2
4_Summary	GO Biological Processes	GO:0031329	regulation of cellular catabolic process	-21.5937	-18.2317	105/798	25,27,291,341,351,405,526,535,596,664,665,677,950,1153,1191,1432,1452,1453,1454,1457,1634,1787,1981,2033,2308,2309,2629,3357,3428,3643,3667,3791,3949,4780,4849,4898,5371,5599,5601,5663,5747,6386,6599,6622,6721,6794,7077,7078,7107,7291,7337,7431,8239,8408,8660,8767,8897,9474,9517,9554,9682,9683,9781,9821,10128,10140,10206,10392,10475,22794,23112,23118,23130,23318,23589,25793,26137,26471,29763,2997…	ABL1,ABL2,SLC25A4,APOC1,APP,ARNT,ATP6V1B2,ATP6V0A1,BCL2,BNIP3,BNIP3L,ZFP36L1,SCARB2,CIRBP,CLU,MAPK14,CSNK1A1,CSNK1D,CSNK1E,CSNK2A1,DCN,TRDMT1,EIF4G1,EP300,FOXO1,FOXO3,GBA1,HTR2B,IFI16,INSR,IRS1,KDR,LDLR,NFE2L2,CNOT3,NRDC,PML,MAPK8,MAPK9,PSEN1,PTK2,SDCBP,SMARCC1,SNCA,SREBF2,STK11,TIMP2,TIMP3,GPR137B,TWIST1,UBE3A,VIM,USP9X,ULK1,IRS2,RIPK2,MTMR3,ATG5,SPTLC2,SEC22B,KDM4A,N4BP1,RNF144A,RB1CC1,LRPPRC,T…
4_Member	GO Biological Processes	GO:0031329	regulation of cellular catabolic process	-21.5937	-18.2317	105/798	25,27,291,341,351,405,526,535,596,664,665,677,950,1153,1191,1432,1452,1453,1454,1457,1634,1787,1981,2033,2308,2309,2629,3357,3428,3643,3667,3791,3949,4780,4849,4898,5371,5599,5601,5663,5747,6386,6599,6622,6721,6794,7077,7078,7107,7291,7337,7431,8239,8408,8660,8767,8897,9474,9517,9554,9682,9683,9781,9821,10128,10140,10206,10392,10475,22794,23112,23118,23130,23318,23589,25793,26137,26471,29763,2997…	ABL1,ABL2,SLC25A4,APOC1,APP,ARNT,ATP6V1B2,ATP6V0A1,BCL2,BNIP3,BNIP3L,ZFP36L1,SCARB2,CIRBP,CLU,MAPK14,CSNK1A1,CSNK1D,CSNK1E,CSNK2A1,DCN,TRDMT1,EIF4G1,EP300,FOXO1,FOXO3,GBA1,HTR2B,IFI16,INSR,IRS1,KDR,LDLR,NFE2L2,CNOT3,NRDC,PML,MAPK8,MAPK9,PSEN1,PTK2,SDCBP,SMARCC1,SNCA,SREBF2,STK11,TIMP2,TIMP3,GPR137B,TWIST1,UBE3A,VIM,USP9X,ULK1,IRS2,RIPK2,MTMR3,ATG5,SPTLC2,SEC22B,KDM4A,N4BP1,RNF144A,RB1CC1,LRPPRC,T…
4_Member	GO Biological Processes	GO:0009896	positive regulation of catabolic process	-17.8275	-14.7664	75/519	291,324,351,405,664,665,677,868,1191,1452,1453,1454,1457,1634,2308,2309,2629,3416,3643,3667,3791,3949,4035,4478,4780,4849,4898,5601,5663,5747,6622,6794,7291,7474,8408,8450,8660,8767,9517,9554,9686,9781,9821,10140,10206,10392,10475,23112,23130,23318,25793,26137,26471,29763,29979,51099,51100,51257,51322,51339,51429,55062,55294,56829,56963,57630,65018,81603,151636,152503,170506,203228,219988,220441,…	SLC25A4,APC,APP,ARNT,BNIP3,BNIP3L,ZFP36L1,CBLB,CLU,CSNK1A1,CSNK1D,CSNK1E,CSNK2A1,DCN,FOXO1,FOXO3,GBA1,IDE,INSR,IRS1,KDR,LDLR,LRP1,MSN,NFE2L2,CNOT3,NRDC,MAPK9,PSEN1,PTK2,SNCA,STK11,TWIST1,WNT5A,ULK1,CUL4B,IRS2,RIPK2,SPTLC2,SEC22B,VGLL4,RNF144A,RB1CC1,TOB1,TRIM13,NOD1,TRIM38,TNRC6B,ATG2A,TUT4,FBXO7,ZBTB20,NUPR1,PACSIN3,UBQLN1,ABHD5,SH3GLB1,MARCHF2,WAC,DACT1,SNX9,WIPI1,FBXW7,ZC3HAV1,RGMA,SH3RF1,PINK…
4_Member	GO Biological Processes	GO:0031331	positive regulation of cellular catabolic process	-14.7066	-12.0749	61/420	291,351,405,664,665,677,1191,1452,1453,1454,1634,2308,2309,2629,3643,3667,3791,4780,4849,4898,5601,5663,5747,6622,6794,7291,8408,8660,8767,9517,9781,9821,10140,10206,10392,10475,23112,23130,23318,25793,26137,29763,29979,51099,51100,51322,51429,55062,55294,56829,56963,57630,65018,81603,151636,152503,170506,203228,219988,220441,255967	SLC25A4,APP,ARNT,BNIP3,BNIP3L,ZFP36L1,CLU,CSNK1A1,CSNK1D,CSNK1E,DCN,FOXO1,FOXO3,GBA1,INSR,IRS1,KDR,NFE2L2,CNOT3,NRDC,MAPK9,PSEN1,PTK2,SNCA,STK11,TWIST1,ULK1,IRS2,RIPK2,SPTLC2,RNF144A,RB1CC1,TOB1,TRIM13,NOD1,TRIM38,TNRC6B,ATG2A,TUT4,FBXO7,ZBTB20,PACSIN3,UBQLN1,ABHD5,SH3GLB1,WAC,SNX9,WIPI1,FBXW7,ZC3HAV1,RGMA,SH3RF1,PINK1,TRIM8,DTX3L,SH3D19,DHX36,C9orf72,PATL1,RNF152,PAN3
4_Member	GO Biological Processes	GO:0010506	regulation of autophagy	-12.7531	-10.3687	51/344	25,27,291,526,535,596,664,665,1634,1981,2033,2308,2309,2629,3357,3428,3791,5599,6622,6721,6794,7107,8408,8767,8897,9474,9517,9554,9682,9821,10206,10392,10475,23118,23130,25793,26471,29979,51100,51322,51606,55062,55255,55294,56834,65018,81603,92196,140710,203228,220441	ABL1,ABL2,SLC25A4,ATP6V1B2,ATP6V0A1,BCL2,BNIP3,BNIP3L,DCN,EIF4G1,EP300,FOXO1,FOXO3,GBA1,HTR2B,IFI16,KDR,MAPK8,SNCA,SREBF2,STK11,GPR137B,ULK1,RIPK2,MTMR3,ATG5,SPTLC2,SEC22B,KDM4A,RB1CC1,TRIM13,NOD1,TRIM38,TAB2,ATG2A,FBXO7,NUPR1,UBQLN1,SH3GLB1,WAC,ATP6V1H,WIPI1,WDR41,FBXW7,GPR137,PINK1,TRIM8,DAPL1,SOGA1,C9orf72,RNF152
4_Member	GO Biological Processes	GO:0010508	positive regulation of autophagy	-7.34417	-5.5414	24/144	291,664,665,1634,2308,2309,3791,6794,8408,8767,9517,9821,10206,10392,10475,23130,25793,51100,51322,55062,65018,81603,203228,220441	SLC25A4,BNIP3,BNIP3L,DCN,FOXO1,FOXO3,KDR,STK11,ULK1,RIPK2,SPTLC2,RB1CC1,TRIM13,NOD1,TRIM38,ATG2A,FBXO7,SH3GLB1,WAC,WIPI1,PINK1,TRIM8,C9orf72,RNF152
4_Member	GO Biological Processes	GO:0016241	regulation of macroautophagy	-7.05227	-5.27706	25/160	291,526,535,664,665,1634,2629,3791,5599,8408,8767,9474,9517,9554,10206,10392,23130,26471,29979,51100,51322,51606,55062,65018,203228	SLC25A4,ATP6V1B2,ATP6V0A1,BNIP3,BNIP3L,DCN,GBA1,KDR,MAPK8,ULK1,RIPK2,ATG5,SPTLC2,SEC22B,TRIM13,NOD1,ATG2A,NUPR1,UBQLN1,SH3GLB1,WAC,ATP6V1H,WIPI1,PINK1,C9orf72
4_Member	GO Biological Processes	GO:0016239	positive regulation of macroautophagy	-6.60722	-4.87861	16/75	291,664,665,1634,3791,8408,8767,9517,10206,10392,23130,51100,51322,55062,65018,203228	SLC25A4,BNIP3,BNIP3L,DCN,KDR,ULK1,RIPK2,SPTLC2,TRIM13,NOD1,ATG2A,SH3GLB1,WAC,WIPI1,PINK1,C9orf72
5_Summary	GO Biological Processes	GO:0030111	regulation of Wnt signaling pathway	-19.5206	-16.246	61/336	25,324,351,406,1001,1432,1452,1453,1454,1457,1499,1500,1749,2255,2308,2309,2737,2776,3484,3485,3728,4035,4163,4192,5218,5663,5754,6497,6659,6789,6794,6934,7088,7090,7162,7320,7474,8932,9679,9686,9736,9839,10076,10413,10927,25805,25937,26585,28999,29969,51339,51701,51704,55031,55612,57674,80114,81847,84870,85458,90410,998,1909,1910,2239,2870,6477,6932,8325,9275,9863,10979,23401,26959,51384,57658,6…	ABL1,APC,APP,BMAL1,CDH3,MAPK14,CSNK1A1,CSNK1D,CSNK1E,CSNK2A1,CTNNB1,CTNND1,DLX5,FGF10,FOXO1,FOXO3,GLI3,GNAQ,IGFBP1,IGFBP2,JUP,LRP1,MCC,MDK,CDK14,PSEN1,PTK7,SKI,SOX4,STK4,STK11,TCF7L2,TLE1,TLE3,TPBG,UBE2B,WNT5A,MBD2,FAM53B,VGLL4,USP34,ZEB2,PTPRU,YAP1,SPIN1,BAMBI,WWTR1,GREM1,KLF15,MDFIC,DACT1,NLK,GPRC5B,USP47,FERMT1,RNF213,BICC1,RNF146,RSPO3,DIXDC1,IFT20,CDC42,EDNRA,EDNRB,GPC4,GRK6,SIAH1,TCF7,FZD8,…
5_Member	GO Biological Processes	GO:0030111	regulation of Wnt signaling pathway	-19.5206	-16.246	61/336	25,324,351,406,1001,1432,1452,1453,1454,1457,1499,1500,1749,2255,2308,2309,2737,2776,3484,3485,3728,4035,4163,4192,5218,5663,5754,6497,6659,6789,6794,6934,7088,7090,7162,7320,7474,8932,9679,9686,9736,9839,10076,10413,10927,25805,25937,26585,28999,29969,51339,51701,51704,55031,55612,57674,80114,81847,84870,85458,90410	ABL1,APC,APP,BMAL1,CDH3,MAPK14,CSNK1A1,CSNK1D,CSNK1E,CSNK2A1,CTNNB1,CTNND1,DLX5,FGF10,FOXO1,FOXO3,GLI3,GNAQ,IGFBP1,IGFBP2,JUP,LRP1,MCC,MDK,CDK14,PSEN1,PTK7,SKI,SOX4,STK4,STK11,TCF7L2,TLE1,TLE3,TPBG,UBE2B,WNT5A,MBD2,FAM53B,VGLL4,USP34,ZEB2,PTPRU,YAP1,SPIN1,BAMBI,WWTR1,GREM1,KLF15,MDFIC,DACT1,NLK,GPRC5B,USP47,FERMT1,RNF213,BICC1,RNF146,RSPO3,DIXDC1,IFT20
5_Member	GO Biological Processes	GO:0060828	regulation of canonical Wnt signaling pathway	-15.7938	-12.9436	48/260	324,406,1001,1432,1452,1453,1454,1499,1500,1749,2255,2308,2309,2737,2776,3484,3485,3728,4163,4192,5218,5663,5754,6659,6789,6794,6934,7088,7090,7162,7320,7474,9679,9736,9839,10076,10413,25805,25937,26585,51339,51704,55031,55612,80114,81847,84870,90410	APC,BMAL1,CDH3,MAPK14,CSNK1A1,CSNK1D,CSNK1E,CTNNB1,CTNND1,DLX5,FGF10,FOXO1,FOXO3,GLI3,GNAQ,IGFBP1,IGFBP2,JUP,MCC,MDK,CDK14,PSEN1,PTK7,SOX4,STK4,STK11,TCF7L2,TLE1,TLE3,TPBG,UBE2B,WNT5A,FAM53B,USP34,ZEB2,PTPRU,YAP1,BAMBI,WWTR1,GREM1,DACT1,GPRC5B,USP47,FERMT1,BICC1,RNF146,RSPO3,IFT20
5_Member	GO Biological Processes	GO:0016055	Wnt signaling pathway	-14.4225	-11.8295	48/281	324,998,1001,1452,1453,1454,1457,1499,1500,1909,1910,2239,2255,2308,2309,2870,3728,4163,5218,5754,6477,6789,6932,6934,7088,7090,7474,8325,8932,9275,9679,9736,9863,10413,10927,10979,23401,26959,51339,51384,51701,57658,64840,81847,84870,85458,123169,283149	APC,CDC42,CDH3,CSNK1A1,CSNK1D,CSNK1E,CSNK2A1,CTNNB1,CTNND1,EDNRA,EDNRB,GPC4,FGF10,FOXO1,FOXO3,GRK6,JUP,MCC,CDK14,PTK7,SIAH1,STK4,TCF7,TCF7L2,TLE1,TLE3,WNT5A,FZD8,MBD2,BCL7B,FAM53B,USP34,MAGI2,YAP1,SPIN1,FERMT2,FRAT2,HBP1,DACT1,WNT16,NLK,CALCOCO1,PORCN,RNF146,RSPO3,DIXDC1,LEO1,BCL9L
5_Member	GO Biological Processes	GO:0198738	cell-cell signaling by wnt	-14.4225	-11.8295	48/281	324,998,1001,1452,1453,1454,1457,1499,1500,1909,1910,2239,2255,2308,2309,2870,3728,4163,5218,5754,6477,6789,6932,6934,7088,7090,7474,8325,8932,9275,9679,9736,9863,10413,10927,10979,23401,26959,51339,51384,51701,57658,64840,81847,84870,85458,123169,283149	APC,CDC42,CDH3,CSNK1A1,CSNK1D,CSNK1E,CSNK2A1,CTNNB1,CTNND1,EDNRA,EDNRB,GPC4,FGF10,FOXO1,FOXO3,GRK6,JUP,MCC,CDK14,PTK7,SIAH1,STK4,TCF7,TCF7L2,TLE1,TLE3,WNT5A,FZD8,MBD2,BCL7B,FAM53B,USP34,MAGI2,YAP1,SPIN1,FERMT2,FRAT2,HBP1,DACT1,WNT16,NLK,CALCOCO1,PORCN,RNF146,RSPO3,DIXDC1,LEO1,BCL9L
5_Member	GO Biological Processes	GO:1905114	cell surface receptor signaling pathway involved in cell-cell signaling	-11.8792	-9.57306	52/374	324,998,1001,1452,1453,1454,1457,1499,1500,1909,1910,2239,2255,2308,2309,2870,3728,4163,4208,5218,5530,5754,6477,6622,6789,6932,6934,7088,7090,7474,8325,8932,9275,9294,9679,9736,9863,10413,10927,10979,23401,26959,51339,51384,51701,57658,64840,81847,84870,85458,123169,283149	APC,CDC42,CDH3,CSNK1A1,CSNK1D,CSNK1E,CSNK2A1,CTNNB1,CTNND1,EDNRA,EDNRB,GPC4,FGF10,FOXO1,FOXO3,GRK6,JUP,MCC,MEF2C,CDK14,PPP3CA,PTK7,SIAH1,SNCA,STK4,TCF7,TCF7L2,TLE1,TLE3,WNT5A,FZD8,MBD2,BCL7B,S1PR2,FAM53B,USP34,MAGI2,YAP1,SPIN1,FERMT2,FRAT2,HBP1,DACT1,WNT16,NLK,CALCOCO1,PORCN,RNF146,RSPO3,DIXDC1,LEO1,BCL9L
5_Member	GO Biological Processes	GO:0030178	negative regulation of Wnt signaling pathway	-9.37481	-7.37681	30/174	324,1432,1452,1454,1499,1500,2308,2309,2737,3484,3485,4035,4163,4192,6789,6794,6934,7088,7090,7162,7474,9686,10076,25937,26585,51339,51701,55612,57674,80114	APC,MAPK14,CSNK1A1,CSNK1E,CTNNB1,CTNND1,FOXO1,FOXO3,GLI3,IGFBP1,IGFBP2,LRP1,MCC,MDK,STK4,STK11,TCF7L2,TLE1,TLE3,TPBG,WNT5A,VGLL4,PTPRU,WWTR1,GREM1,DACT1,NLK,FERMT1,RNF213,BICC1
5_Member	GO Biological Processes	GO:0030177	positive regulation of Wnt signaling pathway	-9.34434	-7.34868	27/144	25,406,1001,1453,1454,1457,1749,2255,3728,5754,6497,6659,7320,7474,8932,9679,9736,9839,10413,10927,25805,51339,51704,55031,81847,84870,85458	ABL1,BMAL1,CDH3,CSNK1D,CSNK1E,CSNK2A1,DLX5,FGF10,JUP,PTK7,SKI,SOX4,UBE2B,WNT5A,MBD2,FAM53B,USP34,ZEB2,YAP1,SPIN1,BAMBI,DACT1,GPRC5B,USP47,RNF146,RSPO3,DIXDC1
5_Member	GO Biological Processes	GO:0090090	negative regulation of canonical Wnt signaling pathway	-8.18329	-6.29103	25/141	324,1432,1452,1499,1500,2308,2309,2737,3484,3485,4163,4192,6789,6794,6934,7088,7090,7162,7474,10076,25937,26585,51339,55612,80114	APC,MAPK14,CSNK1A1,CTNNB1,CTNND1,FOXO1,FOXO3,GLI3,IGFBP1,IGFBP2,MCC,MDK,STK4,STK11,TCF7L2,TLE1,TLE3,TPBG,WNT5A,PTPRU,WWTR1,GREM1,DACT1,FERMT1,BICC1
5_Member	GO Biological Processes	GO:0090263	positive regulation of canonical Wnt signaling pathway	-7.00465	-5.23641	20/108	406,1001,1453,1454,1749,2255,3728,5754,6659,7320,9679,9736,9839,10413,25805,51339,51704,55031,81847,84870	BMAL1,CDH3,CSNK1D,CSNK1E,DLX5,FGF10,JUP,PTK7,SOX4,UBE2B,FAM53B,USP34,ZEB2,YAP1,BAMBI,DACT1,GPRC5B,USP47,RNF146,RSPO3
5_Member	GO Biological Processes	GO:0060070	canonical Wnt signaling pathway	-6.87129	-5.11934	19/100	1001,1454,1499,1909,1910,2308,2309,3728,6477,6789,6932,6934,7474,8325,10413,51384,84870,85458,283149	CDH3,CSNK1E,CTNNB1,EDNRA,EDNRB,FOXO1,FOXO3,JUP,SIAH1,STK4,TCF7,TCF7L2,WNT5A,FZD8,YAP1,WNT16,RSPO3,DIXDC1,BCL9L
6_Summary	GO Biological Processes	GO:0043549	regulation of kinase activity	-19.5112	-16.246	100/786	25,103,283,324,351,558,634,868,900,901,920,998,1062,1191,1946,1969,2051,2065,2260,2629,2776,3084,3156,3265,3357,3480,3481,3643,3667,3717,3791,4208,4216,5062,5156,5159,5570,5618,5663,5747,5912,5925,6091,6464,6622,6654,6789,6794,7016,7057,7148,7422,7424,7453,7474,8325,8440,8660,8844,8915,9094,9134,9618,9770,9802,10114,10253,10899,10979,10983,11214,11261,11329,23118,23394,25793,25937,26585,27250,299…	ABL1,ADAR,ANG,APC,APP,AXL,CEACAM1,CBLB,CCNG1,CCNG2,CD4,CDC42,CENPE,CLU,EFNA5,EPHA2,EPHB6,ERBB3,FGFR1,GBA1,GNAQ,NRG1,HMGCR,HRAS,HTR2B,IGF1R,IGF2,INSR,IRS1,JAK2,KDR,MEF2C,MAP3K4,PAK2,PDGFRA,PDGFRB,PKIB,PRLR,PSEN1,PTK2,RAP2B,RB1,ROBO1,SHC1,SNCA,SOS1,STK4,STK11,TESK1,THBS1,TNXB,VEGFA,VEGFC,WARS1,WNT5A,FZD8,NCK2,IRS2,KSR1,BCL10,UNC119,CCNE2,TRAF4,RASSF2,DAZAP2,HIPK3,SPRY2,JTB,FERMT2,CCNI,AKAP13,CHP1,S…
6_Member	GO Biological Processes	GO:0043549	regulation of kinase activity	-19.5112	-16.246	100/786	25,103,283,324,351,558,634,868,900,901,920,998,1062,1191,1946,1969,2051,2065,2260,2629,2776,3084,3156,3265,3357,3480,3481,3643,3667,3717,3791,4208,4216,5062,5156,5159,5570,5618,5663,5747,5912,5925,6091,6464,6622,6654,6789,6794,7016,7057,7148,7422,7424,7453,7474,8325,8440,8660,8844,8915,9094,9134,9618,9770,9802,10114,10253,10899,10979,10983,11214,11261,11329,23118,23394,25793,25937,26585,27250,299…	ABL1,ADAR,ANG,APC,APP,AXL,CEACAM1,CBLB,CCNG1,CCNG2,CD4,CDC42,CENPE,CLU,EFNA5,EPHA2,EPHB6,ERBB3,FGFR1,GBA1,GNAQ,NRG1,HMGCR,HRAS,HTR2B,IGF1R,IGF2,INSR,IRS1,JAK2,KDR,MEF2C,MAP3K4,PAK2,PDGFRA,PDGFRB,PKIB,PRLR,PSEN1,PTK2,RAP2B,RB1,ROBO1,SHC1,SNCA,SOS1,STK4,STK11,TESK1,THBS1,TNXB,VEGFA,VEGFC,WARS1,WNT5A,FZD8,NCK2,IRS2,KSR1,BCL10,UNC119,CCNE2,TRAF4,RASSF2,DAZAP2,HIPK3,SPRY2,JTB,FERMT2,CCNI,AKAP13,CHP1,S…
6_Member	GO Biological Processes	GO:0045859	regulation of protein kinase activity	-17.4959	-14.5095	87/672	25,103,283,324,351,634,868,900,901,920,1062,1191,1946,2065,2260,2629,2776,3084,3156,3265,3357,3481,3643,3717,4208,4216,5062,5159,5570,5618,5663,5747,5912,5925,6091,6464,6622,6654,6789,6794,7016,7057,7148,7422,7424,7453,7474,8325,8440,8844,9094,9134,9618,9770,9802,10114,10253,10899,10979,10983,11214,11261,11329,23118,23394,25793,25937,26585,27250,29990,51422,51429,51561,51704,51763,55294,55450,568…	ABL1,ADAR,ANG,APC,APP,CEACAM1,CBLB,CCNG1,CCNG2,CD4,CENPE,CLU,EFNA5,ERBB3,FGFR1,GBA1,GNAQ,NRG1,HMGCR,HRAS,HTR2B,IGF2,INSR,JAK2,MEF2C,MAP3K4,PAK2,PDGFRB,PKIB,PRLR,PSEN1,PTK2,RAP2B,RB1,ROBO1,SHC1,SNCA,SOS1,STK4,STK11,TESK1,THBS1,TNXB,VEGFA,VEGFC,WARS1,WNT5A,FZD8,NCK2,KSR1,UNC119,CCNE2,TRAF4,RASSF2,DAZAP2,HIPK3,SPRY2,JTB,FERMT2,CCNI,AKAP13,CHP1,STK38,TAB2,ADNP,FBXO7,WWTR1,GREM1,PDCD4,PILRB,PRKAG2,SNX…
6_Member	GO Biological Processes	GO:0001934	positive regulation of protein phosphorylation	-15.5401	-12.7221	89/749	25,283,351,596,920,1062,1191,1272,1453,1910,1946,1981,2065,2255,2260,3084,3265,3306,3357,3481,3572,3600,3624,3643,3678,3717,3791,4208,4216,5062,5159,5618,5663,5747,5912,6091,6386,6622,6789,6794,7016,7037,7044,7057,7422,7424,7474,8325,8398,8767,8829,8877,8878,9094,9294,9618,9770,9802,9821,10142,10253,10457,10899,10979,11030,11214,22998,23118,23394,25865,26585,28232,29990,51422,51429,51561,51704,55…	ABL1,ANG,APP,BCL2,CD4,CENPE,CLU,CNTN1,CSNK1D,EDNRB,EFNA5,EIF4G1,ERBB3,FGF10,FGFR1,NRG1,HRAS,HSPA2,HTR2B,IGF2,IL6ST,IL15,INHBA,INSR,ITGA5,JAK2,KDR,MEF2C,MAP3K4,PAK2,PDGFRB,PRLR,PSEN1,PTK2,RAP2B,ROBO1,SDCBP,SNCA,STK4,STK11,TESK1,TFRC,LEFTY2,THBS1,VEGFA,VEGFC,WNT5A,FZD8,PLA2G6,RIPK2,NRP1,SPHK1,SQSTM1,UNC119,S1PR2,TRAF4,RASSF2,DAZAP2,RB1CC1,AKAP9,SPRY2,GPNMB,JTB,FERMT2,RBPMS,AKAP13,LIMCH1,TAB2,ADNP,P…
6_Member	GO Biological Processes	GO:0051347	positive regulation of transferase activity	-12.9149	-10.5248	71/586	25,283,558,920,998,1062,1191,1499,1946,1969,2051,2065,2260,3084,3265,3357,3480,3481,3643,3667,3717,3791,4208,4216,5062,5156,5159,5570,5618,5663,5747,6091,6622,6789,6794,7057,7332,7422,7424,7474,8325,8915,9094,9618,9770,9802,10253,10899,10979,11214,23118,23394,26585,29990,51422,51429,51561,51704,54165,55294,56892,57551,57561,63922,65018,79817,114882,140609,151636,205428,388121	ABL1,ANG,AXL,CD4,CDC42,CENPE,CLU,CTNNB1,EFNA5,EPHA2,EPHB6,ERBB3,FGFR1,NRG1,HRAS,HTR2B,IGF1R,IGF2,INSR,IRS1,JAK2,KDR,MEF2C,MAP3K4,PAK2,PDGFRA,PDGFRB,PKIB,PRLR,PSEN1,PTK2,ROBO1,SNCA,STK4,STK11,THBS1,UBE2L3,VEGFA,VEGFC,WNT5A,FZD8,BCL10,UNC119,TRAF4,RASSF2,DAZAP2,SPRY2,JTB,FERMT2,AKAP13,TAB2,ADNP,GREM1,PILRB,PRKAG2,SNX9,IL23A,GPRC5B,DCUN1D1,FBXW7,TCIM,TAOK1,ARRDC3,CHTF18,PINK1,MOB3B,OSBPL8,NEK7,DTX3L…
6_Member	GO Biological Processes	GO:0033674	positive regulation of kinase activity	-12.5179	-10.1612	63/494	25,283,558,920,998,1062,1191,1946,1969,2051,2065,2260,3084,3265,3357,3480,3481,3643,3667,3717,3791,4208,4216,5062,5156,5159,5618,5663,5747,6091,6622,6789,6794,7057,7422,7424,7474,8325,8915,9094,9618,9770,9802,10253,10899,10979,11214,23118,23394,26585,29990,51422,51429,51561,51704,55294,56892,57551,65018,79817,114882,205428,388121	ABL1,ANG,AXL,CD4,CDC42,CENPE,CLU,EFNA5,EPHA2,EPHB6,ERBB3,FGFR1,NRG1,HRAS,HTR2B,IGF1R,IGF2,INSR,IRS1,JAK2,KDR,MEF2C,MAP3K4,PAK2,PDGFRA,PDGFRB,PRLR,PSEN1,PTK2,ROBO1,SNCA,STK4,STK11,THBS1,VEGFA,VEGFC,WNT5A,FZD8,BCL10,UNC119,TRAF4,RASSF2,DAZAP2,SPRY2,JTB,FERMT2,AKAP13,TAB2,ADNP,GREM1,PILRB,PRKAG2,SNX9,IL23A,GPRC5B,FBXW7,TCIM,TAOK1,PINK1,MOB3B,OSBPL8,DIPK2A,TNFAIP8L3
6_Member	GO Biological Processes	GO:0045860	positive regulation of protein kinase activity	-10.5364	-8.40161	53/418	25,283,920,1062,1191,1946,2065,2260,3084,3265,3357,3481,3643,3717,4208,4216,5062,5159,5618,5663,5747,6091,6622,6789,6794,7057,7422,7424,7474,8325,9094,9618,9770,9802,10253,10899,10979,11214,23118,23394,26585,29990,51422,51429,51561,51704,55294,56892,57551,65018,79817,114882,205428	ABL1,ANG,CD4,CENPE,CLU,EFNA5,ERBB3,FGFR1,NRG1,HRAS,HTR2B,IGF2,INSR,JAK2,MEF2C,MAP3K4,PAK2,PDGFRB,PRLR,PSEN1,PTK2,ROBO1,SNCA,STK4,STK11,THBS1,VEGFA,VEGFC,WNT5A,FZD8,UNC119,TRAF4,RASSF2,DAZAP2,SPRY2,JTB,FERMT2,AKAP13,TAB2,ADNP,GREM1,PILRB,PRKAG2,SNX9,IL23A,GPRC5B,FBXW7,TCIM,TAOK1,PINK1,MOB3B,OSBPL8,DIPK2A
6_Member	GO Biological Processes	GO:0071900	regulation of protein serine/threonine kinase activity	-7.16089	-5.37284	44/395	25,324,900,901,2260,2629,3156,3265,3357,3481,3643,4208,4216,5159,5570,5663,5925,6091,6622,6654,6789,7016,7057,7148,7422,7474,8325,8844,9134,9802,10114,10253,10979,10983,11214,11329,25793,27250,51422,51763,56892,57551,80824,205428	ABL1,APC,CCNG1,CCNG2,FGFR1,GBA1,HMGCR,HRAS,HTR2B,IGF2,INSR,MEF2C,MAP3K4,PDGFRB,PKIB,PSEN1,RB1,ROBO1,SNCA,SOS1,STK4,TESK1,THBS1,TNXB,VEGFA,WNT5A,FZD8,KSR1,CCNE2,DAZAP2,HIPK3,SPRY2,FERMT2,CCNI,AKAP13,STK38,FBXO7,PDCD4,PRKAG2,INPP5K,TCIM,TAOK1,DUSP16,DIPK2A
6_Member	GO Biological Processes	GO:0043405	regulation of MAP kinase activity	-5.78993	-4.17893	25/186	2260,2629,3156,3265,3357,3643,4208,4216,5159,5663,6091,6654,7057,7148,7422,7474,8325,8844,10114,10253,11214,11329,27250,51763,80824	FGFR1,GBA1,HMGCR,HRAS,HTR2B,INSR,MEF2C,MAP3K4,PDGFRB,PSEN1,ROBO1,SOS1,THBS1,TNXB,VEGFA,WNT5A,FZD8,KSR1,HIPK3,SPRY2,AKAP13,STK38,PDCD4,INPP5K,DUSP16
6_Member	GO Biological Processes	GO:0071902	positive regulation of protein serine/threonine kinase activity	-3.39395	-2.12749	23/229	2260,3265,3357,3481,3643,4208,4216,5159,5663,6091,6622,6789,7057,7422,7474,8325,9802,10253,10979,11214,56892,57551,205428	FGFR1,HRAS,HTR2B,IGF2,INSR,MEF2C,MAP3K4,PDGFRB,PSEN1,ROBO1,SNCA,STK4,THBS1,VEGFA,WNT5A,FZD8,DAZAP2,SPRY2,FERMT2,AKAP13,TCIM,TAOK1,DIPK2A
6_Member	GO Biological Processes	GO:0043406	positive regulation of MAP kinase activity	-3.00208	-1.80879	14/117	2260,3265,3357,3643,4208,4216,5159,5663,6091,7057,7422,7474,8325,11214	FGFR1,HRAS,HTR2B,INSR,MEF2C,MAP3K4,PDGFRB,PSEN1,ROBO1,THBS1,VEGFA,WNT5A,FZD8,AKAP13
7_Summary	GO Biological Processes	GO:0070848	response to growth factor	-18.9732	-15.7494	77/519	25,285,301,351,463,677,1281,1432,1453,1454,1499,1655,1749,1783,1969,2200,2255,2260,2309,2331,2615,2885,3397,3480,3643,3693,3696,3791,3987,4087,4131,4208,4212,4804,5062,5156,5159,5371,5469,5747,5782,5796,6464,6497,6498,6654,6660,7044,7057,7291,7337,7422,7424,7474,8239,8829,8837,8877,9863,10253,10370,10468,10653,10765,10938,10979,23768,25805,25865,27250,51256,51701,51763,56963,79625,81792,91851,362…	ABL1,ANGPT2,ANXA1,APP,ZFHX3,ZFP36L1,COL3A1,MAPK14,CSNK1D,CSNK1E,CTNNB1,DDX5,DLX5,DYNC1LI2,EPHA2,FBN1,FGF10,FGFR1,FOXO3,FMOD,LRRC32,GRB2,ID1,IGF1R,INSR,ITGB5,ITGB8,KDR,LIMS1,SMAD2,MAP1B,MEF2C,MEIS2,NGFR,PAK2,PDGFRA,PDGFRB,PML,MED1,PTK2,PTPN12,PTPRK,SHC1,SKI,SKIL,SOS1,SOX5,LEFTY2,THBS1,TWIST1,UBE3A,VEGFA,VEGFC,WNT5A,USP9X,NRP1,CFLAR,SPHK1,MAGI2,SPRY2,CITED2,FST,SPINT2,KDM5B,EHD1,FERMT2,FLRT2,BAMBI,…
7_Member	GO Biological Processes	GO:0070848	response to growth factor	-18.9732	-15.7494	77/519	25,285,301,351,463,677,1281,1432,1453,1454,1499,1655,1749,1783,1969,2200,2255,2260,2309,2331,2615,2885,3397,3480,3643,3693,3696,3791,3987,4087,4131,4208,4212,4804,5062,5156,5159,5371,5469,5747,5782,5796,6464,6497,6498,6654,6660,7044,7057,7291,7337,7422,7424,7474,8239,8829,8837,8877,9863,10253,10370,10468,10653,10765,10938,10979,23768,25805,25865,27250,51256,51701,51763,56963,79625,81792,91851	ABL1,ANGPT2,ANXA1,APP,ZFHX3,ZFP36L1,COL3A1,MAPK14,CSNK1D,CSNK1E,CTNNB1,DDX5,DLX5,DYNC1LI2,EPHA2,FBN1,FGF10,FGFR1,FOXO3,FMOD,LRRC32,GRB2,ID1,IGF1R,INSR,ITGB5,ITGB8,KDR,LIMS1,SMAD2,MAP1B,MEF2C,MEIS2,NGFR,PAK2,PDGFRA,PDGFRB,PML,MED1,PTK2,PTPN12,PTPRK,SHC1,SKI,SKIL,SOS1,SOX5,LEFTY2,THBS1,TWIST1,UBE3A,VEGFA,VEGFC,WNT5A,USP9X,NRP1,CFLAR,SPHK1,MAGI2,SPRY2,CITED2,FST,SPINT2,KDM5B,EHD1,FERMT2,FLRT2,BAMBI,…
7_Member	GO Biological Processes	GO:0071363	cellular response to growth factor stimulus	-18.2174	-15.0661	73/488	25,285,301,351,677,1281,1432,1453,1454,1499,1655,1749,1783,2200,2255,2260,2309,2331,2615,2885,3397,3480,3643,3693,3696,3791,3987,4087,4131,4208,4804,5062,5156,5159,5371,5469,5747,5782,5796,6464,6497,6498,6654,6660,7044,7057,7291,7337,7422,7424,7474,8239,8829,8837,8877,9863,10253,10370,10468,10653,10765,10938,10979,23768,25805,25865,27250,51701,51763,56963,79625,81792,91851	ABL1,ANGPT2,ANXA1,APP,ZFP36L1,COL3A1,MAPK14,CSNK1D,CSNK1E,CTNNB1,DDX5,DLX5,DYNC1LI2,FBN1,FGF10,FGFR1,FOXO3,FMOD,LRRC32,GRB2,ID1,IGF1R,INSR,ITGB5,ITGB8,KDR,LIMS1,SMAD2,MAP1B,MEF2C,NGFR,PAK2,PDGFRA,PDGFRB,PML,MED1,PTK2,PTPN12,PTPRK,SHC1,SKI,SKIL,SOS1,SOX5,LEFTY2,THBS1,TWIST1,UBE3A,VEGFA,VEGFC,WNT5A,USP9X,NRP1,CFLAR,SPHK1,MAGI2,SPRY2,CITED2,FST,SPINT2,KDM5B,EHD1,FERMT2,FLRT2,BAMBI,PRKD2,PDCD4,NLK,IN…
7_Member	GO Biological Processes	GO:0007178	transmembrane receptor protein serine/threonine kinase signaling pathway	-9.31983	-7.32758	33/207	25,1281,1432,1655,1749,2331,2615,3397,3624,3693,3696,4087,5371,5747,5796,6497,6498,6711,7044,7431,7474,8239,9863,10370,10468,10979,25805,27250,51701,54778,56963,91851,151742	ABL1,COL3A1,MAPK14,DDX5,DLX5,FMOD,LRRC32,ID1,INHBA,ITGB5,ITGB8,SMAD2,PML,PTK2,PTPRK,SKI,SKIL,SPTBN1,LEFTY2,VIM,WNT5A,USP9X,MAGI2,CITED2,FST,FERMT2,BAMBI,PDCD4,NLK,RNF111,RGMA,CHRDL1,PPM1L
7_Member	GO Biological Processes	GO:0071559	response to transforming growth factor beta	-7.828	-5.97198	27/168	25,463,677,1281,2200,2331,2615,3397,3480,3693,3696,3987,4087,4208,5062,5371,5747,5796,6497,6498,6660,7474,8239,10370,10979,25805,51701	ABL1,ZFHX3,ZFP36L1,COL3A1,FBN1,FMOD,LRRC32,ID1,IGF1R,ITGB5,ITGB8,LIMS1,SMAD2,MEF2C,PAK2,PML,PTK2,PTPRK,SKI,SKIL,SOX5,WNT5A,USP9X,CITED2,FERMT2,BAMBI,NLK
7_Member	GO Biological Processes	GO:0071560	cellular response to transforming growth factor beta stimulus	-7.60766	-5.77546	26/161	25,677,1281,2200,2331,2615,3397,3480,3693,3696,3987,4087,4208,5062,5371,5747,5796,6497,6498,6660,7474,8239,10370,10979,25805,51701	ABL1,ZFP36L1,COL3A1,FBN1,FMOD,LRRC32,ID1,IGF1R,ITGB5,ITGB8,LIMS1,SMAD2,MEF2C,PAK2,PML,PTK2,PTPRK,SKI,SKIL,SOX5,WNT5A,USP9X,CITED2,FERMT2,BAMBI,NLK
7_Member	GO Biological Processes	GO:0007179	transforming growth factor beta receptor signaling pathway	-5.45413	-3.88357	17/101	1281,2331,2615,3397,3693,3696,4087,5371,5747,5796,6497,6498,8239,10370,10979,25805,51701	COL3A1,FMOD,LRRC32,ID1,ITGB5,ITGB8,SMAD2,PML,PTK2,PTPRK,SKI,SKIL,USP9X,CITED2,FERMT2,BAMBI,NLK
8_Summary	GO Biological Processes	GO:0080135	regulation of cellular response to stress	-18.8768	-15.6908	94/726	25,351,596,1025,1054,1191,1499,1655,1981,2033,2255,2308,2309,2316,3265,3480,3622,4216,4780,5074,5371,5802,5978,6386,6498,6595,6599,6659,7158,7187,7291,7422,7468,7474,7913,8013,8289,8440,8767,8877,9031,9275,9448,9464,9618,9770,9821,10049,10114,10314,10392,10494,10516,10550,10869,10902,10912,11342,23126,23347,25793,26122,26471,27086,27250,29072,29969,29979,50640,51043,51111,51147,51339,51360,51384,…	ABL1,APP,BCL2,CDK9,CEBPG,CLU,CTNNB1,DDX5,EIF4G1,EP300,FGF10,FOXO1,FOXO3,FLNA,HRAS,IGF1R,ING2,MAP3K4,NFE2L2,PAWR,PML,PTPRS,REST,SDCBP,SKIL,SMARCA2,SMARCC1,SOX4,TP53BP1,TRAF3,TWIST1,VEGFA,NSD2,WNT5A,DEK,NR4A3,ARID1A,NCK2,RIPK2,SPHK1,BAZ1B,BCL7B,MAP4K4,HAND2,TRAF4,RASSF2,RB1CC1,DNAJB6,HIPK3,LANCL1,NOD1,STK25,FBLN5,ARL6IP5,USP19,BRD8,GADD45G,RNF13,POGZ,SMCHD1,FBXO7,EPC2,NUPR1,FOXP1,PDCD4,SETD2,MDFIC,…
8_Member	GO Biological Processes	GO:0080135	regulation of cellular response to stress	-18.8768	-15.6908	94/726	25,351,596,1025,1054,1191,1499,1655,1981,2033,2255,2308,2309,2316,3265,3480,3622,4216,4780,5074,5371,5802,5978,6386,6498,6595,6599,6659,7158,7187,7291,7422,7468,7474,7913,8013,8289,8440,8767,8877,9031,9275,9448,9464,9618,9770,9821,10049,10114,10314,10392,10494,10516,10550,10869,10902,10912,11342,23126,23347,25793,26122,26471,27086,27250,29072,29969,29979,50640,51043,51111,51147,51339,51360,51384,…	ABL1,APP,BCL2,CDK9,CEBPG,CLU,CTNNB1,DDX5,EIF4G1,EP300,FGF10,FOXO1,FOXO3,FLNA,HRAS,IGF1R,ING2,MAP3K4,NFE2L2,PAWR,PML,PTPRS,REST,SDCBP,SKIL,SMARCA2,SMARCC1,SOX4,TP53BP1,TRAF3,TWIST1,VEGFA,NSD2,WNT5A,DEK,NR4A3,ARID1A,NCK2,RIPK2,SPHK1,BAZ1B,BCL7B,MAP4K4,HAND2,TRAF4,RASSF2,RB1CC1,DNAJB6,HIPK3,LANCL1,NOD1,STK25,FBLN5,ARL6IP5,USP19,BRD8,GADD45G,RNF13,POGZ,SMCHD1,FBXO7,EPC2,NUPR1,FOXP1,PDCD4,SETD2,MDFIC,…
8_Member	GO Biological Processes	GO:0070302	regulation of stress-activated protein kinase signaling cascade	-9.21246	-7.23059	32/198	351,2308,3265,3480,4216,6386,7187,7422,7474,8767,8877,9448,9464,9618,9770,9821,10114,10392,10494,10550,10912,11342,27250,29969,51339,51384,57551,57630,65018,80824,85458,222166	APP,FOXO1,HRAS,IGF1R,MAP3K4,SDCBP,TRAF3,VEGFA,WNT5A,RIPK2,SPHK1,MAP4K4,HAND2,TRAF4,RASSF2,RB1CC1,HIPK3,NOD1,STK25,ARL6IP5,GADD45G,RNF13,PDCD4,MDFIC,DACT1,WNT16,TAOK1,SH3RF1,PINK1,DUSP16,DIXDC1,MTURN
8_Member	GO Biological Processes	GO:0032872	regulation of stress-activated MAPK cascade	-8.76676	-6.81965	31/195	351,2308,3265,3480,4216,6386,7187,7422,7474,8767,8877,9448,9464,9618,9770,9821,10114,10392,10494,10550,10912,27250,29969,51339,51384,57551,57630,65018,80824,85458,222166	APP,FOXO1,HRAS,IGF1R,MAP3K4,SDCBP,TRAF3,VEGFA,WNT5A,RIPK2,SPHK1,MAP4K4,HAND2,TRAF4,RASSF2,RB1CC1,HIPK3,NOD1,STK25,ARL6IP5,GADD45G,PDCD4,MDFIC,DACT1,WNT16,TAOK1,SH3RF1,PINK1,DUSP16,DIXDC1,MTURN
8_Member	GO Biological Processes	GO:0046328	regulation of JNK cascade	-7.52601	-5.70488	24/141	351,3265,3480,6386,7187,7474,8767,9448,9618,9770,9821,10114,10392,10912,27250,29969,51339,51384,57551,57630,65018,80824,85458,222166	APP,HRAS,IGF1R,SDCBP,TRAF3,WNT5A,RIPK2,MAP4K4,TRAF4,RASSF2,RB1CC1,HIPK3,NOD1,GADD45G,PDCD4,MDFIC,DACT1,WNT16,TAOK1,SH3RF1,PINK1,DUSP16,DIXDC1,MTURN
8_Member	GO Biological Processes	GO:0070304	positive regulation of stress-activated protein kinase signaling cascade	-7.43627	-5.62442	23/132	351,3265,4216,6386,7187,7422,7474,8767,8877,9464,9618,9770,9821,10392,10494,10550,10912,11342,51384,57551,57630,85458,222166	APP,HRAS,MAP3K4,SDCBP,TRAF3,VEGFA,WNT5A,RIPK2,SPHK1,HAND2,TRAF4,RASSF2,RB1CC1,NOD1,STK25,ARL6IP5,GADD45G,RNF13,WNT16,TAOK1,SH3RF1,DIXDC1,MTURN
8_Member	GO Biological Processes	GO:0032874	positive regulation of stress-activated MAPK cascade	-6.90915	-5.15121	22/130	351,3265,4216,6386,7187,7422,7474,8767,8877,9464,9618,9770,9821,10392,10494,10550,10912,51384,57551,57630,85458,222166	APP,HRAS,MAP3K4,SDCBP,TRAF3,VEGFA,WNT5A,RIPK2,SPHK1,HAND2,TRAF4,RASSF2,RB1CC1,NOD1,STK25,ARL6IP5,GADD45G,WNT16,TAOK1,SH3RF1,DIXDC1,MTURN
8_Member	GO Biological Processes	GO:0046330	positive regulation of JNK cascade	-5.11364	-3.59276	16/96	351,3265,6386,7187,7474,8767,9618,9770,9821,10392,10912,51384,57551,57630,85458,222166	APP,HRAS,SDCBP,TRAF3,WNT5A,RIPK2,TRAF4,RASSF2,RB1CC1,NOD1,GADD45G,WNT16,TAOK1,SH3RF1,DIXDC1,MTURN
9_Summary	GO Biological Processes	GO:0045596	negative regulation of cell differentiation	-18.1802	-15.0611	92/718	19,301,351,406,567,634,677,1289,1290,1495,1499,1656,1910,1946,2200,2202,2255,2308,2309,2539,2633,2664,2737,3205,3397,3400,3481,3624,3688,3707,3949,4192,4211,4212,4773,4780,5167,5469,5530,5663,5744,5802,5925,5978,6095,6096,6497,6498,6595,6599,6772,6926,7107,7291,7422,7424,7474,8408,8829,9043,9275,9464,9572,9682,9759,9921,10014,10140,10234,10253,10413,10468,10500,10979,25793,25805,25937,26585,27086…	ABCA1,ANXA1,APP,BMAL1,B2M,CEACAM1,ZFP36L1,COL5A1,COL5A2,CTNNA1,CTNNB1,DDX6,EDNRB,EFNA5,FBN1,EFEMP1,FGF10,FOXO1,FOXO3,G6PD,GBP1,GDI1,GLI3,HOXA9,ID1,ID4,IGF2,INHBA,ITGB1,ITPKB,LDLR,MDK,MEIS1,MEIS2,NFATC2,NFE2L2,ENPP1,MED1,PPP3CA,PSEN1,PTHLH,PTPRS,RB1,REST,RORA,RORB,SKI,SKIL,SMARCA2,SMARCC1,STAT1,TBX3,GPR137B,TWIST1,VEGFA,VEGFC,WNT5A,ULK1,NRP1,SPAG9,BCL7B,HAND2,NR1D1,KDM4A,HDAC4,RNF10,HDAC5,TOB1,LRR…
9_Member	GO Biological Processes	GO:0045596	negative regulation of cell differentiation	-18.1802	-15.0611	92/718	19,301,351,406,567,634,677,1289,1290,1495,1499,1656,1910,1946,2200,2202,2255,2308,2309,2539,2633,2664,2737,3205,3397,3400,3481,3624,3688,3707,3949,4192,4211,4212,4773,4780,5167,5469,5530,5663,5744,5802,5925,5978,6095,6096,6497,6498,6595,6599,6772,6926,7107,7291,7422,7424,7474,8408,8829,9043,9275,9464,9572,9682,9759,9921,10014,10140,10234,10253,10413,10468,10500,10979,25793,25805,25937,26585,27086…	ABCA1,ANXA1,APP,BMAL1,B2M,CEACAM1,ZFP36L1,COL5A1,COL5A2,CTNNA1,CTNNB1,DDX6,EDNRB,EFNA5,FBN1,EFEMP1,FGF10,FOXO1,FOXO3,G6PD,GBP1,GDI1,GLI3,HOXA9,ID1,ID4,IGF2,INHBA,ITGB1,ITPKB,LDLR,MDK,MEIS1,MEIS2,NFATC2,NFE2L2,ENPP1,MED1,PPP3CA,PSEN1,PTHLH,PTPRS,RB1,REST,RORA,RORB,SKI,SKIL,SMARCA2,SMARCC1,STAT1,TBX3,GPR137B,TWIST1,VEGFA,VEGFC,WNT5A,ULK1,NRP1,SPAG9,BCL7B,HAND2,NR1D1,KDM4A,HDAC4,RNF10,HDAC5,TOB1,LRR…
10_Summary	GO Biological Processes	GO:0051098	regulation of binding	-17.8961	-14.8071	62/372	25,351,567,868,998,1025,1054,1193,1452,1454,1488,1499,1522,1981,2033,3005,3148,3397,3416,3428,3434,3717,3925,4015,4035,4087,5350,5530,5599,5663,5925,6497,6789,6934,7291,7474,8189,8239,8751,8767,8829,8864,8932,9464,9759,9802,10014,23228,23394,25805,51339,51773,55294,55906,56963,64324,64388,64855,79822,83666,151636,203228	ABL1,APP,B2M,CBLB,CDC42,CDK9,CEBPG,CLIC2,CSNK1A1,CSNK1E,CTBP2,CTNNB1,CTSZ,EIF4G1,EP300,H1-0,HMGB2,ID1,IDE,IFI16,IFIT1,JAK2,STMN1,LOX,LRP1,SMAD2,PLN,PPP3CA,MAPK8,PSEN1,RB1,SKI,STK4,TCF7L2,TWIST1,WNT5A,SYMPK,USP9X,ADAM15,RIPK2,NRP1,PER2,MBD2,HAND2,HDAC4,DAZAP2,HDAC5,PLCL2,ADNP,BAMBI,DACT1,RSF1,FBXW7,ZC4H2,RGMA,NSD1,GREM2,NIBAN2,ARHGAP28,PARP9,DTX3L,C9orf72
10_Member	GO Biological Processes	GO:0051098	regulation of binding	-17.8961	-14.8071	62/372	25,351,567,868,998,1025,1054,1193,1452,1454,1488,1499,1522,1981,2033,3005,3148,3397,3416,3428,3434,3717,3925,4015,4035,4087,5350,5530,5599,5663,5925,6497,6789,6934,7291,7474,8189,8239,8751,8767,8829,8864,8932,9464,9759,9802,10014,23228,23394,25805,51339,51773,55294,55906,56963,64324,64388,64855,79822,83666,151636,203228	ABL1,APP,B2M,CBLB,CDC42,CDK9,CEBPG,CLIC2,CSNK1A1,CSNK1E,CTBP2,CTNNB1,CTSZ,EIF4G1,EP300,H1-0,HMGB2,ID1,IDE,IFI16,IFIT1,JAK2,STMN1,LOX,LRP1,SMAD2,PLN,PPP3CA,MAPK8,PSEN1,RB1,SKI,STK4,TCF7L2,TWIST1,WNT5A,SYMPK,USP9X,ADAM15,RIPK2,NRP1,PER2,MBD2,HAND2,HDAC4,DAZAP2,HDAC5,PLCL2,ADNP,BAMBI,DACT1,RSF1,FBXW7,ZC4H2,RGMA,NSD1,GREM2,NIBAN2,ARHGAP28,PARP9,DTX3L,C9orf72
10_Member	GO Biological Processes	GO:0051099	positive regulation of binding	-12.6136	-10.2405	35/177	25,351,567,1025,1054,1193,1488,1499,1981,2033,3005,3148,3416,3717,3925,4035,5663,5925,6497,6789,6934,7291,7474,8239,8767,8829,8932,9464,9802,23228,25805,51339,64855,83666,151636	ABL1,APP,B2M,CDK9,CEBPG,CLIC2,CTBP2,CTNNB1,EIF4G1,EP300,H1-0,HMGB2,IDE,JAK2,STMN1,LRP1,PSEN1,RB1,SKI,STK4,TCF7L2,TWIST1,WNT5A,USP9X,RIPK2,NRP1,MBD2,HAND2,DAZAP2,PLCL2,BAMBI,DACT1,NIBAN2,PARP9,DTX3L
10_Member	GO Biological Processes	GO:0043393	regulation of protein binding	-9.09927	-7.12857	32/200	25,351,567,868,998,1454,1522,2033,3397,3416,3434,4015,4035,5599,5663,6789,6934,7474,8189,8239,8751,8767,8829,9759,10014,23228,23394,25805,51339,56963,64388,151636	ABL1,APP,B2M,CBLB,CDC42,CSNK1E,CTSZ,EP300,ID1,IDE,IFIT1,LOX,LRP1,MAPK8,PSEN1,STK4,TCF7L2,WNT5A,SYMPK,USP9X,ADAM15,RIPK2,NRP1,HDAC4,HDAC5,PLCL2,ADNP,BAMBI,DACT1,RGMA,GREM2,DTX3L
10_Member	GO Biological Processes	GO:0032092	positive regulation of protein binding	-6.47371	-4.75876	17/86	25,351,567,2033,3416,4035,5663,6789,6934,7474,8239,8767,8829,23228,25805,51339,151636	ABL1,APP,B2M,EP300,IDE,LRP1,PSEN1,STK4,TCF7L2,WNT5A,USP9X,RIPK2,NRP1,PLCL2,BAMBI,DACT1,DTX3L
11_Summary	GO Biological Processes	GO:0030163	protein catabolic process	-17.5018	-14.5095	93/748	324,406,634,664,665,868,1075,1191,1200,1452,1499,1509,1522,2191,2629,3084,3416,3949,4313,4780,5069,5371,5527,5611,5698,5707,6477,7320,7321,7324,7328,7332,7337,8239,8450,8454,8507,8878,8916,9354,9474,9572,9575,9618,9636,9695,9736,9781,10206,10312,10475,10869,11060,11274,11342,23014,23190,23194,23197,23510,25793,25937,26046,29979,51104,54778,54926,55031,55122,55284,55294,55768,56886,57132,57414,576…	APC,BMAL1,CEACAM1,BNIP3,BNIP3L,CBLB,CTSC,CLU,TPP1,CSNK1A1,CTNNB1,CTSD,CTSZ,FAP,GBA1,NRG1,IDE,LDLR,MMP2,NFE2L2,PAPPA,PML,PPP2R5C,DNAJC3,PSMB9,PSMD1,SIAH1,UBE2B,UBE2D1,UBE2E1,UBE2H,UBE2L3,UBE3A,USP9X,CUL4B,CUL1,ENC1,SQSTM1,HERC3,UBE4A,ATG5,NR1D1,CLOCK,TRAF4,ISG15,EDEM1,USP34,RNF144A,TRIM13,TCIRG1,TRIM38,USP19,WWP2,USP18,RNF13,FBXO21,UBXN4,FBXL7,FAF2,KCTD2,FBXO7,WWTR1,LTN1,UBQLN1,ABHD17B,RNF111,UBE2…
11_Member	GO Biological Processes	GO:0030163	protein catabolic process	-17.5018	-14.5095	93/748	324,406,634,664,665,868,1075,1191,1200,1452,1499,1509,1522,2191,2629,3084,3416,3949,4313,4780,5069,5371,5527,5611,5698,5707,6477,7320,7321,7324,7328,7332,7337,8239,8450,8454,8507,8878,8916,9354,9474,9572,9575,9618,9636,9695,9736,9781,10206,10312,10475,10869,11060,11274,11342,23014,23190,23194,23197,23510,25793,25937,26046,29979,51104,54778,54926,55031,55122,55284,55294,55768,56886,57132,57414,576…	APC,BMAL1,CEACAM1,BNIP3,BNIP3L,CBLB,CTSC,CLU,TPP1,CSNK1A1,CTNNB1,CTSD,CTSZ,FAP,GBA1,NRG1,IDE,LDLR,MMP2,NFE2L2,PAPPA,PML,PPP2R5C,DNAJC3,PSMB9,PSMD1,SIAH1,UBE2B,UBE2D1,UBE2E1,UBE2H,UBE2L3,UBE3A,USP9X,CUL4B,CUL1,ENC1,SQSTM1,HERC3,UBE4A,ATG5,NR1D1,CLOCK,TRAF4,ISG15,EDEM1,USP34,RNF144A,TRIM13,TCIRG1,TRIM38,USP19,WWP2,USP18,RNF13,FBXO21,UBXN4,FBXL7,FAF2,KCTD2,FBXO7,WWTR1,LTN1,UBQLN1,ABHD17B,RNF111,UBE2…
11_Member	GO Biological Processes	GO:0051603	proteolysis involved in protein catabolic process	-14.2001	-11.6425	78/642	324,406,1075,1452,1499,1522,2191,2629,3416,4780,5371,5527,5611,5698,5707,6477,7320,7321,7324,7328,7332,7337,8239,8450,8454,8507,8878,8916,9354,9572,9575,9618,9636,9695,9736,9781,10206,10475,10869,11060,11274,11342,23014,23190,23194,23197,23510,25793,25937,26046,29979,54778,54926,55031,55122,55284,55294,55768,56886,57132,57414,57674,64854,65018,65264,80176,80232,80267,80344,81792,81847,84937,12380…	APC,BMAL1,CTSC,CSNK1A1,CTNNB1,CTSZ,FAP,GBA1,IDE,NFE2L2,PML,PPP2R5C,DNAJC3,PSMB9,PSMD1,SIAH1,UBE2B,UBE2D1,UBE2E1,UBE2H,UBE2L3,UBE3A,USP9X,CUL4B,CUL1,ENC1,SQSTM1,HERC3,UBE4A,NR1D1,CLOCK,TRAF4,ISG15,EDEM1,USP34,RNF144A,TRIM13,TRIM38,USP19,WWP2,USP18,RNF13,FBXO21,UBXN4,FBXL7,FAF2,KCTD2,FBXO7,WWTR1,LTN1,UBQLN1,RNF111,UBE2R2,USP47,AKIRIN2,UBE2W,FBXW7,NGLY1,UGGT1,CHMP1B,RHBDD2,RNF213,USP46,PINK1,UBE2Z,S…
11_Member	GO Biological Processes	GO:0044265	cellular macromolecule catabolic process	-14.0596	-11.5187	88/779	283,324,406,668,677,1452,1499,1655,2629,4780,4849,5371,5527,5707,6477,7320,7321,7324,7328,7332,7337,8239,8450,8454,8878,8916,9354,9575,9618,9636,9695,9736,9781,9887,10128,10206,10475,10869,11060,11274,11342,22794,23014,23190,23194,23197,23211,23293,23318,23510,25793,25937,26046,27044,29979,54464,54778,54926,55031,55122,55284,55294,55768,56006,57132,57414,57674,64854,65018,65109,65264,80176,80232,…	ANG,APC,BMAL1,FOXL2,ZFP36L1,CSNK1A1,CTNNB1,DDX5,GBA1,NFE2L2,CNOT3,PML,PPP2R5C,PSMD1,SIAH1,UBE2B,UBE2D1,UBE2E1,UBE2H,UBE2L3,UBE3A,USP9X,CUL4B,CUL1,SQSTM1,HERC3,UBE4A,CLOCK,TRAF4,ISG15,EDEM1,USP34,RNF144A,SMG7,LRPPRC,TRIM13,TRIM38,USP19,WWP2,USP18,RNF13,CASC3,FBXO21,UBXN4,FBXL7,FAF2,ZC3H4,SMG6,TUT4,KCTD2,FBXO7,WWTR1,LTN1,SND1,UBQLN1,XRN1,RNF111,UBE2R2,USP47,AKIRIN2,UBE2W,FBXW7,NGLY1,SMG9,CHMP1B,RHB…
11_Member	GO Biological Processes	GO:0043632	modification-dependent macromolecule catabolic process	-11.7341	-9.43744	69/593	324,406,1452,1499,2629,4780,5371,5527,5707,6477,7320,7321,7324,7328,7332,7337,8239,8450,8454,8878,8916,9354,9575,9618,9636,9695,9736,9781,10206,10475,10869,11060,11274,11342,23014,23190,23194,23197,23318,23510,25793,25937,26046,29979,54778,54926,55031,55122,55284,55294,57132,57414,57674,64854,65018,65264,80176,80232,80267,80344,81847,84186,84937,123803,151636,165324,197131,200845,219333	APC,BMAL1,CSNK1A1,CTNNB1,GBA1,NFE2L2,PML,PPP2R5C,PSMD1,SIAH1,UBE2B,UBE2D1,UBE2E1,UBE2H,UBE2L3,UBE3A,USP9X,CUL4B,CUL1,SQSTM1,HERC3,UBE4A,CLOCK,TRAF4,ISG15,EDEM1,USP34,RNF144A,TRIM13,TRIM38,USP19,WWP2,USP18,RNF13,FBXO21,UBXN4,FBXL7,FAF2,TUT4,KCTD2,FBXO7,WWTR1,LTN1,UBQLN1,RNF111,UBE2R2,USP47,AKIRIN2,UBE2W,FBXW7,CHMP1B,RHBDD2,RNF213,USP46,PINK1,UBE2Z,SPSB1,WDR26,EDEM3,DCAF11,RNF146,ZCCHC7,ZNRF1,NTAN1…
11_Member	GO Biological Processes	GO:0032446	protein modification by small protein conjugation	-11.5553	-9.28139	80/749	596,868,998,1499,4780,4799,5371,6477,7187,7320,7321,7324,7328,7332,7337,8239,8450,8454,8507,8535,8916,9354,9474,9636,9759,9781,9921,10206,10475,10477,11060,11237,11342,23014,23077,23194,25793,25937,26036,26046,26054,27342,51130,51257,51322,54165,54778,54793,54800,54926,55284,55294,55827,55832,55906,56970,57161,57630,57674,64135,64207,65018,65264,79872,80176,80344,81603,81847,84937,113878,114907,1…	BCL2,CBLB,CDC42,CTNNB1,NFE2L2,NFX1,PML,SIAH1,TRAF3,UBE2B,UBE2D1,UBE2E1,UBE2H,UBE2L3,UBE3A,USP9X,CUL4B,CUL1,ENC1,CBX4,HERC3,UBE4A,ATG5,ISG15,HDAC4,RNF144A,RNF10,TRIM13,TRIM38,UBE2E3,WWP2,RNF24,RNF13,FBXO21,MYCBP2,FBXL7,FBXO7,WWTR1,ZNF451,LTN1,SENP6,RABGEF1,ASB3,MARCHF2,WAC,DCUN1D1,RNF111,KCTD9,KLHL24,UBE2R2,UBE2W,FBXW7,DCAF6,CAND1,ZC4H2,ATXN7L3,PELI2,SH3RF1,RNF213,IFIH1,IRF2BPL,PINK1,UBE2Z,CBLL1,S…
11_Member	GO Biological Processes	GO:0019941	modification-dependent protein catabolic process	-11.2347	-8.99892	67/581	324,406,1452,1499,2629,4780,5371,5527,5707,6477,7320,7321,7324,7328,7332,7337,8239,8450,8454,8878,8916,9354,9575,9618,9636,9695,9736,9781,10206,10475,10869,11060,11274,11342,23014,23190,23194,23197,23510,25793,25937,26046,29979,54778,54926,55031,55122,55284,55294,57132,57414,57674,64854,65018,65264,80176,80232,80267,80344,81847,84937,123803,151636,165324,197131,200845,219333	APC,BMAL1,CSNK1A1,CTNNB1,GBA1,NFE2L2,PML,PPP2R5C,PSMD1,SIAH1,UBE2B,UBE2D1,UBE2E1,UBE2H,UBE2L3,UBE3A,USP9X,CUL4B,CUL1,SQSTM1,HERC3,UBE4A,CLOCK,TRAF4,ISG15,EDEM1,USP34,RNF144A,TRIM13,TRIM38,USP19,WWP2,USP18,RNF13,FBXO21,UBXN4,FBXL7,FAF2,KCTD2,FBXO7,WWTR1,LTN1,UBQLN1,RNF111,UBE2R2,USP47,AKIRIN2,UBE2W,FBXW7,CHMP1B,RHBDD2,RNF213,USP46,PINK1,UBE2Z,SPSB1,WDR26,EDEM3,DCAF11,RNF146,ZNRF1,NTAN1,DTX3L,UBXN2…
11_Member	GO Biological Processes	GO:0006511	ubiquitin-dependent protein catabolic process	-11.1209	-8.90499	66/571	324,406,1452,1499,2629,4780,5371,5527,5707,6477,7320,7321,7324,7328,7332,7337,8239,8450,8454,8878,8916,9354,9575,9618,9695,9736,9781,10206,10475,10869,11060,11274,11342,23014,23190,23194,23197,23510,25793,25937,26046,29979,54778,54926,55031,55122,55284,55294,57132,57414,57674,64854,65018,65264,80176,80232,80267,80344,81847,84937,123803,151636,165324,197131,200845,219333	APC,BMAL1,CSNK1A1,CTNNB1,GBA1,NFE2L2,PML,PPP2R5C,PSMD1,SIAH1,UBE2B,UBE2D1,UBE2E1,UBE2H,UBE2L3,UBE3A,USP9X,CUL4B,CUL1,SQSTM1,HERC3,UBE4A,CLOCK,TRAF4,EDEM1,USP34,RNF144A,TRIM13,TRIM38,USP19,WWP2,USP18,RNF13,FBXO21,UBXN4,FBXL7,FAF2,KCTD2,FBXO7,WWTR1,LTN1,UBQLN1,RNF111,UBE2R2,USP47,AKIRIN2,UBE2W,FBXW7,CHMP1B,RHBDD2,RNF213,USP46,PINK1,UBE2Z,SPSB1,WDR26,EDEM3,DCAF11,RNF146,ZNRF1,NTAN1,DTX3L,UBXN2A,UBR1…
11_Member	GO Biological Processes	GO:0016567	protein ubiquitination	-10.6959	-8.54134	73/680	596,868,998,1499,4780,4799,5371,6477,7187,7320,7321,7324,7328,7332,7337,8239,8450,8454,8507,8916,9354,9474,9781,9921,10206,10475,10477,11060,11237,11342,23014,23077,23194,25793,25937,26046,27342,51130,51257,51322,54778,54793,54800,54926,55284,55294,55827,55832,55906,56970,57161,57630,57674,64207,65018,65264,79872,80176,80344,81603,81847,84937,113878,114907,123169,143279,151636,152006,197131,20084…	BCL2,CBLB,CDC42,CTNNB1,NFE2L2,NFX1,PML,SIAH1,TRAF3,UBE2B,UBE2D1,UBE2E1,UBE2H,UBE2L3,UBE3A,USP9X,CUL4B,CUL1,ENC1,HERC3,UBE4A,ATG5,RNF144A,RNF10,TRIM13,TRIM38,UBE2E3,WWP2,RNF24,RNF13,FBXO21,MYCBP2,FBXL7,FBXO7,WWTR1,LTN1,RABGEF1,ASB3,MARCHF2,WAC,RNF111,KCTD9,KLHL24,UBE2R2,UBE2W,FBXW7,DCAF6,CAND1,ZC4H2,ATXN7L3,PELI2,SH3RF1,RNF213,IRF2BPL,PINK1,UBE2Z,CBLL1,SPSB1,DCAF11,TRIM8,RNF146,ZNRF1,DTX2,FBXO32,L…
11_Member	GO Biological Processes	GO:0010498	proteasomal protein catabolic process	-8.25406	-6.35062	45/376	324,406,1452,1499,2629,4780,5371,5527,5698,5707,6477,7320,7328,8450,8454,8507,9354,9572,9575,9618,9695,10206,10475,10869,11060,23190,23194,23197,23510,25937,26046,29979,55122,55284,55294,55768,56886,57414,80176,80232,80267,80344,84937,165324,197131	APC,BMAL1,CSNK1A1,CTNNB1,GBA1,NFE2L2,PML,PPP2R5C,PSMB9,PSMD1,SIAH1,UBE2B,UBE2H,CUL4B,CUL1,ENC1,UBE4A,NR1D1,CLOCK,TRAF4,EDEM1,TRIM13,TRIM38,USP19,WWP2,UBXN4,FBXL7,FAF2,KCTD2,WWTR1,LTN1,UBQLN1,AKIRIN2,UBE2W,FBXW7,NGLY1,UGGT1,RHBDD2,SPSB1,WDR26,EDEM3,DCAF11,ZNRF1,UBXN2A,UBR1
11_Member	GO Biological Processes	GO:0043161	proteasome-mediated ubiquitin-dependent protein catabolic process	-7.03547	-5.26445	40/345	324,406,1452,1499,2629,4780,5371,5527,5707,6477,7320,7328,8450,8454,9354,9575,9618,9695,10206,10475,10869,11060,23190,23194,23197,23510,25937,26046,29979,55122,55284,55294,57414,80176,80232,80267,80344,84937,165324,197131	APC,BMAL1,CSNK1A1,CTNNB1,GBA1,NFE2L2,PML,PPP2R5C,PSMD1,SIAH1,UBE2B,UBE2H,CUL4B,CUL1,UBE4A,CLOCK,TRAF4,EDEM1,TRIM13,TRIM38,USP19,WWP2,UBXN4,FBXL7,FAF2,KCTD2,WWTR1,LTN1,UBQLN1,AKIRIN2,UBE2W,FBXW7,RHBDD2,SPSB1,WDR26,EDEM3,DCAF11,ZNRF1,UBXN2A,UBR1
11_Member	GO Biological Processes	GO:0070936	protein K48-linked ubiquitination	-5.23423	-3.69749	13/64	7320,7321,7324,7328,7337,8454,10475,10477,54926,81847,84937,151636,220441	UBE2B,UBE2D1,UBE2E1,UBE2H,UBE3A,CUL1,TRIM38,UBE2E3,UBE2R2,RNF146,ZNRF1,DTX3L,RNF152
11_Member	GO Biological Processes	GO:0000209	protein polyubiquitination	-4.67998	-3.20929	26/228	596,1499,7187,7320,7321,7324,7328,7332,7337,8454,9354,9781,10475,10477,11060,23194,54778,54926,55284,57161,57674,81847,84937,151636,220441,220972	BCL2,CTNNB1,TRAF3,UBE2B,UBE2D1,UBE2E1,UBE2H,UBE2L3,UBE3A,CUL1,UBE4A,RNF144A,TRIM38,UBE2E3,WWP2,FBXL7,RNF111,UBE2R2,UBE2W,PELI2,RNF213,RNF146,ZNRF1,DTX3L,RNF152,MARCHF8
12_Summary	GO Biological Processes	GO:0061061	muscle structure development	-17.4703	-14.5062	73/503	463,596,668,1073,1281,1293,1432,1499,1525,1655,1674,1756,1909,1910,2033,2034,2255,2273,3084,3235,3481,3688,3908,4015,4208,4627,4629,4773,5156,5159,5469,5530,5925,5978,6095,6497,6722,6840,6926,6934,7111,7291,7422,7474,7490,8837,9043,9444,9456,9474,9794,10370,10409,10521,10611,10791,11096,11214,25842,26471,26585,29766,51111,56261,58494,59269,79191,84159,85461,90410,92737,221496,283149,25,998,2697,3…	ZFHX3,BCL2,FOXL2,CFL2,COL3A1,COL6A3,MAPK14,CTNNB1,CXADR,DDX5,DES,DMD,EDNRA,EDNRB,EP300,EPAS1,FGF10,FHL1,NRG1,HOXD9,IGF2,ITGB1,LAMA2,LOX,MEF2C,MYH9,MYH11,NFATC2,PDGFRA,PDGFRB,MED1,PPP3CA,RB1,REST,RORA,SKI,SRF,SVIL,TBX3,TCF7L2,TMOD1,TWIST1,VEGFA,WNT5A,WT1,CFLAR,SPAG9,QKI,HOMER1,ATG5,MAML1,CITED2,BASP1,DDX17,PDLIM5,VAMP5,ADAMTS5,AKAP13,ASF1A,NUPR1,GREM1,TMOD3,KMT5B,GPCPD1,JAM2,HIVEP3,IRX3,ARID5B,TAN…
12_Member	GO Biological Processes	GO:0061061	muscle structure development	-17.4703	-14.5062	73/503	463,596,668,1073,1281,1293,1432,1499,1525,1655,1674,1756,1909,1910,2033,2034,2255,2273,3084,3235,3481,3688,3908,4015,4208,4627,4629,4773,5156,5159,5469,5530,5925,5978,6095,6497,6722,6840,6926,6934,7111,7291,7422,7474,7490,8837,9043,9444,9456,9474,9794,10370,10409,10521,10611,10791,11096,11214,25842,26471,26585,29766,51111,56261,58494,59269,79191,84159,85461,90410,92737,221496,283149	ZFHX3,BCL2,FOXL2,CFL2,COL3A1,COL6A3,MAPK14,CTNNB1,CXADR,DDX5,DES,DMD,EDNRA,EDNRB,EP300,EPAS1,FGF10,FHL1,NRG1,HOXD9,IGF2,ITGB1,LAMA2,LOX,MEF2C,MYH9,MYH11,NFATC2,PDGFRA,PDGFRB,MED1,PPP3CA,RB1,REST,RORA,SKI,SRF,SVIL,TBX3,TCF7L2,TMOD1,TWIST1,VEGFA,WNT5A,WT1,CFLAR,SPAG9,QKI,HOMER1,ATG5,MAML1,CITED2,BASP1,DDX17,PDLIM5,VAMP5,ADAMTS5,AKAP13,ASF1A,NUPR1,GREM1,TMOD3,KMT5B,GPCPD1,JAM2,HIVEP3,IRX3,ARID5B,TAN…
12_Member	GO Biological Processes	GO:0060537	muscle tissue development	-12.9378	-10.5304	50/329	25,596,668,998,1073,1281,1432,1525,1756,1909,2033,2697,3084,3235,3688,3720,4208,4629,5156,5159,5350,5469,5530,5925,6497,6722,6840,6926,7422,7474,7490,8837,9456,9474,9794,10370,10611,10791,11214,26471,26585,56261,56999,59269,79191,90410,92737,205428,221496,283149	ABL1,BCL2,FOXL2,CDC42,CFL2,COL3A1,MAPK14,CXADR,DMD,EDNRA,EP300,GJA1,NRG1,HOXD9,ITGB1,JARID2,MEF2C,MYH11,PDGFRA,PDGFRB,PLN,MED1,PPP3CA,RB1,SKI,SRF,SVIL,TBX3,VEGFA,WNT5A,WT1,CFLAR,HOMER1,ATG5,MAML1,CITED2,PDLIM5,VAMP5,AKAP13,NUPR1,GREM1,GPCPD1,ADAMTS9,HIVEP3,IRX3,IFT20,DNER,DIPK2A,LEMD2,BCL9L
12_Member	GO Biological Processes	GO:0042692	muscle cell differentiation	-12.9291	-10.5304	45/274	596,1073,1432,1499,1525,1756,1909,1910,2255,3084,3481,3688,4015,4208,4627,4629,4773,5156,5159,5530,5925,6095,6497,6722,6926,7111,7422,7490,8837,9043,9444,9456,9474,9794,10611,11096,11214,25842,26585,29766,58494,79191,85461,90410,92737	BCL2,CFL2,MAPK14,CTNNB1,CXADR,DMD,EDNRA,EDNRB,FGF10,NRG1,IGF2,ITGB1,LOX,MEF2C,MYH9,MYH11,NFATC2,PDGFRA,PDGFRB,PPP3CA,RB1,RORA,SKI,SRF,TBX3,TMOD1,VEGFA,WT1,CFLAR,SPAG9,QKI,HOMER1,ATG5,MAML1,PDLIM5,ADAMTS5,AKAP13,ASF1A,GREM1,TMOD3,JAM2,IRX3,TANC1,IFT20,DNER
12_Member	GO Biological Processes	GO:0051146	striated muscle cell differentiation	-11.2234	-8.99161	36/207	596,1073,1432,1525,3084,3481,3688,4208,4627,4629,4773,5156,5159,5530,5925,6497,6722,6926,7111,7422,7490,8837,9043,9456,9474,9794,10611,11096,11214,26585,29766,58494,79191,85461,90410,92737	BCL2,CFL2,MAPK14,CXADR,NRG1,IGF2,ITGB1,MEF2C,MYH9,MYH11,NFATC2,PDGFRA,PDGFRB,PPP3CA,RB1,SKI,SRF,TBX3,TMOD1,VEGFA,WT1,CFLAR,SPAG9,HOMER1,ATG5,MAML1,PDLIM5,ADAMTS5,AKAP13,GREM1,TMOD3,JAM2,IRX3,TANC1,IFT20,DNER
12_Member	GO Biological Processes	GO:0035051	cardiocyte differentiation	-10.6544	-8.50984	26/118	998,1525,1909,3084,3624,3688,4208,4629,5156,5159,5978,6722,6926,7291,7422,7490,9464,9474,9794,10370,10611,11214,26585,27250,79191,90410	CDC42,CXADR,EDNRA,NRG1,INHBA,ITGB1,MEF2C,MYH11,PDGFRA,PDGFRB,REST,SRF,TBX3,TWIST1,VEGFA,WT1,HAND2,ATG5,MAML1,CITED2,PDLIM5,AKAP13,GREM1,PDCD4,IRX3,IFT20
12_Member	GO Biological Processes	GO:0048738	cardiac muscle tissue development	-8.10368	-6.21872	29/185	25,998,1525,1909,2697,3084,3688,3720,4208,4629,5156,5159,5350,5469,6497,6722,6926,7422,7474,7490,9474,9794,10611,11214,26585,56999,79191,90410,205428	ABL1,CDC42,CXADR,EDNRA,GJA1,NRG1,ITGB1,JARID2,MEF2C,MYH11,PDGFRA,PDGFRB,PLN,MED1,SKI,SRF,TBX3,VEGFA,WNT5A,WT1,ATG5,MAML1,PDLIM5,AKAP13,GREM1,ADAMTS9,IRX3,IFT20,DIPK2A
12_Member	GO Biological Processes	GO:0014706	striated muscle tissue development	-7.78401	-5.93213	29/191	25,998,1525,1909,2697,3084,3688,3720,4208,4629,5156,5159,5350,5469,6497,6722,6926,7422,7474,7490,9474,9794,10611,11214,26585,56999,79191,90410,205428	ABL1,CDC42,CXADR,EDNRA,GJA1,NRG1,ITGB1,JARID2,MEF2C,MYH11,PDGFRA,PDGFRB,PLN,MED1,SKI,SRF,TBX3,VEGFA,WNT5A,WT1,ATG5,MAML1,PDLIM5,AKAP13,GREM1,ADAMTS9,IRX3,IFT20,DIPK2A
12_Member	GO Biological Processes	GO:0055007	cardiac muscle cell differentiation	-7.05466	-5.27804	18/88	1525,3084,3688,4208,4629,5156,5159,6722,6926,7422,7490,9474,9794,10611,11214,26585,79191,90410	CXADR,NRG1,ITGB1,MEF2C,MYH11,PDGFRA,PDGFRB,SRF,TBX3,VEGFA,WT1,ATG5,MAML1,PDLIM5,AKAP13,GREM1,IRX3,IFT20
12_Member	GO Biological Processes	GO:0055001	muscle cell development	-6.83881	-5.09215	25/164	596,1073,1525,1756,1909,3688,4015,4629,4773,5156,5159,5530,6497,6722,6926,7111,7422,8837,9456,9474,9794,10611,11214,29766,92737	BCL2,CFL2,CXADR,DMD,EDNRA,ITGB1,LOX,MYH11,NFATC2,PDGFRA,PDGFRB,PPP3CA,SKI,SRF,TBX3,TMOD1,VEGFA,CFLAR,HOMER1,ATG5,MAML1,PDLIM5,AKAP13,TMOD3,DNER
12_Member	GO Biological Processes	GO:0055006	cardiac cell development	-4.85847	-3.36708	13/69	1525,3624,4629,5156,5159,6722,6926,7422,9474,9794,10611,11214,27250	CXADR,INHBA,MYH11,PDGFRA,PDGFRB,SRF,TBX3,VEGFA,ATG5,MAML1,PDLIM5,AKAP13,PDCD4
12_Member	GO Biological Processes	GO:0055013	cardiac muscle cell development	-3.95331	-2.58245	11/62	1525,4629,5156,5159,6722,6926,7422,9474,9794,10611,11214	CXADR,MYH11,PDGFRA,PDGFRB,SRF,TBX3,VEGFA,ATG5,MAML1,PDLIM5,AKAP13
13_Summary	GO Biological Processes	GO:0043408	regulation of MAPK cascade	-17.1183	-14.1754	88/694	25,155,351,634,920,998,1499,1902,1969,2149,2255,2260,2308,2335,2629,2633,2885,3084,3156,3265,3357,3480,3481,3486,3624,3643,3717,3791,4208,4216,5062,5156,5159,5663,6091,6386,6464,6789,7057,7078,7162,7187,7422,7474,8325,8767,8829,8837,8844,8877,9043,9448,9464,9618,9770,9821,10114,10253,10318,10392,10457,10494,10550,10912,10979,11214,11329,25865,27250,29969,51339,51384,51763,55294,55885,56981,57161,…	ABL1,ADRB3,APP,CEACAM1,CD4,CDC42,CTNNB1,LPAR1,EPHA2,F2R,FGF10,FGFR1,FOXO1,FN1,GBA1,GBP1,GRB2,NRG1,HMGCR,HRAS,HTR2B,IGF1R,IGF2,IGFBP3,INHBA,INSR,JAK2,KDR,MEF2C,MAP3K4,PAK2,PDGFRA,PDGFRB,PSEN1,ROBO1,SDCBP,SHC1,STK4,THBS1,TIMP3,TPBG,TRAF3,VEGFA,WNT5A,FZD8,RIPK2,NRP1,CFLAR,KSR1,SPHK1,SPAG9,MAP4K4,HAND2,TRAF4,RASSF2,RB1CC1,HIPK3,SPRY2,TNIP1,NOD1,GPNMB,STK25,ARL6IP5,GADD45G,FERMT2,AKAP13,STK38,PRKD2,PD…
13_Member	GO Biological Processes	GO:0043408	regulation of MAPK cascade	-17.1183	-14.1754	88/694	25,155,351,634,920,998,1499,1902,1969,2149,2255,2260,2308,2335,2629,2633,2885,3084,3156,3265,3357,3480,3481,3486,3624,3643,3717,3791,4208,4216,5062,5156,5159,5663,6091,6386,6464,6789,7057,7078,7162,7187,7422,7474,8325,8767,8829,8837,8844,8877,9043,9448,9464,9618,9770,9821,10114,10253,10318,10392,10457,10494,10550,10912,10979,11214,11329,25865,27250,29969,51339,51384,51763,55294,55885,56981,57161,…	ABL1,ADRB3,APP,CEACAM1,CD4,CDC42,CTNNB1,LPAR1,EPHA2,F2R,FGF10,FGFR1,FOXO1,FN1,GBA1,GBP1,GRB2,NRG1,HMGCR,HRAS,HTR2B,IGF1R,IGF2,IGFBP3,INHBA,INSR,JAK2,KDR,MEF2C,MAP3K4,PAK2,PDGFRA,PDGFRB,PSEN1,ROBO1,SDCBP,SHC1,STK4,THBS1,TIMP3,TPBG,TRAF3,VEGFA,WNT5A,FZD8,RIPK2,NRP1,CFLAR,KSR1,SPHK1,SPAG9,MAP4K4,HAND2,TRAF4,RASSF2,RB1CC1,HIPK3,SPRY2,TNIP1,NOD1,GPNMB,STK25,ARL6IP5,GADD45G,FERMT2,AKAP13,STK38,PRKD2,PD…
13_Member	GO Biological Processes	GO:0043410	positive regulation of MAPK cascade	-11.9437	-9.6279	62/496	25,155,351,920,998,1499,1902,2149,2255,2260,3084,3265,3357,3480,3481,3486,3624,3643,3717,3791,4208,4216,5156,5159,5663,6091,6386,6464,7057,7162,7187,7422,7474,8325,8767,8829,8837,8844,8877,9043,9464,9618,9770,9821,10253,10392,10457,10494,10550,10912,10979,11214,25865,51384,55294,57161,57551,57630,85458,114897,222166,388121	ABL1,ADRB3,APP,CD4,CDC42,CTNNB1,LPAR1,F2R,FGF10,FGFR1,NRG1,HRAS,HTR2B,IGF1R,IGF2,IGFBP3,INHBA,INSR,JAK2,KDR,MEF2C,MAP3K4,PDGFRA,PDGFRB,PSEN1,ROBO1,SDCBP,SHC1,THBS1,TPBG,TRAF3,VEGFA,WNT5A,FZD8,RIPK2,NRP1,CFLAR,KSR1,SPHK1,SPAG9,HAND2,TRAF4,RASSF2,RB1CC1,SPRY2,NOD1,GPNMB,STK25,ARL6IP5,GADD45G,FERMT2,AKAP13,PRKD2,WNT16,FBXW7,PELI2,TAOK1,SH3RF1,DIXDC1,C1QTNF1,MTURN,TNFAIP8L3
13_Member	GO Biological Processes	GO:0070372	regulation of ERK1 and ERK2 cascade	-5.80857	-4.19273	35/315	25,351,634,920,1969,2149,2255,2335,2633,3084,3265,3357,3624,3791,5156,5159,6464,7078,7162,8767,8829,8837,9464,10253,10318,10392,10457,10979,25865,55294,55885,154043,161742,222166,388121	ABL1,APP,CEACAM1,CD4,EPHA2,F2R,FGF10,FN1,GBP1,NRG1,HRAS,HTR2B,INHBA,KDR,PDGFRA,PDGFRB,SHC1,TIMP3,TPBG,RIPK2,NRP1,CFLAR,HAND2,SPRY2,TNIP1,NOD1,GPNMB,FERMT2,PRKD2,FBXW7,LMO3,CNKSR3,SPRED1,MTURN,TNFAIP8L3
13_Member	GO Biological Processes	GO:0070374	positive regulation of ERK1 and ERK2 cascade	-4.84977	-3.36057	26/223	25,351,920,2149,2255,3084,3265,3357,3624,3791,5156,5159,6464,7162,8767,8829,8837,9464,10253,10392,10457,10979,25865,55294,222166,388121	ABL1,APP,CD4,F2R,FGF10,NRG1,HRAS,HTR2B,INHBA,KDR,PDGFRA,PDGFRB,SHC1,TPBG,RIPK2,NRP1,CFLAR,HAND2,SPRY2,NOD1,GPNMB,FERMT2,PRKD2,FBXW7,MTURN,TNFAIP8L3
14_Summary	GO Biological Processes	GO:0002520	immune system development	-16.1215	-13.2181	90/746	25,103,301,351,558,567,596,677,868,920,998,1054,1397,1432,1499,1969,2033,2034,2255,2316,2323,2539,2629,2737,3148,3205,3214,3428,3600,3601,3624,3688,3696,3707,3717,3720,3791,4094,4208,4211,4627,4643,5156,5371,5469,5663,5803,5925,5978,6095,6659,6722,6789,6794,6932,7037,7422,7474,8325,8544,8767,8879,9464,9474,9678,9734,9759,9991,10014,10100,10163,10234,10312,10370,10468,23054,23228,25793,25939,27086…	ABL1,ADAR,ANXA1,APP,AXL,B2M,BCL2,ZFP36L1,CBLB,CD4,CDC42,CEBPG,CRIP2,MAPK14,CTNNB1,EPHA2,EP300,EPAS1,FGF10,FLNA,FLT3LG,G6PD,GBA1,GLI3,HMGB2,HOXA9,HOXB4,IFI16,IL15,IL15RA,INHBA,ITGB1,ITGB8,ITPKB,JAK2,JARID2,KDR,MAF,MEF2C,MEIS1,MYH9,MYO1E,PDGFRA,PML,MED1,PSEN1,PTPRZ1,RB1,REST,RORA,SOX4,SRF,STK4,STK11,TCF7,TFRC,VEGFA,WNT5A,FZD8,PIR,RIPK2,SGPL1,HAND2,ATG5,PHF14,HDAC9,HDAC4,PTBP3,HDAC5,TSPAN2,WASF2,LRR…
14_Member	GO Biological Processes	GO:0002520	immune system development	-16.1215	-13.2181	90/746	25,103,301,351,558,567,596,677,868,920,998,1054,1397,1432,1499,1969,2033,2034,2255,2316,2323,2539,2629,2737,3148,3205,3214,3428,3600,3601,3624,3688,3696,3707,3717,3720,3791,4094,4208,4211,4627,4643,5156,5371,5469,5663,5803,5925,5978,6095,6659,6722,6789,6794,6932,7037,7422,7474,8325,8544,8767,8879,9464,9474,9678,9734,9759,9991,10014,10100,10163,10234,10312,10370,10468,23054,23228,25793,25939,27086…	ABL1,ADAR,ANXA1,APP,AXL,B2M,BCL2,ZFP36L1,CBLB,CD4,CDC42,CEBPG,CRIP2,MAPK14,CTNNB1,EPHA2,EP300,EPAS1,FGF10,FLNA,FLT3LG,G6PD,GBA1,GLI3,HMGB2,HOXA9,HOXB4,IFI16,IL15,IL15RA,INHBA,ITGB1,ITGB8,ITPKB,JAK2,JARID2,KDR,MAF,MEF2C,MEIS1,MYH9,MYO1E,PDGFRA,PML,MED1,PSEN1,PTPRZ1,RB1,REST,RORA,SOX4,SRF,STK4,STK11,TCF7,TFRC,VEGFA,WNT5A,FZD8,PIR,RIPK2,SGPL1,HAND2,ATG5,PHF14,HDAC9,HDAC4,PTBP3,HDAC5,TSPAN2,WASF2,LRR…
14_Member	GO Biological Processes	GO:0048534	hematopoietic or lymphoid organ development	-15.9371	-13.0661	86/699	25,103,301,351,558,567,596,677,920,998,1054,1397,1432,1499,1969,2033,2034,2255,2316,2323,2539,2629,2737,3205,3214,3428,3600,3601,3624,3688,3696,3707,3717,3720,3791,4094,4208,4211,4627,4643,5156,5371,5469,5663,5803,5925,5978,6095,6659,6722,6789,6794,6932,7037,7422,7474,8325,8544,8767,8879,9464,9474,9678,9734,9759,9991,10014,10100,10163,10234,10312,10370,10468,23054,23228,25793,27086,29766,30061,51…	ABL1,ADAR,ANXA1,APP,AXL,B2M,BCL2,ZFP36L1,CD4,CDC42,CEBPG,CRIP2,MAPK14,CTNNB1,EPHA2,EP300,EPAS1,FGF10,FLNA,FLT3LG,G6PD,GBA1,GLI3,HOXA9,HOXB4,IFI16,IL15,IL15RA,INHBA,ITGB1,ITGB8,ITPKB,JAK2,JARID2,KDR,MAF,MEF2C,MEIS1,MYH9,MYO1E,PDGFRA,PML,MED1,PSEN1,PTPRZ1,RB1,REST,RORA,SOX4,SRF,STK4,STK11,TCF7,TFRC,VEGFA,WNT5A,FZD8,PIR,RIPK2,SGPL1,HAND2,ATG5,PHF14,HDAC9,HDAC4,PTBP3,HDAC5,TSPAN2,WASF2,LRRC17,TCIRG1,…
14_Member	GO Biological Processes	GO:0030097	hemopoiesis	-15.3937	-12.647	81/649	25,103,301,351,558,567,596,677,920,998,1054,1397,1432,1499,1969,2033,2034,2316,2323,2539,2629,2737,3205,3214,3428,3600,3601,3624,3688,3696,3707,3717,3791,4094,4208,4211,4627,4643,5156,5371,5469,5663,5803,5925,5978,6095,6659,6722,6789,6794,6932,7037,7422,7474,8325,8544,8767,8879,9474,9678,9734,9759,9991,10014,10100,10163,10312,10370,10468,23054,23228,25793,27086,29766,51043,54838,54861,56975,64421…	ABL1,ADAR,ANXA1,APP,AXL,B2M,BCL2,ZFP36L1,CD4,CDC42,CEBPG,CRIP2,MAPK14,CTNNB1,EPHA2,EP300,EPAS1,FLNA,FLT3LG,G6PD,GBA1,GLI3,HOXA9,HOXB4,IFI16,IL15,IL15RA,INHBA,ITGB1,ITGB8,ITPKB,JAK2,KDR,MAF,MEF2C,MEIS1,MYH9,MYO1E,PDGFRA,PML,MED1,PSEN1,PTPRZ1,RB1,REST,RORA,SOX4,SRF,STK4,STK11,TCF7,TFRC,VEGFA,WNT5A,FZD8,PIR,RIPK2,SGPL1,ATG5,PHF14,HDAC9,HDAC4,PTBP3,HDAC5,TSPAN2,WASF2,TCIRG1,CITED2,FST,NCOA6,PLCL2,FBX…
14_Member	GO Biological Processes	GO:0001775	cell activation	-11.9351	-9.62415	77/695	25,102,301,351,558,567,596,677,712,868,914,920,926,1054,1191,1281,1432,1499,1525,2033,2149,2316,2335,2629,2737,3205,3430,3600,3601,3688,3696,3707,3717,4035,4192,4208,4478,4627,5156,5327,5359,5530,5663,5873,5912,6095,6622,6659,6722,6794,6813,6932,7551,8013,8325,8440,8767,8773,8934,9474,9678,9734,9759,10014,10312,10672,23228,25793,27086,27342,51043,51561,56892,60437,64421,84542,96459	ABL1,ADAM10,ANXA1,APP,AXL,B2M,BCL2,ZFP36L1,C1QA,CBLB,CD2,CD4,CD8B,CEBPG,CLU,COL3A1,MAPK14,CTNNB1,CXADR,EP300,F2R,FLNA,FN1,GBA1,GLI3,HOXA9,IFI35,IL15,IL15RA,ITGB1,ITGB8,ITPKB,JAK2,LRP1,MDK,MEF2C,MSN,MYH9,PDGFRA,PLAT,PLSCR1,PPP3CA,PSEN1,RAB27A,RAP2B,RORA,SNCA,SOX4,SRF,STK11,STXBP2,TCF7,ZNF3,NR4A3,FZD8,NCK2,RIPK2,SNAP23,RAB29,ATG5,PHF14,HDAC9,HDAC4,HDAC5,TCIRG1,GNA13,PLCL2,FBXO7,FOXP1,RABGEF1,ZBTB7B…
14_Member	GO Biological Processes	GO:0030099	myeloid cell differentiation	-10.6545	-8.50984	40/260	103,351,920,998,1054,1432,1499,1969,2033,2034,2316,2539,2629,3428,3600,3624,3696,3717,4094,4208,4211,4627,5371,5469,5663,5925,6722,7037,7422,8544,9991,10100,10163,10312,10370,23054,27086,29766,54861,56975	ADAR,APP,CD4,CDC42,CEBPG,MAPK14,CTNNB1,EPHA2,EP300,EPAS1,FLNA,G6PD,GBA1,IFI16,IL15,INHBA,ITGB8,JAK2,MAF,MEF2C,MEIS1,MYH9,PML,MED1,PSEN1,RB1,SRF,TFRC,VEGFA,PIR,PTBP3,TSPAN2,WASF2,TCIRG1,CITED2,NCOA6,FOXP1,TMOD3,SNRK,FAM20C
14_Member	GO Biological Processes	GO:0045321	leukocyte activation	-10.1033	-8.00251	64/575	25,102,301,351,558,567,596,677,712,868,914,920,926,1054,1191,1499,1525,2033,2629,2737,3430,3600,3601,3688,3696,3707,3717,4192,4208,4478,4627,5530,5663,5873,6095,6622,6659,6722,6794,6813,6932,7551,8013,8325,8440,8767,8773,8934,9474,9678,9734,9759,10014,10312,23228,25793,27086,27342,51043,51561,60437,64421,84542,96459	ABL1,ADAM10,ANXA1,APP,AXL,B2M,BCL2,ZFP36L1,C1QA,CBLB,CD2,CD4,CD8B,CEBPG,CLU,CTNNB1,CXADR,EP300,GBA1,GLI3,IFI35,IL15,IL15RA,ITGB1,ITGB8,ITPKB,JAK2,MDK,MEF2C,MSN,MYH9,PPP3CA,PSEN1,RAB27A,RORA,SNCA,SOX4,SRF,STK11,STXBP2,TCF7,ZNF3,NR4A3,FZD8,NCK2,RIPK2,SNAP23,RAB29,ATG5,PHF14,HDAC9,HDAC4,HDAC5,TCIRG1,PLCL2,FBXO7,FOXP1,RABGEF1,ZBTB7B,IL23A,CDH26,DCLRE1C,SANBR,FNIP1
14_Member	GO Biological Processes	GO:0002521	leukocyte differentiation	-9.99093	-7.91045	50/394	25,301,351,558,567,596,677,920,998,1054,1432,1499,1969,2033,2629,2737,3428,3600,3601,3688,3696,3707,4627,5469,5663,6095,6659,6722,6794,6932,7037,7422,8325,8544,8767,9474,9678,9734,9759,10014,10100,10312,10370,23228,25793,27086,51043,56975,64421,96459	ABL1,ANXA1,APP,AXL,B2M,BCL2,ZFP36L1,CD4,CDC42,CEBPG,MAPK14,CTNNB1,EPHA2,EP300,GBA1,GLI3,IFI16,IL15,IL15RA,ITGB1,ITGB8,ITPKB,MYH9,MED1,PSEN1,RORA,SOX4,SRF,STK11,TCF7,TFRC,VEGFA,FZD8,PIR,RIPK2,ATG5,PHF14,HDAC9,HDAC4,HDAC5,TSPAN2,TCIRG1,CITED2,PLCL2,FBXO7,FOXP1,ZBTB7B,FAM20C,DCLRE1C,FNIP1
14_Member	GO Biological Processes	GO:1903131	mononuclear cell differentiation	-8.90325	-6.93911	42/321	25,301,558,567,596,677,920,1054,1499,2033,2629,2737,3428,3600,3601,3688,3696,3707,4627,5469,5663,6095,6659,6722,6794,6932,7422,8325,8544,8767,9474,9678,9734,9759,10014,10312,23228,25793,27086,51043,64421,96459	ABL1,ANXA1,AXL,B2M,BCL2,ZFP36L1,CD4,CEBPG,CTNNB1,EP300,GBA1,GLI3,IFI16,IL15,IL15RA,ITGB1,ITGB8,ITPKB,MYH9,MED1,PSEN1,RORA,SOX4,SRF,STK11,TCF7,VEGFA,FZD8,PIR,RIPK2,ATG5,PHF14,HDAC9,HDAC4,HDAC5,TCIRG1,PLCL2,FBXO7,FOXP1,ZBTB7B,DCLRE1C,FNIP1
14_Member	GO Biological Processes	GO:0046649	lymphocyte activation	-8.15684	-6.26824	51/459	25,301,558,567,596,677,868,914,920,926,1054,1499,1525,2033,2629,2737,3600,3601,3688,3707,4192,4208,4478,4627,5530,5663,5873,6095,6659,6722,6794,6932,8325,8440,8767,8934,9474,9678,9734,9759,10014,10312,23228,25793,27086,51043,51561,60437,64421,84542,96459	ABL1,ANXA1,AXL,B2M,BCL2,ZFP36L1,CBLB,CD2,CD4,CD8B,CEBPG,CTNNB1,CXADR,EP300,GBA1,GLI3,IL15,IL15RA,ITGB1,ITPKB,MDK,MEF2C,MSN,MYH9,PPP3CA,PSEN1,RAB27A,RORA,SOX4,SRF,STK11,TCF7,FZD8,NCK2,RIPK2,RAB29,ATG5,PHF14,HDAC9,HDAC4,HDAC5,TCIRG1,PLCL2,FBXO7,FOXP1,ZBTB7B,IL23A,CDH26,DCLRE1C,SANBR,FNIP1
14_Member	GO Biological Processes	GO:0030098	lymphocyte differentiation	-7.19019	-5.39777	35/276	25,301,558,567,596,677,920,1054,1499,2033,2629,2737,3600,3601,3688,3707,6095,6659,6722,6794,6932,8325,8767,9474,9678,9734,9759,10014,10312,23228,25793,27086,51043,64421,96459	ABL1,ANXA1,AXL,B2M,BCL2,ZFP36L1,CD4,CEBPG,CTNNB1,EP300,GBA1,GLI3,IL15,IL15RA,ITGB1,ITPKB,RORA,SOX4,SRF,STK11,TCF7,FZD8,RIPK2,ATG5,PHF14,HDAC9,HDAC4,HDAC5,TCIRG1,PLCL2,FBXO7,FOXP1,ZBTB7B,DCLRE1C,FNIP1
14_Member	GO Biological Processes	GO:0042110	T cell activation	-6.84064	-5.09266	36/298	25,301,567,596,677,868,914,920,926,1499,1525,2629,2737,3600,3707,4192,4478,4627,5530,5663,5873,6095,6659,6722,6794,6932,8325,8440,8767,8934,9474,10312,27086,51043,51561,60437	ABL1,ANXA1,B2M,BCL2,ZFP36L1,CBLB,CD2,CD4,CD8B,CTNNB1,CXADR,GBA1,GLI3,IL15,ITPKB,MDK,MSN,MYH9,PPP3CA,PSEN1,RAB27A,RORA,SOX4,SRF,STK11,TCF7,FZD8,NCK2,RIPK2,RAB29,ATG5,TCIRG1,FOXP1,ZBTB7B,IL23A,CDH26
14_Member	GO Biological Processes	GO:0002573	myeloid leukocyte differentiation	-6.21955	-4.54321	21/131	351,920,998,1432,1499,1969,2629,3428,3600,3696,4627,5469,5663,7037,7422,8544,10100,10312,10370,27086,56975	APP,CD4,CDC42,MAPK14,CTNNB1,EPHA2,GBA1,IFI16,IL15,ITGB8,MYH9,MED1,PSEN1,TFRC,VEGFA,PIR,TSPAN2,TCIRG1,CITED2,FOXP1,FAM20C
14_Member	GO Biological Processes	GO:0033077	T cell differentiation in thymus	-5.31424	-3.76256	13/63	25,567,596,677,1499,2629,2737,3707,6722,6794,8325,8767,9474	ABL1,B2M,BCL2,ZFP36L1,CTNNB1,GBA1,GLI3,ITPKB,SRF,STK11,FZD8,RIPK2,ATG5
14_Member	GO Biological Processes	GO:0030217	T cell differentiation	-4.99021	-3.48546	22/168	25,301,567,596,677,920,1499,2629,2737,3600,3707,6095,6659,6722,6794,6932,8325,8767,9474,10312,27086,51043	ABL1,ANXA1,B2M,BCL2,ZFP36L1,CD4,CTNNB1,GBA1,GLI3,IL15,ITPKB,RORA,SOX4,SRF,STK11,TCF7,FZD8,RIPK2,ATG5,TCIRG1,FOXP1,ZBTB7B
14_Member	GO Biological Processes	GO:0046631	alpha-beta T cell activation	-2.77716	-1.62526	12/97	25,301,596,868,2737,3600,6095,8767,10312,27086,51043,60437	ABL1,ANXA1,BCL2,CBLB,GLI3,IL15,RORA,RIPK2,TCIRG1,FOXP1,ZBTB7B,CDH26
15_Summary	GO Biological Processes	GO:0002009	morphogenesis of an epithelium	-15.9333	-13.0661	66/453	25,585,596,634,998,1289,1499,1522,1909,1969,2255,2316,2737,2885,3214,3400,3678,3688,3791,4208,4313,4323,4478,4804,5371,5469,5663,5754,6497,6654,6659,6722,6789,6926,7291,7422,7424,7474,7490,7852,8829,8915,9464,9953,10253,10370,10413,10468,10653,10672,10765,23245,23616,25865,26160,26585,29072,51384,56963,57619,79191,84870,90410,129880,157506,342184,1281,3084,3624,4087,4146,6091,51301,668,677,1749,1…	ABL1,BBS4,BCL2,CEACAM1,CDC42,COL5A1,CTNNB1,CTSZ,EDNRA,EPHA2,FGF10,FLNA,GLI3,GRB2,HOXB4,ID4,ITGA5,ITGB1,KDR,MEF2C,MMP2,MMP14,MSN,NGFR,PML,MED1,PSEN1,PTK7,SKI,SOS1,SOX4,SRF,STK4,TBX3,TWIST1,VEGFA,VEGFC,WNT5A,WT1,CXCR4,NRP1,BCL10,HAND2,HS3ST3B1,SPRY2,CITED2,YAP1,FST,SPINT2,GNA13,KDM5B,ASTN2,SH3BP1,PRKD2,IFT172,GREM1,SETD2,WNT16,RGMA,SHROOM3,IRX3,RSPO3,IFT20,BBS5,RDH10,FMN1,COL3A1,NRG1,INHBA,SMAD2,MA…
15_Member	GO Biological Processes	GO:0002009	morphogenesis of an epithelium	-15.9333	-13.0661	66/453	25,585,596,634,998,1289,1499,1522,1909,1969,2255,2316,2737,2885,3214,3400,3678,3688,3791,4208,4313,4323,4478,4804,5371,5469,5663,5754,6497,6654,6659,6722,6789,6926,7291,7422,7424,7474,7490,7852,8829,8915,9464,9953,10253,10370,10413,10468,10653,10672,10765,23245,23616,25865,26160,26585,29072,51384,56963,57619,79191,84870,90410,129880,157506,342184	ABL1,BBS4,BCL2,CEACAM1,CDC42,COL5A1,CTNNB1,CTSZ,EDNRA,EPHA2,FGF10,FLNA,GLI3,GRB2,HOXB4,ID4,ITGA5,ITGB1,KDR,MEF2C,MMP2,MMP14,MSN,NGFR,PML,MED1,PSEN1,PTK7,SKI,SOS1,SOX4,SRF,STK4,TBX3,TWIST1,VEGFA,VEGFC,WNT5A,WT1,CXCR4,NRP1,BCL10,HAND2,HS3ST3B1,SPRY2,CITED2,YAP1,FST,SPINT2,GNA13,KDM5B,ASTN2,SH3BP1,PRKD2,IFT172,GREM1,SETD2,WNT16,RGMA,SHROOM3,IRX3,RSPO3,IFT20,BBS5,RDH10,FMN1
15_Member	GO Biological Processes	GO:0048729	tissue morphogenesis	-14.7112	-12.0749	73/565	25,585,596,634,998,1281,1289,1499,1522,1909,1969,2255,2316,2737,2885,3084,3214,3400,3624,3678,3688,3791,4087,4146,4208,4313,4323,4478,4804,5371,5469,5663,5754,6091,6497,6654,6659,6722,6789,6926,7291,7422,7424,7474,7490,7852,8829,8915,9464,9953,10253,10370,10413,10468,10653,10672,10765,23245,23616,25865,26160,26585,29072,51301,51384,56963,57619,79191,84870,90410,129880,157506,342184	ABL1,BBS4,BCL2,CEACAM1,CDC42,COL3A1,COL5A1,CTNNB1,CTSZ,EDNRA,EPHA2,FGF10,FLNA,GLI3,GRB2,NRG1,HOXB4,ID4,INHBA,ITGA5,ITGB1,KDR,SMAD2,MATN1,MEF2C,MMP2,MMP14,MSN,NGFR,PML,MED1,PSEN1,PTK7,ROBO1,SKI,SOS1,SOX4,SRF,STK4,TBX3,TWIST1,VEGFA,VEGFC,WNT5A,WT1,CXCR4,NRP1,BCL10,HAND2,HS3ST3B1,SPRY2,CITED2,YAP1,FST,SPINT2,GNA13,KDM5B,ASTN2,SH3BP1,PRKD2,IFT172,GREM1,SETD2,GCNT4,WNT16,RGMA,SHROOM3,IRX3,RSPO3,IFT20,…
15_Member	GO Biological Processes	GO:0048598	embryonic morphogenesis	-12.5861	-10.2185	70/582	25,585,668,677,1499,1749,1889,1909,1969,2200,2202,2255,2335,2737,2885,3205,3214,3235,3357,3481,3624,3678,3688,3693,4087,4208,4313,4323,4646,5156,5469,5663,5754,6497,6654,6659,6722,6789,6926,7291,7424,7474,8013,8915,9464,9742,10049,10253,10370,10413,10653,23528,25836,26160,26585,27077,29072,51339,51384,51761,56963,57619,64388,79191,84870,123169,125488,129880,157506,100131390	ABL1,BBS4,FOXL2,ZFP36L1,CTNNB1,DLX5,ECE1,EDNRA,EPHA2,FBN1,EFEMP1,FGF10,FN1,GLI3,GRB2,HOXA9,HOXB4,HOXD9,HTR2B,IGF2,INHBA,ITGA5,ITGB1,ITGB5,SMAD2,MEF2C,MMP2,MMP14,MYO6,PDGFRA,MED1,PSEN1,PTK7,SKI,SOS1,SOX4,SRF,STK4,TBX3,TWIST1,VEGFC,WNT5A,NR4A3,BCL10,HAND2,IFT140,DNAJB6,SPRY2,CITED2,YAP1,SPINT2,ZNF281,NIPBL,IFT172,GREM1,B9D1,SETD2,DACT1,WNT16,ATP8A2,RGMA,SHROOM3,GREM2,IRX3,RSPO3,LEO1,TTC39C,BBS5,RDH…
15_Member	GO Biological Processes	GO:0009792	embryo development ending in birth or egg hatching	-11.5843	-9.30136	74/665	25,102,405,585,639,677,1281,1499,1889,1909,1969,2033,2034,2260,2737,2885,3203,3205,3214,3235,3481,3633,3688,4071,4082,4087,4097,4323,4627,4643,4849,5156,5469,5663,5754,6497,6498,6659,6722,6789,6926,7291,7320,7422,7474,7779,8915,9464,9742,10049,10087,10370,10413,10653,10672,10742,25836,26160,27077,29072,51339,51763,55122,56006,56243,56963,57619,80790,84870,85451,91746,92521,123920,157506	ABL1,ADAM10,ARNT,BBS4,PRDM1,ZFP36L1,COL3A1,CTNNB1,ECE1,EDNRA,EPHA2,EP300,EPAS1,FGFR1,GLI3,GRB2,HOXA6,HOXA9,HOXB4,HOXD9,IGF2,INPP5B,ITGB1,TM4SF1,MARCKS,SMAD2,MAFG,MMP14,MYH9,MYO1E,CNOT3,PDGFRA,MED1,PSEN1,PTK7,SKI,SKIL,SOX4,SRF,STK4,TBX3,TWIST1,UBE2B,VEGFA,WNT5A,SLC30A1,BCL10,HAND2,IFT140,DNAJB6,CERT1,CITED2,YAP1,SPINT2,GNA13,RAI2,NIPBL,IFT172,B9D1,SETD2,DACT1,INPP5K,AKIRIN2,SMG9,KIAA1217,RGMA,SHRO…
15_Member	GO Biological Processes	GO:0043009	chordate embryonic development	-11.4153	-9.15443	72/643	25,102,405,585,639,677,1281,1499,1889,1909,1969,2033,2034,2260,2737,2885,3203,3205,3214,3235,3481,3633,3688,4071,4082,4087,4097,4323,4627,4643,4849,5156,5469,5663,5754,6497,6498,6659,6722,6789,6926,7291,7320,7422,7474,7779,8915,9464,9742,10049,10087,10370,10413,10653,10672,25836,26160,27077,29072,51339,51763,56006,56243,56963,57619,80790,84870,85451,91746,92521,123920,157506	ABL1,ADAM10,ARNT,BBS4,PRDM1,ZFP36L1,COL3A1,CTNNB1,ECE1,EDNRA,EPHA2,EP300,EPAS1,FGFR1,GLI3,GRB2,HOXA6,HOXA9,HOXB4,HOXD9,IGF2,INPP5B,ITGB1,TM4SF1,MARCKS,SMAD2,MAFG,MMP14,MYH9,MYO1E,CNOT3,PDGFRA,MED1,PSEN1,PTK7,SKI,SKIL,SOX4,SRF,STK4,TBX3,TWIST1,UBE2B,VEGFA,WNT5A,SLC30A1,BCL10,HAND2,IFT140,DNAJB6,CERT1,CITED2,YAP1,SPINT2,GNA13,NIPBL,IFT172,B9D1,SETD2,DACT1,INPP5K,SMG9,KIAA1217,RGMA,SHROOM3,CMIP,RSPO…
15_Member	GO Biological Processes	GO:0060562	epithelial tube morphogenesis	-11.3833	-9.13402	46/314	25,585,596,1499,1522,1909,1969,2255,2737,3791,4208,4323,5371,5469,5663,5754,6497,6659,6722,6789,6926,7291,7422,7474,7490,7852,8829,8915,9464,9953,10253,10370,10413,10653,10672,10765,25865,26160,26585,29072,56963,57619,79191,129880,157506,342184	ABL1,BBS4,BCL2,CTNNB1,CTSZ,EDNRA,EPHA2,FGF10,GLI3,KDR,MEF2C,MMP14,PML,MED1,PSEN1,PTK7,SKI,SOX4,SRF,STK4,TBX3,TWIST1,VEGFA,WNT5A,WT1,CXCR4,NRP1,BCL10,HAND2,HS3ST3B1,SPRY2,CITED2,YAP1,SPINT2,GNA13,KDM5B,PRKD2,IFT172,GREM1,SETD2,RGMA,SHROOM3,IRX3,BBS5,RDH10,FMN1
15_Member	GO Biological Processes	GO:0150063	visual system development	-11.0364	-8.83939	51/381	585,596,639,668,712,1289,1290,1499,1969,2200,2202,2255,2737,3624,3791,3913,4094,4211,4212,5090,5156,5159,5469,5663,6096,6497,6498,6654,6722,7111,7275,7291,7422,7431,7474,7490,8829,9742,10312,10370,10765,11081,25836,26160,27077,51384,51761,56006,91851,114789,157506	BBS4,BCL2,PRDM1,FOXL2,C1QA,COL5A1,COL5A2,CTNNB1,EPHA2,FBN1,EFEMP1,FGF10,GLI3,INHBA,KDR,LAMB2,MAF,MEIS1,MEIS2,PBX3,PDGFRA,PDGFRB,MED1,PSEN1,RORB,SKI,SKIL,SOS1,SRF,TMOD1,TUB,TWIST1,VEGFA,VIM,WNT5A,WT1,NRP1,IFT140,TCIRG1,CITED2,KDM5B,KERA,NIPBL,IFT172,B9D1,WNT16,ATP8A2,SMG9,CHRDL1,SLC25A25,RDH10
15_Member	GO Biological Processes	GO:0048568	embryonic organ development	-10.9264	-8.74397	56/446	405,585,639,668,677,998,1499,1749,1889,1909,1969,2034,2200,2202,2255,2323,2737,2885,3205,3214,3235,3481,3791,4087,4208,4323,4646,5090,5156,5469,5663,5754,6722,6789,6926,7291,7422,7474,8932,9464,9742,10049,10253,10370,10413,10653,25836,26160,29072,51384,51761,55773,84870,125488,129880,157506	ARNT,BBS4,PRDM1,FOXL2,ZFP36L1,CDC42,CTNNB1,DLX5,ECE1,EDNRA,EPHA2,EPAS1,FBN1,EFEMP1,FGF10,FLT3LG,GLI3,GRB2,HOXA9,HOXB4,HOXD9,IGF2,KDR,SMAD2,MEF2C,MMP14,MYO6,PBX3,PDGFRA,MED1,PSEN1,PTK7,SRF,STK4,TBX3,TWIST1,VEGFA,WNT5A,MBD2,HAND2,IFT140,DNAJB6,SPRY2,CITED2,YAP1,SPINT2,NIPBL,IFT172,SETD2,WNT16,ATP8A2,TBC1D23,RSPO3,TTC39C,BBS5,RDH10
15_Member	GO Biological Processes	GO:0048880	sensory system development	-10.7821	-8.62073	51/387	585,596,639,668,712,1289,1290,1499,1969,2200,2202,2255,2737,3624,3791,3913,4094,4211,4212,5090,5156,5159,5469,5663,6096,6497,6498,6654,6722,7111,7275,7291,7422,7431,7474,7490,8829,9742,10312,10370,10765,11081,25836,26160,27077,51384,51761,56006,91851,114789,157506	BBS4,BCL2,PRDM1,FOXL2,C1QA,COL5A1,COL5A2,CTNNB1,EPHA2,FBN1,EFEMP1,FGF10,GLI3,INHBA,KDR,LAMB2,MAF,MEIS1,MEIS2,PBX3,PDGFRA,PDGFRB,MED1,PSEN1,RORB,SKI,SKIL,SOS1,SRF,TMOD1,TUB,TWIST1,VEGFA,VIM,WNT5A,WT1,NRP1,IFT140,TCIRG1,CITED2,KDM5B,KERA,NIPBL,IFT172,B9D1,WNT16,ATP8A2,SMG9,CHRDL1,SLC25A25,RDH10
15_Member	GO Biological Processes	GO:0001654	eye development	-10.6852	-8.53397	50/377	585,596,639,668,1289,1290,1499,1969,2200,2202,2255,2737,3624,3791,3913,4094,4211,4212,5090,5156,5159,5469,5663,6096,6497,6498,6654,6722,7111,7275,7291,7422,7431,7474,7490,8829,9742,10312,10370,10765,11081,25836,26160,27077,51384,51761,56006,91851,114789,157506	BBS4,BCL2,PRDM1,FOXL2,COL5A1,COL5A2,CTNNB1,EPHA2,FBN1,EFEMP1,FGF10,GLI3,INHBA,KDR,LAMB2,MAF,MEIS1,MEIS2,PBX3,PDGFRA,PDGFRB,MED1,PSEN1,RORB,SKI,SKIL,SOS1,SRF,TMOD1,TUB,TWIST1,VEGFA,VIM,WNT5A,WT1,NRP1,IFT140,TCIRG1,CITED2,KDM5B,KERA,NIPBL,IFT172,B9D1,WNT16,ATP8A2,SMG9,CHRDL1,SLC25A25,RDH10
15_Member	GO Biological Processes	GO:0007423	sensory organ development	-10.4916	-8.35999	64/563	102,585,596,639,668,1289,1290,1499,1749,1889,1909,1969,2200,2202,2255,2737,3624,3791,3913,4094,4211,4212,4646,5090,5156,5159,5469,5663,5754,6096,6497,6498,6654,6722,6926,7111,7275,7291,7422,7431,7474,7490,8829,9464,9474,9742,10253,10312,10370,10765,11081,23347,25836,26020,26160,27077,51384,51761,56006,90410,91851,114789,125488,157506	ADAM10,BBS4,BCL2,PRDM1,FOXL2,COL5A1,COL5A2,CTNNB1,DLX5,ECE1,EDNRA,EPHA2,FBN1,EFEMP1,FGF10,GLI3,INHBA,KDR,LAMB2,MAF,MEIS1,MEIS2,MYO6,PBX3,PDGFRA,PDGFRB,MED1,PSEN1,PTK7,RORB,SKI,SKIL,SOS1,SRF,TBX3,TMOD1,TUB,TWIST1,VEGFA,VIM,WNT5A,WT1,NRP1,HAND2,ATG5,IFT140,SPRY2,TCIRG1,CITED2,KDM5B,KERA,SMCHD1,NIPBL,LRP10,IFT172,B9D1,WNT16,ATP8A2,SMG9,IFT20,CHRDL1,SLC25A25,TTC39C,RDH10
15_Member	GO Biological Processes	GO:0001763	morphogenesis of a branching structure	-9.31245	-7.32374	30/175	473,596,639,1499,1522,1909,1969,2255,2737,2885,3791,4323,5371,5469,6722,6789,6926,7422,7474,7490,8829,9953,10253,10413,10653,10672,10765,29072,84870,157506	RERE,BCL2,PRDM1,CTNNB1,CTSZ,EDNRA,EPHA2,FGF10,GLI3,GRB2,KDR,MMP14,PML,MED1,SRF,STK4,TBX3,VEGFA,WNT5A,WT1,NRP1,HS3ST3B1,SPRY2,YAP1,SPINT2,GNA13,KDM5B,SETD2,RSPO3,RDH10
15_Member	GO Biological Processes	GO:0001701	in utero embryonic development	-8.79825	-6.84484	47/387	102,405,639,677,1281,1499,1909,2034,2737,2885,3481,3633,3688,4071,4087,4097,4627,4643,4849,5156,5469,6498,6722,6789,6926,7291,7320,7422,7779,9464,10049,10087,10370,10413,10653,10672,27077,29072,51763,56006,80790,84870,85451,91746,92521,123920,157506	ADAM10,ARNT,PRDM1,ZFP36L1,COL3A1,CTNNB1,EDNRA,EPAS1,GLI3,GRB2,IGF2,INPP5B,ITGB1,TM4SF1,SMAD2,MAFG,MYH9,MYO1E,CNOT3,PDGFRA,MED1,SKIL,SRF,STK4,TBX3,TWIST1,UBE2B,VEGFA,SLC30A1,HAND2,DNAJB6,CERT1,CITED2,YAP1,SPINT2,GNA13,B9D1,SETD2,INPP5K,SMG9,CMIP,RSPO3,UNK,YTHDC1,SPECC1,CMTM3,RDH10
15_Member	GO Biological Processes	GO:0043010	camera-type eye development	-8.08438	-6.20123	41/329	585,668,1499,1969,2200,2202,2255,2737,3624,3791,3913,4094,4211,5156,5159,5469,5663,6096,6497,6498,6654,6722,7111,7275,7291,7422,7431,7474,7490,8829,9742,10312,10370,10765,11081,26160,27077,51384,51761,114789,157506	BBS4,FOXL2,CTNNB1,EPHA2,FBN1,EFEMP1,FGF10,GLI3,INHBA,KDR,LAMB2,MAF,MEIS1,PDGFRA,PDGFRB,MED1,PSEN1,RORB,SKI,SKIL,SOS1,SRF,TMOD1,TUB,TWIST1,VEGFA,VIM,WNT5A,WT1,NRP1,IFT140,TCIRG1,CITED2,KDM5B,KERA,IFT172,B9D1,WNT16,ATP8A2,SLC25A25,RDH10
15_Member	GO Biological Processes	GO:0061138	morphogenesis of a branching epithelium	-8.00003	-6.12402	27/165	596,1499,1522,1909,1969,2255,2737,2885,3791,4323,5371,5469,6722,6789,6926,7422,7474,7490,8829,9953,10253,10413,10653,10672,10765,84870,157506	BCL2,CTNNB1,CTSZ,EDNRA,EPHA2,FGF10,GLI3,GRB2,KDR,MMP14,PML,MED1,SRF,STK4,TBX3,VEGFA,WNT5A,WT1,NRP1,HS3ST3B1,SPRY2,YAP1,SPINT2,GNA13,KDM5B,RSPO3,RDH10
15_Member	GO Biological Processes	GO:0048754	branching morphogenesis of an epithelial tube	-7.77727	-5.9304	24/137	596,1499,1522,1909,1969,2255,2737,3791,4323,5371,5469,6722,6789,6926,7422,7474,7490,8829,9953,10253,10413,10672,10765,157506	BCL2,CTNNB1,CTSZ,EDNRA,EPHA2,FGF10,GLI3,KDR,MMP14,PML,MED1,SRF,STK4,TBX3,VEGFA,WNT5A,WT1,NRP1,HS3ST3B1,SPRY2,YAP1,GNA13,KDM5B,RDH10
15_Member	GO Biological Processes	GO:0048562	embryonic organ morphogenesis	-7.55291	-5.72707	37/292	585,668,1499,1749,1909,1969,2200,2202,2255,2737,3205,3214,3235,4087,4208,4323,4646,5156,5663,5754,6722,6926,7291,7474,9464,9742,10253,10370,10413,25836,26160,29072,51384,51761,125488,129880,157506	BBS4,FOXL2,CTNNB1,DLX5,EDNRA,EPHA2,FBN1,EFEMP1,FGF10,GLI3,HOXA9,HOXB4,HOXD9,SMAD2,MEF2C,MMP14,MYO6,PDGFRA,PSEN1,PTK7,SRF,TBX3,TWIST1,WNT5A,HAND2,IFT140,SPRY2,CITED2,YAP1,NIPBL,IFT172,SETD2,WNT16,ATP8A2,TTC39C,BBS5,RDH10
15_Member	GO Biological Processes	GO:0048732	gland development	-6.87486	-5.12157	45/418	25,301,596,1036,1054,1499,1909,1969,2255,2356,2737,3084,3205,3235,3321,3400,3481,3643,3717,3720,4087,4192,4313,4478,4781,5156,5371,5469,5618,5663,6722,6794,6926,7337,7422,7474,7490,8660,8829,9464,9821,10370,10765,51043,84159	ABL1,ANXA1,BCL2,CDO1,CEBPG,CTNNB1,EDNRA,EPHA2,FGF10,FPGS,GLI3,NRG1,HOXA9,HOXD9,IGSF3,ID4,IGF2,INSR,JAK2,JARID2,SMAD2,MDK,MMP2,MSN,NFIB,PDGFRA,PML,MED1,PRLR,PSEN1,SRF,STK11,TBX3,UBE3A,VEGFA,WNT5A,WT1,IRS2,NRP1,HAND2,RB1CC1,CITED2,KDM5B,ZBTB7B,ARID5B
15_Member	GO Biological Processes	GO:0048592	eye morphogenesis	-5.98463	-4.34064	23/158	585,596,639,668,1289,1290,1499,1969,2200,2202,2737,3791,4211,6096,6497,7291,7422,7474,10370,25836,26160,51384,51761	BBS4,BCL2,PRDM1,FOXL2,COL5A1,COL5A2,CTNNB1,EPHA2,FBN1,EFEMP1,GLI3,KDR,MEIS1,RORB,SKI,TWIST1,VEGFA,WNT5A,CITED2,NIPBL,IFT172,WNT16,ATP8A2
15_Member	GO Biological Processes	GO:0090596	sensory organ morphogenesis	-5.51527	-3.93941	31/270	585,596,639,668,1289,1290,1499,1749,1909,1969,2200,2202,2255,2737,3791,4211,4646,5754,6096,6497,6926,7291,7422,7474,10253,10370,25836,26160,51384,51761,125488	BBS4,BCL2,PRDM1,FOXL2,COL5A1,COL5A2,CTNNB1,DLX5,EDNRA,EPHA2,FBN1,EFEMP1,FGF10,GLI3,KDR,MEIS1,MYO6,PTK7,RORB,SKI,TBX3,TWIST1,VEGFA,WNT5A,SPRY2,CITED2,NIPBL,IFT172,WNT16,ATP8A2,TTC39C
15_Member	GO Biological Processes	GO:0045165	cell fate commitment	-3.60639	-2.29594	25/250	324,596,639,998,1499,1909,2034,2255,2737,3084,3688,3791,4087,4208,5371,5663,6660,6926,6934,7474,7490,8829,10253,51384,123169	APC,BCL2,PRDM1,CDC42,CTNNB1,EDNRA,EPAS1,FGF10,GLI3,NRG1,ITGB1,KDR,SMAD2,MEF2C,PML,PSEN1,SOX5,TBX3,TCF7L2,WNT5A,WT1,NRP1,SPRY2,WNT16,LEO1
15_Member	GO Biological Processes	GO:0048593	camera-type eye morphogenesis	-3.0452	-1.84034	15/129	585,1499,1969,2737,3791,4211,6096,6497,7291,7422,7474,10370,26160,51384,51761	BBS4,CTNNB1,EPHA2,GLI3,KDR,MEIS1,RORB,SKI,TWIST1,VEGFA,WNT5A,CITED2,IFT172,WNT16,ATP8A2
16_Summary	GO Biological Processes	GO:0044089	positive regulation of cellular component biogenesis	-15.4825	-12.7015	69/498	19,25,324,585,998,1191,1307,1902,1946,1969,1981,2059,2885,3084,3265,3397,3791,3987,4131,4478,5601,6249,6386,6622,6722,7016,7037,7162,7422,7453,8408,8440,8829,9448,9636,9639,9696,10142,10163,10979,22998,23130,23332,23394,23768,25940,26053,27286,51100,51429,51466,54874,55062,55196,55612,55832,57555,64084,65018,79191,89848,90102,90410,96459,139065,140609,255967,342184,375790,291,301,664,1073,1499,16…	ABCA1,ABL1,APC,BBS4,CDC42,CLU,COL16A1,LPAR1,EFNA5,EPHA2,EIF4G1,EPS8,GRB2,NRG1,HRAS,ID1,KDR,LIMS1,MAP1B,MSN,MAPK9,CLIP1,SDCBP,SNCA,SRF,TESK1,TFRC,TPBG,VEGFA,WARS1,ULK1,NCK2,NRP1,MAP4K4,ISG15,ARHGEF10,CROCC,AKAP9,WASF2,FERMT2,LIMCH1,ATG2A,CLASP1,ADNP,FLRT2,FAM98A,AUTS2,SRPX2,SH3GLB1,SNX9,EVL,FNBP1L,WIPI1,RESF1,FERMT1,CAND1,NLGN2,CLSTN2,PINK1,IRX3,FCHSD1,PHLDB2,IFT20,FNIP1,SLITRK4,NEK7,PAN3,FMN1,AGR…
16_Member	GO Biological Processes	GO:0044089	positive regulation of cellular component biogenesis	-15.4825	-12.7015	69/498	19,25,324,585,998,1191,1307,1902,1946,1969,1981,2059,2885,3084,3265,3397,3791,3987,4131,4478,5601,6249,6386,6622,6722,7016,7037,7162,7422,7453,8408,8440,8829,9448,9636,9639,9696,10142,10163,10979,22998,23130,23332,23394,23768,25940,26053,27286,51100,51429,51466,54874,55062,55196,55612,55832,57555,64084,65018,79191,89848,90102,90410,96459,139065,140609,255967,342184,375790	ABCA1,ABL1,APC,BBS4,CDC42,CLU,COL16A1,LPAR1,EFNA5,EPHA2,EIF4G1,EPS8,GRB2,NRG1,HRAS,ID1,KDR,LIMS1,MAP1B,MSN,MAPK9,CLIP1,SDCBP,SNCA,SRF,TESK1,TFRC,TPBG,VEGFA,WARS1,ULK1,NCK2,NRP1,MAP4K4,ISG15,ARHGEF10,CROCC,AKAP9,WASF2,FERMT2,LIMCH1,ATG2A,CLASP1,ADNP,FLRT2,FAM98A,AUTS2,SRPX2,SH3GLB1,SNX9,EVL,FNBP1L,WIPI1,RESF1,FERMT1,CAND1,NLGN2,CLSTN2,PINK1,IRX3,FCHSD1,PHLDB2,IFT20,FNIP1,SLITRK4,NEK7,PAN3,FMN1,AGRN
16_Member	GO Biological Processes	GO:0010638	positive regulation of organelle organization	-11.0154	-8.82215	61/508	25,291,301,585,664,998,1073,1499,1634,1902,2885,3265,3397,3481,3643,3791,4131,4216,4478,5159,5371,5570,5599,5601,5885,5925,6249,6386,6622,6857,7016,7320,7474,8398,8408,8440,8829,8877,9639,9696,10142,10163,10979,22998,23130,23332,25793,51100,51429,51466,54891,55023,55062,55196,65018,89848,90410,140609,170506,255967,342184	ABL1,SLC25A4,ANXA1,BBS4,BNIP3,CDC42,CFL2,CTNNB1,DCN,LPAR1,GRB2,HRAS,ID1,IGF2,INSR,KDR,MAP1B,MAP3K4,MSN,PDGFRB,PML,PKIB,MAPK8,MAPK9,RAD21,RB1,CLIP1,SDCBP,SNCA,SYT1,TESK1,UBE2B,WNT5A,PLA2G6,ULK1,NCK2,NRP1,SPHK1,ARHGEF10,CROCC,AKAP9,WASF2,FERMT2,LIMCH1,ATG2A,CLASP1,FBXO7,SH3GLB1,SNX9,EVL,INO80D,PHIP,WIPI1,RESF1,PINK1,FCHSD1,IFT20,NEK7,DHX36,PAN3,FMN1
16_Member	GO Biological Processes	GO:0043254	regulation of protein-containing complex assembly	-10.8564	-8.68711	53/410	19,25,585,998,1191,1981,2033,2059,2629,2885,3084,3925,4131,4478,5601,5921,5925,6249,6622,6709,6711,6840,7037,7111,7422,7453,8408,8440,8780,9168,9636,10093,10095,10142,10979,23271,23332,23406,26054,29766,51100,51339,51429,51466,54434,55612,55832,65018,79822,89848,96459,140609,342184	ABCA1,ABL1,BBS4,CDC42,CLU,EIF4G1,EP300,EPS8,GBA1,GRB2,NRG1,STMN1,MAP1B,MSN,MAPK9,RASA1,RB1,CLIP1,SNCA,SPTAN1,SPTBN1,SVIL,TFRC,TMOD1,VEGFA,WARS1,ULK1,NCK2,RIOK3,TMSB10,ISG15,ARPC4,ARPC1B,AKAP9,FERMT2,CAMSAP2,CLASP1,COTL1,SENP6,TMOD3,SH3GLB1,DACT1,SNX9,EVL,SSH1,FERMT1,CAND1,PINK1,ARHGAP28,FCHSD1,FNIP1,NEK7,FMN1
16_Member	GO Biological Processes	GO:0031334	positive regulation of protein-containing complex assembly	-7.15611	-5.3695	28/192	19,1191,1981,2885,3084,4131,4478,5601,6249,6622,7037,7422,7453,8440,9636,10142,10979,23332,51100,51429,51466,55612,55832,65018,89848,96459,140609,342184	ABCA1,CLU,EIF4G1,GRB2,NRG1,MAP1B,MSN,MAPK9,CLIP1,SNCA,TFRC,VEGFA,WARS1,NCK2,ISG15,AKAP9,FERMT2,CLASP1,SH3GLB1,SNX9,EVL,FERMT1,CAND1,PINK1,FCHSD1,FNIP1,NEK7,FMN1
16_Member	GO Biological Processes	GO:1902905	positive regulation of supramolecular fiber organization	-6.80676	-5.06793	26/176	25,351,998,1073,1191,1902,2885,3397,4131,5663,5925,6249,7016,7148,8440,8829,9639,10142,10163,10979,22998,23332,51429,51466,89848,342184	ABL1,APP,CDC42,CFL2,CLU,LPAR1,GRB2,ID1,MAP1B,PSEN1,RB1,CLIP1,TESK1,TNXB,NCK2,NRP1,ARHGEF10,AKAP9,WASF2,FERMT2,LIMCH1,CLASP1,SNX9,EVL,FCHSD1,FMN1
16_Member	GO Biological Processes	GO:0051495	positive regulation of cytoskeleton organization	-3.98934	-2.61403	22/195	25,998,1073,1902,2885,3265,3397,4131,6249,7016,8440,8829,9639,10142,10163,10979,22998,23332,51429,51466,89848,342184	ABL1,CDC42,CFL2,LPAR1,GRB2,HRAS,ID1,MAP1B,CLIP1,TESK1,NCK2,NRP1,ARHGEF10,AKAP9,WASF2,FERMT2,LIMCH1,CLASP1,SNX9,EVL,FCHSD1,FMN1
16_Member	GO Biological Processes	GO:0032273	positive regulation of protein polymerization	-2.47405	-1.39101	11/92	2885,4131,6249,8440,10142,23332,51429,51466,65018,89848,342184	GRB2,MAP1B,CLIP1,NCK2,AKAP9,CLASP1,SNX9,EVL,PINK1,FCHSD1,FMN1
17_Summary	GO Biological Processes	GO:0090287	regulation of cellular response to growth factor stimulus	-15.4753	-12.7015	55/338	25,405,1499,1634,2033,2200,2255,2260,3622,3678,3791,4015,4087,4804,5654,5928,6091,6386,6497,6498,6794,7057,7321,7424,7474,8829,8837,9839,10140,10253,10370,10468,22905,23090,25805,25865,25884,26036,26585,51232,51496,54778,54976,55612,56963,56975,64094,64388,64855,81792,91851,94031,161742,221496,283149,3624,3717,4035,7044,9863,11030	ABL1,ARNT,CTNNB1,DCN,EP300,FBN1,FGF10,FGFR1,ING2,ITGA5,KDR,LOX,SMAD2,NGFR,HTRA1,RBBP4,ROBO1,SDCBP,SKI,SKIL,STK11,THBS1,UBE2D1,VEGFC,WNT5A,NRP1,CFLAR,ZEB2,TOB1,SPRY2,CITED2,FST,EPN2,ZNF423,BAMBI,PRKD2,CHRDL2,ZNF451,GREM1,CRIM1,CTDSPL2,RNF111,C20orf27,FERMT1,RGMA,FAM20C,SMOC2,GREM2,NIBAN2,ADAMTS12,CHRDL1,HTRA3,SPRED1,LEMD2,BCL9L,INHBA,JAK2,LRP1,LEFTY2,MAGI2,RBPMS
17_Member	GO Biological Processes	GO:0090287	regulation of cellular response to growth factor stimulus	-15.4753	-12.7015	55/338	25,405,1499,1634,2033,2200,2255,2260,3622,3678,3791,4015,4087,4804,5654,5928,6091,6386,6497,6498,6794,7057,7321,7424,7474,8829,8837,9839,10140,10253,10370,10468,22905,23090,25805,25865,25884,26036,26585,51232,51496,54778,54976,55612,56963,56975,64094,64388,64855,81792,91851,94031,161742,221496,283149	ABL1,ARNT,CTNNB1,DCN,EP300,FBN1,FGF10,FGFR1,ING2,ITGA5,KDR,LOX,SMAD2,NGFR,HTRA1,RBBP4,ROBO1,SDCBP,SKI,SKIL,STK11,THBS1,UBE2D1,VEGFC,WNT5A,NRP1,CFLAR,ZEB2,TOB1,SPRY2,CITED2,FST,EPN2,ZNF423,BAMBI,PRKD2,CHRDL2,ZNF451,GREM1,CRIM1,CTDSPL2,RNF111,C20orf27,FERMT1,RGMA,FAM20C,SMOC2,GREM2,NIBAN2,ADAMTS12,CHRDL1,HTRA3,SPRED1,LEMD2,BCL9L
17_Member	GO Biological Processes	GO:0090092	regulation of transmembrane receptor protein serine/threonine kinase signaling pathway	-12.0337	-9.71302	45/290	25,2033,2200,2255,3622,3624,3717,3791,4015,4035,4087,5654,5928,6386,6497,6498,6794,7044,7057,7321,7474,9839,9863,10140,10253,10370,10468,11030,23090,25805,25884,26036,26585,51232,51496,54778,54976,55612,56963,64388,91851,94031,161742,221496,283149	ABL1,EP300,FBN1,FGF10,ING2,INHBA,JAK2,KDR,LOX,LRP1,SMAD2,HTRA1,RBBP4,SDCBP,SKI,SKIL,STK11,LEFTY2,THBS1,UBE2D1,WNT5A,ZEB2,MAGI2,TOB1,SPRY2,CITED2,FST,RBPMS,ZNF423,BAMBI,CHRDL2,ZNF451,GREM1,CRIM1,CTDSPL2,RNF111,C20orf27,FERMT1,RGMA,GREM2,CHRDL1,HTRA3,SPRED1,LEMD2,BCL9L
17_Member	GO Biological Processes	GO:0090288	negative regulation of cellular response to growth factor stimulus	-9.71586	-7.66287	25/120	25,1634,2200,4804,5654,6497,6498,7057,7321,7474,8837,10140,10253,22905,25805,25884,26585,51232,51496,64388,64855,81792,91851,94031,221496	ABL1,DCN,FBN1,NGFR,HTRA1,SKI,SKIL,THBS1,UBE2D1,WNT5A,CFLAR,TOB1,SPRY2,EPN2,BAMBI,CHRDL2,GREM1,CRIM1,CTDSPL2,GREM2,NIBAN2,ADAMTS12,CHRDL1,HTRA3,LEMD2
17_Member	GO Biological Processes	GO:0030514	negative regulation of BMP signaling pathway	-8.6322	-6.70349	17/63	25,2200,5654,6497,6498,7321,7474,10140,25805,25884,26585,51232,51496,64388,91851,94031,221496	ABL1,FBN1,HTRA1,SKI,SKIL,UBE2D1,WNT5A,TOB1,BAMBI,CHRDL2,GREM1,CRIM1,CTDSPL2,GREM2,CHRDL1,HTRA3,LEMD2
17_Member	GO Biological Processes	GO:0030510	regulation of BMP signaling pathway	-8.20568	-6.30973	22/111	25,2200,3791,4087,5654,6497,6498,7321,7474,10140,10468,23090,25805,25884,26585,51232,51496,56963,64388,91851,94031,221496	ABL1,FBN1,KDR,SMAD2,HTRA1,SKI,SKIL,UBE2D1,WNT5A,TOB1,FST,ZNF423,BAMBI,CHRDL2,GREM1,CRIM1,CTDSPL2,RGMA,GREM2,CHRDL1,HTRA3,LEMD2
17_Member	GO Biological Processes	GO:0090101	negative regulation of transmembrane receptor protein serine/threonine kinase signaling pathway	-7.78104	-5.93084	26/158	25,2200,3622,4035,5654,5928,6497,6498,7321,7474,9863,10140,10253,10468,25805,25884,26036,26585,51232,51496,64388,91851,94031,161742,221496,283149	ABL1,FBN1,ING2,LRP1,HTRA1,RBBP4,SKI,SKIL,UBE2D1,WNT5A,MAGI2,TOB1,SPRY2,FST,BAMBI,CHRDL2,ZNF451,GREM1,CRIM1,CTDSPL2,GREM2,CHRDL1,HTRA3,SPRED1,LEMD2,BCL9L
17_Member	GO Biological Processes	GO:1903844	regulation of cellular response to transforming growth factor beta stimulus	-6.99638	-5.2309	24/150	2033,2200,3622,4015,4087,5654,5928,6386,6497,6498,6794,7057,8837,9839,10253,10370,25805,26036,54778,54976,55612,94031,161742,283149	EP300,FBN1,ING2,LOX,SMAD2,HTRA1,RBBP4,SDCBP,SKI,SKIL,STK11,THBS1,CFLAR,ZEB2,SPRY2,CITED2,BAMBI,ZNF451,RNF111,C20orf27,FERMT1,HTRA3,SPRED1,BCL9L
17_Member	GO Biological Processes	GO:0017015	regulation of transforming growth factor beta receptor signaling pathway	-6.55294	-4.8306	23/147	2033,2200,3622,4015,4087,5654,5928,6386,6497,6498,6794,7057,9839,10253,10370,25805,26036,54778,54976,55612,94031,161742,283149	EP300,FBN1,ING2,LOX,SMAD2,HTRA1,RBBP4,SDCBP,SKI,SKIL,STK11,THBS1,ZEB2,SPRY2,CITED2,BAMBI,ZNF451,RNF111,C20orf27,FERMT1,HTRA3,SPRED1,BCL9L
17_Member	GO Biological Processes	GO:0030512	negative regulation of transforming growth factor beta receptor signaling pathway	-2.70074	-1.56526	12/99	2200,3622,5654,5928,6497,6498,10253,25805,26036,94031,161742,283149	FBN1,ING2,HTRA1,RBBP4,SKI,SKIL,SPRY2,BAMBI,ZNF451,HTRA3,SPRED1,BCL9L
18_Summary	GO Biological Processes	GO:0032970	regulation of actin filament-based process	-15.4055	-12.647	61/406	25,27,391,585,998,1073,1902,1946,2059,2316,2885,3265,3397,3728,3925,4035,4192,4627,5062,5142,5144,5156,5159,5350,5921,6709,6711,6840,7016,7111,8440,8829,9168,9463,9639,9886,10093,10095,10142,10163,10979,11214,22836,22998,23325,23332,23406,23616,29766,51429,51466,51763,54434,57551,79822,85458,89848,90102,130271,203228,342184,165,324,351,1191,3949,4131,5663,5925,6249,6622,7148,23271,26586,1213,2770…	ABL1,ABL2,RHOG,BBS4,CDC42,CFL2,LPAR1,EFNA5,EPS8,FLNA,GRB2,HRAS,ID1,JUP,STMN1,LRP1,MDK,MYH9,PAK2,PDE4B,PDE4D,PDGFRA,PDGFRB,PLN,RASA1,SPTAN1,SPTBN1,SVIL,TESK1,TMOD1,NCK2,NRP1,TMSB10,PICK1,ARHGEF10,RHOBTB1,ARPC4,ARPC1B,AKAP9,WASF2,FERMT2,AKAP13,RHOBTB3,LIMCH1,WASHC4,CLASP1,COTL1,SH3BP1,TMOD3,SNX9,EVL,INPP5K,SSH1,TAOK1,ARHGAP28,DIXDC1,FCHSD1,PHLDB2,PLEKHH2,C9orf72,FMN1,AEBP1,APC,APP,CLU,LDLR,MAP1B,PS…
18_Member	GO Biological Processes	GO:0032970	regulation of actin filament-based process	-15.4055	-12.647	61/406	25,27,391,585,998,1073,1902,1946,2059,2316,2885,3265,3397,3728,3925,4035,4192,4627,5062,5142,5144,5156,5159,5350,5921,6709,6711,6840,7016,7111,8440,8829,9168,9463,9639,9886,10093,10095,10142,10163,10979,11214,22836,22998,23325,23332,23406,23616,29766,51429,51466,51763,54434,57551,79822,85458,89848,90102,130271,203228,342184	ABL1,ABL2,RHOG,BBS4,CDC42,CFL2,LPAR1,EFNA5,EPS8,FLNA,GRB2,HRAS,ID1,JUP,STMN1,LRP1,MDK,MYH9,PAK2,PDE4B,PDE4D,PDGFRA,PDGFRB,PLN,RASA1,SPTAN1,SPTBN1,SVIL,TESK1,TMOD1,NCK2,NRP1,TMSB10,PICK1,ARHGEF10,RHOBTB1,ARPC4,ARPC1B,AKAP9,WASF2,FERMT2,AKAP13,RHOBTB3,LIMCH1,WASHC4,CLASP1,COTL1,SH3BP1,TMOD3,SNX9,EVL,INPP5K,SSH1,TAOK1,ARHGAP28,DIXDC1,FCHSD1,PHLDB2,PLEKHH2,C9orf72,FMN1
18_Member	GO Biological Processes	GO:1902903	regulation of supramolecular fiber organization	-14.7825	-12.1194	58/384	25,165,324,351,585,998,1073,1191,1902,2059,2316,2885,3397,3925,3949,4131,5062,5663,5921,5925,6249,6622,6709,6711,6840,7016,7111,7148,8440,8829,9168,9463,9639,10093,10095,10142,10163,10979,11214,22998,23271,23325,23332,23406,23616,26586,29766,51429,51466,51763,54434,57551,79822,89848,90102,130271,203228,342184	ABL1,AEBP1,APC,APP,BBS4,CDC42,CFL2,CLU,LPAR1,EPS8,FLNA,GRB2,ID1,STMN1,LDLR,MAP1B,PAK2,PSEN1,RASA1,RB1,CLIP1,SNCA,SPTAN1,SPTBN1,SVIL,TESK1,TMOD1,TNXB,NCK2,NRP1,TMSB10,PICK1,ARHGEF10,ARPC4,ARPC1B,AKAP9,WASF2,FERMT2,AKAP13,LIMCH1,CAMSAP2,WASHC4,CLASP1,COTL1,SH3BP1,CKAP2,TMOD3,SNX9,EVL,INPP5K,SSH1,TAOK1,ARHGAP28,FCHSD1,PHLDB2,PLEKHH2,C9orf72,FMN1
18_Member	GO Biological Processes	GO:0051493	regulation of cytoskeleton organization	-14.7574	-12.105	71/539	25,27,324,391,585,998,1073,1213,1902,1946,2059,2316,2770,2885,3265,3397,3925,4035,4131,4192,5062,5156,5159,5747,5921,6249,6622,6709,6711,6840,7016,7111,8440,8829,9168,9463,9639,9886,10093,10095,10142,10163,10979,10982,11214,22836,22998,23077,23271,23325,23332,23406,23616,26054,26586,29766,51429,51466,51763,54434,57132,57551,79822,79884,85360,85458,89848,90102,130271,203228,342184	ABL1,ABL2,APC,RHOG,BBS4,CDC42,CFL2,CLTC,LPAR1,EFNA5,EPS8,FLNA,GNAI1,GRB2,HRAS,ID1,STMN1,LRP1,MAP1B,MDK,PAK2,PDGFRA,PDGFRB,PTK2,RASA1,CLIP1,SNCA,SPTAN1,SPTBN1,SVIL,TESK1,TMOD1,NCK2,NRP1,TMSB10,PICK1,ARHGEF10,RHOBTB1,ARPC4,ARPC1B,AKAP9,WASF2,FERMT2,MAPRE2,AKAP13,RHOBTB3,LIMCH1,MYCBP2,CAMSAP2,WASHC4,CLASP1,COTL1,SH3BP1,SENP6,CKAP2,TMOD3,SNX9,EVL,INPP5K,SSH1,CHMP1B,TAOK1,ARHGAP28,MAP9,SYDE1,DIXDC1,FC…
18_Member	GO Biological Processes	GO:0051129	negative regulation of cellular component organization	-14.4344	-11.8295	83/701	291,324,341,567,585,664,998,1191,1902,2033,2059,2191,2316,2629,2664,3306,3397,3925,3949,4131,4134,4323,5062,5530,5663,5780,5802,5885,6386,6622,6709,6711,6840,7016,7037,7057,7111,7337,7422,7431,7474,8408,8780,8829,8837,8934,9031,9094,9168,9463,9554,9882,10049,10163,10253,10413,10493,10500,11252,23271,23293,23332,26471,26586,27342,29763,29766,51256,51339,51466,51763,54434,54464,56963,57489,57551,65…	SLC25A4,APC,APOC1,B2M,BBS4,BNIP3,CDC42,CLU,LPAR1,EP300,EPS8,FAP,FLNA,GBA1,GDI1,HSPA2,ID1,STMN1,LDLR,MAP1B,MAP4,MMP14,PAK2,PPP3CA,PSEN1,PTPN9,PTPRS,RAD21,SDCBP,SNCA,SPTAN1,SPTBN1,SVIL,TESK1,TFRC,THBS1,TMOD1,UBE3A,VEGFA,VIM,WNT5A,ULK1,RIOK3,NRP1,CFLAR,RAB29,BAZ1B,UNC119,TMSB10,PICK1,SEC22B,TBC1D4,DNAJB6,WASF2,SPRY2,YAP1,VAT1,SEMA6C,PACSIN2,CAMSAP2,SMG6,CLASP1,NUPR1,CKAP2,RABGEF1,PACSIN3,TMOD3,TBC1D…
18_Member	GO Biological Processes	GO:0032956	regulation of actin cytoskeleton organization	-14.0061	-11.4813	55/365	25,27,391,585,998,1073,1902,1946,2059,2316,2885,3265,3397,3925,4035,4192,5062,5156,5159,5921,6709,6711,6840,7016,7111,8440,8829,9168,9463,9639,9886,10093,10095,10163,10979,11214,22836,22998,23325,23332,23406,23616,29766,51429,51466,51763,54434,57551,79822,85458,89848,90102,130271,203228,342184	ABL1,ABL2,RHOG,BBS4,CDC42,CFL2,LPAR1,EFNA5,EPS8,FLNA,GRB2,HRAS,ID1,STMN1,LRP1,MDK,PAK2,PDGFRA,PDGFRB,RASA1,SPTAN1,SPTBN1,SVIL,TESK1,TMOD1,NCK2,NRP1,TMSB10,PICK1,ARHGEF10,RHOBTB1,ARPC4,ARPC1B,WASF2,FERMT2,AKAP13,RHOBTB3,LIMCH1,WASHC4,CLASP1,COTL1,SH3BP1,TMOD3,SNX9,EVL,INPP5K,SSH1,TAOK1,ARHGAP28,DIXDC1,FCHSD1,PHLDB2,PLEKHH2,C9orf72,FMN1
18_Member	GO Biological Processes	GO:0110053	regulation of actin filament organization	-10.8912	-8.7124	42/278	25,585,998,1073,1902,2059,2316,2885,3397,3925,5062,5921,6709,6711,6840,7016,7111,8440,8829,9168,9463,9639,10093,10095,10163,10979,22998,23325,23332,23406,23616,29766,51429,51466,51763,54434,79822,89848,90102,130271,203228,342184	ABL1,BBS4,CDC42,CFL2,LPAR1,EPS8,FLNA,GRB2,ID1,STMN1,PAK2,RASA1,SPTAN1,SPTBN1,SVIL,TESK1,TMOD1,NCK2,NRP1,TMSB10,PICK1,ARHGEF10,ARPC4,ARPC1B,WASF2,FERMT2,LIMCH1,WASHC4,CLASP1,COTL1,SH3BP1,TMOD3,SNX9,EVL,INPP5K,SSH1,ARHGAP28,FCHSD1,PHLDB2,PLEKHH2,C9orf72,FMN1
18_Member	GO Biological Processes	GO:0090066	regulation of anatomical structure size	-9.60734	-7.56748	58/509	25,155,585,1073,1808,1889,1909,1910,1946,2059,2149,2335,2664,2885,3357,3778,3779,4131,4313,4478,5802,5921,6558,6560,6709,6711,6722,6840,7111,7422,7474,8398,8408,8440,8829,8864,9168,9474,9821,9990,10000,10093,10095,10500,23394,23406,23616,29766,50809,51334,51429,51466,54434,79822,89848,118426,130271,342184	ABL1,ADRB3,BBS4,CFL2,DPYSL2,ECE1,EDNRA,EDNRB,EFNA5,EPS8,F2R,FN1,GDI1,GRB2,HTR2B,KCNMA1,KCNMB1,MAP1B,MMP2,MSN,PTPRS,RASA1,SLC12A2,SLC12A4,SPTAN1,SPTBN1,SRF,SVIL,TMOD1,VEGFA,WNT5A,PLA2G6,ULK1,NCK2,NRP1,PER2,TMSB10,ATG5,RB1CC1,SLC12A6,AKT3,ARPC4,ARPC1B,SEMA6C,ADNP,COTL1,SH3BP1,TMOD3,HP1BP3,PRR16,SNX9,EVL,SSH1,ARHGAP28,FCHSD1,BORCS5,PLEKHH2,FMN1
18_Member	GO Biological Processes	GO:0032535	regulation of cellular component size	-9.56523	-7.54061	47/367	25,585,1073,1808,1946,2059,2335,2664,2885,3778,4131,4478,5802,5921,6558,6560,6709,6711,6722,6840,7111,7422,7474,8408,8440,8829,9168,9821,9990,10000,10093,10095,10500,23394,23406,23616,29766,50809,51334,51429,51466,54434,79822,89848,118426,130271,342184	ABL1,BBS4,CFL2,DPYSL2,EFNA5,EPS8,FN1,GDI1,GRB2,KCNMA1,MAP1B,MSN,PTPRS,RASA1,SLC12A2,SLC12A4,SPTAN1,SPTBN1,SRF,SVIL,TMOD1,VEGFA,WNT5A,ULK1,NCK2,NRP1,TMSB10,RB1CC1,SLC12A6,AKT3,ARPC4,ARPC1B,SEMA6C,ADNP,COTL1,SH3BP1,TMOD3,HP1BP3,PRR16,SNX9,EVL,SSH1,ARHGAP28,FCHSD1,BORCS5,PLEKHH2,FMN1
18_Member	GO Biological Processes	GO:0010639	negative regulation of organelle organization	-8.44732	-6.5324	43/345	291,324,585,664,1191,2059,3925,4131,4134,5062,5885,6622,6709,6711,6840,7016,7037,7111,9031,9168,9463,9554,9882,10163,10413,10493,23271,23293,23332,26471,26586,29766,51256,51763,54434,54464,57489,57551,65018,79822,90102,115704,130271	SLC25A4,APC,BBS4,BNIP3,CLU,EPS8,STMN1,MAP1B,MAP4,PAK2,RAD21,SNCA,SPTAN1,SPTBN1,SVIL,TESK1,TFRC,TMOD1,BAZ1B,TMSB10,PICK1,SEC22B,TBC1D4,WASF2,YAP1,VAT1,CAMSAP2,SMG6,CLASP1,NUPR1,CKAP2,TMOD3,TBC1D7,INPP5K,SSH1,XRN1,ODF2L,TAOK1,PINK1,ARHGAP28,PHLDB2,EVI5L,PLEKHH2
18_Member	GO Biological Processes	GO:1902904	negative regulation of supramolecular fiber organization	-7.49466	-5.67665	26/163	324,585,1191,2059,3925,3949,4131,5062,6622,6709,6711,6840,7111,9168,9463,10163,23271,23332,26586,29766,51763,54434,57551,79822,90102,130271	APC,BBS4,CLU,EPS8,STMN1,LDLR,MAP1B,PAK2,SNCA,SPTAN1,SPTBN1,SVIL,TMOD1,TMSB10,PICK1,WASF2,CAMSAP2,CLASP1,CKAP2,TMOD3,INPP5K,SSH1,TAOK1,ARHGAP28,PHLDB2,PLEKHH2
18_Member	GO Biological Processes	GO:0032271	regulation of protein polymerization	-7.28306	-5.48475	29/201	25,585,2059,2885,3925,4131,5921,6249,6622,6709,6711,6840,7111,8440,9168,10093,10095,10142,23271,23332,23406,29766,51429,51466,54434,65018,79822,89848,342184	ABL1,BBS4,EPS8,GRB2,STMN1,MAP1B,RASA1,CLIP1,SNCA,SPTAN1,SPTBN1,SVIL,TMOD1,NCK2,TMSB10,ARPC4,ARPC1B,AKAP9,CAMSAP2,CLASP1,COTL1,TMOD3,SNX9,EVL,SSH1,PINK1,ARHGAP28,FCHSD1,FMN1
18_Member	GO Biological Processes	GO:0051494	negative regulation of cytoskeleton organization	-6.51106	-4.79393	24/159	324,585,2059,3925,4131,5062,6622,6709,6711,6840,7111,9168,9463,10163,23271,23332,26586,29766,51763,54434,57551,79822,90102,130271	APC,BBS4,EPS8,STMN1,MAP1B,PAK2,SNCA,SPTAN1,SPTBN1,SVIL,TMOD1,TMSB10,PICK1,WASF2,CAMSAP2,CLASP1,CKAP2,TMOD3,INPP5K,SSH1,TAOK1,ARHGAP28,PHLDB2,PLEKHH2
18_Member	GO Biological Processes	GO:0008064	regulation of actin polymerization or depolymerization	-5.93588	-4.29808	23/159	585,1073,2059,2885,5921,6709,6711,6840,7111,8440,9168,10093,10095,23406,23616,29766,51429,51466,54434,79822,89848,130271,342184	BBS4,CFL2,EPS8,GRB2,RASA1,SPTAN1,SPTBN1,SVIL,TMOD1,NCK2,TMSB10,ARPC4,ARPC1B,COTL1,SH3BP1,TMOD3,SNX9,EVL,SSH1,ARHGAP28,FCHSD1,PLEKHH2,FMN1
18_Member	GO Biological Processes	GO:0043244	regulation of protein-containing complex disassembly	-5.88523	-4.25353	20/126	324,664,1073,2059,2629,3480,3643,4131,6709,6711,6840,7111,9474,23271,23332,23616,26586,29766,57551,130271	APC,BNIP3,CFL2,EPS8,GBA1,IGF1R,INSR,MAP1B,SPTAN1,SPTBN1,SVIL,TMOD1,ATG5,CAMSAP2,CLASP1,SH3BP1,CKAP2,TMOD3,TAOK1,PLEKHH2
18_Member	GO Biological Processes	GO:0030832	regulation of actin filament length	-5.79235	-4.18039	23/162	585,1073,2059,2885,5921,6709,6711,6840,7111,8440,9168,10093,10095,23406,23616,29766,51429,51466,54434,79822,89848,130271,342184	BBS4,CFL2,EPS8,GRB2,RASA1,SPTAN1,SPTBN1,SVIL,TMOD1,NCK2,TMSB10,ARPC4,ARPC1B,COTL1,SH3BP1,TMOD3,SNX9,EVL,SSH1,ARHGAP28,FCHSD1,PLEKHH2,FMN1
18_Member	GO Biological Processes	GO:0030833	regulation of actin filament polymerization	-5.16332	-3.63534	20/140	585,2059,2885,5921,6709,6711,6840,7111,8440,9168,10093,10095,23406,29766,51429,51466,54434,79822,89848,342184	BBS4,EPS8,GRB2,RASA1,SPTAN1,SPTBN1,SVIL,TMOD1,NCK2,TMSB10,ARPC4,ARPC1B,COTL1,TMOD3,SNX9,EVL,SSH1,ARHGAP28,FCHSD1,FMN1
18_Member	GO Biological Processes	GO:1901880	negative regulation of protein depolymerization	-5.07923	-3.56225	13/66	324,2059,4131,6709,6711,6840,7111,23271,23332,26586,29766,57551,130271	APC,EPS8,MAP1B,SPTAN1,SPTBN1,SVIL,TMOD1,CAMSAP2,CLASP1,CKAP2,TMOD3,TAOK1,PLEKHH2
18_Member	GO Biological Processes	GO:1901879	regulation of protein depolymerization	-4.95477	-3.45527	15/88	324,1073,2059,4131,6709,6711,6840,7111,23271,23332,23616,26586,29766,57551,130271	APC,CFL2,EPS8,MAP1B,SPTAN1,SPTBN1,SVIL,TMOD1,CAMSAP2,CLASP1,SH3BP1,CKAP2,TMOD3,TAOK1,PLEKHH2
18_Member	GO Biological Processes	GO:0043242	negative regulation of protein-containing complex disassembly	-4.39156	-2.95826	13/76	324,2059,4131,6709,6711,6840,7111,23271,23332,26586,29766,57551,130271	APC,EPS8,MAP1B,SPTAN1,SPTBN1,SVIL,TMOD1,CAMSAP2,CLASP1,CKAP2,TMOD3,TAOK1,PLEKHH2
18_Member	GO Biological Processes	GO:0031333	negative regulation of protein-containing complex assembly	-4.09304	-2.70293	18/140	585,998,1191,2033,2059,2629,3925,6622,6709,6711,6840,7111,8408,8780,9168,29766,51339,54434	BBS4,CDC42,CLU,EP300,EPS8,GBA1,STMN1,SNCA,SPTAN1,SPTBN1,SVIL,TMOD1,ULK1,RIOK3,TMSB10,TMOD3,DACT1,SSH1
18_Member	GO Biological Processes	GO:0032272	negative regulation of protein polymerization	-3.20643	-1.9767	11/75	585,2059,3925,6622,6709,6711,6840,7111,9168,29766,54434	BBS4,EPS8,STMN1,SNCA,SPTAN1,SPTBN1,SVIL,TMOD1,TMSB10,TMOD3,SSH1
18_Member	GO Biological Processes	GO:0030834	regulation of actin filament depolymerization	-3.1281	-1.90864	9/54	1073,2059,6709,6711,6840,7111,23616,29766,130271	CFL2,EPS8,SPTAN1,SPTBN1,SVIL,TMOD1,SH3BP1,TMOD3,PLEKHH2
18_Member	GO Biological Processes	GO:0030837	negative regulation of actin filament polymerization	-2.79119	-1.63289	9/60	585,2059,6709,6711,6840,7111,9168,29766,54434	BBS4,EPS8,SPTAN1,SPTBN1,SVIL,TMOD1,TMSB10,TMOD3,SSH1
18_Member	GO Biological Processes	GO:0030835	negative regulation of actin filament depolymerization	-2.73801	-1.59962	7/39	2059,6709,6711,6840,7111,29766,130271	EPS8,SPTAN1,SPTBN1,SVIL,TMOD1,TMOD3,PLEKHH2
18_Member	GO Biological Processes	GO:0051693	actin filament capping	-2.31234	-1.26405	6/35	2059,6709,6711,6840,7111,29766	EPS8,SPTAN1,SPTBN1,SVIL,TMOD1,TMOD3
19_Summary	GO Biological Processes	GO:0051345	positive regulation of hydrolase activity	-15.2625	-12.5414	76/589	27,29,283,351,391,668,1509,1902,1909,1969,2149,2152,2260,2335,2776,3148,3265,3357,3428,3688,3717,3987,4208,4659,4804,5156,5159,5371,5599,5921,5978,6091,6622,6654,7422,7474,7813,8767,8837,8915,9448,9639,9712,9863,9882,10392,10550,10672,10979,10982,23102,23158,23161,23216,23616,25865,51065,51099,51256,51429,55075,55122,55255,55531,55633,56616,56963,64786,65018,84168,85360,115704,125058,203228,37496…	ABL2,ABR,ANG,APP,RHOG,FOXL2,CTSD,LPAR1,EDNRA,EPHA2,F2R,F3,FGFR1,FN1,GNAQ,HMGB2,HRAS,HTR2B,IFI16,ITGB1,JAK2,LIMS1,MEF2C,PPP1R12A,NGFR,PDGFRA,PDGFRB,PML,MAPK8,RASA1,REST,ROBO1,SNCA,SOS1,VEGFA,WNT5A,EVI5,RIPK2,CFLAR,BCL10,MAP4K4,ARHGEF10,USP6NL,MAGI2,TBC1D4,NOD1,ARL6IP5,GNA13,FERMT2,MAPRE2,TBC1D2B,TBC1D9,SNX13,TBC1D1,SH3BP1,PRKD2,RPS27L,ABHD5,TBC1D7,SNX9,UACA,AKIRIN2,WDR41,ELMOD1,TBC1D22B,DIABLO,RGM…
19_Member	GO Biological Processes	GO:0051345	positive regulation of hydrolase activity	-15.2625	-12.5414	76/589	27,29,283,351,391,668,1509,1902,1909,1969,2149,2152,2260,2335,2776,3148,3265,3357,3428,3688,3717,3987,4208,4659,4804,5156,5159,5371,5599,5921,5978,6091,6622,6654,7422,7474,7813,8767,8837,8915,9448,9639,9712,9863,9882,10392,10550,10672,10979,10982,23102,23158,23161,23216,23616,25865,51065,51099,51256,51429,55075,55122,55255,55531,55633,56616,56963,64786,65018,84168,85360,115704,125058,203228,37496…	ABL2,ABR,ANG,APP,RHOG,FOXL2,CTSD,LPAR1,EDNRA,EPHA2,F2R,F3,FGFR1,FN1,GNAQ,HMGB2,HRAS,HTR2B,IFI16,ITGB1,JAK2,LIMS1,MEF2C,PPP1R12A,NGFR,PDGFRA,PDGFRB,PML,MAPK8,RASA1,REST,ROBO1,SNCA,SOS1,VEGFA,WNT5A,EVI5,RIPK2,CFLAR,BCL10,MAP4K4,ARHGEF10,USP6NL,MAGI2,TBC1D4,NOD1,ARL6IP5,GNA13,FERMT2,MAPRE2,TBC1D2B,TBC1D9,SNX13,TBC1D1,SH3BP1,PRKD2,RPS27L,ABHD5,TBC1D7,SNX9,UACA,AKIRIN2,WDR41,ELMOD1,TBC1D22B,DIABLO,RGM…
19_Member	GO Biological Processes	GO:0043087	regulation of GTPase activity	-7.33974	-5.53846	43/376	29,391,585,868,1946,1969,2149,3265,3688,3925,3987,5747,5921,5922,6654,7107,7474,7813,9448,9639,9712,9882,10253,10979,10982,23102,23143,23158,23161,23216,23616,51256,51429,55255,55531,55633,56963,64786,85360,115704,125058,203228,375790	ABR,RHOG,BBS4,CBLB,EFNA5,EPHA2,F2R,HRAS,ITGB1,STMN1,LIMS1,PTK2,RASA1,RASA2,SOS1,GPR137B,WNT5A,EVI5,MAP4K4,ARHGEF10,USP6NL,TBC1D4,SPRY2,FERMT2,MAPRE2,TBC1D2B,LRCH1,TBC1D9,SNX13,TBC1D1,SH3BP1,TBC1D7,SNX9,WDR41,ELMOD1,TBC1D22B,RGMA,TBC1D15,SYDE1,EVI5L,TBC1D16,C9orf72,AGRN
19_Member	GO Biological Processes	GO:0043547	positive regulation of GTPase activity	-6.44183	-4.73296	34/283	29,391,1969,2149,3265,3688,3987,5921,6654,7474,7813,9448,9639,9712,9882,10979,10982,23102,23158,23161,23216,23616,51256,51429,55255,55531,55633,56963,64786,85360,115704,125058,203228,375790	ABR,RHOG,EPHA2,F2R,HRAS,ITGB1,LIMS1,RASA1,SOS1,WNT5A,EVI5,MAP4K4,ARHGEF10,USP6NL,TBC1D4,FERMT2,MAPRE2,TBC1D2B,TBC1D9,SNX13,TBC1D1,SH3BP1,TBC1D7,SNX9,WDR41,ELMOD1,TBC1D22B,RGMA,TBC1D15,SYDE1,EVI5L,TBC1D16,C9orf72,AGRN
19_Member	GO Biological Processes	GO:0090630	activation of GTPase activity	-4.29714	-2.87782	17/123	29,391,1969,7474,7813,9639,9712,9882,23102,23158,23216,51256,55633,64786,85360,115704,125058	ABR,RHOG,EPHA2,WNT5A,EVI5,ARHGEF10,USP6NL,TBC1D4,TBC1D2B,TBC1D9,TBC1D1,TBC1D7,TBC1D22B,TBC1D15,SYDE1,EVI5L,TBC1D16
20_Summary	GO Biological Processes	GO:0120035	regulation of plasma membrane bounded cell projection organization	-15.1707	-12.4618	80/642	25,27,324,391,567,585,950,998,1272,1902,1946,1969,2033,2059,2316,2335,2664,3265,3397,3480,4076,4131,4134,4192,4780,5062,5337,5530,5663,5754,5780,5802,6091,6239,6498,6722,6794,7016,7337,7422,7431,7474,8408,8507,8829,8837,8934,9456,9474,9696,9742,9863,10163,10413,10494,10500,10611,10938,23077,23271,23394,25793,25940,26053,51104,51256,51466,51761,54874,56963,57489,57689,79625,85458,90410,91752,11570…	ABL1,ABL2,APC,RHOG,B2M,BBS4,SCARB2,CDC42,CNTN1,LPAR1,EFNA5,EPHA2,EP300,EPS8,FLNA,FN1,GDI1,HRAS,ID1,IGF1R,CAPRIN1,MAP1B,MAP4,MDK,NFE2L2,PAK2,PLD1,PPP3CA,PSEN1,PTK7,PTPN9,PTPRS,ROBO1,RREB1,SKIL,SRF,STK11,TESK1,UBE3A,VEGFA,VIM,WNT5A,ULK1,ENC1,NRP1,CFLAR,RAB29,HOMER1,ATG5,CROCC,IFT140,MAGI2,WASF2,YAP1,STK25,SEMA6C,PDLIM5,EHD1,MYCBP2,CAMSAP2,ADNP,FBXO7,FAM98A,AUTS2,ABHD17B,TBC1D7,EVL,ATP8A2,FNBP1L,RGM…
20_Member	GO Biological Processes	GO:0120035	regulation of plasma membrane bounded cell projection organization	-15.1707	-12.4618	80/642	25,27,324,391,567,585,950,998,1272,1902,1946,1969,2033,2059,2316,2335,2664,3265,3397,3480,4076,4131,4134,4192,4780,5062,5337,5530,5663,5754,5780,5802,6091,6239,6498,6722,6794,7016,7337,7422,7431,7474,8408,8507,8829,8837,8934,9456,9474,9696,9742,9863,10163,10413,10494,10500,10611,10938,23077,23271,23394,25793,25940,26053,51104,51256,51466,51761,54874,56963,57489,57689,79625,85458,90410,91752,11570…	ABL1,ABL2,APC,RHOG,B2M,BBS4,SCARB2,CDC42,CNTN1,LPAR1,EFNA5,EPHA2,EP300,EPS8,FLNA,FN1,GDI1,HRAS,ID1,IGF1R,CAPRIN1,MAP1B,MAP4,MDK,NFE2L2,PAK2,PLD1,PPP3CA,PSEN1,PTK7,PTPN9,PTPRS,ROBO1,RREB1,SKIL,SRF,STK11,TESK1,UBE3A,VEGFA,VIM,WNT5A,ULK1,ENC1,NRP1,CFLAR,RAB29,HOMER1,ATG5,CROCC,IFT140,MAGI2,WASF2,YAP1,STK25,SEMA6C,PDLIM5,EHD1,MYCBP2,CAMSAP2,ADNP,FBXO7,FAM98A,AUTS2,ABHD17B,TBC1D7,EVL,ATP8A2,FNBP1L,RGM…
20_Member	GO Biological Processes	GO:0031344	regulation of cell projection organization	-15.0133	-12.3279	81/659	25,27,324,391,567,585,950,998,1272,1902,1946,1969,2033,2059,2316,2335,2664,3265,3397,3480,4076,4131,4134,4192,4780,5062,5337,5530,5663,5754,5780,5802,6091,6239,6498,6722,6794,7016,7337,7422,7431,7474,8408,8507,8829,8837,8934,9456,9474,9696,9742,9863,10163,10253,10413,10494,10500,10611,10938,23077,23271,23394,25793,25940,26053,51104,51256,51466,51761,54874,56963,57489,57689,79625,85458,90410,91752…	ABL1,ABL2,APC,RHOG,B2M,BBS4,SCARB2,CDC42,CNTN1,LPAR1,EFNA5,EPHA2,EP300,EPS8,FLNA,FN1,GDI1,HRAS,ID1,IGF1R,CAPRIN1,MAP1B,MAP4,MDK,NFE2L2,PAK2,PLD1,PPP3CA,PSEN1,PTK7,PTPN9,PTPRS,ROBO1,RREB1,SKIL,SRF,STK11,TESK1,UBE3A,VEGFA,VIM,WNT5A,ULK1,ENC1,NRP1,CFLAR,RAB29,HOMER1,ATG5,CROCC,IFT140,MAGI2,WASF2,SPRY2,YAP1,STK25,SEMA6C,PDLIM5,EHD1,MYCBP2,CAMSAP2,ADNP,FBXO7,FAM98A,AUTS2,ABHD17B,TBC1D7,EVL,ATP8A2,FNBP…
20_Member	GO Biological Processes	GO:0031346	positive regulation of cell projection organization	-9.66853	-7.62346	46/352	25,27,324,585,950,998,1272,1946,2033,2059,2316,2335,2664,3265,3480,4076,4131,4192,4780,5754,6091,6239,6498,6722,6794,7422,7474,8507,8829,8837,9696,9863,10163,10494,10938,23394,25940,26053,51761,54874,79625,85458,90410,91752,170506,375790	ABL1,ABL2,APC,BBS4,SCARB2,CDC42,CNTN1,EFNA5,EP300,EPS8,FLNA,FN1,GDI1,HRAS,IGF1R,CAPRIN1,MAP1B,MDK,NFE2L2,PTK7,ROBO1,RREB1,SKIL,SRF,STK11,VEGFA,WNT5A,ENC1,NRP1,CFLAR,CROCC,MAGI2,WASF2,STK25,EHD1,ADNP,FAM98A,AUTS2,ATP8A2,FNBP1L,NDNF,DIXDC1,IFT20,ZNF804A,DHX36,AGRN
20_Member	GO Biological Processes	GO:0010975	regulation of neuron projection development	-9.02964	-7.06332	52/446	25,27,567,950,1272,1902,1946,2033,2316,2335,2664,3397,3480,4076,4131,4192,4780,5062,5530,5663,5754,5780,5802,6091,6498,6722,6794,7337,7422,7431,7474,8408,8507,8829,8837,8934,9863,10494,10500,10611,10938,23077,23271,23394,25793,51761,56963,57689,79625,85458,91752,170506	ABL1,ABL2,B2M,SCARB2,CNTN1,LPAR1,EFNA5,EP300,FLNA,FN1,GDI1,ID1,IGF1R,CAPRIN1,MAP1B,MDK,NFE2L2,PAK2,PPP3CA,PSEN1,PTK7,PTPN9,PTPRS,ROBO1,SKIL,SRF,STK11,UBE3A,VEGFA,VIM,WNT5A,ULK1,ENC1,NRP1,CFLAR,RAB29,MAGI2,STK25,SEMA6C,PDLIM5,EHD1,MYCBP2,CAMSAP2,ADNP,FBXO7,ATP8A2,RGMA,LRRC4C,NDNF,DIXDC1,ZNF804A,DHX36
20_Member	GO Biological Processes	GO:0010976	positive regulation of neuron projection development	-6.03385	-4.38252	23/157	25,27,950,1272,2033,2316,3480,4076,4192,4780,5754,7422,7474,8507,8829,8837,9863,10938,23394,51761,79625,91752,170506	ABL1,ABL2,SCARB2,CNTN1,EP300,FLNA,IGF1R,CAPRIN1,MDK,NFE2L2,PTK7,VEGFA,WNT5A,ENC1,NRP1,CFLAR,MAGI2,EHD1,ADNP,ATP8A2,NDNF,ZNF804A,DHX36

## Sheet: dS3
GroupID	Category	Term	Description	LogP	Log(q-value)	InTerm_InList	Genes	Symbols						GO	Category	Description	Count	%	Log10(P)	Log10(q)
1_Summary	GO Biological Processes	GO:0042176	regulation of protein catabolic process	-7.55763	-3.29246	23/361	210,302,1601,4130,4898,4953,7314,9709,9810,10134,25976,26471,27351,29763,51582,55294,57095,57761,64326,80762,85407,112398,258010,861,1509,2149,2161,2597,2734,4217,5055,7850,9806,25816,55122,56925,64215,79886,147372,291,528,529,706,1268,1649,3315,5073,23256,29919,79670,201163	ALAD,ANXA2,DAB2,MAP1A,NRDC,ODC1,UBB,HERPUD1,RNF40,BCAP31,TIPARP,NUPR1,DESI1,PACSIN3,AZIN1,FBXW7,PITHD1,TRIB3,COP1,NDFIP1,NKD1,EGLN2,SVIP,RUNX1,CTSD,F2R,F12,GAPDH,GLG1,MAP3K5,SERPINB2,IL1R2,SPOCK2,TNFAIP8,AKIRIN2,LXN,DNAJC1,CAAP1,CCBE1,SLC25A4,ATP6V1C1,ATP6V1E1,TSPO,CNR1,DDIT3,HSPB1,PARN,SCFD1,RMC1,TUT7,FLCN						GO:0042176	GO Biological Processes	regulation of protein catabolic process	23	4.74	-7.56	-3.29
1_Member	GO Biological Processes	GO:0042176	regulation of protein catabolic process	-7.55763	-3.29246	23/361	210,302,1601,4130,4898,4953,7314,9709,9810,10134,25976,26471,27351,29763,51582,55294,57095,57761,64326,80762,85407,112398,258010	ALAD,ANXA2,DAB2,MAP1A,NRDC,ODC1,UBB,HERPUD1,RNF40,BCAP31,TIPARP,NUPR1,DESI1,PACSIN3,AZIN1,FBXW7,PITHD1,TRIB3,COP1,NDFIP1,NKD1,EGLN2,SVIP						GO:1905897	GO Biological Processes	regulation of response to endoplasmic reticulum stress	11	2.27	-7.08	-3.12
1_Member	GO Biological Processes	GO:0030162	regulation of proteolysis	-6.63694	-2.97383	33/750	210,302,861,1509,1601,2149,2161,2597,2734,4130,4217,4898,5055,7314,7850,9709,9806,9810,10134,25816,26471,27351,29763,55122,55294,56925,57095,57761,64215,64326,79886,147372,258010	ALAD,ANXA2,RUNX1,CTSD,DAB2,F2R,F12,GAPDH,GLG1,MAP1A,MAP3K5,NRDC,SERPINB2,UBB,IL1R2,HERPUD1,SPOCK2,RNF40,BCAP31,TNFAIP8,NUPR1,DESI1,PACSIN3,AKIRIN2,FBXW7,LXN,PITHD1,TRIB3,DNAJC1,COP1,CAAP1,CCBE1,SVIP						GO:2001233	GO Biological Processes	regulation of apoptotic signaling pathway	22	4.54	-6.65	-2.97
1_Member	GO Biological Processes	GO:0061136	regulation of proteasomal protein catabolic process	-5.45779	-2.36871	14/194	210,1601,4130,7314,9709,9810,10134,26471,27351,55294,57095,57761,64326,258010	ALAD,DAB2,MAP1A,UBB,HERPUD1,RNF40,BCAP31,NUPR1,DESI1,FBXW7,PITHD1,TRIB3,COP1,SVIP						GO:0019725	GO Biological Processes	cellular homeostasis	29	5.98	-6.14	-2.58
1_Member	GO Biological Processes	GO:0045732	positive regulation of protein catabolic process	-5.08447	-2.12305	14/209	1601,4898,9709,9810,10134,25976,26471,29763,55294,57761,64326,80762,85407,112398	DAB2,NRDC,HERPUD1,RNF40,BCAP31,TIPARP,NUPR1,PACSIN3,FBXW7,TRIB3,COP1,NDFIP1,NKD1,EGLN2						GO:1903828	GO Biological Processes	negative regulation of protein localization	15	3.09	-5.93	-2.46
1_Member	GO Biological Processes	GO:1903050	regulation of proteolysis involved in protein catabolic process	-4.68016	-1.94647	14/227	210,1601,4130,7314,9709,9810,10134,26471,27351,55294,57095,57761,64326,258010	ALAD,DAB2,MAP1A,UBB,HERPUD1,RNF40,BCAP31,NUPR1,DESI1,FBXW7,PITHD1,TRIB3,COP1,SVIP						GO:0048514	GO Biological Processes	blood vessel morphogenesis	22	4.54	-5.79	-2.46
1_Member	GO Biological Processes	GO:0045862	positive regulation of proteolysis	-3.8959	-1.49996	17/372	302,1509,1601,2149,2161,4217,4898,9709,9810,10134,26471,29763,55122,55294,57761,64326,147372	ANXA2,CTSD,DAB2,F2R,F12,MAP3K5,NRDC,HERPUD1,RNF40,BCAP31,NUPR1,PACSIN3,AKIRIN2,FBXW7,TRIB3,COP1,CCBE1						GO:1901214	GO Biological Processes	regulation of neuron death	19	3.92	-5.79	-2.46
1_Member	GO Biological Processes	GO:0031329	regulation of cellular catabolic process	-3.22264	-1.13931	26/798	291,302,528,529,706,1268,1601,1649,2597,3315,4130,4898,5073,9709,10134,23256,26471,27351,29763,29919,55294,57761,64326,79670,201163,258010	SLC25A4,ANXA2,ATP6V1C1,ATP6V1E1,TSPO,CNR1,DAB2,DDIT3,GAPDH,HSPB1,MAP1A,NRDC,PARN,HERPUD1,BCAP31,SCFD1,NUPR1,DESI1,PACSIN3,RMC1,FBXW7,TRIB3,COP1,TUT7,FLCN,SVIP						GO:0045980	GO Biological Processes	negative regulation of nucleotide metabolic process	6	1.24	-5.64	-2.42
1_Member	GO Biological Processes	GO:1901800	positive regulation of proteasomal protein catabolic process	-3.18134	-1.123	8/118	1601,9709,9810,10134,26471,55294,57761,64326	DAB2,HERPUD1,RNF40,BCAP31,NUPR1,FBXW7,TRIB3,COP1						GO:0046660	GO Biological Processes	female sex differentiation	11	2.27	-5.58	-2.42
1_Member	GO Biological Processes	GO:0009896	positive regulation of catabolic process	-3.07517	-1.0602	19/519	291,1601,4898,5073,9709,9810,10134,25976,26471,29763,55294,57761,64326,79670,80762,85407,112398,201163,258010	SLC25A4,DAB2,NRDC,PARN,HERPUD1,RNF40,BCAP31,TIPARP,NUPR1,PACSIN3,FBXW7,TRIB3,COP1,TUT7,NDFIP1,NKD1,EGLN2,FLCN,SVIP						GO:0061061	GO Biological Processes	muscle structure development	24	4.95	-5.57	-2.42
1_Member	GO Biological Processes	GO:0010506	regulation of autophagy	-2.82649	-0.923044	14/344	291,528,529,706,1649,2597,3315,23256,26471,29919,55294,57761,201163,258010	SLC25A4,ATP6V1C1,ATP6V1E1,TSPO,DDIT3,GAPDH,HSPB1,SCFD1,NUPR1,RMC1,FBXW7,TRIB3,FLCN,SVIP						GO:0046394	GO Biological Processes	carboxylic acid biosynthetic process	16	3.3	-5.04	-2.12
1_Member	GO Biological Processes	GO:1903052	positive regulation of proteolysis involved in protein catabolic process	-2.78222	-0.904442	8/136	1601,9709,9810,10134,26471,55294,57761,64326	DAB2,HERPUD1,RNF40,BCAP31,NUPR1,FBXW7,TRIB3,COP1						GO:0072001	GO Biological Processes	renal system development	17	3.51	-5.01	-2.12
1_Member	GO Biological Processes	GO:2000058	regulation of ubiquitin-dependent protein catabolic process	-2.74496	-0.882912	9/170	1601,4130,9709,10134,27351,55294,57761,64326,258010	DAB2,MAP1A,HERPUD1,BCAP31,DESI1,FBXW7,TRIB3,COP1,SVIP						GO:0009991	GO Biological Processes	response to extracellular stimulus	22	4.54	-4.7	-1.95
1_Member	GO Biological Processes	GO:0032434	regulation of proteasomal ubiquitin-dependent protein catabolic process	-2.68351	-0.841611	8/141	1601,4130,9709,10134,27351,57761,64326,258010	DAB2,MAP1A,HERPUD1,BCAP31,DESI1,TRIB3,COP1,SVIP						GO:2000831	GO Biological Processes	regulation of steroid hormone secretion	5	1.03	-4.66	-1.94
1_Member	GO Biological Processes	GO:2000060	positive regulation of ubiquitin-dependent protein catabolic process	-2.05521	-0.4384	6/110	1601,9709,10134,55294,57761,64326	DAB2,HERPUD1,BCAP31,FBXW7,TRIB3,COP1						GO:0044706	GO Biological Processes	multi-multicellular organism process	13	2.68	-4.56	-1.92
2_Summary	GO Biological Processes	GO:1905897	regulation of response to endoplasmic reticulum stress	-7.08089	-3.11675	11/82	598,1649,3309,4690,5295,7009,7466,9709,10134,26471,258010,2161,3315,23197,51182,55122,64224,10370,84181,5910,4217,57761	BCL2L1,DDIT3,HSPA5,NCK1,PIK3R1,TMBIM6,WFS1,HERPUD1,BCAP31,NUPR1,SVIP,F12,HSPB1,FAF2,HSPA14,AKIRIN2,HERPUD2,CITED2,CHD6,RAP1GDS1,MAP3K5,TRIB3						GO:0008283	GO Biological Processes	cell population proliferation	27	5.57	-4.53	-1.91
2_Member	GO Biological Processes	GO:1905897	regulation of response to endoplasmic reticulum stress	-7.08089	-3.11675	11/82	598,1649,3309,4690,5295,7009,7466,9709,10134,26471,258010	BCL2L1,DDIT3,HSPA5,NCK1,PIK3R1,TMBIM6,WFS1,HERPUD1,BCAP31,NUPR1,SVIP						GO:0040008	GO Biological Processes	regulation of growth	25	5.15	-4.49	-1.87
2_Member	GO Biological Processes	GO:1903573	negative regulation of response to endoplasmic reticulum stress	-5.21546	-2.20556	7/44	598,3309,4690,7009,7466,9709,258010	BCL2L1,HSPA5,NCK1,TMBIM6,WFS1,HERPUD1,SVIP						GO:0007292	GO Biological Processes	female gamete generation	11	2.27	-4.45	-1.87
2_Member	GO Biological Processes	GO:1902235	regulation of endoplasmic reticulum stress-induced intrinsic apoptotic signaling pathway	-4.9732	-2.10597	6/32	598,1649,4690,7009,7466,9709	BCL2L1,DDIT3,NCK1,TMBIM6,WFS1,HERPUD1						GO:0045454	GO Biological Processes	cell redox homeostasis	6	1.24	-4.33	-1.78
2_Member	GO Biological Processes	GO:0035966	response to topologically incorrect protein	-4.58793	-1.93554	11/146	1649,2161,3309,3315,7009,7466,9709,23197,51182,55122,64224	DDIT3,F12,HSPA5,HSPB1,TMBIM6,WFS1,HERPUD1,FAF2,HSPA14,AKIRIN2,HERPUD2						GO:0045596	GO Biological Processes	negative regulation of cell differentiation	27	5.57	-4.33	-1.78
2_Member	GO Biological Processes	GO:0043618	regulation of transcription from RNA polymerase II promoter in response to stress	-4.45819	-1.86858	6/39	1649,3309,4690,7009,10370,84181	DDIT3,HSPA5,NCK1,TMBIM6,CITED2,CHD6
2_Member	GO Biological Processes	GO:0032469	endoplasmic reticulum calcium ion homeostasis	-4.36815	-1.81054	5/25	5910,7009,7466,9709,10134	RAP1GDS1,TMBIM6,WFS1,HERPUD1,BCAP31
2_Member	GO Biological Processes	GO:0043620	regulation of DNA-templated transcription in response to stress	-4.09623	-1.64397	6/45	1649,3309,4690,7009,10370,84181	DDIT3,HSPA5,NCK1,TMBIM6,CITED2,CHD6
2_Member	GO Biological Processes	GO:0006986	response to unfolded protein	-3.73353	-1.41284	9/124	1649,3309,3315,7009,7466,9709,23197,51182,64224	DDIT3,HSPA5,HSPB1,TMBIM6,WFS1,HERPUD1,FAF2,HSPA14,HERPUD2
2_Member	GO Biological Processes	GO:0035967	cellular response to topologically incorrect protein	-3.6671	-1.3842	8/100	1649,3309,7009,7466,9709,51182,55122,64224	DDIT3,HSPA5,TMBIM6,WFS1,HERPUD1,HSPA14,AKIRIN2,HERPUD2
2_Member	GO Biological Processes	GO:1905898	positive regulation of response to endoplasmic reticulum stress	-3.63954	-1.37437	5/35	1649,4690,5295,9709,10134	DDIT3,NCK1,PIK3R1,HERPUD1,BCAP31
2_Member	GO Biological Processes	GO:1902236	negative regulation of endoplasmic reticulum stress-induced intrinsic apoptotic signaling pathway	-3.58414	-1.34396	4/20	598,7009,7466,9709	BCL2L1,TMBIM6,WFS1,HERPUD1
2_Member	GO Biological Processes	GO:0034976	response to endoplasmic reticulum stress	-3.54243	-1.33034	12/223	1649,3309,4217,4690,5295,7009,7466,9709,10134,23197,57761,64224	DDIT3,HSPA5,MAP3K5,NCK1,PIK3R1,TMBIM6,WFS1,HERPUD1,BCAP31,FAF2,TRIB3,HERPUD2
2_Member	GO Biological Processes	GO:0034620	cellular response to unfolded protein	-3.51271	-1.31761	7/80	1649,3309,7009,7466,9709,51182,64224	DDIT3,HSPA5,TMBIM6,WFS1,HERPUD1,HSPA14,HERPUD2
2_Member	GO Biological Processes	GO:0097201	negative regulation of transcription from RNA polymerase II promoter in response to stress	-3.34149	-1.22554	3/10	4690,7009,10370	NCK1,TMBIM6,CITED2
2_Member	GO Biological Processes	GO:0006983	ER overload response	-3.08866	-1.06403	3/12	1649,3309,7466	DDIT3,HSPA5,WFS1
2_Member	GO Biological Processes	GO:1900101	regulation of endoplasmic reticulum unfolded protein response	-2.88676	-0.960045	4/30	3309,4690,5295,7466	HSPA5,NCK1,PIK3R1,WFS1
2_Member	GO Biological Processes	GO:1900102	negative regulation of endoplasmic reticulum unfolded protein response	-2.78865	-0.908896	3/15	3309,4690,7466	HSPA5,NCK1,WFS1
2_Member	GO Biological Processes	GO:0030968	endoplasmic reticulum unfolded protein response	-2.75943	-0.893074	5/54	1649,3309,7466,9709,64224	DDIT3,HSPA5,WFS1,HERPUD1,HERPUD2
2_Member	GO Biological Processes	GO:0036003	positive regulation of transcription from RNA polymerase II promoter in response to stress	-2.48105	-0.711427	3/19	1649,3309,84181	DDIT3,HSPA5,CHD6
3_Summary	GO Biological Processes	GO:2001233	regulation of apoptotic signaling pathway	-6.65366	-2.97383	22/374	291,367,598,1495,1649,2730,3315,4690,7009,7314,7466,8682,9709,10134,26471,28978,54361,55294,64798,79886,84231,201163,706,1268,1509,3248,4217,6733,8462,25816,26524,28984,51083,4921,54541	SLC25A4,AR,BCL2L1,CTNNA1,DDIT3,GCLM,HSPB1,NCK1,TMBIM6,UBB,WFS1,PEA15,HERPUD1,BCAP31,NUPR1,TMEM14A,WNT4,FBXW7,DEPTOR,CAAP1,TRAF7,FLCN,TSPO,CNR1,CTSD,HPGD,MAP3K5,SRPK2,KLF11,TNFAIP8,LATS2,RGCC,GAL,DDR2,DDIT4
3_Member	GO Biological Processes	GO:2001233	regulation of apoptotic signaling pathway	-6.65366	-2.97383	22/374	291,367,598,1495,1649,2730,3315,4690,7009,7314,7466,8682,9709,10134,26471,28978,54361,55294,64798,79886,84231,201163	SLC25A4,AR,BCL2L1,CTNNA1,DDIT3,GCLM,HSPB1,NCK1,TMBIM6,UBB,WFS1,PEA15,HERPUD1,BCAP31,NUPR1,TMEM14A,WNT4,FBXW7,DEPTOR,CAAP1,TRAF7,FLCN
3_Member	GO Biological Processes	GO:2001242	regulation of intrinsic apoptotic signaling pathway	-4.61693	-1.93554	12/172	598,1649,3315,4690,7009,7314,7466,9709,10134,26471,55294,201163	BCL2L1,DDIT3,HSPB1,NCK1,TMBIM6,UBB,WFS1,HERPUD1,BCAP31,NUPR1,FBXW7,FLCN
3_Member	GO Biological Processes	GO:2001244	positive regulation of intrinsic apoptotic signaling pathway	-4.17007	-1.68305	7/63	1649,4690,7314,10134,26471,55294,201163	DDIT3,NCK1,UBB,BCAP31,NUPR1,FBXW7,FLCN
3_Member	GO Biological Processes	GO:2001235	positive regulation of apoptotic signaling pathway	-4.16071	-1.68087	10/135	1495,1649,4690,7314,8682,10134,26471,55294,84231,201163	CTNNA1,DDIT3,NCK1,UBB,PEA15,BCAP31,NUPR1,FBXW7,TRAF7,FLCN
3_Member	GO Biological Processes	GO:2001234	negative regulation of apoptotic signaling pathway	-3.94584	-1.52576	13/233	291,367,598,1495,2730,3315,7009,7466,8682,9709,28978,54361,79886	SLC25A4,AR,BCL2L1,CTNNA1,GCLM,HSPB1,TMBIM6,WFS1,PEA15,HERPUD1,TMEM14A,WNT4,CAAP1
3_Member	GO Biological Processes	GO:0043065	positive regulation of apoptotic process	-3.77362	-1.43273	21/532	706,1268,1495,1509,1649,3248,4217,4690,6733,7314,8462,8682,10134,25816,26471,26524,28984,51083,55294,84231,201163	TSPO,CNR1,CTNNA1,CTSD,DDIT3,HPGD,MAP3K5,NCK1,SRPK2,UBB,KLF11,PEA15,BCAP31,TNFAIP8,NUPR1,LATS2,RGCC,GAL,FBXW7,TRAF7,FLCN
3_Member	GO Biological Processes	GO:0010942	positive regulation of cell death	-3.74524	-1.4156	23/614	706,1268,1495,1509,1649,3248,4217,4690,4921,6733,7314,8462,8682,10134,25816,26471,26524,28984,51083,54541,55294,84231,201163	TSPO,CNR1,CTNNA1,CTSD,DDIT3,HPGD,MAP3K5,NCK1,DDR2,SRPK2,UBB,KLF11,PEA15,BCAP31,TNFAIP8,NUPR1,LATS2,RGCC,GAL,DDIT4,FBXW7,TRAF7,FLCN
3_Member	GO Biological Processes	GO:0043068	positive regulation of programmed cell death	-3.61093	-1.35435	21/547	706,1268,1495,1509,1649,3248,4217,4690,6733,7314,8462,8682,10134,25816,26471,26524,28984,51083,55294,84231,201163	TSPO,CNR1,CTNNA1,CTSD,DDIT3,HPGD,MAP3K5,NCK1,SRPK2,UBB,KLF11,PEA15,BCAP31,TNFAIP8,NUPR1,LATS2,RGCC,GAL,FBXW7,TRAF7,FLCN
4_Summary	GO Biological Processes	GO:0019725	cellular homeostasis	-6.14235	-2.57615	29/641	858,889,1535,1649,2030,2281,2495,2730,3074,4130,5295,5910,7009,7296,7466,9572,9709,10134,10989,23479,51022,55177,55294,79085,80762,84181,84561,112398,221154,65268	CAV2,KRIT1,CYBA,DDIT3,SLC29A1,FKBP1B,FTH1,GCLM,HEXB,MAP1A,PIK3R1,RAP1GDS1,TMBIM6,TXNRD1,WFS1,NR1D1,HERPUD1,BCAP31,IMMT,ISCU,GLRX2,RMDN3,FBXW7,SLC25A23,NDFIP1,CHD6,SLC12A8,EGLN2,MICU2,WNK2
4_Member	GO Biological Processes	GO:0019725	cellular homeostasis	-6.14235	-2.57615	29/641	858,889,1535,1649,2030,2281,2495,2730,3074,4130,5295,5910,7009,7296,7466,9572,9709,10134,10989,23479,51022,55177,55294,79085,80762,84181,84561,112398,221154	CAV2,KRIT1,CYBA,DDIT3,SLC29A1,FKBP1B,FTH1,GCLM,HEXB,MAP1A,PIK3R1,RAP1GDS1,TMBIM6,TXNRD1,WFS1,NR1D1,HERPUD1,BCAP31,IMMT,ISCU,GLRX2,RMDN3,FBXW7,SLC25A23,NDFIP1,CHD6,SLC12A8,EGLN2,MICU2
4_Member	GO Biological Processes	GO:0051561	positive regulation of mitochondrial calcium ion concentration	-4.70103	-1.9501	4/11	5910,10134,79085,221154	RAP1GDS1,BCAP31,SLC25A23,MICU2
4_Member	GO Biological Processes	GO:0051560	mitochondrial calcium ion homeostasis	-4.36815	-1.81054	5/25	5910,10134,10989,79085,221154	RAP1GDS1,BCAP31,IMMT,SLC25A23,MICU2
4_Member	GO Biological Processes	GO:0006874	cellular calcium ion homeostasis	-4.19433	-1.70001	12/190	858,2281,3074,5910,7009,7466,9709,10134,10989,55177,79085,221154	CAV2,FKBP1B,HEXB,RAP1GDS1,TMBIM6,WFS1,HERPUD1,BCAP31,IMMT,RMDN3,SLC25A23,MICU2
4_Member	GO Biological Processes	GO:0055074	calcium ion homeostasis	-3.65087	-1.37692	12/217	858,2281,3074,5910,7009,7466,9709,10134,10989,55177,79085,221154	CAV2,FKBP1B,HEXB,RAP1GDS1,TMBIM6,WFS1,HERPUD1,BCAP31,IMMT,RMDN3,SLC25A23,MICU2
4_Member	GO Biological Processes	GO:0006875	cellular metal ion homeostasis	-3.57975	-1.34396	15/323	858,2281,2495,3074,5910,7009,7466,9709,10134,10989,23479,55177,79085,80762,221154	CAV2,FKBP1B,FTH1,HEXB,RAP1GDS1,TMBIM6,WFS1,HERPUD1,BCAP31,IMMT,ISCU,RMDN3,SLC25A23,NDFIP1,MICU2
4_Member	GO Biological Processes	GO:0072503	cellular divalent inorganic cation homeostasis	-3.4897	-1.31761	12/226	858,2281,3074,5910,7009,7466,9709,10134,10989,55177,79085,221154	CAV2,FKBP1B,HEXB,RAP1GDS1,TMBIM6,WFS1,HERPUD1,BCAP31,IMMT,RMDN3,SLC25A23,MICU2
4_Member	GO Biological Processes	GO:0055082	cellular chemical homeostasis	-3.30009	-1.19927	20/537	858,1535,2030,2281,2495,2730,3074,5295,5910,7009,7466,9572,9709,10134,10989,23479,55177,79085,80762,221154	CAV2,CYBA,SLC29A1,FKBP1B,FTH1,GCLM,HEXB,PIK3R1,RAP1GDS1,TMBIM6,WFS1,NR1D1,HERPUD1,BCAP31,IMMT,ISCU,RMDN3,SLC25A23,NDFIP1,MICU2
4_Member	GO Biological Processes	GO:0055065	metal ion homeostasis	-2.93752	-0.979523	16/412	858,2281,2495,3074,5910,7009,7466,9709,10134,10989,23479,55177,79085,80762,84561,221154	CAV2,FKBP1B,FTH1,HEXB,RAP1GDS1,TMBIM6,WFS1,HERPUD1,BCAP31,IMMT,ISCU,RMDN3,SLC25A23,NDFIP1,SLC12A8,MICU2
4_Member	GO Biological Processes	GO:0072507	divalent inorganic cation homeostasis	-2.92513	-0.971708	12/262	858,2281,3074,5910,7009,7466,9709,10134,10989,55177,79085,221154	CAV2,FKBP1B,HEXB,RAP1GDS1,TMBIM6,WFS1,HERPUD1,BCAP31,IMMT,RMDN3,SLC25A23,MICU2
4_Member	GO Biological Processes	GO:0030003	cellular cation homeostasis	-2.61202	-0.790894	15/403	858,2281,2495,3074,5910,7009,7466,9709,10134,10989,23479,55177,79085,80762,221154	CAV2,FKBP1B,FTH1,HEXB,RAP1GDS1,TMBIM6,WFS1,HERPUD1,BCAP31,IMMT,ISCU,RMDN3,SLC25A23,NDFIP1,MICU2
4_Member	GO Biological Processes	GO:0006873	cellular ion homeostasis	-2.44454	-0.683156	15/420	858,2281,2495,3074,5910,7009,7466,9709,10134,10989,23479,55177,79085,80762,221154	CAV2,FKBP1B,FTH1,HEXB,RAP1GDS1,TMBIM6,WFS1,HERPUD1,BCAP31,IMMT,ISCU,RMDN3,SLC25A23,NDFIP1,MICU2
4_Member	GO Biological Processes	GO:0050801	ion homeostasis	-2.27088	-0.573821	17/525	858,2281,2495,3074,5910,7009,7466,9709,10134,10989,23479,55177,65268,79085,80762,84561,221154	CAV2,FKBP1B,FTH1,HEXB,RAP1GDS1,TMBIM6,WFS1,HERPUD1,BCAP31,IMMT,ISCU,RMDN3,WNK2,SLC25A23,NDFIP1,SLC12A8,MICU2
4_Member	GO Biological Processes	GO:0055080	cation homeostasis	-2.14544	-0.499364	16/497	858,2281,2495,3074,5910,7009,7466,9709,10134,10989,23479,55177,79085,80762,84561,221154	CAV2,FKBP1B,FTH1,HEXB,RAP1GDS1,TMBIM6,WFS1,HERPUD1,BCAP31,IMMT,ISCU,RMDN3,SLC25A23,NDFIP1,SLC12A8,MICU2
4_Member	GO Biological Processes	GO:0098771	inorganic ion homeostasis	-2.02941	-0.421295	16/512	858,2281,2495,3074,5910,7009,7466,9709,10134,10989,23479,55177,79085,80762,84561,221154	CAV2,FKBP1B,FTH1,HEXB,RAP1GDS1,TMBIM6,WFS1,HERPUD1,BCAP31,IMMT,ISCU,RMDN3,SLC25A23,NDFIP1,SLC12A8,MICU2
5_Summary	GO Biological Processes	GO:1903828	negative regulation of protein localization	-5.93305	-2.45769	15/203	598,1495,1601,2149,2281,4130,5905,9750,10391,26524,80223,80762,201163,258010,415116,1268,1509,2752,5295,5910,9572,10134,10307,23256,54471,55204,55294,56681,64215,302,706,1535,2065,4646,5617,10765,28984,51083,55784,114897,1583,6926,8322,8879,9249,10170,25976,54361,112724,6311,7009,8682,23479,29763,65268,140885	BCL2L1,CTNNA1,DAB2,F2R,FKBP1B,MAP1A,RANGAP1,RIPOR2,CORO2B,LATS2,RAB11FIP1,NDFIP1,FLCN,SVIP,PIM3,CNR1,CTSD,GLUL,PIK3R1,RAP1GDS1,NR1D1,BCAP31,APBB3,SCFD1,MIEF1,GOLPH3L,FBXW7,SAR1A,DNAJC1,ANXA2,TSPO,CYBA,ERBB3,MYO6,PRL,KDM5B,RGCC,GAL,MCTP2,C1QTNF1,CYP11A1,TBX3,FZD4,SGPL1,DHRS3,DHRS9,TIPARP,WNT4,RDH13,ATXN2,TMBIM6,PEA15,ISCU,PACSIN3,WNK2,SIRPA
5_Member	GO Biological Processes	GO:1903828	negative regulation of protein localization	-5.93305	-2.45769	15/203	598,1495,1601,2149,2281,4130,5905,9750,10391,26524,80223,80762,201163,258010,415116	BCL2L1,CTNNA1,DAB2,F2R,FKBP1B,MAP1A,RANGAP1,RIPOR2,CORO2B,LATS2,RAB11FIP1,NDFIP1,FLCN,SVIP,PIM3
5_Member	GO Biological Processes	GO:0070201	regulation of establishment of protein localization	-4.28919	-1.75641	22/526	1268,1509,2149,2281,2752,5295,5905,5910,9572,10134,10307,10391,23256,54471,55204,55294,56681,64215,80223,80762,258010,415116	CNR1,CTSD,F2R,FKBP1B,GLUL,PIK3R1,RANGAP1,RAP1GDS1,NR1D1,BCAP31,APBB3,CORO2B,SCFD1,MIEF1,GOLPH3L,FBXW7,SAR1A,DNAJC1,RAB11FIP1,NDFIP1,SVIP,PIM3
5_Member	GO Biological Processes	GO:0051223	regulation of protein transport	-3.68492	-1.39287	20/501	1268,2149,2281,2752,5295,5905,5910,9572,10134,10307,23256,54471,55204,55294,56681,64215,80223,80762,258010,415116	CNR1,F2R,FKBP1B,GLUL,PIK3R1,RANGAP1,RAP1GDS1,NR1D1,BCAP31,APBB3,SCFD1,MIEF1,GOLPH3L,FBXW7,SAR1A,DNAJC1,RAB11FIP1,NDFIP1,SVIP,PIM3
5_Member	GO Biological Processes	GO:0051046	regulation of secretion	-3.6548	-1.37692	23/623	302,706,1268,1535,1601,2065,2149,2281,2752,4646,5617,5910,9572,10307,10765,28984,51083,55204,55784,64215,80223,114897,415116	ANXA2,TSPO,CNR1,CYBA,DAB2,ERBB3,F2R,FKBP1B,GLUL,MYO6,PRL,RAP1GDS1,NR1D1,APBB3,KDM5B,RGCC,GAL,GOLPH3L,MCTP2,DNAJC1,RAB11FIP1,C1QTNF1,PIM3
5_Member	GO Biological Processes	GO:0010817	regulation of hormone levels	-3.50855	-1.31761	20/517	706,1268,1583,1601,2281,2752,6926,8322,8879,9249,9572,10170,10765,25976,51083,54361,80223,112724,114897,415116	TSPO,CNR1,CYP11A1,DAB2,FKBP1B,GLUL,TBX3,FZD4,SGPL1,DHRS3,NR1D1,DHRS9,KDM5B,TIPARP,GAL,WNT4,RAB11FIP1,RDH13,C1QTNF1,PIM3
5_Member	GO Biological Processes	GO:0051051	negative regulation of transport	-3.07056	-1.0602	18/479	302,706,1268,2065,2149,2281,5905,6311,7009,8682,23479,29763,65268,80223,80762,140885,258010,415116	ANXA2,TSPO,CNR1,ERBB3,F2R,FKBP1B,RANGAP1,ATXN2,TMBIM6,PEA15,ISCU,PACSIN3,WNK2,RAB11FIP1,NDFIP1,SIRPA,SVIP,PIM3
5_Member	GO Biological Processes	GO:1904950	negative regulation of establishment of protein localization	-2.84379	-0.934644	8/133	2149,2281,5905,10391,80223,80762,258010,415116	F2R,FKBP1B,RANGAP1,CORO2B,RAB11FIP1,NDFIP1,SVIP,PIM3
5_Member	GO Biological Processes	GO:0046883	regulation of hormone secretion	-2.81568	-0.916931	11/234	706,1268,1601,2281,2752,9572,10765,51083,80223,114897,415116	TSPO,CNR1,DAB2,FKBP1B,GLUL,NR1D1,KDM5B,GAL,RAB11FIP1,C1QTNF1,PIM3
5_Member	GO Biological Processes	GO:1903530	regulation of secretion by cell	-2.64551	-0.817819	19/566	302,706,1268,1601,2149,2281,2752,5910,9572,10307,10765,28984,51083,55204,55784,64215,80223,114897,415116	ANXA2,TSPO,CNR1,DAB2,F2R,FKBP1B,GLUL,RAP1GDS1,NR1D1,APBB3,KDM5B,RGCC,GAL,GOLPH3L,MCTP2,DNAJC1,RAB11FIP1,C1QTNF1,PIM3
5_Member	GO Biological Processes	GO:0050708	regulation of protein secretion	-2.49987	-0.719899	11/257	1268,2149,2281,2752,5910,9572,10307,55204,64215,80223,415116	CNR1,F2R,FKBP1B,GLUL,RAP1GDS1,NR1D1,APBB3,GOLPH3L,DNAJC1,RAB11FIP1,PIM3
5_Member	GO Biological Processes	GO:0051224	negative regulation of protein transport	-2.30555	-0.594396	7/129	2149,2281,5905,80223,80762,258010,415116	F2R,FKBP1B,RANGAP1,RAB11FIP1,NDFIP1,SVIP,PIM3
6_Summary	GO Biological Processes	GO:0048514	blood vessel morphogenesis	-5.79308	-2.45769	22/421	302,688,889,2752,3248,4162,6733,6943,7070,7716,8322,8879,10203,10370,23462,25976,51564,55294,57125,113026,147372,168667,367,3142,6926,8321,10765,54361,151449,1649,4693	ANXA2,KLF5,KRIT1,GLUL,HPGD,MCAM,SRPK2,TCF21,THY1,VEZF1,FZD4,SGPL1,CALCRL,CITED2,HEY1,TIPARP,HDAC7,FBXW7,PLXDC1,PLCD3,CCBE1,BMPER,AR,HLX,TBX3,FZD1,KDM5B,WNT4,GDF7,DDIT3,NDP
6_Member	GO Biological Processes	GO:0048514	blood vessel morphogenesis	-5.79308	-2.45769	22/421	302,688,889,2752,3248,4162,6733,6943,7070,7716,8322,8879,10203,10370,23462,25976,51564,55294,57125,113026,147372,168667	ANXA2,KLF5,KRIT1,GLUL,HPGD,MCAM,SRPK2,TCF21,THY1,VEZF1,FZD4,SGPL1,CALCRL,CITED2,HEY1,TIPARP,HDAC7,FBXW7,PLXDC1,PLCD3,CCBE1,BMPER
6_Member	GO Biological Processes	GO:0035239	tube morphogenesis	-5.75935	-2.45769	29/670	302,367,688,889,2752,3142,3248,4162,6733,6926,6943,7070,7716,8321,8322,8879,10203,10370,10765,23462,25976,51564,54361,55294,57125,113026,147372,151449,168667	ANXA2,AR,KLF5,KRIT1,GLUL,HLX,HPGD,MCAM,SRPK2,TBX3,TCF21,THY1,VEZF1,FZD1,FZD4,SGPL1,CALCRL,CITED2,KDM5B,HEY1,TIPARP,HDAC7,WNT4,FBXW7,PLXDC1,PLCD3,CCBE1,GDF7,BMPER
6_Member	GO Biological Processes	GO:0001944	vasculature development	-5.72286	-2.45769	25/528	302,688,889,1649,2752,3248,4162,4693,6733,6926,6943,7070,7716,8322,8879,10203,10370,23462,25976,51564,55294,57125,113026,147372,168667	ANXA2,KLF5,KRIT1,DDIT3,GLUL,HPGD,MCAM,NDP,SRPK2,TBX3,TCF21,THY1,VEZF1,FZD4,SGPL1,CALCRL,CITED2,HEY1,TIPARP,HDAC7,FBXW7,PLXDC1,PLCD3,CCBE1,BMPER
6_Member	GO Biological Processes	GO:0001568	blood vessel development	-5.51585	-2.39681	24/507	302,688,889,1649,2752,3248,4162,6733,6926,6943,7070,7716,8322,8879,10203,10370,23462,25976,51564,55294,57125,113026,147372,168667	ANXA2,KLF5,KRIT1,DDIT3,GLUL,HPGD,MCAM,SRPK2,TBX3,TCF21,THY1,VEZF1,FZD4,SGPL1,CALCRL,CITED2,HEY1,TIPARP,HDAC7,FBXW7,PLXDC1,PLCD3,CCBE1,BMPER
6_Member	GO Biological Processes	GO:0001525	angiogenesis	-3.55125	-1.33242	15/325	302,688,889,2752,4162,6733,6943,7070,7716,10203,23462,57125,113026,147372,168667	ANXA2,KLF5,KRIT1,GLUL,MCAM,SRPK2,TCF21,THY1,VEZF1,CALCRL,HEY1,PLXDC1,PLCD3,CCBE1,BMPER
7_Summary	GO Biological Processes	GO:1901214	regulation of neuron death	-5.78965	-2.45769	19/325	598,1649,2065,2149,2730,4217,4921,6733,7314,7466,8321,22800,26471,54541,55074,55294,64802,80315,112398,2597,3309,7009	BCL2L1,DDIT3,ERBB3,F2R,GCLM,MAP3K5,DDR2,SRPK2,UBB,WFS1,FZD1,RRAS2,NUPR1,DDIT4,OXR1,FBXW7,NMNAT1,CPEB4,EGLN2,GAPDH,HSPA5,TMBIM6
7_Member	GO Biological Processes	GO:1901214	regulation of neuron death	-5.78965	-2.45769	19/325	598,1649,2065,2149,2730,4217,4921,6733,7314,7466,8321,22800,26471,54541,55074,55294,64802,80315,112398	BCL2L1,DDIT3,ERBB3,F2R,GCLM,MAP3K5,DDR2,SRPK2,UBB,WFS1,FZD1,RRAS2,NUPR1,DDIT4,OXR1,FBXW7,NMNAT1,CPEB4,EGLN2
7_Member	GO Biological Processes	GO:0043523	regulation of neuron apoptotic process	-3.63251	-1.37166	12/218	598,1649,2065,2149,2730,6733,7466,26471,55074,55294,80315,112398	BCL2L1,DDIT3,ERBB3,F2R,GCLM,SRPK2,WFS1,NUPR1,OXR1,FBXW7,CPEB4,EGLN2
7_Member	GO Biological Processes	GO:0051402	neuron apoptotic process	-2.42877	-0.670101	6/92	598,2065,2597,3309,7009,55074	BCL2L1,ERBB3,GAPDH,HSPA5,TMBIM6,OXR1
7_Member	GO Biological Processes	GO:0070997	neuron death	-2.21059	-0.538707	6/102	598,2065,2597,3309,7009,55074	BCL2L1,ERBB3,GAPDH,HSPA5,TMBIM6,OXR1
7_Member	GO Biological Processes	GO:1901215	negative regulation of neuron death	-2.04185	-0.431592	9/218	598,2065,2149,2730,7466,8321,55074,64802,80315	BCL2L1,ERBB3,F2R,GCLM,WFS1,FZD1,OXR1,NMNAT1,CPEB4
8_Summary	GO Biological Processes	GO:0045980	negative regulation of nucleotide metabolic process	-5.64078	-2.42344	6/25	706,978,9759,26471,54541,201163,1268,54361,57761,1601,5163,9572,11091,114897,171425,210,302,4130,5073,23256,51582,258010,23479,79085	TSPO,CDA,HDAC4,NUPR1,DDIT4,FLCN,CNR1,WNT4,TRIB3,DAB2,PDK1,NR1D1,WDR5,C1QTNF1,CLYBL,ALAD,ANXA2,MAP1A,PARN,SCFD1,AZIN1,SVIP,ISCU,SLC25A23
8_Member	GO Biological Processes	GO:0045980	negative regulation of nucleotide metabolic process	-5.64078	-2.42344	6/25	706,978,9759,26471,54541,201163	TSPO,CDA,HDAC4,NUPR1,DDIT4,FLCN
8_Member	GO Biological Processes	GO:1903579	negative regulation of ATP metabolic process	-4.87423	-2.03229	5/20	706,9759,26471,54541,201163	TSPO,HDAC4,NUPR1,DDIT4,FLCN
8_Member	GO Biological Processes	GO:1900543	negative regulation of purine nucleotide metabolic process	-4.555	-1.92329	5/23	706,9759,26471,54541,201163	TSPO,HDAC4,NUPR1,DDIT4,FLCN
8_Member	GO Biological Processes	GO:0045820	negative regulation of glycolytic process	-4.23577	-1.71879	4/14	9759,26471,54541,201163	HDAC4,NUPR1,DDIT4,FLCN
8_Member	GO Biological Processes	GO:0062014	negative regulation of small molecule metabolic process	-4.19519	-1.70001	9/108	706,978,1268,9759,26471,54361,54541,57761,201163	TSPO,CDA,CNR1,HDAC4,NUPR1,WNT4,DDIT4,TRIB3,FLCN
8_Member	GO Biological Processes	GO:0062012	regulation of small molecule metabolic process	-3.3587	-1.22989	15/339	706,978,1268,1601,5163,9572,9759,11091,26471,54361,54541,57761,114897,171425,201163	TSPO,CDA,CNR1,DAB2,PDK1,NR1D1,HDAC4,WDR5,NUPR1,WNT4,DDIT4,TRIB3,C1QTNF1,CLYBL,FLCN
8_Member	GO Biological Processes	GO:0006140	regulation of nucleotide metabolic process	-2.95502	-0.984246	7/99	706,978,5163,9759,26471,54541,201163	TSPO,CDA,PDK1,HDAC4,NUPR1,DDIT4,FLCN
8_Member	GO Biological Processes	GO:0009895	negative regulation of catabolic process	-2.54209	-0.745262	13/330	210,302,706,1268,4130,5073,9759,23256,26471,51582,54541,201163,258010	ALAD,ANXA2,TSPO,CNR1,MAP1A,PARN,HDAC4,SCFD1,NUPR1,AZIN1,DDIT4,FLCN,SVIP
8_Member	GO Biological Processes	GO:1900542	regulation of purine nucleotide metabolic process	-2.38276	-0.643164	6/94	706,5163,9759,26471,54541,201163	TSPO,PDK1,HDAC4,NUPR1,DDIT4,FLCN
8_Member	GO Biological Processes	GO:0010677	negative regulation of cellular carbohydrate metabolic process	-2.19951	-0.530931	4/46	9759,26471,54541,201163	HDAC4,NUPR1,DDIT4,FLCN
8_Member	GO Biological Processes	GO:1903578	regulation of ATP metabolic process	-2.19044	-0.525019	5/73	706,9759,26471,54541,201163	TSPO,HDAC4,NUPR1,DDIT4,FLCN
8_Member	GO Biological Processes	GO:0006110	regulation of glycolytic process	-2.16632	-0.517102	4/47	9759,26471,54541,201163	HDAC4,NUPR1,DDIT4,FLCN
8_Member	GO Biological Processes	GO:0043457	regulation of cellular respiration	-2.10244	-0.474755	4/49	23479,26471,79085,201163	ISCU,NUPR1,SLC25A23,FLCN
8_Member	GO Biological Processes	GO:0045912	negative regulation of carbohydrate metabolic process	-2.01229	-0.409881	4/52	9759,26471,54541,201163	HDAC4,NUPR1,DDIT4,FLCN
9_Summary	GO Biological Processes	GO:0046660	female sex differentiation	-5.58141	-2.42344	11/115	598,1495,3309,6926,7314,8322,8879,9510,10184,25976,54361,92,367,6943,10370,26471,10765,151449,51564,55294,445,4783,5971,9572,10135	BCL2L1,CTNNA1,HSPA5,TBX3,UBB,FZD4,SGPL1,ADAMTS1,LHFPL2,TIPARP,WNT4,ACVR2A,AR,TCF21,CITED2,NUPR1,KDM5B,GDF7,HDAC7,FBXW7,ASS1,NFIL3,RELB,NR1D1,NAMPT
9_Member	GO Biological Processes	GO:0046660	female sex differentiation	-5.58141	-2.42344	11/115	598,1495,3309,6926,7314,8322,8879,9510,10184,25976,54361	BCL2L1,CTNNA1,HSPA5,TBX3,UBB,FZD4,SGPL1,ADAMTS1,LHFPL2,TIPARP,WNT4
9_Member	GO Biological Processes	GO:0046545	development of primary female sexual characteristics	-5.30099	-2.23994	10/100	598,1495,3309,7314,8322,8879,9510,10184,25976,54361	BCL2L1,CTNNA1,HSPA5,UBB,FZD4,SGPL1,ADAMTS1,LHFPL2,TIPARP,WNT4
9_Member	GO Biological Processes	GO:0045137	development of primary sexual characteristics	-5.26323	-2.22851	15/230	92,367,598,1495,3309,6943,7314,8322,8879,9510,10184,10370,25976,26471,54361	ACVR2A,AR,BCL2L1,CTNNA1,HSPA5,TCF21,UBB,FZD4,SGPL1,ADAMTS1,LHFPL2,CITED2,TIPARP,NUPR1,WNT4
9_Member	GO Biological Processes	GO:0048608	reproductive structure development	-5.14241	-2.15599	17/296	92,367,598,1495,3309,6926,6943,7314,8322,8879,9510,10370,10765,25976,26471,54361,151449	ACVR2A,AR,BCL2L1,CTNNA1,HSPA5,TBX3,TCF21,UBB,FZD4,SGPL1,ADAMTS1,CITED2,KDM5B,TIPARP,NUPR1,WNT4,GDF7
9_Member	GO Biological Processes	GO:0061458	reproductive system development	-5.066	-2.12305	17/300	92,367,598,1495,3309,6926,6943,7314,8322,8879,9510,10370,10765,25976,26471,54361,151449	ACVR2A,AR,BCL2L1,CTNNA1,HSPA5,TBX3,TCF21,UBB,FZD4,SGPL1,ADAMTS1,CITED2,KDM5B,TIPARP,NUPR1,WNT4,GDF7
9_Member	GO Biological Processes	GO:0007548	sex differentiation	-4.82905	-2.02627	16/281	92,367,598,1495,3309,6926,6943,7314,8322,8879,9510,10184,10370,25976,26471,54361	ACVR2A,AR,BCL2L1,CTNNA1,HSPA5,TBX3,TCF21,UBB,FZD4,SGPL1,ADAMTS1,LHFPL2,CITED2,TIPARP,NUPR1,WNT4
9_Member	GO Biological Processes	GO:0046661	male sex differentiation	-4.74459	-1.95654	12/167	92,367,598,1495,6926,6943,7314,8879,10184,10370,26471,54361	ACVR2A,AR,BCL2L1,CTNNA1,TBX3,TCF21,UBB,SGPL1,LHFPL2,CITED2,NUPR1,WNT4
9_Member	GO Biological Processes	GO:0008406	gonad development	-4.72296	-1.9501	14/225	92,367,598,1495,3309,6943,7314,8322,8879,9510,10370,25976,26471,54361	ACVR2A,AR,BCL2L1,CTNNA1,HSPA5,TCF21,UBB,FZD4,SGPL1,ADAMTS1,CITED2,TIPARP,NUPR1,WNT4
9_Member	GO Biological Processes	GO:0046546	development of primary male sexual characteristics	-4.64376	-1.93554	11/144	92,367,598,1495,6943,7314,8879,10184,10370,26471,54361	ACVR2A,AR,BCL2L1,CTNNA1,TCF21,UBB,SGPL1,LHFPL2,CITED2,NUPR1,WNT4
9_Member	GO Biological Processes	GO:0008585	female gonad development	-4.60109	-1.93554	9/96	598,1495,3309,7314,8322,8879,9510,25976,54361	BCL2L1,CTNNA1,HSPA5,UBB,FZD4,SGPL1,ADAMTS1,TIPARP,WNT4
9_Member	GO Biological Processes	GO:0008584	male gonad development	-3.9516	-1.52576	10/143	92,367,598,1495,6943,7314,8879,10370,26471,54361	ACVR2A,AR,BCL2L1,CTNNA1,TCF21,UBB,SGPL1,CITED2,NUPR1,WNT4
9_Member	GO Biological Processes	GO:0001570	vasculogenesis	-3.03614	-1.03578	6/70	8322,8879,10370,25976,51564,55294	FZD4,SGPL1,CITED2,TIPARP,HDAC7,FBXW7
9_Member	GO Biological Processes	GO:0048511	rhythmic process	-2.33931	-0.614463	11/270	445,3309,4783,5971,8322,8879,9510,9572,10135,10765,55294	ASS1,HSPA5,NFIL3,RELB,FZD4,SGPL1,ADAMTS1,NR1D1,NAMPT,KDM5B,FBXW7
9_Member	GO Biological Processes	GO:0022602	ovulation cycle process	-2.13398	-0.496174	4/48	3309,8322,8879,9510	HSPA5,FZD4,SGPL1,ADAMTS1
10_Summary	GO Biological Processes	GO:0061061	muscle structure development	-5.57467	-2.42344	24/503	445,688,858,928,2273,3142,3627,4205,6926,6943,7004,7111,8321,9149,9750,10370,10611,23462,26471,54361,64754,81029,85407,283149,25976	ASS1,KLF5,CAV2,CD9,FHL1,HLX,CXCL10,MEF2A,TBX3,TCF21,TEAD4,TMOD1,FZD1,DYRK1B,RIPOR2,CITED2,PDLIM5,HEY1,NUPR1,WNT4,SMYD3,WNT5B,NKD1,BCL9L,TIPARP
10_Member	GO Biological Processes	GO:0061061	muscle structure development	-5.57467	-2.42344	24/503	445,688,858,928,2273,3142,3627,4205,6926,6943,7004,7111,8321,9149,9750,10370,10611,23462,26471,54361,64754,81029,85407,283149	ASS1,KLF5,CAV2,CD9,FHL1,HLX,CXCL10,MEF2A,TBX3,TCF21,TEAD4,TMOD1,FZD1,DYRK1B,RIPOR2,CITED2,PDLIM5,HEY1,NUPR1,WNT4,SMYD3,WNT5B,NKD1,BCL9L
10_Member	GO Biological Processes	GO:0007517	muscle organ development	-3.34313	-1.22554	14/304	445,688,858,2273,3142,3627,4205,6943,7004,8321,9750,10370,26471,283149	ASS1,KLF5,CAV2,FHL1,HLX,CXCL10,MEF2A,TCF21,TEAD4,FZD1,RIPOR2,CITED2,NUPR1,BCL9L
10_Member	GO Biological Processes	GO:0042692	muscle cell differentiation	-3.2648	-1.16694	13/274	688,858,928,4205,6926,7111,9149,9750,10611,23462,54361,64754,81029	KLF5,CAV2,CD9,MEF2A,TBX3,TMOD1,DYRK1B,RIPOR2,PDLIM5,HEY1,WNT4,SMYD3,WNT5B
10_Member	GO Biological Processes	GO:0060538	skeletal muscle organ development	-3.25287	-1.15796	9/144	445,688,858,3142,6943,9750,10370,26471,283149	ASS1,KLF5,CAV2,HLX,TCF21,RIPOR2,CITED2,NUPR1,BCL9L
10_Member	GO Biological Processes	GO:0014902	myotube differentiation	-2.87902	-0.958237	6/75	688,858,928,9149,9750,64754	KLF5,CAV2,CD9,DYRK1B,RIPOR2,SMYD3
10_Member	GO Biological Processes	GO:0007519	skeletal muscle tissue development	-2.86472	-0.947852	8/132	688,858,3142,6943,9750,10370,26471,283149	KLF5,CAV2,HLX,TCF21,RIPOR2,CITED2,NUPR1,BCL9L
10_Member	GO Biological Processes	GO:0051146	striated muscle cell differentiation	-2.69451	-0.850939	10/207	688,858,928,4205,6926,7111,9149,9750,10611,64754	KLF5,CAV2,CD9,MEF2A,TBX3,TMOD1,DYRK1B,RIPOR2,PDLIM5,SMYD3
10_Member	GO Biological Processes	GO:0060537	muscle tissue development	-2.55333	-0.750557	13/329	688,858,3142,4205,6926,6943,9750,10370,10611,23462,25976,26471,283149	KLF5,CAV2,HLX,MEF2A,TBX3,TCF21,RIPOR2,CITED2,PDLIM5,HEY1,TIPARP,NUPR1,BCL9L
11_Summary	GO Biological Processes	GO:0046394	carboxylic acid biosynthetic process	-5.04454	-2.12179	16/270	440,445,2687,2752,6342,7358,9200,9415,10170,11332,11343,26063,80142,114876,127281,347862,427,5236,5805,8566,11091,706,1583,2710,3074,4952,5295,6484,8702,8879,10554,54872,686,2597,3248,5096,54677	ASNS,ASS1,GGT5,GLUL,SCP2,UGDH,HACD1,FADS2,DHRS9,ACOT7,MGLL,DECR2,PTGES2,OSBPL1A,PRXL2B,GATD1,ASAH1,PGM1,PTS,PDXK,WDR5,TSPO,CYP11A1,GK,HEXB,OCRL,PIK3R1,ST3GAL4,B4GALT4,SGPL1,AGPAT1,PIGG,BTD,GAPDH,HPGD,PCCB,CROT
11_Member	GO Biological Processes	GO:0046394	carboxylic acid biosynthetic process	-5.04454	-2.12179	16/270	440,445,2687,2752,6342,7358,9200,9415,10170,11332,11343,26063,80142,114876,127281,347862	ASNS,ASS1,GGT5,GLUL,SCP2,UGDH,HACD1,FADS2,DHRS9,ACOT7,MGLL,DECR2,PTGES2,OSBPL1A,PRXL2B,GATD1
11_Member	GO Biological Processes	GO:0016053	organic acid biosynthetic process	-5.00448	-2.11952	16/272	440,445,2687,2752,6342,7358,9200,9415,10170,11332,11343,26063,80142,114876,127281,347862	ASNS,ASS1,GGT5,GLUL,SCP2,UGDH,HACD1,FADS2,DHRS9,ACOT7,MGLL,DECR2,PTGES2,OSBPL1A,PRXL2B,GATD1
11_Member	GO Biological Processes	GO:0044283	small molecule biosynthetic process	-4.8661	-2.03229	21/446	427,440,445,2687,2752,5236,5805,6342,7358,8566,9200,9415,10170,11091,11332,11343,26063,80142,114876,127281,347862	ASAH1,ASNS,ASS1,GGT5,GLUL,PGM1,PTS,SCP2,UGDH,PDXK,HACD1,FADS2,DHRS9,WDR5,ACOT7,MGLL,DECR2,PTGES2,OSBPL1A,PRXL2B,GATD1
11_Member	GO Biological Processes	GO:0072330	monocarboxylic acid biosynthetic process	-4.14965	-1.67687	11/163	6342,9200,9415,10170,11332,11343,26063,80142,114876,127281,347862	SCP2,HACD1,FADS2,DHRS9,ACOT7,MGLL,DECR2,PTGES2,OSBPL1A,PRXL2B,GATD1
11_Member	GO Biological Processes	GO:0008610	lipid biosynthetic process	-3.92216	-1.50824	23/597	427,706,1583,2687,2710,3074,4952,5295,6342,6484,8702,8879,9200,9415,10170,10554,11332,11343,26063,54872,80142,114876,127281	ASAH1,TSPO,CYP11A1,GGT5,GK,HEXB,OCRL,PIK3R1,SCP2,ST3GAL4,B4GALT4,SGPL1,HACD1,FADS2,DHRS9,AGPAT1,ACOT7,MGLL,DECR2,PIGG,PTGES2,OSBPL1A,PRXL2B
11_Member	GO Biological Processes	GO:0032787	monocarboxylic acid metabolic process	-3.67363	-1.38618	20/502	427,686,2597,2687,3248,5096,5236,6342,8879,9200,9415,10170,11332,11343,26063,54677,80142,114876,127281,347862	ASAH1,BTD,GAPDH,GGT5,HPGD,PCCB,PGM1,SCP2,SGPL1,HACD1,FADS2,DHRS9,ACOT7,MGLL,DECR2,CROT,PTGES2,OSBPL1A,PRXL2B,GATD1
11_Member	GO Biological Processes	GO:0006631	fatty acid metabolic process	-3.04716	-1.04444	14/326	427,2687,3248,5096,6342,8879,9200,9415,11332,11343,26063,54677,80142,127281	ASAH1,GGT5,HPGD,PCCB,SCP2,SGPL1,HACD1,FADS2,ACOT7,MGLL,DECR2,CROT,PTGES2,PRXL2B
11_Member	GO Biological Processes	GO:0033559	unsaturated fatty acid metabolic process	-2.85462	-0.939694	7/103	3248,6342,9415,11343,26063,80142,127281	HPGD,SCP2,FADS2,MGLL,DECR2,PTGES2,PRXL2B
11_Member	GO Biological Processes	GO:0006633	fatty acid biosynthetic process	-2.498	-0.719899	7/119	9200,9415,11332,11343,26063,80142,127281	HACD1,FADS2,ACOT7,MGLL,DECR2,PTGES2,PRXL2B
11_Member	GO Biological Processes	GO:0006636	unsaturated fatty acid biosynthetic process	-2.45882	-0.694709	4/39	9415,26063,80142,127281	FADS2,DECR2,PTGES2,PRXL2B
12_Summary	GO Biological Processes	GO:0072001	renal system development	-5.00961	-2.11952	17/303	445,3248,3764,4953,6943,7466,8879,9510,11020,25976,51668,54361,84662,123016,168667,171023,201163,367	ASS1,HPGD,KCNJ8,ODC1,TCF21,WFS1,SGPL1,ADAMTS1,IFT27,TIPARP,HSPB11,WNT4,GLIS2,TTC8,BMPER,ASXL1,FLCN,AR
12_Member	GO Biological Processes	GO:0072001	renal system development	-5.00961	-2.11952	17/303	445,3248,3764,4953,6943,7466,8879,9510,11020,25976,51668,54361,84662,123016,168667,171023,201163	ASS1,HPGD,KCNJ8,ODC1,TCF21,WFS1,SGPL1,ADAMTS1,IFT27,TIPARP,HSPB11,WNT4,GLIS2,TTC8,BMPER,ASXL1,FLCN
12_Member	GO Biological Processes	GO:0001655	urogenital system development	-4.83995	-2.02627	18/345	367,445,3248,3764,4953,6943,7466,8879,9510,11020,25976,51668,54361,84662,123016,168667,171023,201163	AR,ASS1,HPGD,KCNJ8,ODC1,TCF21,WFS1,SGPL1,ADAMTS1,IFT27,TIPARP,HSPB11,WNT4,GLIS2,TTC8,BMPER,ASXL1,FLCN
12_Member	GO Biological Processes	GO:0001822	kidney development	-4.58877	-1.93554	16/294	445,3248,3764,4953,6943,7466,8879,9510,11020,25976,51668,54361,84662,168667,171023,201163	ASS1,HPGD,KCNJ8,ODC1,TCF21,WFS1,SGPL1,ADAMTS1,IFT27,TIPARP,HSPB11,WNT4,GLIS2,BMPER,ASXL1,FLCN
12_Member	GO Biological Processes	GO:0061005	cell differentiation involved in kidney development	-2.16632	-0.517102	4/47	6943,54361,84662,171023	TCF21,WNT4,GLIS2,ASXL1
13_Summary	GO Biological Processes	GO:0009991	response to extracellular stimulus	-4.69676	-1.9501	22/494	210,440,445,706,1030,1268,1535,1649,2281,2730,2752,3309,3627,4217,5617,7378,9462,9891,51022,54361,80315,201163,978	ALAD,ASNS,ASS1,TSPO,CDKN2B,CNR1,CYBA,DDIT3,FKBP1B,GCLM,GLUL,HSPA5,CXCL10,MAP3K5,PRL,UPP1,RASAL2,NUAK1,GLRX2,WNT4,CPEB4,FLCN,CDA
13_Member	GO Biological Processes	GO:0009991	response to extracellular stimulus	-4.69676	-1.9501	22/494	210,440,445,706,1030,1268,1535,1649,2281,2730,2752,3309,3627,4217,5617,7378,9462,9891,51022,54361,80315,201163	ALAD,ASNS,ASS1,TSPO,CDKN2B,CNR1,CYBA,DDIT3,FKBP1B,GCLM,GLUL,HSPA5,CXCL10,MAP3K5,PRL,UPP1,RASAL2,NUAK1,GLRX2,WNT4,CPEB4,FLCN
13_Member	GO Biological Processes	GO:0031667	response to nutrient levels	-4.61223	-1.93554	21/464	210,440,445,706,1030,1268,1535,1649,2281,2730,2752,3309,3627,4217,5617,7378,9462,9891,54361,80315,201163	ALAD,ASNS,ASS1,TSPO,CDKN2B,CNR1,CYBA,DDIT3,FKBP1B,GCLM,GLUL,HSPA5,CXCL10,MAP3K5,PRL,UPP1,RASAL2,NUAK1,WNT4,CPEB4,FLCN
13_Member	GO Biological Processes	GO:0042149	cellular response to glucose starvation	-2.75943	-0.893074	5/54	440,3309,7378,9891,80315	ASNS,HSPA5,UPP1,NUAK1,CPEB4
13_Member	GO Biological Processes	GO:0009267	cellular response to starvation	-2.65926	-0.82706	9/175	440,2752,3309,4217,7378,9891,54361,80315,201163	ASNS,GLUL,HSPA5,MAP3K5,UPP1,NUAK1,WNT4,CPEB4,FLCN
13_Member	GO Biological Processes	GO:0071496	cellular response to external stimulus	-2.65698	-0.826375	13/320	440,978,1030,1535,2752,3309,4217,7378,9891,51022,54361,80315,201163	ASNS,CDA,CDKN2B,CYBA,GLUL,HSPA5,MAP3K5,UPP1,NUAK1,GLRX2,WNT4,CPEB4,FLCN
13_Member	GO Biological Processes	GO:0042594	response to starvation	-2.63398	-0.808145	10/211	440,1649,2752,3309,4217,7378,9891,54361,80315,201163	ASNS,DDIT3,GLUL,HSPA5,MAP3K5,UPP1,NUAK1,WNT4,CPEB4,FLCN
13_Member	GO Biological Processes	GO:0031668	cellular response to extracellular stimulus	-2.53867	-0.743317	11/254	440,1030,2752,3309,4217,7378,9891,51022,54361,80315,201163	ASNS,CDKN2B,GLUL,HSPA5,MAP3K5,UPP1,NUAK1,GLRX2,WNT4,CPEB4,FLCN
13_Member	GO Biological Processes	GO:0031669	cellular response to nutrient levels	-2.46186	-0.696379	10/223	440,1030,2752,3309,4217,7378,9891,54361,80315,201163	ASNS,CDKN2B,GLUL,HSPA5,MAP3K5,UPP1,NUAK1,WNT4,CPEB4,FLCN
14_Summary	GO Biological Processes	GO:2000831	regulation of steroid hormone secretion	-4.65569	-1.93554	5/22	706,1601,10765,51083,114897,2149,9572,54361,427,302,6342,29923	TSPO,DAB2,KDM5B,GAL,C1QTNF1,F2R,NR1D1,WNT4,ASAH1,ANXA2,SCP2,HILPDA
14_Member	GO Biological Processes	GO:2000831	regulation of steroid hormone secretion	-4.65569	-1.93554	5/22	706,1601,10765,51083,114897	TSPO,DAB2,KDM5B,GAL,C1QTNF1
14_Member	GO Biological Processes	GO:0044060	regulation of endocrine process	-4.45819	-1.86858	6/39	706,1601,2149,10765,51083,114897	TSPO,DAB2,F2R,KDM5B,GAL,C1QTNF1
14_Member	GO Biological Processes	GO:2000846	regulation of corticosteroid hormone secretion	-3.98722	-1.55456	4/16	706,1601,51083,114897	TSPO,DAB2,GAL,C1QTNF1
14_Member	GO Biological Processes	GO:2000848	positive regulation of corticosteroid hormone secretion	-3.86096	-1.48788	3/7	1601,51083,114897	DAB2,GAL,C1QTNF1
14_Member	GO Biological Processes	GO:2000833	positive regulation of steroid hormone secretion	-3.20839	-1.13355	3/11	1601,51083,114897	DAB2,GAL,C1QTNF1
14_Member	GO Biological Processes	GO:0010893	positive regulation of steroid biosynthetic process	-2.23981	-0.555561	3/23	1601,9572,54361	DAB2,NR1D1,WNT4
14_Member	GO Biological Processes	GO:0019218	regulation of steroid metabolic process	-2.21059	-0.538707	6/102	427,706,1601,9572,51083,54361	ASAH1,TSPO,DAB2,NR1D1,GAL,WNT4
14_Member	GO Biological Processes	GO:0050810	regulation of steroid biosynthetic process	-2.14137	-0.498393	5/75	427,706,1601,9572,54361	ASAH1,TSPO,DAB2,NR1D1,WNT4
14_Member	GO Biological Processes	GO:1905954	positive regulation of lipid localization	-2.00076	-0.402103	6/113	302,1601,6342,29923,51083,114897	ANXA2,DAB2,SCP2,HILPDA,GAL,C1QTNF1
15_Summary	GO Biological Processes	GO:0044706	multi-multicellular organism process	-4.55803	-1.92329	13/203	92,367,1268,3074,3248,4693,5617,7004,7372,10370,54361,57095,59350,6943,6926,10765,445,706,1030,2030,3142,151449,171023,340481,26471,598,994,8654,10184,64147	ACVR2A,AR,CNR1,HEXB,HPGD,NDP,PRL,TEAD4,UMPS,CITED2,WNT4,PITHD1,RXFP1,TCF21,TBX3,KDM5B,ASS1,TSPO,CDKN2B,SLC29A1,HLX,GDF7,ASXL1,ZDHHC21,NUPR1,BCL2L1,CDC25B,PDE5A,LHFPL2,KIF9
15_Member	GO Biological Processes	GO:0044706	multi-multicellular organism process	-4.55803	-1.92329	13/203	92,367,1268,3074,3248,4693,5617,7004,7372,10370,54361,57095,59350	ACVR2A,AR,CNR1,HEXB,HPGD,NDP,PRL,TEAD4,UMPS,CITED2,WNT4,PITHD1,RXFP1
15_Member	GO Biological Processes	GO:0044703	multi-organism reproductive process	-3.48587	-1.31761	11/194	92,367,1268,3248,4693,5617,7004,7372,10370,54361,59350	ACVR2A,AR,CNR1,HPGD,NDP,PRL,TEAD4,UMPS,CITED2,WNT4,RXFP1
15_Member	GO Biological Processes	GO:0007530	sex determination	-3.41628	-1.26615	4/22	367,6943,10370,54361	AR,TCF21,CITED2,WNT4
15_Member	GO Biological Processes	GO:0060444	branching involved in mammary gland duct morphogenesis	-3.41628	-1.26615	4/22	367,6926,10765,54361	AR,TBX3,KDM5B,WNT4
15_Member	GO Biological Processes	GO:0048732	gland development	-3.30856	-1.20175	17/418	367,445,706,1030,2030,3142,5617,6926,6943,7372,10370,10765,54361,59350,151449,171023,340481	AR,ASS1,TSPO,CDKN2B,SLC29A1,HLX,PRL,TBX3,TCF21,UMPS,CITED2,KDM5B,WNT4,RXFP1,GDF7,ASXL1,ZDHHC21
15_Member	GO Biological Processes	GO:0060443	mammary gland morphogenesis	-3.12117	-1.08307	5/45	367,6926,10765,54361,59350	AR,TBX3,KDM5B,WNT4,RXFP1
15_Member	GO Biological Processes	GO:1905939	regulation of gonad development	-2.97991	-1.00203	3/13	10370,26471,54361	CITED2,NUPR1,WNT4
15_Member	GO Biological Processes	GO:0030879	mammary gland development	-2.95056	-0.984246	8/128	367,2030,5617,6926,7372,10765,54361,59350	AR,SLC29A1,PRL,TBX3,UMPS,KDM5B,WNT4,RXFP1
15_Member	GO Biological Processes	GO:0060603	mammary gland duct morphogenesis	-2.88676	-0.960045	4/30	367,6926,10765,54361	AR,TBX3,KDM5B,WNT4
15_Member	GO Biological Processes	GO:2000241	regulation of reproductive process	-2.7099	-0.861991	10/206	367,598,994,1268,8654,10184,10370,26471,54361,64147	AR,BCL2L1,CDC25B,CNR1,PDE5A,LHFPL2,CITED2,NUPR1,WNT4,KIF9
15_Member	GO Biological Processes	GO:0007565	female pregnancy	-2.67613	-0.840711	9/174	367,1268,3248,4693,5617,7004,7372,10370,54361	AR,CNR1,HPGD,NDP,PRL,TEAD4,UMPS,CITED2,WNT4
15_Member	GO Biological Processes	GO:2000243	positive regulation of reproductive process	-2.54959	-0.749802	6/87	367,994,8654,10184,10370,54361	AR,CDC25B,PDE5A,LHFPL2,CITED2,WNT4
15_Member	GO Biological Processes	GO:0060135	maternal process involved in female pregnancy	-2.52477	-0.732355	5/61	367,1268,4693,10370,54361	AR,CNR1,NDP,CITED2,WNT4
15_Member	GO Biological Processes	GO:0022612	gland morphogenesis	-2.19031	-0.525019	6/103	367,6926,10765,54361,59350,151449	AR,TBX3,KDM5B,WNT4,RXFP1,GDF7
15_Member	GO Biological Processes	GO:0030325	adrenal gland development	-2.04248	-0.431592	3/27	706,10370,54361	TSPO,CITED2,WNT4
16_Summary	GO Biological Processes	GO:0008283	cell population proliferation	-4.53409	-1.91237	27/698	92,367,598,858,861,928,1495,1649,2281,2752,3142,4921,4953,5163,6926,7296,8654,10203,10370,10579,26471,54361,55003,60560,80762,168667,201163	ACVR2A,AR,BCL2L1,CAV2,RUNX1,CD9,CTNNA1,DDIT3,FKBP1B,GLUL,HLX,DDR2,ODC1,PDK1,TBX3,TXNRD1,PDE5A,CALCRL,CITED2,TACC2,NUPR1,WNT4,PAK1IP1,NAA35,NDFIP1,BMPER,FLCN
16_Member	GO Biological Processes	GO:0008283	cell population proliferation	-4.53409	-1.91237	27/698	92,367,598,858,861,928,1495,1649,2281,2752,3142,4921,4953,5163,6926,7296,8654,10203,10370,10579,26471,54361,55003,60560,80762,168667,201163	ACVR2A,AR,BCL2L1,CAV2,RUNX1,CD9,CTNNA1,DDIT3,FKBP1B,GLUL,HLX,DDR2,ODC1,PDK1,TBX3,TXNRD1,PDE5A,CALCRL,CITED2,TACC2,NUPR1,WNT4,PAK1IP1,NAA35,NDFIP1,BMPER,FLCN
17_Summary	GO Biological Processes	GO:0040008	regulation of growth	-4.48643	-1.87447	25/624	367,598,861,978,984,1535,1601,2273,3142,5617,6595,7466,8482,8879,10235,10370,10371,23111,26524,51316,55841,85407,112398,201163,440093	AR,BCL2L1,RUNX1,CDA,CDK11B,CYBA,DAB2,FHL1,HLX,PRL,SMARCA2,WFS1,SEMA7A,SGPL1,RASGRP2,CITED2,SEMA3A,SPART,LATS2,PLAC8,WWC3,NKD1,EGLN2,FLCN,H3-5
17_Member	GO Biological Processes	GO:0040008	regulation of growth	-4.48643	-1.87447	25/624	367,598,861,978,984,1535,1601,2273,3142,5617,6595,7466,8482,8879,10235,10370,10371,23111,26524,51316,55841,85407,112398,201163,440093	AR,BCL2L1,RUNX1,CDA,CDK11B,CYBA,DAB2,FHL1,HLX,PRL,SMARCA2,WFS1,SEMA7A,SGPL1,RASGRP2,CITED2,SEMA3A,SPART,LATS2,PLAC8,WWC3,NKD1,EGLN2,FLCN,H3-5
17_Member	GO Biological Processes	GO:0045926	negative regulation of growth	-3.11555	-1.08083	12/249	978,1601,2273,6595,8482,10370,10371,23111,51316,55841,85407,201163	CDA,DAB2,FHL1,SMARCA2,SEMA7A,CITED2,SEMA3A,SPART,PLAC8,WWC3,NKD1,FLCN
17_Member	GO Biological Processes	GO:0048640	negative regulation of developmental growth	-2.58107	-0.769213	7/115	8482,10370,10371,23111,51316,55841,85407	SEMA7A,CITED2,SEMA3A,SPART,PLAC8,WWC3,NKD1
17_Member	GO Biological Processes	GO:0048638	regulation of developmental growth	-2.51976	-0.730023	13/332	367,861,3142,5617,8482,8879,10370,10371,23111,26524,51316,55841,85407	AR,RUNX1,HLX,PRL,SEMA7A,SGPL1,CITED2,SEMA3A,SPART,LATS2,PLAC8,WWC3,NKD1
18_Summary	GO Biological Processes	GO:0007292	female gamete generation	-4.45251	-1.86858	11/151	994,3074,3248,5073,7314,8654,9510,10766,23424,54361,79670,92,367,598,1268,6595,8879,10134,11020,26064,27067,51668,55120,55329,56648,57095,64224,375341,928,8322	CDC25B,HEXB,HPGD,PARN,UBB,PDE5A,ADAMTS1,TOB2,TDRD7,WNT4,TUT7,ACVR2A,AR,BCL2L1,CNR1,SMARCA2,SGPL1,BCAP31,IFT27,RAI14,STAU2,HSPB11,FANCL,MNS1,EIF5A2,PITHD1,HERPUD2,C3orf62,CD9,FZD4
18_Member	GO Biological Processes	GO:0007292	female gamete generation	-4.45251	-1.86858	11/151	994,3074,3248,5073,7314,8654,9510,10766,23424,54361,79670	CDC25B,HEXB,HPGD,PARN,UBB,PDE5A,ADAMTS1,TOB2,TDRD7,WNT4,TUT7
18_Member	GO Biological Processes	GO:0007276	gamete generation	-4.37906	-1.81054	28/753	92,367,598,994,1268,3074,3248,5073,6595,7314,8654,8879,9510,10134,10766,11020,23424,26064,27067,51668,54361,55120,55329,56648,57095,64224,79670,375341	ACVR2A,AR,BCL2L1,CDC25B,CNR1,HEXB,HPGD,PARN,SMARCA2,UBB,PDE5A,SGPL1,ADAMTS1,BCAP31,TOB2,IFT27,TDRD7,RAI14,STAU2,HSPB11,WNT4,FANCL,MNS1,EIF5A2,PITHD1,HERPUD2,TUT7,C3orf62
18_Member	GO Biological Processes	GO:0048599	oocyte development	-2.95066	-0.984246	5/49	994,8654,23424,54361,79670	CDC25B,PDE5A,TDRD7,WNT4,TUT7
18_Member	GO Biological Processes	GO:0009994	oocyte differentiation	-2.79593	-0.908896	5/53	994,8654,23424,54361,79670	CDC25B,PDE5A,TDRD7,WNT4,TUT7
18_Member	GO Biological Processes	GO:0048477	oogenesis	-2.38276	-0.643164	6/94	994,3074,8654,23424,54361,79670	CDC25B,HEXB,PDE5A,TDRD7,WNT4,TUT7
18_Member	GO Biological Processes	GO:0022412	cellular process involved in reproduction in multicellular organism	-2.10774	-0.47604	14/415	598,928,994,3074,6595,7314,8322,8654,23424,27067,54361,55329,57095,79670	BCL2L1,CD9,CDC25B,HEXB,SMARCA2,UBB,FZD4,PDE5A,TDRD7,STAU2,WNT4,MNS1,PITHD1,TUT7
19_Summary	GO Biological Processes	GO:0045454	cell redox homeostasis	-4.33069	-1.78416	6/41	889,1649,7296,51022,84181,112398,706,4217,4779,5163,5971,27067,55074,140885	KRIT1,DDIT3,TXNRD1,GLRX2,CHD6,EGLN2,TSPO,MAP3K5,NFE2L1,PDK1,RELB,STAU2,OXR1,SIRPA
19_Member	GO Biological Processes	GO:0045454	cell redox homeostasis	-4.33069	-1.78416	6/41	889,1649,7296,51022,84181,112398	KRIT1,DDIT3,TXNRD1,GLRX2,CHD6,EGLN2
19_Member	GO Biological Processes	GO:0062197	cellular response to chemical stress	-2.31564	-0.599352	11/272	706,1649,4217,4779,5163,5971,27067,51022,55074,84181,140885	TSPO,DDIT3,MAP3K5,NFE2L1,PDK1,RELB,STAU2,GLRX2,OXR1,CHD6,SIRPA
20_Summary	GO Biological Processes	GO:0045596	negative regulation of cell differentiation	-4.32505	-1.78416	27/718	706,861,1030,1495,1649,3142,3627,5295,6595,6926,7070,8482,9572,9759,10371,10766,23111,23462,51564,54361,55294,57761,64689,93166,171023,201163,283659,291,302,367,598,1400,1601,3309,6311,7111,8780,10391,23256,26471,28978,29763,57489,258010,8654,27067,51593,79006,340481,7162	TSPO,RUNX1,CDKN2B,CTNNA1,DDIT3,HLX,CXCL10,PIK3R1,SMARCA2,TBX3,THY1,SEMA7A,NR1D1,HDAC4,SEMA3A,TOB2,SPART,HEY1,HDAC7,WNT4,FBXW7,TRIB3,GORASP1,PRDM6,ASXL1,FLCN,PRTG,SLC25A4,ANXA2,AR,BCL2L1,CRMP1,DAB2,HSPA5,ATXN2,TMOD1,RIOK3,CORO2B,SCFD1,NUPR1,TMEM14A,PACSIN3,ODF2L,SVIP,PDE5A,STAU2,SRRT,METRN,ZDHHC21,TPBG
20_Member	GO Biological Processes	GO:0045596	negative regulation of cell differentiation	-4.32505	-1.78416	27/718	706,861,1030,1495,1649,3142,3627,5295,6595,6926,7070,8482,9572,9759,10371,10766,23111,23462,51564,54361,55294,57761,64689,93166,171023,201163,283659	TSPO,RUNX1,CDKN2B,CTNNA1,DDIT3,HLX,CXCL10,PIK3R1,SMARCA2,TBX3,THY1,SEMA7A,NR1D1,HDAC4,SEMA3A,TOB2,SPART,HEY1,HDAC7,WNT4,FBXW7,TRIB3,GORASP1,PRDM6,ASXL1,FLCN,PRTG
20_Member	GO Biological Processes	GO:0051129	negative regulation of cellular component organization	-4.0892	-1.64358	26/701	291,302,367,598,706,1400,1601,3309,3627,5295,6311,7070,7111,8482,8780,10371,10391,23111,23256,26471,28978,29763,57489,64689,201163,258010	SLC25A4,ANXA2,AR,BCL2L1,TSPO,CRMP1,DAB2,HSPA5,CXCL10,PIK3R1,ATXN2,THY1,TMOD1,SEMA7A,RIOK3,SEMA3A,CORO2B,SPART,SCFD1,NUPR1,TMEM14A,PACSIN3,ODF2L,GORASP1,FLCN,SVIP
20_Member	GO Biological Processes	GO:0050768	negative regulation of neurogenesis	-3.877	-1.49183	10/146	706,1030,1495,7070,8482,9572,10371,23111,64689,283659	TSPO,CDKN2B,CTNNA1,THY1,SEMA7A,NR1D1,SEMA3A,SPART,GORASP1,PRTG
20_Member	GO Biological Processes	GO:0051961	negative regulation of nervous system development	-3.75696	-1.42121	10/151	706,1030,1495,7070,8482,9572,10371,23111,64689,283659	TSPO,CDKN2B,CTNNA1,THY1,SEMA7A,NR1D1,SEMA3A,SPART,GORASP1,PRTG
20_Member	GO Biological Processes	GO:0010721	negative regulation of cell development	-3.60286	-1.35389	11/188	706,1030,1495,7070,8482,9572,10371,23111,55294,64689,283659	TSPO,CDKN2B,CTNNA1,THY1,SEMA7A,NR1D1,SEMA3A,SPART,FBXW7,GORASP1,PRTG
20_Member	GO Biological Processes	GO:0060284	regulation of cell development	-3.10482	-1.07264	19/516	302,706,1030,1495,1601,7070,8482,8654,9572,10371,23111,23462,27067,51593,55294,64689,79006,283659,340481	ANXA2,TSPO,CDKN2B,CTNNA1,DAB2,THY1,SEMA7A,PDE5A,NR1D1,SEMA3A,SPART,HEY1,STAU2,SRRT,FBXW7,GORASP1,METRN,PRTG,ZDHHC21
20_Member	GO Biological Processes	GO:0050767	regulation of neurogenesis	-2.89149	-0.960045	15/377	302,706,1030,1495,7070,8482,9572,10371,23111,23462,27067,51593,64689,79006,283659	ANXA2,TSPO,CDKN2B,CTNNA1,THY1,SEMA7A,NR1D1,SEMA3A,SPART,HEY1,STAU2,SRRT,GORASP1,METRN,PRTG
20_Member	GO Biological Processes	GO:0051960	regulation of nervous system development	-2.49652	-0.719899	16/456	302,706,1030,1495,7070,7162,8482,9572,10371,23111,23462,27067,51593,64689,79006,283659	ANXA2,TSPO,CDKN2B,CTNNA1,THY1,TPBG,SEMA7A,NR1D1,SEMA3A,SPART,HEY1,STAU2,SRRT,GORASP1,METRN,PRTG

## Sheet: dSsen_nk
GroupID	Category	Term	Description	LogP	Log(q-value)	InTerm_InList	Genes	Symbols						GO	Category	Description	Count	%	Log10(P)	Log10(q)
1_Summary	GO Biological Processes	GO:0019835	cytolysis	-9.57322	-5.38505	7/21	2999,3001,3002,3004,4069,4818,5551,5552,10578,23207,7805	GZMH,GZMA,GZMB,GZMM,LYZ,NKG7,PRF1,SRGN,GNLY,PLEKHM2,LAPTM5						GO:0019835	GO Biological Processes	cytolysis	7	2.79	-9.57	-5.39
1_Member	GO Biological Processes	GO:0019835	cytolysis	-9.57322	-5.38505	7/21	2999,3001,3002,3004,4069,4818,5551	GZMH,GZMA,GZMB,GZMM,LYZ,NKG7,PRF1						GO:0070663	GO Biological Processes	regulation of leukocyte proliferation	14	5.58	-7.17	-3.28
1_Member	GO Biological Processes	GO:0140507	granzyme-mediated programmed cell death signaling pathway	-6.79439	-3.27781	4/7	3001,3002,4818,5552	GZMA,GZMB,NKG7,SRGN						GO:0050921	GO Biological Processes	positive regulation of chemotaxis	10	3.98	-6.42	-3.07
1_Member	GO Biological Processes	GO:0001906	cell killing	-4.64884	-1.99215	7/101	3002,3004,4069,4818,5551,10578,23207	GZMB,GZMM,LYZ,NKG7,PRF1,GNLY,PLEKHM2						GO:0002252	GO Biological Processes	immune effector process	16	6.37	-5.84	-2.82
1_Member	GO Biological Processes	GO:0001909	leukocyte mediated cytotoxicity	-3.84151	-1.46626	5/60	3002,3004,4818,5551,23207	GZMB,GZMM,NKG7,PRF1,PLEKHM2						GO:0046631	GO Biological Processes	alpha-beta T cell activation	8	3.19	-5.8	-2.82
1_Member	GO Biological Processes	GO:0002347	response to tumor cell	-2.9948	-0.963192	3/24	4818,5551,7805	NKG7,PRF1,LAPTM5						GO:0072089	GO Biological Processes	stem cell proliferation	7	2.79	-5.47	-2.59
1_Member	GO Biological Processes	GO:0042267	natural killer cell mediated cytotoxicity	-2.55061	-0.710747	3/34	3002,4818,23207	GZMB,NKG7,PLEKHM2						GO:0010256	GO Biological Processes	endomembrane system organization	17	6.77	-5.35	-2.58
1_Member	GO Biological Processes	GO:0002228	natural killer cell mediated immunity	-2.47921	-0.660257	3/36	3002,4818,23207	GZMB,NKG7,PLEKHM2						GO:1903975	GO Biological Processes	regulation of glial cell migration	4	1.59	-4.69	-2.02
2_Summary	GO Biological Processes	GO:0070663	regulation of leukocyte proliferation	-7.16565	-3.27851	14/269	199,916,1026,1435,1880,3280,4763,5788,5880,6375,7940,11314,57181,126259,2207,2268,2776,3561,6348,7805,9846,9867,10459,84959,929,947,3303,4050,5345,5553,23643,63940,5581,6239,8784,59339,919	AIF1,CD3E,CDKN1A,CSF1,GPR183,HES1,NF1,PTPRC,RAC2,XCL1,LST1,CD300A,SLC39A10,TMIGD2,FCER1G,FGR,GNAQ,IL2RG,CCL3,LAPTM5,GAB2,PJA2,MAD2L2,UBASH3B,CD14,CD34,HSPA1A,LTB,SERPINF2,PRG2,LY96,GPSM3,PRKCE,RREB1,TNFRSF18,PLEKHA2,CD247						GO:0006468	GO Biological Processes	protein phosphorylation	18	7.17	-4.57	-1.93
2_Member	GO Biological Processes	GO:0070663	regulation of leukocyte proliferation	-7.16565	-3.27851	14/269	199,916,1026,1435,1880,3280,4763,5788,5880,6375,7940,11314,57181,126259	AIF1,CD3E,CDKN1A,CSF1,GPR183,HES1,NF1,PTPRC,RAC2,XCL1,LST1,CD300A,SLC39A10,TMIGD2						GO:0031400	GO Biological Processes	negative regulation of protein modification process	15	5.98	-4.47	-1.88
2_Member	GO Biological Processes	GO:0032944	regulation of mononuclear cell proliferation	-6.83181	-3.27781	13/243	199,916,1026,1435,1880,3280,5788,5880,6375,7940,11314,57181,126259	AIF1,CD3E,CDKN1A,CSF1,GPR183,HES1,PTPRC,RAC2,XCL1,LST1,CD300A,SLC39A10,TMIGD2						GO:0097190	GO Biological Processes	apoptotic signaling pathway	11	4.38	-4.17	-1.65
2_Member	GO Biological Processes	GO:0070665	positive regulation of leukocyte proliferation	-6.76701	-3.27781	11/167	199,916,1026,1435,1880,3280,5788,5880,6375,57181,126259	AIF1,CD3E,CDKN1A,CSF1,GPR183,HES1,PTPRC,RAC2,XCL1,SLC39A10,TMIGD2						GO:0038094	GO Biological Processes	Fc-gamma receptor signaling pathway	4	1.59	-4.09	-1.62
2_Member	GO Biological Processes	GO:0050865	regulation of cell activation	-6.64722	-3.2372	22/727	199,916,1026,1880,2207,2268,2776,3280,3561,5788,5880,6348,6375,7805,7940,9846,9867,10459,11314,57181,84959,126259	AIF1,CD3E,CDKN1A,GPR183,FCER1G,FGR,GNAQ,HES1,IL2RG,PTPRC,RAC2,CCL3,XCL1,LAPTM5,LST1,GAB2,PJA2,MAD2L2,CD300A,SLC39A10,UBASH3B,TMIGD2						GO:1903034	GO Biological Processes	regulation of response to wounding	8	3.19	-3.99	-1.55
2_Member	GO Biological Processes	GO:0032946	positive regulation of mononuclear cell proliferation	-6.27813	-3.04421	10/149	199,916,1026,1435,1880,3280,5788,6375,57181,126259	AIF1,CD3E,CDKN1A,CSF1,GPR183,HES1,PTPRC,XCL1,SLC39A10,TMIGD2						GO:0010810	GO Biological Processes	regulation of cell-substrate adhesion	9	3.59	-3.96	-1.53
2_Member	GO Biological Processes	GO:0001819	positive regulation of cytokine production	-6.09823	-2.95146	17/486	199,916,929,947,2207,2268,3303,4050,5345,5553,5788,6348,6375,7805,23643,63940,126259	AIF1,CD3E,CD14,CD34,FCER1G,FGR,HSPA1A,LTB,SERPINF2,PRG2,PTPRC,CCL3,XCL1,LAPTM5,LY96,GPSM3,TMIGD2						GO:0043304	GO Biological Processes	regulation of mast cell degranulation	4	1.59	-3.85	-1.47
2_Member	GO Biological Processes	GO:0050670	regulation of lymphocyte proliferation	-6.05762	-2.94863	12/239	199,916,1026,1880,3280,5788,5880,6375,7940,11314,57181,126259	AIF1,CD3E,CDKN1A,GPR183,HES1,PTPRC,RAC2,XCL1,LST1,CD300A,SLC39A10,TMIGD2						GO:0043484	GO Biological Processes	regulation of RNA splicing	8	3.19	-3.85	-1.47
2_Member	GO Biological Processes	GO:0002694	regulation of leukocyte activation	-5.40128	-2.5886	19/670	199,916,1026,1880,2268,3280,3561,5788,5880,6348,6375,7805,7940,9846,9867,10459,11314,57181,126259	AIF1,CD3E,CDKN1A,GPR183,FGR,HES1,IL2RG,PTPRC,RAC2,CCL3,XCL1,LAPTM5,LST1,GAB2,PJA2,MAD2L2,CD300A,SLC39A10,TMIGD2						GO:0016575	GO Biological Processes	histone deacetylation	5	1.99	-3.84	-1.47
2_Member	GO Biological Processes	GO:0050671	positive regulation of lymphocyte proliferation	-5.40111	-2.5886	9/146	199,916,1026,1880,3280,5788,6375,57181,126259	AIF1,CD3E,CDKN1A,GPR183,HES1,PTPRC,XCL1,SLC39A10,TMIGD2						GO:0010922	GO Biological Processes	positive regulation of phosphatase activity	4	1.59	-3.65	-1.35
2_Member	GO Biological Processes	GO:0002696	positive regulation of leukocyte activation	-4.55359	-1.93188	14/450	199,916,1026,1880,2268,3280,3561,5788,6348,6375,9846,10459,57181,126259	AIF1,CD3E,CDKN1A,GPR183,FGR,HES1,IL2RG,PTPRC,CCL3,XCL1,GAB2,MAD2L2,SLC39A10,TMIGD2						GO:0050764	GO Biological Processes	regulation of phagocytosis	6	2.39	-3.64	-1.35
2_Member	GO Biological Processes	GO:0051249	regulation of lymphocyte activation	-4.55184	-1.93188	16/573	199,916,1026,1880,2268,3280,3561,5788,5880,6375,7805,7940,10459,11314,57181,126259	AIF1,CD3E,CDKN1A,GPR183,FGR,HES1,IL2RG,PTPRC,RAC2,XCL1,LAPTM5,LST1,MAD2L2,CD300A,SLC39A10,TMIGD2						GO:0009617	GO Biological Processes	response to bacterium	17	6.77	-3.64	-1.35
2_Member	GO Biological Processes	GO:0050867	positive regulation of cell activation	-4.37898	-1.82428	14/467	199,916,1026,1880,2268,3280,3561,5788,6348,6375,9846,10459,57181,126259	AIF1,CD3E,CDKN1A,GPR183,FGR,HES1,IL2RG,PTPRC,CCL3,XCL1,GAB2,MAD2L2,SLC39A10,TMIGD2
2_Member	GO Biological Processes	GO:0032703	negative regulation of interleukin-2 production	-4.08697	-1.62308	4/28	947,5788,6375,7805	CD34,PTPRC,XCL1,LAPTM5
2_Member	GO Biological Processes	GO:0032663	regulation of interleukin-2 production	-3.74074	-1.39767	5/63	916,947,5788,6375,7805	CD3E,CD34,PTPRC,XCL1,LAPTM5
2_Member	GO Biological Processes	GO:0045785	positive regulation of cell adhesion	-3.63631	-1.35123	13/484	199,916,1435,3280,3561,5345,5581,5788,6239,6375,8784,59339,126259	AIF1,CD3E,CSF1,HES1,IL2RG,SERPINF2,PRKCE,PTPRC,RREB1,XCL1,TNFRSF18,PLEKHA2,TMIGD2
2_Member	GO Biological Processes	GO:0042102	positive regulation of T cell proliferation	-3.57485	-1.3161	6/106	199,916,3280,5788,6375,126259	AIF1,CD3E,HES1,PTPRC,XCL1,TMIGD2
2_Member	GO Biological Processes	GO:0051251	positive regulation of lymphocyte activation	-3.24316	-1.11569	11/400	199,916,1026,1880,3280,3561,5788,6375,10459,57181,126259	AIF1,CD3E,CDKN1A,GPR183,HES1,IL2RG,PTPRC,XCL1,MAD2L2,SLC39A10,TMIGD2
2_Member	GO Biological Processes	GO:0046629	gamma-delta T cell activation	-3.23344	-1.10973	3/20	916,919,5788	CD3E,CD247,PTPRC
2_Member	GO Biological Processes	GO:0042129	regulation of T cell proliferation	-3.0637	-0.999386	7/182	199,916,3280,5788,5880,6375,126259	AIF1,CD3E,HES1,PTPRC,RAC2,XCL1,TMIGD2
2_Member	GO Biological Processes	GO:0022407	regulation of cell-cell adhesion	-3.04701	-0.992382	12/490	199,916,3280,3561,5345,5788,6375,7805,10459,11314,84959,126259	AIF1,CD3E,HES1,IL2RG,SERPINF2,PTPRC,XCL1,LAPTM5,MAD2L2,CD300A,UBASH3B,TMIGD2
2_Member	GO Biological Processes	GO:0046641	positive regulation of alpha-beta T cell proliferation	-2.94195	-0.93823	3/25	916,5788,6375	CD3E,PTPRC,XCL1
2_Member	GO Biological Processes	GO:0050863	regulation of T cell activation	-2.88776	-0.90911	10/376	199,916,3280,3561,5788,5880,6375,7805,11314,126259	AIF1,CD3E,HES1,IL2RG,PTPRC,RAC2,XCL1,LAPTM5,CD300A,TMIGD2
2_Member	GO Biological Processes	GO:0046634	regulation of alpha-beta T cell activation	-2.55326	-0.711447	5/115	916,3561,5788,6375,11314	CD3E,IL2RG,PTPRC,XCL1,CD300A
2_Member	GO Biological Processes	GO:0046635	positive regulation of alpha-beta T cell activation	-2.50998	-0.685425	4/72	916,3561,5788,6375	CD3E,IL2RG,PTPRC,XCL1
2_Member	GO Biological Processes	GO:0051282	regulation of sequestering of calcium ion	-2.36885	-0.588163	5/127	5581,5788,6348,6375,84959	PRKCE,PTPRC,CCL3,XCL1,UBASH3B
2_Member	GO Biological Processes	GO:1903037	regulation of leukocyte cell-cell adhesion	-2.34237	-0.580714	9/377	199,916,3280,3561,5788,6375,7805,11314,126259	AIF1,CD3E,HES1,IL2RG,PTPRC,XCL1,LAPTM5,CD300A,TMIGD2
2_Member	GO Biological Processes	GO:0002714	positive regulation of B cell mediated immunity	-2.28885	-0.552463	3/42	5788,6375,10459	PTPRC,XCL1,MAD2L2
2_Member	GO Biological Processes	GO:0002891	positive regulation of immunoglobulin mediated immune response	-2.28885	-0.552463	3/42	5788,6375,10459	PTPRC,XCL1,MAD2L2
2_Member	GO Biological Processes	GO:0050870	positive regulation of T cell activation	-2.28075	-0.548951	7/251	199,916,3280,3561,5788,6375,126259	AIF1,CD3E,HES1,IL2RG,PTPRC,XCL1,TMIGD2
2_Member	GO Biological Processes	GO:0022409	positive regulation of cell-cell adhesion	-2.23712	-0.529617	8/322	199,916,3280,3561,5345,5788,6375,126259	AIF1,CD3E,HES1,IL2RG,SERPINF2,PTPRC,XCL1,TMIGD2
2_Member	GO Biological Processes	GO:0046640	regulation of alpha-beta T cell proliferation	-2.23206	-0.529617	3/44	916,5788,6375	CD3E,PTPRC,XCL1
2_Member	GO Biological Processes	GO:2000516	positive regulation of CD4-positive, alpha-beta T cell activation	-2.23206	-0.529617	3/44	916,3561,6375	CD3E,IL2RG,XCL1
2_Member	GO Biological Processes	GO:1903039	positive regulation of leukocyte cell-cell adhesion	-2.07195	-0.413978	7/275	199,916,3280,3561,5788,6375,126259	AIF1,CD3E,HES1,IL2RG,PTPRC,XCL1,TMIGD2
2_Member	GO Biological Processes	GO:0051209	release of sequestered calcium ion into cytosol	-2.05397	-0.409239	3/51	5788,6348,6375	PTPRC,CCL3,XCL1
2_Member	GO Biological Processes	GO:0051283	negative regulation of sequestering of calcium ion	-2.0308	-0.395295	3/52	5788,6348,6375	PTPRC,CCL3,XCL1
2_Member	GO Biological Processes	GO:0002639	positive regulation of immunoglobulin production	-2.00812	-0.384274	3/53	5788,6375,10459	PTPRC,XCL1,MAD2L2
3_Summary	GO Biological Processes	GO:0050921	positive regulation of chemotaxis	-6.41538	-3.07231	10/144	199,1435,5641,5880,6348,6351,6375,7852,63940,80310,8784,4763,11314,2268,3687,5581,5606,5788,6239,25777,395,2776,3303,5366,5996,6279,7805,56616,57181,66036,83874,1880,929,4818,5345,23643,712,4069,6696,9867,947,2207,6764,55294,84766,200734,3280,80204,84959,5740,51719,3560,3561,916,22823	AIF1,CSF1,LGMN,RAC2,CCL3,CCL4,XCL1,CXCR4,GPSM3,PDGFD,TNFRSF18,NF1,CD300A,FGR,ITGAX,PRKCE,MAP2K3,PTPRC,RREB1,SUN2,ARHGAP6,GNAQ,HSPA1A,PMAIP1,RGS1,S100A8,LAPTM5,DIABLO,SLC39A10,MTMR9,TBC1D10A,GPR183,CD14,NKG7,SERPINF2,LY96,C1QA,LYZ,SPP1,PJA2,CD34,FCER1G,DENND2B,FBXW7,CRACR2A,SPRED2,HES1,FBXO11,UBASH3B,PTGIS,CAB39,IL2RB,IL2RG,CD3E,MTF2
3_Member	GO Biological Processes	GO:0050921	positive regulation of chemotaxis	-6.41538	-3.07231	10/144	199,1435,5641,5880,6348,6351,6375,7852,63940,80310	AIF1,CSF1,LGMN,RAC2,CCL3,CCL4,XCL1,CXCR4,GPSM3,PDGFD
3_Member	GO Biological Processes	GO:0002687	positive regulation of leukocyte migration	-6.30515	-3.04421	10/148	199,1435,5641,5880,6348,6351,6375,8784,63940,80310	AIF1,CSF1,LGMN,RAC2,CCL3,CCL4,XCL1,TNFRSF18,GPSM3,PDGFD
3_Member	GO Biological Processes	GO:0002685	regulation of leukocyte migration	-6.21394	-3.02577	12/231	199,1435,4763,5641,5880,6348,6351,6375,8784,11314,63940,80310	AIF1,CSF1,NF1,LGMN,RAC2,CCL3,CCL4,XCL1,TNFRSF18,CD300A,GPSM3,PDGFD
3_Member	GO Biological Processes	GO:0030335	positive regulation of cell migration	-5.83363	-2.82068	18/566	199,1435,2268,3687,5581,5606,5641,5788,5880,6239,6348,6351,6375,7852,8784,25777,63940,80310	AIF1,CSF1,FGR,ITGAX,PRKCE,MAP2K3,LGMN,PTPRC,RAC2,RREB1,CCL3,CCL4,XCL1,CXCR4,TNFRSF18,SUN2,GPSM3,PDGFD
3_Member	GO Biological Processes	GO:0002690	positive regulation of leukocyte chemotaxis	-5.80473	-2.82068	8/97	199,1435,5641,5880,6348,6351,6375,63940	AIF1,CSF1,LGMN,RAC2,CCL3,CCL4,XCL1,GPSM3
3_Member	GO Biological Processes	GO:0051345	positive regulation of hydrolase activity	-5.5912	-2.65369	18/589	395,2776,3303,4763,5366,5641,5788,5996,6279,6348,6351,6375,7805,11314,56616,57181,66036,83874	ARHGAP6,GNAQ,HSPA1A,NF1,PMAIP1,LGMN,PTPRC,RGS1,S100A8,CCL3,CCL4,XCL1,LAPTM5,CD300A,DIABLO,SLC39A10,MTMR9,TBC1D10A
3_Member	GO Biological Processes	GO:0071677	positive regulation of mononuclear cell migration	-5.58658	-2.65369	7/73	199,1435,5641,6348,6351,6375,80310	AIF1,CSF1,LGMN,CCL3,CCL4,XCL1,PDGFD
3_Member	GO Biological Processes	GO:2000147	positive regulation of cell motility	-5.56051	-2.65109	18/592	199,1435,2268,3687,5581,5606,5641,5788,5880,6239,6348,6351,6375,7852,8784,25777,63940,80310	AIF1,CSF1,FGR,ITGAX,PRKCE,MAP2K3,LGMN,PTPRC,RAC2,RREB1,CCL3,CCL4,XCL1,CXCR4,TNFRSF18,SUN2,GPSM3,PDGFD
3_Member	GO Biological Processes	GO:0040017	positive regulation of locomotion	-5.41009	-2.5886	18/607	199,1435,2268,3687,5581,5606,5641,5788,5880,6239,6348,6351,6375,7852,8784,25777,63940,80310	AIF1,CSF1,FGR,ITGAX,PRKCE,MAP2K3,LGMN,PTPRC,RAC2,RREB1,CCL3,CCL4,XCL1,CXCR4,TNFRSF18,SUN2,GPSM3,PDGFD
3_Member	GO Biological Processes	GO:0050920	regulation of chemotaxis	-5.39656	-2.5886	11/230	199,1435,1880,5641,5880,6348,6351,6375,7852,63940,80310	AIF1,CSF1,GPR183,LGMN,RAC2,CCL3,CCL4,XCL1,CXCR4,GPSM3,PDGFD
3_Member	GO Biological Processes	GO:2000503	positive regulation of natural killer cell chemotaxis	-5.2502	-2.49339	3/5	6348,6351,6375	CCL3,CCL4,XCL1
3_Member	GO Biological Processes	GO:0032103	positive regulation of response to external stimulus	-5.03547	-2.32443	15/464	199,929,1435,4818,5345,5641,5880,6279,6348,6351,6375,7852,23643,63940,80310	AIF1,CD14,CSF1,NKG7,SERPINF2,LGMN,RAC2,S100A8,CCL3,CCL4,XCL1,CXCR4,LY96,GPSM3,PDGFD
3_Member	GO Biological Processes	GO:0002688	regulation of leukocyte chemotaxis	-4.93043	-2.23362	8/127	199,1435,5641,5880,6348,6351,6375,63940	AIF1,CSF1,LGMN,RAC2,CCL3,CCL4,XCL1,GPSM3
3_Member	GO Biological Processes	GO:0006954	inflammatory response	-4.89393	-2.21091	16/537	199,712,929,1435,4069,4818,5345,5606,6279,6348,6351,6375,6696,7852,9867,23643	AIF1,C1QA,CD14,CSF1,LYZ,NKG7,SERPINF2,MAP2K3,S100A8,CCL3,CCL4,XCL1,SPP1,CXCR4,PJA2,LY96
3_Member	GO Biological Processes	GO:2000501	regulation of natural killer cell chemotaxis	-4.51006	-1.90167	3/8	6348,6351,6375	CCL3,CCL4,XCL1
3_Member	GO Biological Processes	GO:0050900	leukocyte migration	-4.33724	-1.80228	10/247	947,1435,1880,2207,4763,6279,6348,6351,6375,7852	CD34,CSF1,GPR183,FCER1G,NF1,S100A8,CCL3,CCL4,XCL1,CXCR4
3_Member	GO Biological Processes	GO:0071675	regulation of mononuclear cell migration	-4.10016	-1.62308	7/123	199,1435,5641,6348,6351,6375,80310	AIF1,CSF1,LGMN,CCL3,CCL4,XCL1,PDGFD
3_Member	GO Biological Processes	GO:0043410	positive regulation of MAPK cascade	-4.0999	-1.62308	14/496	1880,5345,5581,5606,5788,6348,6351,6375,6764,7805,9867,55294,80310,84766	GPR183,SERPINF2,PRKCE,MAP2K3,PTPRC,CCL3,CCL4,XCL1,DENND2B,LAPTM5,PJA2,FBXW7,PDGFD,CRACR2A
3_Member	GO Biological Processes	GO:0043408	regulation of MAPK cascade	-4.09608	-1.62308	17/694	1880,4763,5345,5581,5606,5788,6348,6351,6375,6764,7805,9867,11314,55294,80310,84766,200734	GPR183,NF1,SERPINF2,PRKCE,MAP2K3,PTPRC,CCL3,CCL4,XCL1,DENND2B,LAPTM5,PJA2,CD300A,FBXW7,PDGFD,CRACR2A,SPRED2
3_Member	GO Biological Processes	GO:0070374	positive regulation of ERK1 and ERK2 cascade	-3.94749	-1.52275	9/223	1880,5345,5788,6348,6351,6375,6764,55294,80310	GPR183,SERPINF2,PTPRC,CCL3,CCL4,XCL1,DENND2B,FBXW7,PDGFD
3_Member	GO Biological Processes	GO:0097529	myeloid leukocyte migration	-3.76835	-1.41269	7/139	1435,2207,4763,6279,6348,6351,6375	CSF1,FCER1G,NF1,S100A8,CCL3,CCL4,XCL1
3_Member	GO Biological Processes	GO:0030595	leukocyte chemotaxis	-3.60091	-1.33182	7/148	1880,2207,6279,6348,6351,6375,7852	GPR183,FCER1G,S100A8,CCL3,CCL4,XCL1,CXCR4
3_Member	GO Biological Processes	GO:0070372	regulation of ERK1 and ERK2 cascade	-3.47652	-1.24739	10/315	1880,5345,5788,6348,6351,6375,6764,55294,80310,200734	GPR183,SERPINF2,PTPRC,CCL3,CCL4,XCL1,DENND2B,FBXW7,PDGFD,SPRED2
3_Member	GO Biological Processes	GO:2000403	positive regulation of lymphocyte migration	-3.3889	-1.18611	4/42	199,6348,6351,6375	AIF1,CCL3,CCL4,XCL1
3_Member	GO Biological Processes	GO:0051924	regulation of calcium ion transport	-3.35676	-1.17719	9/268	3280,5581,6348,6351,6375,7852,80204,84766,84959	HES1,PRKCE,CCL3,CCL4,XCL1,CXCR4,FBXO11,CRACR2A,UBASH3B
3_Member	GO Biological Processes	GO:0030593	neutrophil chemotaxis	-3.25645	-1.1168	5/80	2207,6279,6348,6351,6375	FCER1G,S100A8,CCL3,CCL4,XCL1
3_Member	GO Biological Processes	GO:0140131	positive regulation of lymphocyte chemotaxis	-3.16916	-1.06018	3/21	6348,6351,6375	CCL3,CCL4,XCL1
3_Member	GO Biological Processes	GO:0071621	granulocyte chemotaxis	-3.113	-1.01473	5/86	2207,6279,6348,6351,6375	FCER1G,S100A8,CCL3,CCL4,XCL1
3_Member	GO Biological Processes	GO:0048247	lymphocyte chemotaxis	-3.09814	-1.01378	4/50	1880,6348,6351,6375	GPR183,CCL3,CCL4,XCL1
3_Member	GO Biological Processes	GO:1990266	neutrophil migration	-2.98064	-0.956827	5/92	2207,6279,6348,6351,6375	FCER1G,S100A8,CCL3,CCL4,XCL1
3_Member	GO Biological Processes	GO:1901623	regulation of lymphocyte chemotaxis	-2.84288	-0.884958	3/27	6348,6351,6375	CCL3,CCL4,XCL1
3_Member	GO Biological Processes	GO:0097530	granulocyte migration	-2.79985	-0.864977	5/101	2207,6279,6348,6351,6375	FCER1G,S100A8,CCL3,CCL4,XCL1
3_Member	GO Biological Processes	GO:0071347	cellular response to interleukin-1	-2.78093	-0.859932	5/102	3280,5740,6348,6351,6375	HES1,PTGIS,CCL3,CCL4,XCL1
3_Member	GO Biological Processes	GO:0060326	cell chemotaxis	-2.70659	-0.808455	7/210	1880,2207,6279,6348,6351,6375,7852	GPR183,FCER1G,S100A8,CCL3,CCL4,XCL1,CXCR4
3_Member	GO Biological Processes	GO:2000401	regulation of lymphocyte migration	-2.57713	-0.725419	4/69	199,6348,6351,6375	AIF1,CCL3,CCL4,XCL1
3_Member	GO Biological Processes	GO:0071674	mononuclear cell migration	-2.55326	-0.711447	5/115	1880,6348,6351,6375,7852	GPR183,CCL3,CCL4,XCL1,CXCR4
3_Member	GO Biological Processes	GO:0010959	regulation of metal ion transport	-2.51646	-0.687905	10/423	3280,5581,6348,6351,6375,7852,51719,80204,84766,84959	HES1,PRKCE,CCL3,CCL4,XCL1,CXCR4,CAB39,FBXO11,CRACR2A,UBASH3B
3_Member	GO Biological Processes	GO:0019221	cytokine-mediated signaling pathway	-2.42554	-0.624764	9/366	1435,2207,3560,3561,6348,6351,6375,7852,8784	CSF1,FCER1G,IL2RB,IL2RG,CCL3,CCL4,XCL1,CXCR4,TNFRSF18
3_Member	GO Biological Processes	GO:0072676	lymphocyte migration	-2.3651	-0.588163	4/79	1880,6348,6351,6375	GPR183,CCL3,CCL4,XCL1
3_Member	GO Biological Processes	GO:0050850	positive regulation of calcium-mediated signaling	-2.31839	-0.564794	3/41	916,6348,6351	CD3E,CCL3,CCL4
3_Member	GO Biological Processes	GO:0070555	response to interleukin-1	-2.29814	-0.555576	5/132	3280,5740,6348,6351,6375	HES1,PTGIS,CCL3,CCL4,XCL1
3_Member	GO Biological Processes	GO:0070098	chemokine-mediated signaling pathway	-2.28885	-0.552463	4/83	6348,6351,6375,7852	CCL3,CCL4,XCL1,CXCR4
3_Member	GO Biological Processes	GO:0002548	monocyte chemotaxis	-2.23206	-0.529617	3/44	6348,6351,6375	CCL3,CCL4,XCL1
3_Member	GO Biological Processes	GO:1990868	response to chemokine	-2.14849	-0.466825	4/91	6348,6351,6375,7852	CCL3,CCL4,XCL1,CXCR4
3_Member	GO Biological Processes	GO:1990869	cellular response to chemokine	-2.14849	-0.466825	4/91	6348,6351,6375,7852	CCL3,CCL4,XCL1,CXCR4
3_Member	GO Biological Processes	GO:0034612	response to tumor necrosis factor	-2.11014	-0.440483	6/206	929,3280,6348,6351,6375,8784	CD14,HES1,CCL3,CCL4,XCL1,TNFRSF18
3_Member	GO Biological Processes	GO:0071345	cellular response to cytokine stimulus	-2.10557	-0.437263	13/722	199,1435,2207,3280,3560,3561,5740,6348,6351,6375,7852,8784,22823	AIF1,CSF1,FCER1G,HES1,IL2RB,IL2RG,PTGIS,CCL3,CCL4,XCL1,CXCR4,TNFRSF18,MTF2
3_Member	GO Biological Processes	GO:0043547	positive regulation of GTPase activity	-2.00778	-0.384274	7/283	395,4763,5996,6348,6351,6375,83874	ARHGAP6,NF1,RGS1,CCL3,CCL4,XCL1,TBC1D10A
4_Summary	GO Biological Processes	GO:0002252	immune effector process	-5.83825	-2.82068	16/452	712,713,714,1880,2207,2268,3002,3004,4818,5551,5581,6348,8320,10459,23207,84766,11037,916,919,81622	C1QA,C1QB,C1QC,GPR183,FCER1G,FGR,GZMB,GZMM,NKG7,PRF1,PRKCE,CCL3,EOMES,MAD2L2,PLEKHM2,CRACR2A,STON1,CD3E,CD247,UNC93B1
4_Member	GO Biological Processes	GO:0002252	immune effector process	-5.83825	-2.82068	16/452	712,713,714,1880,2207,2268,3002,3004,4818,5551,5581,6348,8320,10459,23207,84766	C1QA,C1QB,C1QC,GPR183,FCER1G,FGR,GZMB,GZMM,NKG7,PRF1,PRKCE,CCL3,EOMES,MAD2L2,PLEKHM2,CRACR2A
4_Member	GO Biological Processes	GO:0150146	cell junction disassembly	-5.35797	-2.58123	4/14	712,713,714,11037	C1QA,C1QB,C1QC,STON1
4_Member	GO Biological Processes	GO:0002449	lymphocyte mediated immunity	-4.45785	-1.88113	10/239	712,713,714,2207,3002,3004,4818,5551,10459,23207	C1QA,C1QB,C1QC,FCER1G,GZMB,GZMM,NKG7,PRF1,MAD2L2,PLEKHM2
4_Member	GO Biological Processes	GO:0002443	leukocyte mediated immunity	-4.45652	-1.88113	11/290	712,713,714,2207,3002,3004,4818,5551,6348,10459,23207	C1QA,C1QB,C1QC,FCER1G,GZMB,GZMM,NKG7,PRF1,CCL3,MAD2L2,PLEKHM2
4_Member	GO Biological Processes	GO:0098883	synapse pruning	-4.0488	-1.601	3/11	712,713,714	C1QA,C1QB,C1QC
4_Member	GO Biological Processes	GO:0002460	adaptive immune response based on somatic recombination of immune receptors built from immunoglobulin superfamily domains	-2.9523	-0.93823	8/246	712,713,714,2207,3004,5551,10459,84766	C1QA,C1QB,C1QC,FCER1G,GZMM,PRF1,MAD2L2,CRACR2A
4_Member	GO Biological Processes	GO:0002250	adaptive immune response	-2.56928	-0.721554	13/634	712,713,714,916,919,1880,2207,3004,5551,8320,10459,81622,84766	C1QA,C1QB,C1QC,CD3E,CD247,GPR183,FCER1G,GZMM,PRF1,EOMES,MAD2L2,UNC93B1,CRACR2A
5_Summary	GO Biological Processes	GO:0046631	alpha-beta T cell activation	-5.80473	-2.82068	8/97	916,919,1880,3561,4818,5788,8320,84766,199,712,1435,2207,3280,3560,5551,5581,6348,7094,84959,947,2120,3214,4050,4763,9846,10459	CD3E,CD247,GPR183,IL2RG,NKG7,PTPRC,EOMES,CRACR2A,AIF1,C1QA,CSF1,FCER1G,HES1,IL2RB,PRF1,PRKCE,CCL3,TLN1,UBASH3B,CD34,ETV6,HOXB4,LTB,NF1,GAB2,MAD2L2
5_Member	GO Biological Processes	GO:0046631	alpha-beta T cell activation	-5.80473	-2.82068	8/97	916,919,1880,3561,4818,5788,8320,84766	CD3E,CD247,GPR183,IL2RG,NKG7,PTPRC,EOMES,CRACR2A
5_Member	GO Biological Processes	GO:0001775	cell activation	-5.17499	-2.43398	19/695	199,712,916,919,1435,1880,2207,3280,3560,3561,4818,5551,5581,5788,6348,7094,8320,84766,84959	AIF1,C1QA,CD3E,CD247,CSF1,GPR183,FCER1G,HES1,IL2RB,IL2RG,NKG7,PRF1,PRKCE,PTPRC,CCL3,TLN1,EOMES,CRACR2A,UBASH3B
5_Member	GO Biological Processes	GO:0045321	leukocyte activation	-5.12225	-2.39648	17/575	199,712,916,919,1435,1880,2207,3280,3560,3561,4818,5551,5581,5788,6348,8320,84766	AIF1,C1QA,CD3E,CD247,CSF1,GPR183,FCER1G,HES1,IL2RB,IL2RG,NKG7,PRF1,PRKCE,PTPRC,CCL3,EOMES,CRACR2A
5_Member	GO Biological Processes	GO:0035710	CD4-positive, alpha-beta T cell activation	-3.80731	-1.43868	5/61	916,1880,3561,4818,84766	CD3E,GPR183,IL2RG,NKG7,CRACR2A
5_Member	GO Biological Processes	GO:0042110	T cell activation	-3.66793	-1.35145	10/298	916,919,1880,2207,3280,3561,4818,5788,8320,84766	CD3E,CD247,GPR183,FCER1G,HES1,IL2RG,NKG7,PTPRC,EOMES,CRACR2A
5_Member	GO Biological Processes	GO:0002292	T cell differentiation involved in immune response	-3.42954	-1.2145	4/41	1880,2207,8320,84766	GPR183,FCER1G,EOMES,CRACR2A
5_Member	GO Biological Processes	GO:0046649	lymphocyte activation	-3.29396	-1.1311	12/459	916,919,1880,2207,3280,3560,3561,4818,5551,5788,8320,84766	CD3E,CD247,GPR183,FCER1G,HES1,IL2RB,IL2RG,NKG7,PRF1,PTPRC,EOMES,CRACR2A
5_Member	GO Biological Processes	GO:0030217	T cell differentiation	-3.26884	-1.12206	7/168	916,1880,2207,3561,5788,8320,84766	CD3E,GPR183,FCER1G,IL2RG,PTPRC,EOMES,CRACR2A
5_Member	GO Biological Processes	GO:0002520	immune system development	-3.24899	-1.1168	16/746	916,947,1435,1880,2120,2207,3214,3280,3561,4050,4763,5788,8320,9846,10459,84766	CD3E,CD34,CSF1,GPR183,ETV6,FCER1G,HOXB4,HES1,IL2RG,LTB,NF1,PTPRC,EOMES,GAB2,MAD2L2,CRACR2A
5_Member	GO Biological Processes	GO:0048534	hematopoietic or lymphoid organ development	-3.08103	-1.0068	15/699	916,947,1435,1880,2120,2207,3214,3280,3561,4050,4763,5788,8320,9846,84766	CD3E,CD34,CSF1,GPR183,ETV6,FCER1G,HOXB4,HES1,IL2RG,LTB,NF1,PTPRC,EOMES,GAB2,CRACR2A
5_Member	GO Biological Processes	GO:0002366	leukocyte activation involved in immune response	-2.95501	-0.93823	7/190	1880,2207,4818,5581,6348,8320,84766	GPR183,FCER1G,NKG7,PRKCE,CCL3,EOMES,CRACR2A
5_Member	GO Biological Processes	GO:0002263	cell activation involved in immune response	-2.90278	-0.916004	7/194	1880,2207,4818,5581,6348,8320,84766	GPR183,FCER1G,NKG7,PRKCE,CCL3,EOMES,CRACR2A
5_Member	GO Biological Processes	GO:0002521	leukocyte differentiation	-2.73827	-0.828856	10/394	916,1435,1880,2207,3561,4763,5788,8320,9846,84766	CD3E,CSF1,GPR183,FCER1G,IL2RG,NF1,PTPRC,EOMES,GAB2,CRACR2A
5_Member	GO Biological Processes	GO:0046632	alpha-beta T cell differentiation	-2.60026	-0.740468	4/68	1880,3561,8320,84766	GPR183,IL2RG,EOMES,CRACR2A
5_Member	GO Biological Processes	GO:0030097	hemopoiesis	-2.48325	-0.660571	13/649	916,947,1435,1880,2120,2207,3214,3561,4763,5788,8320,9846,84766	CD3E,CD34,CSF1,GPR183,ETV6,FCER1G,HOXB4,IL2RG,NF1,PTPRC,EOMES,GAB2,CRACR2A
5_Member	GO Biological Processes	GO:0002286	T cell activation involved in immune response	-2.44598	-0.638986	4/75	1880,2207,8320,84766	GPR183,FCER1G,EOMES,CRACR2A
5_Member	GO Biological Processes	GO:0002287	alpha-beta T cell activation involved in immune response	-2.44514	-0.638986	3/37	1880,8320,84766	GPR183,EOMES,CRACR2A
5_Member	GO Biological Processes	GO:0002293	alpha-beta T cell differentiation involved in immune response	-2.44514	-0.638986	3/37	1880,8320,84766	GPR183,EOMES,CRACR2A
5_Member	GO Biological Processes	GO:0002285	lymphocyte activation involved in immune response	-2.32603	-0.569222	5/130	1880,2207,4818,8320,84766	GPR183,FCER1G,NKG7,EOMES,CRACR2A
5_Member	GO Biological Processes	GO:1903131	mononuclear cell differentiation	-2.245	-0.529617	8/321	916,1435,1880,2207,3561,5788,8320,84766	CD3E,CSF1,GPR183,FCER1G,IL2RG,PTPRC,EOMES,CRACR2A
5_Member	GO Biological Processes	GO:0043367	CD4-positive, alpha-beta T cell differentiation	-2.1267	-0.454404	3/48	1880,3561,84766	GPR183,IL2RG,CRACR2A
5_Member	GO Biological Processes	GO:0030098	lymphocyte differentiation	-2.06379	-0.412176	7/276	916,1880,2207,3561,5788,8320,84766	CD3E,GPR183,FCER1G,IL2RG,PTPRC,EOMES,CRACR2A
6_Summary	GO Biological Processes	GO:0072089	stem cell proliferation	-5.46811	-2.5886	7/76	947,2120,2810,3214,4763,4781,10763,916,1435,2268,3280,5788,5880,8642	CD34,ETV6,SFN,HOXB4,NF1,NFIB,NES,CD3E,CSF1,FGR,HES1,PTPRC,RAC2,DCHS1
6_Member	GO Biological Processes	GO:0072089	stem cell proliferation	-5.46811	-2.5886	7/76	947,2120,2810,3214,4763,4781,10763	CD34,ETV6,SFN,HOXB4,NF1,NFIB,NES
6_Member	GO Biological Processes	GO:2000647	negative regulation of stem cell proliferation	-2.84288	-0.884958	3/27	2810,4763,4781	SFN,NF1,NFIB
6_Member	GO Biological Processes	GO:0008283	cell population proliferation	-2.64002	-0.768754	14/698	916,947,1435,2120,2268,2810,3214,3280,4763,4781,5788,5880,8642,10763	CD3E,CD34,CSF1,ETV6,FGR,SFN,HOXB4,HES1,NF1,NFIB,PTPRC,RAC2,DCHS1,NES
6_Member	GO Biological Processes	GO:0072091	regulation of stem cell proliferation	-2.13197	-0.455686	4/92	2810,4763,4781,5788	SFN,NF1,NFIB,PTPRC
7_Summary	GO Biological Processes	GO:0010256	endomembrane system organization	-5.35442	-2.58123	17/552	4218,5552,5788,6691,7075,7443,7852,23023,23207,25777,55014,57198,64801,84067,118813,137886,165679,947,9570	RAB8A,SRGN,PTPRC,SPINK2,TIE1,VRK1,CXCR4,TMCC1,PLEKHM2,SUN2,STX17,ATP8B2,ARV1,FHIP1B,ZFYVE27,UBXN2B,SPTSSB,CD34,GOSR2
7_Member	GO Biological Processes	GO:0010256	endomembrane system organization	-5.35442	-2.58123	17/552	4218,5552,5788,6691,7075,7443,7852,23023,23207,25777,55014,57198,64801,84067,118813,137886,165679	RAB8A,SRGN,PTPRC,SPINK2,TIE1,VRK1,CXCR4,TMCC1,PLEKHM2,SUN2,STX17,ATP8B2,ARV1,FHIP1B,ZFYVE27,UBXN2B,SPTSSB
7_Member	GO Biological Processes	GO:0007030	Golgi organization	-2.7683	-0.851975	6/151	4218,7443,23207,55014,57198,137886	RAB8A,VRK1,PLEKHM2,STX17,ATP8B2,UBXN2B
7_Member	GO Biological Processes	GO:0016050	vesicle organization	-2.1982	-0.505575	8/327	947,4218,5552,6691,9570,23023,55014,84067	CD34,RAB8A,SRGN,SPINK2,GOSR2,TMCC1,STX17,FHIP1B
8_Summary	GO Biological Processes	GO:1903975	regulation of glial cell migration	-4.69018	-2.02053	4/20	1435,1880,4763,6348,714,55294,84959,712,947,4929,5641,6733,10763,9846,3280,6696,7204,10459,28951,84525,93166,93649,200734,100381270,3303,3561,5788,5366,2268,4209,8642	CSF1,GPR183,NF1,CCL3,C1QC,FBXW7,UBASH3B,C1QA,CD34,NR4A2,LGMN,SRPK2,NES,GAB2,HES1,SPP1,TRIO,MAD2L2,TRIB2,HOPX,PRDM6,MYOCD,SPRED2,ZBED6,HSPA1A,IL2RG,PTPRC,PMAIP1,FGR,MEF2D,DCHS1
8_Member	GO Biological Processes	GO:1903975	regulation of glial cell migration	-4.69018	-2.02053	4/20	1435,1880,4763,6348	CSF1,GPR183,NF1,CCL3
[truncated: 127 more rows]

## Sheet: differentGO_dS3_vs_dSsen_nk
GroupID	Category	Term	Description	LogP	Log(q-value)	InTerm_InList	Genes	Symbols					_PATTERN_	GO	Category	Description	Count	%	Log10(P)	Log10(q)
[truncated: 197 more rows]
