# Supplementary material for: Gene Regulatory Network Analysis of Decidual Stromal Cells and Natural Killer Cells
Source: Reprod Sci. 2024 Aug 1;31(10):3159–74. doi: 10.1007/s43032-024-01653-1 (PMC11438719; doi:10.1007/s43032-024-01653-1)
Supplement: Supplementary file 4 — Supplementary Table 4 (XLSX 528 KB) [file 43032_2024_1653_MOESM4_ESM.xlsx]

## Sheet: dNKall6orig
dNK1	dNK1	p_val	avg_log2FC	pct.1	pct.2	p_val_adj	dNK2	dNK2	p_val	avg_log2FC	pct.1	pct.2	p_val_adj	dNK3	dNK3	p_val	avg_log2FC	pct.1	pct.2	p_val_adj	dNKp	dNKp	p_val	avg_log2FC	pct.1	pct.2	p_val_adj	dNK_MAF+	dNK_MAF+	p_val	avg_log2FC	pct.1	pct.2	p_val_adj	NRF2F2+	NRF2F2+	p_val	avg_log2FC	pct.1	pct.2	p_val_adj
	MATK	0	-1.51557	0.164	0.593	0		RGS1	0	-0.899189	0.382	0.684	0		CYBA	0	1.81083	0.918	0.42	0		ASPM	0	6.45634	0.376	0.007	0		MEF2C	0	5.59243	0.426	0.012	0		ACTA2	0	6.53118	0.694	0.033	0
	CYP26A1	0	2.66436	0.473	0.068	0		CYP26A1	0	-2.31034	0.034	0.343	0		GZMB	0	-2.22692	0.047	0.62	0		HMMR	0	5.40479	0.318	0.005	0		MARCKS	6.51897e-243	6.07216	0.605	0.042	8.68978e-240		MGP	0	6.62761	0.522	0.016	0
	SYNGR1	0	1.5905	0.659	0.327	0		GAPDH	0	-1.26491	0.336	0.688	0		COTL1	0	-2.17572	0.038	0.617	0		GTSE1	0	6.00529	0.408	0.005	0		MAF	4.92268e-191	5.76651	0.444	0.028	6.56193e-188		TAGLN	0	6.13857	0.604	0.025	0
	GAPDH	0	1.18211	0.775	0.397	0		ANXA1	0	1.25829	0.656	0.305	0		CD69	0	1.93434	0.913	0.43	0		TPX2	0	6.24432	0.501	0.017	0		F13A1	3.71691e-179	6.28803	0.438	0.029	4.95464e-176		TPM2	2.63554e-230	5.2458	0.448	0.019	3.51317e-227
	EPAS1	0	1.89006	0.521	0.176	0		B4GALNT1	0	-2.65685	0.029	0.341	0		CD160	0	6.6517	0.541	0.016	0		BIRC5	0	5.57945	0.649	0.022	0		MS4A7	2.36168e-178	6.00851	0.543	0.046	3.14812e-175		APOD	3.60444e-210	8.46784	0.649	0.049	4.80472e-207
	CD48	0	-1.71171	0.094	0.474	0		ENTPD1	0	-2.37849	0.05	0.418	0		CXCR4	0	3.59271	0.951	0.291	0		CLSPN	0	4.13467	0.339	0.017	0		MS4A6A	3.77998e-153	5.45558	0.685	0.09	5.03871e-150		SPARCL1	4.33156e-204	5.47764	0.358	0.013	5.77397e-201
	SPINK2	0	1.79739	0.748	0.281	0		XCL1	0	1.44001	0.778	0.255	0		ALOX5AP	0	2.13803	0.843	0.367	0		CENPM	0	5.56282	0.606	0.025	0		MAFB	7.14991e-153	6.46195	0.475	0.04	9.53083e-150		IGFBP5	1.45705e-202	5.99193	0.306	0.01	1.94225e-199
	ANXA1	0	-1.37517	0.234	0.589	0		XCL2	0	1.30241	0.719	0.284	0		ITM2C	0	5.68907	0.591	0.057	0		CDKN3	0	5.41189	0.478	0.018	0		SLC40A1	3.35116e-139	5.43715	0.414	0.034	4.46709e-136		CYR61	4.84624e-200	6.07186	0.373	0.015	6.46003e-197
	B4GALNT1	0	2.81031	0.472	0.064	0		GZMA	0	-1.03719	0.419	0.712	0		LDB2	0	5.67317	0.217	0.009	0		SMC4	0	2.66151	0.769	0.201	0		STAB1	6.93703e-136	5.11908	0.642	0.088	9.24706e-133		CTGF	6.09744e-169	5.00136	0.261	0.008	8.12789e-166
	ENTPD1	0	2.49627	0.576	0.09	0		FOS	0	0.942088	0.666	0.337	0		TIGIT	0	6.21618	0.356	0.041	0		CENPA	0	5.64335	0.366	0.004	0		C1QC	3.7663e-135	5.77953	0.92	0.242	5.02047e-132		SERPINF1	7.44565e-164	5.87069	0.418	0.025	9.92505e-161
	XCL1	0	-1.80937	0.124	0.688	0		CD7	2.64851e-306	0.780321	0.716	0.434	3.53046e-303		LCK	0	2.69631	0.576	0.128	0		CDC20	0	6.78509	0.455	0.017	0		MSR1	1.93828e-115	5.15928	0.389	0.036	2.58372e-112		TGM2	5.2312e-149	5.25897	0.336	0.017	6.97318e-146
	XCL2	0	-1.6404	0.163	0.648	0		ZFP36L2	3.5212e-292	0.812756	0.68	0.391	4.69376e-289		SH2D1A	0	3.59302	0.443	0.037	0		STMN1	0	4.02396	0.972	0.225	0		CD14	4.22186e-113	5.007	0.821	0.196	5.62773e-110		PTGDS	6.13793e-143	4.68476	0.425	0.029	8.18186e-140
	GZMA	0	1.26888	0.845	0.448	0		CD2	2.44381e-276	1.04593	0.643	0.317	3.2576e-273		GNG2	0	3.81671	0.425	0.033	0		CENPF	0	6.68667	0.643	0.037	0		HLA-DRB5	2.22091e-112	6.97703	0.704	0.132	2.96047e-109		C1R	9.21058e-137	5.68318	0.343	0.02	1.22777e-133
	ITGB2	0	-1.72516	0.127	0.603	0		SPINK2	8.71323e-274	-1.40125	0.284	0.548	1.16147e-270		LBH	0	4.38033	0.376	0.05	0		ZWINT	0	5.35309	0.664	0.028	0		LPAR6	7.06932e-111	4.08874	0.407	0.041	9.4234e-108		IGFBP6	1.75369e-127	6.45241	0.433	0.035	2.33767e-124
	FOS	0	-1.09234	0.241	0.614	0		ITGB2	1.82149e-268	0.996234	0.626	0.3	2.42804e-265		AC092580.4	0	3.86018	0.513	0.073	0		TUBA1B	0	3.44759	0.983	0.428	0		KCTD12	7.84692e-111	4.17295	0.302	0.022	1.046e-107		CALD1	1.35578e-120	5.42496	0.276	0.014	1.80725e-117
	CTSW	0	1.00406	0.822	0.438	0		UBE2F	1.13117e-261	-1.50041	0.321	0.559	1.50784e-258		CCL5	0	2.12531	0.941	0.363	0		TOP2A	0	6.88078	0.563	0.013	0		SEPP1	1.21588e-108	6.53941	0.802	0.194	1.62077e-105		CFD	3.37671e-111	8.46585	0.634	0.088	4.50115e-108
	UBE2F	0	1.82016	0.721	0.325	0		C1orf162	1.31814e-257	1.42969	0.49	0.198	1.75708e-254		KLRB1	1.43369e-307	1.40089	0.93	0.443	1.9111e-304		CCNB1	0	6.62264	0.389	0.021	0		IGSF6	4.35947e-108	4.81758	0.278	0.019	5.81118e-105		MYL9	1.01432e-110	6.23295	0.567	0.069	1.35208e-107
	CSF1	2.8171e-306	1.77335	0.54	0.203	3.7552e-303		KLRD1	8.9378e-231	0.727204	0.666	0.395	1.19141e-227		PLAC8	1.73247e-268	3.76156	0.379	0.062	2.30938e-265		NUSAP1	0	6.4904	0.606	0.025	0		MS4A4A	6.93119e-107	3.83354	0.414	0.043	9.23928e-104		PCOLCE	2.30855e-109	6.77102	0.396	0.033	3.07729e-106
	CD44	4.91855e-305	-1.20427	0.228	0.592	6.55643e-302		TSC22D3	6.297e-226	0.789548	0.643	0.381	8.3939e-223		LGALS1	8.36219e-261	-1.71478	0.109	0.574	1.11468e-257		MKI67	0	5.96404	0.668	0.036	0		C1QA	2.5337e-105	4.36624	0.957	0.384	3.37742e-102		MDK	1.20461e-107	5.81051	0.299	0.019	1.60575e-104
	LAYN	2.71692e-284	3.61802	0.243	0.032	3.62165e-281		EPAS1	4.65765e-221	-1.46297	0.15	0.407	6.20865e-218		CTSW	7.06471e-254	-1.66799	0.1	0.583	9.41726e-251		SPC25	0	6.28717	0.335	0.004	0		LY96	2.36739e-101	5.02195	0.407	0.044	3.15573e-98		SERPING1	5.88048e-106	5.97559	0.351	0.027	7.83868e-103
	DUSP1	9.18068e-278	-1.2807	0.244	0.574	1.22379e-274		LAYN	5.88367e-214	-3.76778	0.013	0.176	7.84294e-211		IGFBP7	6.53114e-244	-1.94477	0.072	0.561	8.70601e-241		CCNB2	0	5.52857	0.372	0.008	0		RNASE1	2.77516e-100	4.65112	0.944	0.369	3.69929e-97		C1S	1.36387e-102	5.09033	0.209	0.009	1.81804e-99
	RGS1	5.28121e-266	0.935318	0.743	0.44	7.03986e-263		CDHR1	3.03457e-208	1.21744	0.411	0.162	4.04508e-205		DUSP1	7.40907e-210	1.40196	0.85	0.45	9.87629e-207		C21orf58	0	3.23755	0.217	0.01	0		MNDA	8.98925e-98	3.92342	0.272	0.02	1.19827e-94		C11orf96	3.59507e-99	5.12661	0.254	0.015	4.79223e-96
	STAT3	1.44371e-263	1.58927	0.599	0.29	1.92447e-260		MATK	2.22333e-202	0.680444	0.618	0.316	2.9637e-199		TRAT1	1.5356e-208	4.87939	0.13	0.005	2.04696e-205		H2AFZ	0	2.61958	0.976	0.47	0		AIF1	2.09121e-97	4.17992	0.821	0.232	2.78759e-94		DKK1	2.33342e-95	6.47828	0.388	0.037	3.11045e-92
	CD69	3.76241e-259	-1.29726	0.243	0.557	5.01529e-256		CD44	6.36557e-200	0.828388	0.614	0.356	8.48531e-197		BTG1	3.65746e-204	1.20843	0.87	0.488	4.8754e-201		HMGB2	0	3.34763	0.946	0.421	0		C1QB	1.43329e-94	4.57135	0.895	0.336	1.91058e-91		OSR2	6.98656e-95	4.53736	0.209	0.01	9.31308e-92
	CD59	1.01228e-258	1.23605	0.657	0.349	1.34937e-255		CDKN1A	4.48524e-198	-1.54635	0.116	0.347	5.97882e-195		CLIC3	5.38698e-187	1.84957	0.609	0.232	7.18084e-184		PTTG1	0	4.64324	0.724	0.091	0		HES1	4.24069e-93	4.63009	0.216	0.013	5.65284e-90		CPXM1	1.25109e-93	5.56525	0.321	0.026	1.66771e-90
	NR4A2	7.64905e-258	0.957407	0.752	0.457	1.01962e-254		FKBP11	3.01784e-197	-1.48882	0.118	0.346	4.02278e-194		TAGAP	4.24067e-170	2.46674	0.462	0.143	5.65281e-167		MCM7	0	3.17184	0.51	0.083	0		TTYH3	2.59055e-90	3.76686	0.29	0.025	3.45321e-87		LUM	2.04543e-81	9.25914	0.754	0.181	2.72656e-78
	COTL1	2.70748e-257	0.731071	0.777	0.489	3.60907e-254		STMN1	1.33729e-192	-2.08673	0.185	0.4	1.78261e-189		LY9	1.21813e-168	4.5977	0.132	0.009	1.62377e-165		KIAA0101	0	4.72793	0.794	0.059	0		CD74	3.39879e-87	3.17384	0.988	0.455	4.53059e-84		TIMP3	3.90568e-77	8.55361	0.507	0.079	5.20627e-74
	C15orf48	1.65007e-251	2.20521	0.397	0.128	2.19954e-248		TYMS	3.83817e-190	-2.88691	0.04	0.214	5.11628e-187		ZBTB16	8.01961e-168	2.52234	0.216	0.03	1.06901e-164		PLK1	0	5.75473	0.343	0.006	0		IFI30	1.16849e-84	4.10192	0.198	0.012	1.5576e-81		DCN	2.06582e-76	9.09709	0.687	0.156	2.75374e-73
	GZMM	1.09826e-249	-1.44292	0.168	0.509	1.46398e-246		C15orf48	6.57829e-190	-1.77432	0.101	0.316	8.76887e-187		CD79B	1.72243e-164	3.55853	0.195	0.025	2.29601e-161		TK1	0	5.52342	0.578	0.025	0		LGMN	2.27547e-80	5.28137	0.525	0.095	3.0332e-77		IGFBP4	2.1498e-74	6.00613	0.313	0.031	2.86568e-71
	LILRB1	1.4174e-244	3.43644	0.229	0.035	1.88939e-241		ARG2	1.44516e-183	-4.87157	0.011	0.152	1.9264e-180		LINC00861	2.71957e-164	4.2509	0.164	0.016	3.62519e-161		CDK1	0	6.19489	0.529	0.014	0		HLA-DRA	4.95653e-79	3.39414	0.957	0.458	6.60705e-76		RBP1	2.10682e-73	7.04664	0.433	0.059	2.80839e-70
	TNFRSF18	4.699e-242	0.912832	0.744	0.453	6.26377e-239		ZNF683	3.32314e-175	1.0007	0.358	0.128	4.42975e-172		CD48	6.46342e-164	1.37837	0.714	0.34	8.61574e-161		RRM2	0	6.84126	0.551	0.014	0		HLA-DRB1	1.72102e-78	4.3851	0.796	0.249	2.29412e-75		IGFBP3	3.32021e-66	4.87172	0.194	0.013	4.42584e-63
	ARHGEF1	6.44611e-241	1.25988	0.694	0.429	8.59267e-238		GZMH	1.54162e-170	1.20649	0.518	0.265	2.05498e-167		PREX1	2.29508e-162	2.6527	0.263	0.048	3.05934e-159		CKS1B	0	3.73707	0.832	0.141	0		HLA-DPA1	4.38025e-78	3.79833	0.895	0.342	5.83887e-75		RAMP1	3.41975e-65	5.51149	0.44	0.067	4.55852e-62
	CCND2	1.99717e-239	1.22691	0.677	0.391	2.66223e-236		IFITM3	4.85643e-170	0.88665	0.568	0.34	6.47361e-167		ITGAX	1.72245e-160	-1.63926	0.133	0.533	2.29602e-157		UBE2C	0	6.9575	0.712	0.029	0		FCGR2A	8.27789e-77	5.44856	0.389	0.052	1.10344e-73		COL1A1	3.19957e-60	3.47207	0.254	0.024	4.26502e-57
	IGFBP7	5.30798e-237	0.855497	0.746	0.434	7.07553e-234		CD59	1.78618e-167	-1.01072	0.334	0.546	2.38098e-164		TRBC1	6.00748e-154	1.68532	0.596	0.25	8.00798e-151		TYMS	0	4.81743	0.769	0.065	0		CST3	2.1783e-75	2.44186	0.963	0.481	2.90368e-72		C10orf10	5.56616e-56	3.48653	0.157	0.01	7.41969e-53
	CDKN1A	3.77886e-236	1.8759	0.422	0.149	5.03722e-233		UBE2C	3.31807e-165	-4.61559	0.019	0.157	4.42299e-162		C1orf21	1.25716e-152	3.95839	0.236	0.041	1.6758e-149		AURKB	0	5.94075	0.539	0.013	0		CD93	1.4339e-74	3.61466	0.241	0.021	1.91139e-71		IFI27	7.39339e-56	3.0216	0.44	0.077	9.85538e-53
	KLRD1	4.76092e-224	-0.881936	0.322	0.621	6.34631e-221		CD27	5.88185e-161	1.84701	0.257	0.074	7.84051e-158		JUNB	3.87438e-151	1.21544	0.787	0.449	5.16454e-148		TUBB	0	3.72599	0.94	0.398	0		FTL	1.91747e-71	3.01128	0.951	0.518	2.55599e-68		CRYAB	1.13033e-51	4.64133	0.261	0.03	1.50673e-48
	DAPK2	3.42774e-214	1.56091	0.478	0.198	4.56918e-211		LILRB1	2.22736e-160	-3.07766	0.023	0.163	2.96907e-157		GSTP1	1.44025e-150	-1.22526	0.21	0.576	1.91985e-147		HMGN2	0	2.2872	0.961	0.468	0		FCGR1A	1.81159e-69	3.95365	0.216	0.018	2.41485e-66		SERPINH1	1.63683e-51	3.41562	0.179	0.014	2.18189e-48
	KLRB1	4.06592e-211	-1.15845	0.276	0.563	5.41988e-208		CCND2	8.68148e-156	-0.909485	0.376	0.573	1.15724e-152		DUSP2	4.77084e-149	1.07521	0.816	0.495	6.35953e-146		KIFC1	0	4.6454	0.478	0.033	0		HLA-DQB1	7.95376e-67	4.56623	0.586	0.136	1.06024e-63		FBLN1	1.47584e-48	5.34739	0.224	0.024	1.9673e-45
	IFITM3	2.09897e-205	-1.14962	0.257	0.539	2.79793e-202		CSF1	1.25575e-151	-1.19113	0.196	0.406	1.67392e-148		KIR2DL3	4.2129e-146	-1.66558	0.118	0.506	5.6158e-143		HIST1H4C	6.22963e-292	4.58641	0.773	0.331	8.3041e-289		VSIG4	3.74583e-64	3.54052	0.383	0.059	4.99319e-61		TMEM45A	1.1486e-44	4.21653	0.149	0.011	1.53109e-41
	ARG2	2.78752e-205	4.1571	0.198	0.031	3.71577e-202		TNFAIP3	1.30435e-151	-0.842521	0.388	0.573	1.7387e-148		ADGRG1	1.16997e-137	4.60903	0.139	0.014	1.55957e-134		H2AFV	2.34086e-282	2.0752	0.864	0.375	3.12036e-279		HSPA1A	4.90838e-64	2.23745	0.815	0.296	6.54287e-61		SELM	1.06098e-38	3.66696	0.403	0.086	1.41429e-35
	CHST2	1.76032e-198	1.97656	0.37	0.132	2.3465e-195		KIAA0101	3.85215e-151	-2.81228	0.047	0.199	5.13491e-148		SPINK2	2.63243e-134	-1.82201	0.087	0.436	3.50902e-131		UBE2S	1.12104e-280	2.49299	0.777	0.266	1.49434e-277		KLF4	4.97261e-60	3.89771	0.395	0.067	6.62849e-57		COL6A2	6.8914e-38	4.62302	0.112	0.008	9.18623e-35
	RPRML	1.93705e-198	5.25585	0.151	0.015	2.58209e-195		ZWINT	1.18387e-147	-3.31964	0.019	0.147	1.5781e-144		LIMD2	8.2482e-134	1.39219	0.676	0.352	1.09949e-130		ATAD2	1.16873e-253	3.38901	0.378	0.055	1.55792e-250		PTAFR	1.77343e-59	3.91165	0.148	0.01	2.36398e-56		VCAN	1.00784e-37	3.48521	0.142	0.012	1.34346e-34
	GZMH	7.73723e-188	-1.51301	0.189	0.479	1.03137e-184		STAT3	1.02218e-142	-1.132	0.282	0.477	1.36256e-139		LTB	9.94556e-129	2.15181	0.397	0.134	1.32574e-125		C12orf75	4.51763e-252	1.56937	0.606	0.145	6.022e-249		IGF1	2.01047e-58	4.11285	0.13	0.008	2.67996e-55		SPON2	1.23697e-36	3.27509	0.209	0.026	1.64888e-33
	C1orf162	6.32166e-187	-1.4515	0.149	0.431	8.42677e-184		HSPB1	4.32361e-141	-0.694543	0.323	0.524	5.76337e-138		SLAMF7	2.14778e-128	3.70564	0.197	0.034	2.86299e-125		DUT	1.70671e-245	2.66191	0.748	0.288	2.27504e-242		HSPA1B	1.37891e-55	1.49391	0.654	0.193	1.83808e-52		TCEAL4	2.78477e-36	4.73908	0.291	0.05	3.7121e-33
	ID3	4.0568e-186	1.18347	0.545	0.281	5.40771e-183		TK1	2.80277e-140	-4.34285	0.015	0.132	3.7361e-137		GYPC	2.3808e-127	1.44332	0.635	0.318	3.17361e-124		PCNA	1.702e-242	2.99358	0.616	0.179	2.26877e-239		HAMP	5.42898e-53	4.17203	0.235	0.028	7.23683e-50		NUPR1	1.68089e-34	4.06383	0.299	0.055	2.24063e-31
	MYO1F	6.16017e-186	-1.24086	0.128	0.412	8.2115e-183		PTTG1	3.55295e-140	-2.55858	0.067	0.228	4.73609e-137		SPOCK2	5.05747e-125	3.81934	0.153	0.02	6.7416e-122		TUBA1C	1.01103e-237	2.64724	0.555	0.133	1.34771e-234		CTSB	1.40876e-52	3.44468	0.778	0.296	1.87787e-49		TIMP1	1.10147e-33	6.56068	0.664	0.259	1.46826e-30
	ZNF683	1.04957e-184	-1.77441	0.061	0.322	1.39907e-181		BIRC5	2.71855e-139	-3.22518	0.017	0.136	3.62383e-136		RGCC	4.97268e-115	1.9204	0.681	0.395	6.62859e-112		HELLS	3.41359e-213	3.10611	0.37	0.064	4.55031e-210		SAT1	3.42731e-52	2.38709	0.901	0.499	4.56861e-49		HSPB1	5.00123e-31	2.53932	0.813	0.41	6.66664e-28
	IFITM1	1.79941e-184	-0.79578	0.329	0.581	2.39861e-181		CHST2	2.76615e-138	-1.48196	0.111	0.294	3.68727e-135		IFNG	6.8044e-112	3.01784	0.224	0.049	9.07027e-109		KPNA2	7.02935e-207	2.25248	0.694	0.238	9.37013e-204		HLA-DPB1	1.07202e-51	2.91319	0.809	0.327	1.429e-48		TPM1	9.08139e-27	2.15974	0.381	0.104	1.21055e-23
	ISG20	2.69329e-182	-1.31193	0.188	0.475	3.59016e-179		RPRML	8.04593e-135	-5.02543	0.005	0.105	1.07252e-131		GLIPR1	5.55973e-106	2.00488	0.342	0.115	7.41112e-103		ARHGAP11B	1.00482e-201	2.45826	0.274	0.036	1.33942e-198		EPHX1	4.78283e-51	3.63212	0.123	0.008	6.37551e-48		CD74	3.54527e-26	-1.49904	0.097	0.467	4.72584e-23
	ADAM8	1.84228e-175	1.71498	0.476	0.223	2.45576e-172		NUSAP1	1.57909e-134	-4.2394	0.017	0.133	2.10492e-131		FNBP1	9.00877e-106	1.34472	0.557	0.273	1.20087e-102		NUCB2	4.10096e-188	1.65898	0.836	0.493	5.46658e-185		PLTP	6.86949e-50	5.36127	0.389	0.077	9.15702e-47		BASP1	4.23481e-26	4.0885	0.127	0.014	5.64501e-23
	DMKN	6.81806e-170	4.34191	0.171	0.028	9.08848e-167		SYNGR1	2.69647e-134	-1.0941	0.338	0.506	3.59439e-131		MATK	2.24346e-104	1.00224	0.753	0.452	2.99054e-101		GAPDH	2.43162e-184	1.03659	0.882	0.465	3.24135e-181		CCL2	5.54957e-46	6.09064	0.37	0.077	7.39757e-43		PRSS23	1.16793e-25	3.75231	0.112	0.011	1.55685e-22
	CCL5	7.67811e-168	-1.43078	0.223	0.485	1.02349e-164		CD160	8.01403e-134	-4.32441	0.013	0.123	1.06827e-130		FRMD4B	2.98613e-101	3.80668	0.191	0.04	3.98052e-98		CKS2	8.13821e-183	1.60441	0.8	0.368	1.08482e-179		CEBPB	4.29798e-45	2.70945	0.623	0.201	5.72921e-42		IGF2	8.16684e-24	4.51583	0.172	0.027	1.08864e-20
	LAMA4	3.36232e-166	4.99541	0.138	0.016	4.48198e-163		ARHGEF1	9.3302e-132	-0.873196	0.426	0.586	1.24372e-128		CD59	5.75911e-99	-1.53204	0.132	0.46	7.67689e-96		MCM5	5.49841e-169	2.06426	0.44	0.109	7.32938e-166		GRN	4.55937e-44	2.63501	0.63	0.211	6.07764e-41		S100A13	4.23775e-23	3.36191	0.313	0.082	5.64893e-20
	ISG15	2.27755e-162	-1.04552	0.318	0.558	3.03597e-159		C1QA	9.03821e-131	-1.01167	0.303	0.497	1.20479e-127		PRR7	1.72759e-98	3.41032	0.161	0.029	2.30288e-95		DNMT1	4.44339e-146	1.24829	0.565	0.178	5.92304e-143		ZFP36L1	2.14161e-42	2.42606	0.772	0.351	2.85477e-39		HLA-DRA	3.78333e-22	-1.73523	0.075	0.469	5.04318e-19
	CD7	7.54488e-160	-0.655613	0.421	0.647	1.00573e-156		GZMM	1.25466e-130	0.71274	0.526	0.291	1.67246e-127		ISG20	1.24987e-96	1.29962	0.657	0.373	1.66608e-93		TUBB4B	2.70815e-144	1.69645	0.729	0.353	3.60996e-141		GPR34	2.66813e-36	2.70227	0.414	0.106	3.55661e-33		ZFP36L2	9.00123e-22	-1.07199	0.261	0.551	1.19986e-18
	ACY3	1.21688e-158	1.5019	0.365	0.146	1.62211e-155		ATP1B3	5.25869e-130	-1.11566	0.263	0.459	7.00984e-127		ZFP36	3.79699e-96	0.810139	0.772	0.523	5.06139e-93		MCM3	7.6089e-142	1.77198	0.389	0.098	1.01427e-138		CTSL	4.47276e-36	1.93508	0.383	0.094	5.96219e-33		IGFBP7	2.24285e-20	1.37609	0.761	0.514	2.98972e-17
	CD2	1.53219e-142	-0.880155	0.301	0.564	2.04241e-139		LAMA4	2.42286e-129	-5.12748	0.005	0.1	3.22968e-126		CCNH	9.67778e-93	1.74962	0.511	0.258	1.29005e-89		HIST2H2AC	4.22226e-139	2.63984	0.29	0.057	5.62828e-136		NEAT1	6.02914e-34	1.33608	0.864	0.514	8.03684e-31		SPP1	1.08509e-18	-2.3779	0.067	0.429	1.44642e-15
	SCX	1.63238e-141	2.45095	0.228	0.066	2.17596e-138		TOP2A	1.84757e-127	-5.44923	0.01	0.111	2.46281e-124		BCL2	1.82611e-92	2.40741	0.276	0.085	2.4342e-89		BTG1	3.26023e-137	-1.3532	0.184	0.551	4.34589e-134		IGFBP4	3.13054e-33	1.725	0.204	0.031	4.17302e-30		MFGE8	8.94578e-18	2.41153	0.269	0.076	1.19247e-14
	TSC22D3	4.28322e-140	-0.74646	0.351	0.585	5.70953e-137		AHNAK	3.43075e-127	1.25704	0.296	0.124	4.57319e-124		AOAH	1.61358e-90	1.39583	0.453	0.202	2.15091e-87		ARL6IP1	7.72241e-132	2.53534	0.705	0.361	1.0294e-128		FCGR3A	1.57173e-32	1.81273	0.352	0.085	2.09511e-29		LGALS3	7.7165e-17	4.13067	0.358	0.125	1.02861e-13
	FTL	1.4759e-135	0.270801	0.705	0.459	1.96737e-132		IFI44L	3.5197e-127	0.708617	0.562	0.336	4.69176e-124		COX6A2	1.67646e-90	-1.75868	0.052	0.352	2.23473e-87		RAD21	2.09778e-127	1.38154	0.598	0.219	2.79634e-124		COLEC12	3.95015e-31	2.72051	0.148	0.019	5.26555e-28		IFITM3	9.6799e-17	1.0324	0.769	0.46	1.29033e-13
	EGLN3	5.76529e-129	2.91364	0.154	0.031	7.68513e-126		PRDM1	9.68522e-126	-1.71432	0.078	0.236	1.29104e-122		LINC00996	2.00425e-89	-1.1941	0.191	0.491	2.67167e-86		PIF1	2.95247e-126	2.71666	0.153	0.017	3.93565e-123		VMO1	5.45928e-31	3.47098	0.154	0.02	7.27722e-28		COL6A1	1.03362e-16	2.36175	0.172	0.036	1.37781e-13
	GAPDHS	6.01306e-127	3.28716	0.147	0.029	8.01541e-124		RNASE1	2.5507e-125	-1.2316	0.288	0.482	3.40008e-122		SLC44A1	3.64753e-88	-1.46693	0.127	0.434	4.86216e-85		HIST1H1D	4.83717e-113	1.83503	0.217	0.04	6.44794e-110		KLF2	6.41005e-31	2.08871	0.42	0.12	8.54459e-28		RNASE1	1.77271e-16	-2.07801	0.045	0.38	2.36303e-13
	CD27	4.66868e-125	-1.96564	0.037	0.222	6.22335e-122		CYBA	3.49815e-125	-0.687256	0.386	0.558	4.66303e-122		GZMM	8.31416e-88	0.958653	0.669	0.394	1.10828e-84		ACTG1	3.862e-110	0.935535	0.798	0.53	5.14805e-107		JUN	1.84949e-30	1.22741	0.778	0.44	2.46538e-27		C1QA	5.12881e-16	-1.73259	0.052	0.396	6.8367e-13
	HAVCR2	2.16206e-123	0.972856	0.558	0.336	2.88203e-120		TNFRSF4	5.03973e-124	0.902974	0.493	0.289	6.71797e-121		KIR2DL1	1.65129e-87	-1.36105	0.134	0.441	2.20117e-84		H1FX	2.54628e-109	1.10694	0.538	0.201	3.39419e-106		NINJ1	3.09097e-29	1.97605	0.438	0.135	4.12026e-26		CCL3	3.84513e-15	-0.815385	0.239	0.457	5.12555e-12
	NEAT1	7.41244e-122	0.827504	0.666	0.465	9.88078e-119		CENPM	5.35479e-123	-3.44741	0.02	0.131	7.13794e-120		SPTSSB	3.78076e-87	-1.77859	0.04	0.333	5.03975e-84		LTC4S	2.70399e-107	1.50027	0.393	0.12	3.60442e-104		BASP1	4.43993e-29	2.38652	0.123	0.014	5.91843e-26		CST3	1.46247e-14	2.59293	0.784	0.485	1.94947e-11
	FKBP11	9.74379e-115	1.17024	0.363	0.172	1.29885e-111		AURKB	9.91573e-120	-3.19482	0.01	0.107	1.32177e-116		ARL4A	1.88993e-86	1.85534	0.392	0.163	2.51927e-83		HIST1H2BH	4.13349e-105	2.73684	0.123	0.013	5.50994e-102		CYBA	4.0764e-28	1.17506	0.84	0.46	5.43384e-25		FTL	4.14089e-13	-0.913324	0.246	0.527	5.51981e-10
	SRGAP3	3.9297e-114	1.26634	0.47	0.26	5.23829e-111		FCRL6	5.31238e-119	1.27758	0.228	0.074	7.08141e-116		ZEB2	1.95939e-85	1.96059	0.367	0.149	2.61186e-82		TSC22D3	3.82839e-99	-1.18028	0.223	0.548	5.10324e-96		CCL3L3	1.19511e-26	1.63522	0.679	0.329	1.59308e-23		ULK4	5.90087e-13	3.05116	0.134	0.029	7.86586e-10
	ZFP36L2	5.97154e-114	-0.598643	0.403	0.6	7.96006e-111		CD74	1.39934e-118	-0.7068	0.374	0.568	1.86531e-115		PYHIN1	2.4519e-84	1.62814	0.42	0.188	3.26838e-81		ZFP36	4.29932e-94	-1.0422	0.252	0.571	5.731e-91		FRMD4B	1.92455e-26	0.844927	0.241	0.051	2.56542e-23		HLA-DPA1	2.5079e-12	-1.77442	0.067	0.353	3.34303e-09
	LCK	1.84713e-113	-1.94029	0.04	0.214	2.46222e-110		CDK1	5.23796e-118	-4.24833	0.01	0.106	6.9822e-115		ID2	1.47422e-78	-0.843641	0.307	0.561	1.96513e-75		EIF5A	9.56627e-93	0.973534	0.674	0.42	1.27518e-89		GPR183	6.35603e-25	2.00357	0.469	0.173	8.47259e-22		C1QB	3.60156e-12	-1.79129	0.06	0.347	4.80088e-09
	IER5	5.0316e-113	1.23269	0.428	0.226	6.70712e-110		RRM2	3.48591e-114	-4.59307	0.012	0.108	4.64671e-111		SYNGR1	1.26513e-76	-1.32372	0.159	0.44	1.68641e-73		HES6	5.99424e-90	1.20709	0.321	0.095	7.99032e-87		CXCL8	6.85289e-23	2.862	0.648	0.338	9.1349e-20		MYC	3.6594e-12	-1.44514	0.254	0.082	4.87799e-09
	CDHR1	3.3725e-112	-0.876078	0.145	0.352	4.49555e-109		MKI67	3.28168e-113	-3.73957	0.032	0.148	4.37449e-110		LYST	6.72425e-76	2.9442	0.261	0.088	8.96343e-73		CMC1	8.07051e-90	-1.04337	0.241	0.566	1.0758e-86		GPNMB	1.13492e-21	4.59917	0.247	0.063	1.51285e-18		TSC22D3	3.99753e-12	-0.723278	0.291	0.525	5.32871e-09
	LIM2	6.11146e-112	1.41999	0.293	0.121	8.14658e-109		EIF5A	8.38264e-113	-0.72904	0.369	0.523	1.11741e-109		PMAIP1	7.81239e-75	2.42495	0.44	0.222	1.04139e-71		ZFP36L2	1.41059e-85	-0.981171	0.269	0.571	1.88032e-82		PTPRJ	4.93709e-20	2.78763	0.185	0.04	6.58115e-17		DUSP2	2.05922e-11	-0.828479	0.291	0.527	2.74493e-08
	PRDM1	7.34075e-112	1.90288	0.27	0.107	9.78522e-109		MYO1F	1.08467e-112	0.829288	0.424	0.233	1.44587e-109		ZNF331	9.42473e-75	0.970863	0.673	0.419	1.25632e-71		COTL1	1.18708e-83	0.682209	0.799	0.545	1.58238e-80		KLF6	5.40885e-20	0.84281	0.765	0.467	7.21e-17		TUBA1A	7.84202e-11	0.558618	0.507	0.264	1.04534e-07
	SERPINB9	2.60947e-109	1.73832	0.299	0.128	3.47843e-106		ISG15	1.18945e-111	0.487929	0.579	0.394	1.58553e-108		JUN	1.84584e-73	1.03199	0.671	0.423	2.4605e-70		JUNB	3.69218e-83	-1.27912	0.172	0.505	4.92168e-80		CD83	1.26163e-19	1.24862	0.438	0.17	1.68175e-16		PDLIM1	3.79453e-10	0.769692	0.44	0.222	5.05811e-07
	KIR2DL3	4.69719e-109	0.772013	0.608	0.422	6.26136e-106		IER5	3.66423e-111	-0.995525	0.194	0.382	4.88442e-108		IKZF3	2.41661e-71	1.88015	0.325	0.135	3.22135e-68		GSTP1	1.10538e-80	0.670349	0.788	0.523	1.47347e-77		HSPB1	1.8375e-19	1.83671	0.667	0.411	2.44939e-16		C1QC	5.28263e-09	-2.26859	0.03	0.253	7.04174e-06
	CERCAM	3.33672e-106	5.48108	0.1	0.015	4.44785e-103		IFITM1	1.01257e-110	0.527957	0.595	0.419	1.34976e-107		KLRC2	2.58215e-70	-1.0812	0.171	0.436	3.44201e-67		FDXR	3.8542e-74	1.54857	0.254	0.072	5.13765e-71		EGR1	3.46921e-19	0.828149	0.667	0.342	4.62446e-16		HLA-DPB1	9.56389e-09	-1.33805	0.097	0.336	1.27487e-05
	SLC2A1	7.81673e-105	1.93123	0.286	0.12	1.04197e-101		SELL	1.38343e-110	2.42267	0.165	0.04	1.84411e-107		CD52	6.02291e-70	-0.480114	0.293	0.547	8.02854e-67		SNRNP25	8.8787e-74	0.745297	0.616	0.358	1.18353e-70		LGALS3BP	2.47693e-18	2.06424	0.185	0.042	3.30175e-15		AIF1	9.81868e-09	-1.97746	0.03	0.242	1.30883e-05
	EIF3B	1.24308e-104	1.43518	0.443	0.246	1.65703e-101		TPX2	1.74231e-109	-4.249	0.012	0.106	2.3225e-106		TNFRSF18	4.27832e-69	-0.784056	0.296	0.553	5.703e-66		ARHGAP33	3.02779e-68	0.930737	0.117	0.019	4.03605e-65		RPPH1	2.9996e-18	2.36741	0.167	0.036	3.99847e-15		ADGRE5	1.78974e-08	-0.91796	0.291	0.528	2.38573e-05
	FOSL2	5.72602e-104	1.03419	0.602	0.44	7.63279e-101		GNG2	3.85112e-107	-1.38857	0.022	0.124	5.13354e-104		PIK3IP1	2.71759e-68	1.91331	0.276	0.102	3.62255e-65		IGFBP7	1.57698e-63	0.704743	0.729	0.499	2.10211e-60		SERPING1	3.17227e-18	1.06798	0.148	0.029	4.22864e-15		DUSP1	1.87806e-08	-0.552356	0.284	0.489	2.50345e-05
	HSPB1	1.36696e-101	0.459091	0.564	0.361	1.82216e-98		ID3	2.27914e-106	-0.744689	0.271	0.446	3.03809e-103		TOX	4.96118e-68	1.52114	0.287	0.111	6.61326e-65		PTMS	1.85752e-60	0.957901	0.474	0.218	2.47607e-57		POU2F2	8.93777e-18	1.88226	0.105	0.016	1.19141e-14		HLA-DRB1	4.2455e-08	-1.58974	0.045	0.259	5.65925e-05
	TXNIP	4.41815e-101	-1.19186	0.197	0.392	5.8894e-98		DUSP1	1.84347e-104	0.32759	0.577	0.379	2.45735e-101		UBE2F	3.3812e-66	-1.41005	0.202	0.453	4.50714e-63		CRIP1	1.05384e-57	0.897826	0.691	0.491	1.40477e-54		CEBPD	2.27485e-17	0.854126	0.648	0.333	3.03238e-14		CXCL8	4.47046e-08	-1.26	0.119	0.345	5.95913e-05
	ACOXL	6.20072e-97	1.91259	0.156	0.043	8.26556e-94		TUBB	3.81675e-104	-1.77162	0.377	0.515	5.08772e-101		BIN1	9.37357e-66	1.6524	0.36	0.164	1.2495e-62		TNFRSF18	1.44495e-56	-0.869496	0.295	0.55	1.92612e-53		TNFRSF1A	3.25813e-17	0.7207	0.247	0.07	4.34308e-14		CXCR4	7.67216e-08	-1.18192	0.164	0.352	0.00010227
	CD52	1.74831e-96	0.493807	0.66	0.475	2.33049e-93		ADAM8	6.98435e-103	-1.26677	0.209	0.385	9.31013e-100		BEX2	5.46325e-65	2.18576	0.133	0.029	7.28251e-62		HIST1H1E	7.33066e-55	-1.48104	0.208	0.062	9.77177e-52		SOD2	6.89324e-17	2.75013	0.494	0.229	9.1887e-14		S100A6	8.35984e-08	1.55142	0.694	0.532	0.000111437
	CD3D	2.09836e-96	1.846	0.276	0.123	2.79711e-93		CKS1B	3.00338e-102	-1.73334	0.126	0.277	4.0035e-99		NUCB2	2.70716e-64	-0.968625	0.303	0.541	3.60864e-61		KLRD1	8.41078e-53	-0.851284	0.327	0.56	1.12116e-49		APOC1	1.01273e-16	5.40443	0.395	0.16	1.34997e-13		FOS	1.47249e-07	-0.678236	0.328	0.517	0.000196283
	GYPC	1.06788e-94	-1.11242	0.206	0.397	1.42348e-91		C12orf75	3.95033e-102	-1.41313	0.111	0.265	5.26579e-99		FCMR	7.35311e-64	2.6152	0.178	0.05	9.80169e-61		KLRB1	2.73639e-50	-0.985995	0.248	0.507	3.64761e-47		TSPAN33	1.50737e-16	1.87406	0.111	0.019	2.00932e-13		SOCS3	1.88884e-07	1.04846	0.306	0.15	0.000251782
	BTG1	1.45378e-94	-0.703069	0.393	0.569	1.93789e-91		ACY3	1.03235e-101	-1.13896	0.13	0.292	1.37613e-98		GAPDH	7.95763e-64	-0.950784	0.303	0.516	1.06075e-60		DUSP1	1.01225e-49	-0.941359	0.254	0.506	1.34932e-46		PHACTR1	4.32298e-16	3.23467	0.154	0.035	5.76253e-13		MAFF	2.5245e-07	-0.627014	0.291	0.511	0.000336515
	TNFSF14	8.71937e-94	-1.81227	0.041	0.194	1.16229e-90		C1QB	1.53333e-101	-1.08978	0.262	0.441	2.04392e-98		WIPF3	8.98743e-64	3.37614	0.118	0.024	1.19802e-60		AREG	4.68876e-47	-0.910161	0.308	0.529	6.25011e-44		RGS2	5.61416e-16	1.15398	0.5	0.23	7.48368e-13		FOSB	2.71388e-07	-0.889305	0.291	0.497	0.00036176
	SEMA4D	1.37817e-93	1.03749	0.504	0.315	1.83709e-90		HLA-DRA	4.15695e-99	-0.762777	0.402	0.54	5.54122e-96		HSP90AA1	1.26473e-63	0.92032	0.711	0.504	1.68588e-60		CD59	5.89656e-47	0.476812	0.634	0.413	7.86012e-44		IER5	7.45674e-16	1.2739	0.543	0.276	9.93983e-13		IGFBP1	3.34836e-07	6.53317	0.433	0.283	0.000446336
	SELL	6.37774e-92	-2.99251	0.012	0.142	8.50153e-89		DAPK2	5.71563e-98	-1.01328	0.192	0.367	7.61894e-95		NFKBIA	3.04768e-63	1.04523	0.683	0.49	4.06256e-60		ITM2A	2.01285e-46	0.54301	0.67	0.486	2.68313e-43		PLAU	9.73722e-16	0.843086	0.278	0.091	1.29797e-12		PLPP1	3.65261e-07	0.986443	0.336	0.175	0.000486894
	AHNAK	1.04046e-90	-1.29863	0.094	0.261	1.38693e-87		CD83	3.63121e-96	-1.44505	0.106	0.254	4.8404e-93		MT2A	6.40709e-62	1.31549	0.554	0.339	8.54065e-59		CD7	2.91954e-42	-0.597636	0.392	0.604	3.89174e-39		FCGBP	9.89605e-16	1.81861	0.148	0.033	1.31914e-12		ARID5B	5.41128e-07	0.276296	0.142	0.048	0.000721324
	MDM2	1.30435e-90	1.65769	0.31	0.149	1.7387e-87		CCL3L3	3.88332e-96	-0.542775	0.253	0.431	5.17646e-93		KIR2DL4	3.31169e-60	-0.845906	0.235	0.494	4.41449e-57		CCL5	1.89198e-41	-1.23085	0.185	0.435	2.52201e-38		CCL4L2	2.33034e-15	0.455662	0.654	0.408	3.10634e-12		CD14	6.41761e-07	-1.95131	0.03	0.206	0.000855468
	FCRL6	5.02695e-87	-1.54929	0.048	0.197	6.70093e-84		CDKN3	1.88379e-95	-2.63761	0.015	0.101	2.51109e-92		YPEL5	4.42679e-60	0.904259	0.698	0.471	5.90091e-57		FLNA	2.91113e-41	0.431567	0.538	0.275	3.88054e-38		TCEAL4	4.37482e-15	-0.331108	0.191	0.051	5.83164e-12		LGALS3BP	1.22949e-06	5.18726	0.127	0.043	0.00163891
	CREM	9.48464e-86	0.535341	0.58	0.401	1.2643e-82		SH2D1A	4.16675e-95	-3.44873	0.028	0.127	5.55428e-92		TMEM2	1.20408e-58	0.99633	0.443	0.239	1.60504e-55		TMEM107	6.11311e-41	-1.05145	0.288	0.117	8.14878e-38		NUPR1	1.43062e-14	4.55047	0.198	0.056	1.90702e-11		CCL3L3	2.59773e-06	-0.921857	0.149	0.336	0.00346277
	HMGB2	5.85536e-85	-1.35893	0.319	0.514	7.80519e-82		ID2	7.5801e-95	0.493355	0.613	0.451	1.01043e-91		TUBA1A	1.75965e-58	1.58406	0.452	0.248	2.34562e-55		S1PR4	1.15505e-40	1.71846	0.329	0.142	1.53968e-37		RHOB	7.25222e-13	0.648681	0.673	0.443	9.6672e-10		TNFAIP3	2.72176e-06	-0.891257	0.291	0.475	0.00362811
	S100A10	2.36651e-81	-0.880236	0.31	0.496	3.15456e-78		IGFBP7	2.15381e-94	-0.714749	0.444	0.602	2.87103e-91		RUNX3	2.03241e-58	-0.937061	0.321	0.547	2.70921e-55		ITGAE	2.60094e-40	0.736041	0.369	0.164	3.46705e-37		SOCS3	8.10164e-13	0.873316	0.358	0.149	1.07995e-09		TSPAN3	4.69275e-06	-0.822179	0.149	0.056	0.00625543
	PRR34-AS1	3.39874e-81	-1.79876	0.03	0.16	4.53051e-78		DMKN	2.09165e-92	-3.52568	0.023	0.117	2.78817e-89		PTPN22	3.06856e-58	1.19331	0.364	0.174	4.09039e-55		LGALS1	9.53731e-40	0.851739	0.66	0.521	1.27132e-36		PTMS	1.37297e-12	0.766028	0.469	0.234	1.83017e-09		PMAIP1	5.7729e-06	-1.73011	0.075	0.243	0.00769527
	HIC1	9.84591e-81	2.64923	0.118	0.03	1.31246e-77		CD48	1.08818e-91	0.503291	0.462	0.268	1.45055e-88		PPP1R15A	2.49588e-57	1.12442	0.701	0.491	3.32701e-54		GADD45A	2.63578e-39	0.252357	0.502	0.263	3.51349e-36		GADD45B	1.40028e-12	0.638453	0.735	0.496	1.86657e-09		CD69	5.94051e-06	-0.760211	0.351	0.475	0.00791871
	APBA2	1.15934e-80	-0.626784	0.066	0.216	1.54539e-77		CENPF	4.95914e-90	-4.25844	0.038	0.14	6.61053e-87		IL27RA	2.58617e-56	2.05581	0.248	0.095	3.44737e-53		KRT81	2.63565e-38	-0.961849	0.244	0.512	3.51332e-35		LILRB1	2.73273e-11	-0.267319	0.235	0.085	3.64273e-08		MARCKS	6.17621e-06	2.46329	0.134	0.048	0.00823289
	PIM2	2.69882e-80	1.02879	0.389	0.223	3.59753e-77		CLIC3	5.97497e-89	-1.09796	0.197	0.348	7.96463e-86		TBX21	9.3007e-54	2.80438	0.142	0.038	1.23978e-50		IFI44L	4.73224e-38	-1.00715	0.236	0.477	6.30807e-35		DUSP6	4.31869e-11	2.65169	0.352	0.161	5.75681e-08		KLF6	1.17667e-05	-0.977609	0.306	0.473	0.0156851
	PLPP1	3.55779e-80	1.52598	0.286	0.138	4.74253e-77		APBA2	2.36588e-88	0.759162	0.238	0.103	3.15371e-85		NFKBIZ	2.81287e-53	2.07256	0.396	0.215	3.74956e-50		MAFF	6.82556e-38	-1.0155	0.269	0.529	9.09847e-35		APOE	5.92268e-11	4.02314	0.463	0.271	7.89493e-08		PLCG2	1.34875e-05	-3.56834	0.201	0.374	0.0179788
	CTNNB1	3.70894e-80	0.975387	0.541	0.378	4.94402e-77		H2AFZ	5.37093e-88	-1.04112	0.45	0.58	7.15945e-85		KLRF1	4.05057e-53	1.19238	0.457	0.262	5.39941e-50		KRT86	1.40437e-37	-1.08117	0.255	0.506	1.87203e-34		SPP1	7.99352e-11	5.33738	0.617	0.423	1.06554e-07		CCL2	1.76497e-05	5.4448	0.179	0.08	0.0235271
	TLE1	5.00412e-80	1.24804	0.183	0.066	6.6705e-77		PTMS	8.40311e-88	-1.05896	0.165	0.324	1.12013e-84		GOLIM4	6.17271e-53	-1.43786	0.139	0.361	8.22822e-50		DUSP2	5.58081e-36	-0.745692	0.341	0.54	7.43921e-33		ATF3	8.40282e-11	-0.954313	0.222	0.079	1.1201e-07		HLA-DQB1	2.31979e-05	-2.48361	0.015	0.143	0.0309227
	LGALS1	3.51031e-79	0.288858	0.666	0.484	4.67924e-76		FTL	2.20756e-87	-0.500617	0.448	0.614	2.94268e-84		CCL3	2.01487e-52	0.687758	0.642	0.436	2.68583e-49		HSP90AA1	7.7475e-36	0.594879	0.679	0.509	1.03274e-32		CFD	9.4513e-11	1.08007	0.241	0.093	1.25986e-07		CTSL	3.26157e-05	4.66048	0.201	0.096	0.0434767
	TAGAP	1.95273e-78	-1.77437	0.066	0.209	2.60299e-75		NR4A2	3.46321e-87	-0.555864	0.467	0.616	4.61646e-84		RNF166	2.12429e-52	2.61873	0.265	0.111	2.83168e-49		FTL	2.00784e-34	-0.645727	0.336	0.54	2.67646e-31		RP11-758H9.2	3.15465e-10	2.48497	0.117	0.03	4.20514e-07		S100A9	3.88482e-05	-1.92894	0.015	0.139	0.0517847
	RUNX3	7.96096e-78	0.779593	0.636	0.487	1.0612e-74		SEPP1	5.05917e-87	-2.41862	0.133	0.283	6.74387e-84		SERTAD1	4.81121e-52	1.2633	0.53	0.338	6.41334e-49		LDLR	4.15817e-34	1.86363	0.206	0.079	5.54284e-31		S100A9	3.41226e-10	1.64577	0.302	0.135	4.54854e-07		CCL4L2	7.16478e-05	-0.762916	0.276	0.413	0.0955066
	TNFAIP3	8.47088e-78	0.639546	0.587	0.431	1.12917e-74		COX6A2	1.29933e-86	0.939654	0.398	0.239	1.732e-83		CD2	7.86371e-52	-0.6743	0.29	0.514	1.04823e-48		CCDC14	4.98036e-34	-0.453177	0.26	0.11	6.63882e-31		KLRD1	8.99167e-10	-0.732803	0.296	0.545	1.19859e-06		HLA-DRB5	8.85039e-05	-2.85502	0.022	0.141	0.117976
	ATP1B3	2.57859e-75	1.18342	0.475	0.308	3.43726e-72		ITM2C	4.36912e-86	-3.56796	0.056	0.164	5.82404e-83		ZC3H12A	1.32482e-50	2.37062	0.296	0.138	1.76599e-47		GSE1	5.88714e-33	-0.290216	0.29	0.127	7.84755e-30		XCL1	1.0365e-09	-0.693408	0.327	0.542	1.38165e-06		AREG	0.000116319	-0.555009	0.41	0.513	0.155053
	PIK3R6	1.99669e-72	1.33012	0.313	0.165	2.66159e-69		HES6	1.46558e-85	-2.19109	0.06	0.175	1.95362e-82		ITGB2	2.48567e-50	0.493164	0.694	0.455	3.3134e-47		N4BP2L2	1.867e-32	-1.08444	0.254	0.5	2.48871e-29		TCF4	1.46574e-09	0.327297	0.154	0.048	1.95383e-06		XCL2	0.00012724	-0.461426	0.388	0.521	0.169611
	BIN1	1.26959e-70	-1.12439	0.077	0.219	1.69236e-67		TMEM173	2.99547e-85	1.37172	0.216	0.09	3.99296e-82		TNFAIP3	4.29882e-50	0.807438	0.655	0.455	5.73032e-47		ACY3	1.0958e-31	0.397722	0.376	0.189	1.4607e-28		SERPINA1	1.65245e-09	0.998994	0.111	0.029	2.20271e-06		EIF5A	0.000153139	-0.482642	0.328	0.441	0.204134
	RAMP1	1.76106e-66	1.35262	0.138	0.047	2.34749e-63		TUBA1B	3.61262e-83	-1.49967	0.409	0.544	4.81562e-80		C10orf54	1.50231e-49	0.999203	0.36	0.18	2.00258e-46		PDLIM1	1.56464e-30	0.402449	0.404	0.21	2.08567e-27		DNAJB1	4.77528e-09	0.469212	0.574	0.347	6.36545e-06		GPR183	0.000166181	-1.15725	0.052	0.179	0.22152
	PRF1	5.69808e-66	0.636819	0.63	0.498	7.59554e-63		SLC2A1	5.34115e-83	-1.4738	0.102	0.238	7.11975e-80		CDKN1B	1.58371e-49	2.23795	0.248	0.103	2.11108e-46		NR4A2	1.5784e-30	-0.635638	0.366	0.55	2.10401e-27		XCL2	5.86622e-09	-0.699643	0.352	0.522	7.81968e-06		IFI44L	0.000203288	-0.617786	0.299	0.46	0.270982
	ZFP36	2.08103e-65	-0.434227	0.428	0.588	2.77402e-62		EGLN3	2.31882e-82	-2.16736	0.024	0.111	3.09099e-79		IL16	2.63938e-49	1.42203	0.393	0.214	3.5183e-46		CD69	2.43581e-30	-0.8452	0.282	0.49	3.24694e-27		ARRDC3	1.80464e-08	0.328121	0.265	0.117	2.40558e-05		BNIP3	0.000213807	3.77705	0.104	0.041	0.285005
	SPP1	7.00108e-65	-0.389121	0.555	0.379	9.33244e-62		SERPINB9	6.00183e-82	-1.21391	0.11	0.248	8.00043e-79		SNRNP25	3.78593e-49	-1.11066	0.184	0.397	5.04665e-46		ACP5	3.15409e-30	-1.30483	0.198	0.396	4.2044e-27		HERC1	2.07851e-08	0.684919	0.42	0.233	2.77066e-05		CD44	0.000262321	-0.606909	0.366	0.497	0.349673
	IGFBP1	7.03657e-64	-2.028	0.175	0.325	9.37974e-61		CREM	1.51531e-81	-0.470917	0.385	0.524	2.0199e-78		ENTPD1	3.67074e-48	-1.86231	0.045	0.236	4.8931e-45		SLC2A3	2.5075e-29	-0.938164	0.293	0.527	3.34249e-26		BIN1	3.34739e-08	0.960726	0.358	0.179	4.46207e-05		IER2	0.000265204	-0.396101	0.396	0.529	0.353517
	MT2A	5.23079e-62	-1.52913	0.244	0.399	6.97265e-59		PMAIP1	5.91611e-81	-0.933833	0.171	0.325	7.88617e-78		TXNIP	1.53403e-47	1.02098	0.519	0.322	2.04486e-44		TXNIP	2.6307e-29	-1.47768	0.157	0.356	3.50672e-26		DUSP1	3.42941e-08	0.262288	0.698	0.483	4.57141e-05		JUND	0.000288199	-0.716109	0.41	0.512	0.384169
	CXCR4	3.0407e-59	-1.68068	0.243	0.389	4.05325e-56		GAPDHS	2.15031e-78	-3.68187	0.023	0.105	2.86636e-75		DUSP4	2.32982e-47	1.73665	0.37	0.197	3.10564e-44		IER2	3.35566e-29	-0.682	0.369	0.541	4.47309e-26		HSPA6	5.5537e-08	1.68522	0.167	0.063	7.40308e-05		CTD-3252C9.4	0.000326382	-0.952741	0.306	0.42	0.435067
	ARL4A	3.1441e-59	-1.52143	0.092	0.217	4.19108e-56		MCM7	4.38434e-78	-2.60148	0.065	0.176	5.84433e-75		PDE4B	7.51081e-47	1.33743	0.288	0.132	1.00119e-43		PRSS57	8.10369e-29	-0.363023	0.165	0.064	1.08022e-25		METRNL	5.6548e-08	0.662819	0.432	0.235	7.53785e-05		ID2	0.000371082	-0.441741	0.455	0.54	0.494653
	EIF5A	4.73821e-59	0.550605	0.532	0.406	6.31603e-56		HAVCR2	7.44045e-78	-0.61943	0.326	0.476	9.91812e-75		RORA	8.25865e-47	1.66049	0.379	0.21	1.10088e-43		ID2	8.69711e-29	-0.62234	0.396	0.551	1.15932e-25		ZEB2	8.37826e-08	0.71473	0.327	0.167	0.000111682		NEAT1	0.000399457	-0.608589	0.396	0.52	0.532477
	IRF2BPL	5.2338e-59	1.05913	0.302	0.169	6.97665e-56		KIFC1	9.99483e-77	-2.30818	0.028	0.114	1.33231e-73		CSF1	9.36039e-47	-1.4067	0.103	0.311	1.24774e-43		CD83	3.37057e-28	-0.963715	0.328	0.16	4.49297e-25		PTCH2	1.05498e-07	-0.712011	0.105	0.031	0.000140629		SRGAP3	0.00040875	-1.05553	0.179	0.318	0.544864
	TUBA1A	1.75e-58	-1.22252	0.165	0.303	2.33276e-55		CTSW	2.25525e-76	-0.483925	0.472	0.62	3.00625e-73		RGS2	9.5849e-45	1.45041	0.392	0.218	1.27767e-41		AIF1	6.50971e-28	0.273449	0.421	0.225	8.67744e-25		KLRB1	1.13128e-07	-0.641869	0.265	0.49	0.0001508		DDIT4	0.000479999	-0.442606	0.418	0.535	0.639839
	MX1	6.48174e-58	-0.804308	0.219	0.369	8.64016e-55		CTSA	5.08665e-76	0.499942	0.575	0.389	6.7805e-73		ACY3	1.15954e-44	-1.83631	0.039	0.22	1.54567e-41		SLC5A3	9.64999e-27	-0.982033	0.212	0.091	1.28634e-23		IFIT1	1.41535e-07	3.443	0.13	0.044	0.000188666		RP11-489E7.4	0.000480135	-1.25565	0.067	0.185	0.640019
	KLF6	6.62012e-58	-0.724491	0.372	0.507	8.82462e-55		PIM2	6.75534e-76	-0.901929	0.198	0.348	9.00487e-73		NFE2L2	1.51079e-44	1.1931	0.462	0.286	2.01388e-41		GBP1	3.54615e-26	-1.06414	0.207	0.088	4.72702e-23		RP11-1143G9.4	2.20052e-07	0.655609	0.13	0.044	0.000293329		CD59	0.000483556	0.493885	0.575	0.429	0.64458
	TMEM173	1.03086e-57	-1.19329	0.07	0.19	1.37414e-54		SCX	3.65718e-75	-1.57241	0.061	0.166	4.87502e-72		MID1IP1	2.11703e-44	2.80432	0.1	0.024	2.822e-41		HNRNPH1	4.18326e-26	0.385773	0.561	0.454	5.57629e-23		TNF	4.78787e-07	-0.549153	0.346	0.178	0.000638223		LENG8	0.000493511	-1.84679	0.045	0.154	0.65785
	KLRF1	1.57369e-57	-1.2482	0.18	0.316	2.09773e-54		GZMB	3.90665e-75	0.356417	0.633	0.493	5.20756e-72		RP11-51J9.5	1.1604e-43	1.65212	0.271	0.126	1.54682e-40		INSIG1	2.41838e-25	-0.400491	0.34	0.171	3.22371e-22		PRF1	5.36224e-07	-0.741615	0.377	0.535	0.000714787		SOD2	0.000511304	3.43877	0.351	0.231	0.681569
	C16orf54	1.42512e-56	-1.75933	0.033	0.133	1.89968e-53		C1QC	2.52186e-73	-1.57865	0.181	0.333	3.36163e-70		C12orf75	4.0644e-43	1.8667	0.322	0.168	5.41784e-40		CD14	4.10374e-25	-0.578132	0.362	0.191	5.47028e-22		IFITM1	9.08062e-07	-0.572469	0.377	0.516	0.00121045		TCF4	0.00087737	-1.32496	0.112	0.049	1
	GSTP1	1.83449e-56	0.396251	0.65	0.505	2.44538e-53		ISG20	5.33593e-72	0.393508	0.479	0.304	7.11279e-69		RHOB	7.52459e-43	-1.05573	0.269	0.464	1.00303e-39		SMIM24	1.01538e-24	-0.51519	0.197	0.086	1.3535e-21		CTC-425F1.4	9.63586e-07	0.364871	0.167	0.067	0.00128446		APOBR	0.000890551	-1.29892	0.06	0.172	1
	CRTAM	3.40333e-55	-1.41936	0.065	0.18	4.53665e-52		CD3D	6.81307e-70	-1.32988	0.109	0.228	9.08182e-67		CYP26A1	1.04609e-42	-2.27349	0.023	0.19	1.39444e-39		ATF3	1.18024e-24	0.60936	0.174	0.074	1.57326e-21		RP11-160E2.6	1.39447e-06	-1.36677	0.241	0.113	0.00185883		NFATC2IP	0.00100137	-1.21502	0.09	0.204	1
	IFI44L	1.06033e-54	-0.454803	0.334	0.503	1.41342e-51		TIGIT	8.32082e-70	-3.86961	0.031	0.113	1.10917e-66		CDHR1	1.07763e-42	-1.26555	0.117	0.315	1.43648e-39		S100A6	1.35196e-24	-0.524325	0.381	0.547	1.80217e-21		CMC1	1.66089e-06	-0.522054	0.377	0.543	0.00221397		ATF3	0.00103451	1.14813	0.157	0.081	1
	CLU	1.97459e-54	-2.51104	0.021	0.112	2.63213e-51		RAMP1	4.11429e-69	-2.72962	0.033	0.117	5.48435e-66		ITGAE	2.26553e-42	1.15804	0.321	0.166	3.01995e-39		CD52	1.42335e-24	-0.599764	0.36	0.538	1.89733e-21		CDKN1A	1.88382e-06	0.255374	0.383	0.219	0.00251113		YPEL5	0.00112086	-0.474266	0.336	0.493	1
	COX6A2	4.2295e-54	-0.842012	0.223	0.362	5.63792e-51		HIST1H4C	3.10979e-68	-2.40152	0.311	0.429	4.14535e-65		TGIF1	1.20185e-41	2.49806	0.118	0.033	1.60207e-38		CD74	5.7415e-24	0.286042	0.573	0.453	7.65342e-21		SOX4	2.00633e-06	0.545337	0.185	0.082	0.00267443		IL32	0.00120133	0.509777	0.567	0.472	1
	BIRC3	5.4314e-53	1.10823	0.329	0.197	7.24005e-50		HMGN2	2.74361e-66	-0.813103	0.451	0.572	3.65724e-63		S100A10	2.22103e-41	0.507335	0.631	0.428	2.96063e-38		DDIT4	1.40724e-23	-0.56123	0.385	0.546	1.87585e-20		WDR26	5.86289e-06	-0.295085	0.284	0.148	0.00781524		RXRA	0.00136057	-1.82117	0.045	0.141	1
	SPTSSB	9.4799e-53	0.582702	0.411	0.27	1.26367e-49		CD14	3.44734e-65	-1.22311	0.144	0.275	4.5953e-62		GRK6	9.59468e-41	1.80138	0.236	0.104	1.27897e-37		FOS	5.00698e-23	-0.505985	0.374	0.527	6.67431e-20		JUND	6.02655e-06	0.556204	0.679	0.509	0.00803339		LINC01138	0.00141743	-0.495606	0.112	0.05	1
	PTMS	2.83039e-52	0.925089	0.336	0.202	3.77292e-49		ITM2A	3.56209e-65	-0.493465	0.449	0.562	4.74827e-62		DAPK2	2.14704e-40	-1.41775	0.1	0.289	2.862e-37		ANXA1	7.97794e-23	-0.796029	0.339	0.508	1.06346e-19		IRF2BP2	6.20991e-06	0.342237	0.426	0.263	0.00827781		C16orf54	0.00151345	-2.43954	0.022	0.108	1
	PHLDA1	5.48672e-52	0.553351	0.534	0.406	7.3138e-49		AIF1	4.23341e-65	-0.864493	0.176	0.316	5.64313e-62		B4GALNT1	3.39143e-40	-2.0706	0.026	0.186	4.52077e-37		ENTPD1	1.08201e-22	0.362583	0.354	0.207	1.44232e-19		CERCAM	6.61146e-06	-1.44441	0.105	0.036	0.00881307		GBP1	0.00157645	3.69473	0.172	0.097	1
	ZBTB7A	1.41109e-51	1.20693	0.27	0.15	1.88098e-48		APOE	8.40166e-65	-1.09657	0.204	0.356	1.11994e-61		ID3	6.1068e-40	-1.31386	0.181	0.368	8.14036e-37		S100A8	1.73822e-22	-1.38841	0.152	0.063	2.31704e-19		ARL4C	8.47036e-06	0.953014	0.352	0.207	0.011291		HMGB2	0.00165067	-1.10843	0.373	0.463	1
	HSP90AA1	1.45383e-51	-0.668707	0.437	0.553	1.93796e-48		CLU	9.47557e-65	2.07722	0.128	0.041	1.26309e-61		BGLAP	1.27572e-39	-2.74836	0.027	0.185	1.70053e-36		GIMAP4	1.75663e-22	-0.327945	0.382	0.204	2.34158e-19		KDM6B	8.87359e-06	0.350417	0.346	0.199	0.0118285		NFE2L2	0.0016617	0.318135	0.425	0.301	1
	GOLIM4	1.52572e-51	1.05021	0.44	0.305	2.03379e-48		FOSL2	2.06478e-63	-0.691148	0.439	0.535	2.75235e-60		RGS1	1.88546e-39	0.330113	0.709	0.502	2.51332e-36		DENND3	1.78869e-22	-0.626729	0.225	0.105	2.38433e-19		IRS2	1.0047e-05	0.704105	0.142	0.059	0.0133927		EIF3B	0.00168658	-1.13386	0.172	0.3	1
	IL16	3.53754e-50	-0.87904	0.139	0.263	4.71554e-47		KRT81	2.7129e-63	0.474663	0.566	0.402	3.61629e-60		GZMK	4.77838e-39	1.18662	0.529	0.355	6.36958e-36		CCL3L3	3.71771e-22	-0.319101	0.463	0.323	4.95571e-19		IFITM3	1.43627e-05	0.320262	0.599	0.462	0.0191455		TNFRSF1A	0.00171897	-0.37267	0.142	0.072	1
	ALOX5AP	1.25905e-49	-0.738749	0.304	0.449	1.67832e-46		SEMA4D	5.72711e-63	-0.717083	0.298	0.444	7.63424e-60		CD44	2.02077e-38	0.421272	0.685	0.477	2.69368e-35		RPS6KA5	3.97913e-22	-1.07091	0.142	0.057	5.30418e-19		LTC4S	1.60978e-05	1.32832	0.253	0.14	0.0214583		CLU	0.00187424	0.616333	0.164	0.087	1
	ITM2A	1.5342e-49	0.51177	0.582	0.471	2.04508e-46		KDM6B	7.01249e-63	-1.00526	0.142	0.27	9.34765e-60		ICAM2	3.87676e-38	2.05085	0.187	0.075	5.16772e-35		SEPP1	1.12071e-21	-1.32689	0.35	0.19	1.4939e-18		FBRS	1.84154e-05	-0.550661	0.16	0.071	0.0245477		GZMK	0.00192168	0.784783	0.5	0.369	1
	KLRC2	3.69881e-47	0.345633	0.507	0.377	4.93052e-44		TNFSF14	1.13395e-62	1.07125	0.203	0.096	1.51156e-59		YES1	7.47632e-38	2.79744	0.191	0.078	9.96594e-35		APOBEC3D	1.2145e-21	-0.390955	0.304	0.158	1.61893e-18		KIF1B	1.96761e-05	-1.46901	0.105	0.039	0.0262282		ITGAX	0.00199975	-0.6283	0.425	0.498	1
	GBP2	1.36052e-46	-0.824556	0.171	0.293	1.81357e-43		FLNA	4.80784e-62	-0.932114	0.228	0.376	6.40885e-59		CTSA	1.08457e-37	-0.809686	0.33	0.506	1.44573e-34		GZMM	1.27033e-21	-0.958122	0.248	0.433	1.69335e-18		GYPC	2.1289e-05	0.604978	0.519	0.344	0.0283782		ISG20	0.00222016	-0.754187	0.299	0.4	1
	PTGDR	1.45353e-46	-0.808702	0.165	0.286	1.93756e-43		NINJ1	6.73814e-61	-0.899748	0.09	0.198	8.98194e-58		PPFIA1	1.31494e-37	-1.54065	0.059	0.229	1.75282e-34		MATK	1.56975e-21	-0.775567	0.307	0.494	2.09247e-18		CYP26A1	2.17441e-05	-0.342713	0.309	0.173	0.0289849		KLF2	0.00230699	-1.15044	0.037	0.125	1
	LEF1	1.86343e-46	-0.997407	0.112	0.227	2.48395e-43		PIM3	3.898e-60	-1.37553	0.1	0.211	5.19603e-57		GADD45B	7.91365e-37	0.981355	0.655	0.484	1.05489e-33		HSPH1	5.09399e-21	-0.977677	0.286	0.146	6.79029e-18		PHLDA2	2.41365e-05	2.43992	0.117	0.046	0.0321739		DRAXIN	0.00276039	-1.61001	0.075	0.172	1
	ITM2C	3.13725e-46	-3.29333	0.04	0.129	4.18195e-43		PCNA	8.06542e-60	-1.47136	0.158	0.278	1.07512e-56		PFKFB3	8.44088e-37	1.80592	0.142	0.049	1.12517e-33		GRK6	1.04937e-20	-0.826373	0.224	0.107	1.39882e-17		CHD1	2.49157e-05	0.484644	0.451	0.29	0.0332126		PIK3CD	0.00280445	-1.25718	0.067	0.165	1
	ITGA1	9.85952e-46	0.873542	0.372	0.243	1.31427e-42		IKZF3	8.46452e-60	-1.34359	0.102	0.212	1.12832e-56		FCGR3A	1.1126e-36	3.95596	0.189	0.079	1.4831e-33		APPL1	1.82319e-20	-1.32119	0.259	0.129	2.43032e-17		EGLN3	2.54385e-05	-2.31941	0.148	0.063	0.0339095		BTG2	0.00288423	-0.595976	0.396	0.508	1
	MTRNR2L12	4.79614e-45	3.00134	0.274	0.161	6.39326e-42		SPP1	8.64653e-60	-1.31599	0.36	0.503	1.15258e-56		DPF3	2.51883e-36	-1.45499	0.067	0.233	3.3576e-33		YPEL5	1.91846e-20	-0.926306	0.31	0.507	2.5573e-17		KIAA1033	2.84481e-05	-0.263808	0.191	0.094	0.0379214		RP11-51J9.5	0.00295974	-2.05179	0.052	0.14	1
	FLT3LG	8.70957e-45	-1.35491	0.05	0.143	1.16099e-41		EIF3B	3.62528e-59	-0.878254	0.233	0.376	4.8325e-56		KDM6B	2.87999e-36	1.396	0.333	0.188	3.83902e-33		CLIC3	1.9568e-20	-1.2256	0.143	0.276	2.60842e-17		NFKBIZ	3.20737e-05	1.01003	0.37	0.23	0.0427543		IRF9	0.00304119	-1.37091	0.104	0.201	1
	IL27RA	9.02009e-45	-2.06461	0.043	0.133	1.20238e-41		TUBB4B	1.54686e-58	-0.697743	0.322	0.453	2.06196e-55		IFRD1	3.02247e-36	1.18881	0.525	0.365	4.02895e-33		SUGP2	2.50079e-20	-0.674488	0.189	0.088	3.33356e-17		SLC38A2	5.06063e-05	0.782873	0.481	0.334	0.0674583		APOC1	0.00368845	-2.28	0.075	0.165	1
	CD8A	2.25711e-44	-2.26233	0.029	0.111	3.00873e-41		KIR2DL4	1.93564e-58	0.571333	0.542	0.386	2.58021e-55		LIM2	4.50514e-36	-1.92185	0.03	0.18	6.00535e-33		RFX5	2.92203e-20	-1.35253	0.159	0.069	3.89506e-17		BNIP3	5.47533e-05	-0.925598	0.105	0.041	0.0729861		BTG1	0.00410341	-0.463449	0.418	0.524	1
	NEIL1	4.1101e-44	1.96187	0.108	0.04	5.47876e-41		CEBPB	4.76322e-58	-1.03599	0.15	0.275	6.34937e-55		GIMAP7	4.5198e-36	1.31431	0.362	0.214	6.02489e-33		TOX	4.99341e-20	2.00558	0.237	0.117	6.65621e-17		CD7	5.49315e-05	-0.375784	0.457	0.589	0.0732237		XCL1	0.00420237	-0.308048	0.478	0.54	1
	LYZ	4.66643e-44	1.48527	0.272	0.165	6.22035e-41		SRGAP3	1.56273e-57	-0.813628	0.254	0.39	2.08312e-54		TNFRSF4	1.22814e-35	-0.882689	0.231	0.416	1.63712e-32		CCL2	7.5576e-20	-2.8598	0.165	0.074	1.00743e-16		GZMB	7.36406e-05	-0.449008	0.42	0.571	0.0981629		ITGA4	0.00422706	-2.36324	0.03	0.107	1
	SNAP47	6.0156e-43	1.59003	0.178	0.088	8.01879e-40		TXNIP	4.27074e-57	0.594969	0.403	0.265	5.6929e-54		PIK3R6	2.63158e-35	-1.38778	0.056	0.219	3.50789e-32		IGKC	1.94515e-19	2.45968	0.116	0.047	2.59289e-16		FOXO3	7.38411e-05	1.33036	0.191	0.093	0.0984302		IL16	0.00432524	-1.22144	0.134	0.231	1
	IL32	2.0856e-42	0.385143	0.579	0.434	2.78011e-39		LEF1	2.61305e-56	1.22756	0.244	0.14	3.4832e-53		EPAS1	5.1694e-35	-1.17303	0.107	0.284	6.89081e-32		ITGB5	4.23883e-19	-0.431019	0.161	0.073	5.65036e-16		G0S2	8.84174e-05	3.22702	0.173	0.087	0.11786		TACC1	0.00481665	-0.777139	0.239	0.346	1
	PDE4B	1.73622e-41	-0.85432	0.075	0.172	2.31438e-38		UBE2S	2.7469e-56	-1.02495	0.247	0.377	3.66162e-53		ZFHX3	4.85557e-34	-0.937011	0.127	0.306	6.47248e-31		SLC2A1	1.13679e-18	-0.48774	0.286	0.154	1.51534e-15		CD69	0.000103675	-0.514325	0.309	0.476	0.138199		STK10	0.00496427	-0.898069	0.09	0.189	1
	FN1	7.08454e-41	1.8503	0.112	0.044	9.4437e-38		ACOXL	2.956e-56	-0.933666	0.038	0.114	3.94035e-53		DNAJB1	5.44667e-34	1.30813	0.487	0.337	7.26041e-31		POLR2A	1.1397e-18	-0.565091	0.35	0.195	1.51922e-15		TNRC6A	0.000153841	1.36573	0.173	0.086	0.205071		POLR2B	0.00510663	-0.836607	0.142	0.25	1
	N4BP2L2	9.41143e-41	-0.442919	0.373	0.52	1.25454e-37		COTL1	3.0852e-56	-0.46231	0.516	0.623	4.11257e-53		KIR3DL1	5.13046e-33	-1.05974	0.071	0.234	6.8389e-30		S100A10	2.2443e-18	0.358344	0.532	0.439	2.99165e-15		GADD45G	0.000163975	-0.855504	0.136	0.063	0.218579		LGMN	0.00514302	-3.08934	0.03	0.102	1
	ZMAT3	5.23498e-40	2.64175	0.177	0.09	6.97823e-37		TUBA1C	4.13927e-56	-0.951809	0.115	0.227	5.51765e-53		ADAM28	3.05022e-32	1.46893	0.111	0.035	4.06594e-29		SNRNP200	5.7248e-18	-0.756649	0.313	0.168	7.63116e-15		SLC25A37	0.000166147	3.41403	0.136	0.062	0.221475		NUMA1	0.0054093	-2.45508	0.03	0.103	1
	C10orf54	1.52362e-39	-0.912153	0.12	0.224	2.03099e-36		PRR34-AS1	1.21403e-55	1.53102	0.168	0.076	1.6183e-52		PIK3R1	4.44783e-32	0.643013	0.609	0.448	5.92896e-29		ISG15	9.09024e-18	-0.655235	0.338	0.508	1.21173e-14		PREX1	0.000215646	-0.905332	0.142	0.066	0.287456		FN1	0.00572986	3.44877	0.119	0.062	1
	RANBP2	2.07832e-39	1.18114	0.35	0.234	2.77041e-36		MDM2	1.7517e-55	-1.06863	0.138	0.256	2.33502e-52		TACC1	1.24221e-31	-0.926307	0.184	0.361	1.65586e-28		MS4A6A	1.256e-17	-1.06045	0.185	0.091	1.67425e-14		FOSB	0.000229044	0.330144	0.636	0.492	0.305316		TCF7	0.0059375	-1.47518	0.06	0.143	1
	OXNAD1	2.55395e-39	-0.85111	0.169	0.278	3.40441e-36		MCM5	5.62842e-55	-0.757919	0.089	0.189	7.50268e-52		SLC44A2	1.86792e-31	2.52688	0.127	0.046	2.48993e-28		FCRL6	1.97782e-17	-1.53443	0.066	0.165	2.63643e-14		HSPH1	0.000238341	1.93609	0.259	0.155	0.317708		KLF13	0.00602306	-1.65705	0.067	0.15	1
	GRK6	3.12313e-39	-1.70092	0.053	0.139	4.16313e-36		CKS2	4.26093e-54	-0.449669	0.341	0.475	5.67981e-51		CLEC2D	4.7427e-31	0.406198	0.146	0.056	6.32202e-28		ATP1B1	2.77271e-17	-1.31474	0.196	0.096	3.69602e-14		S100A10	0.00026162	0.518708	0.586	0.445	0.348739		ZFP36L1	0.00605701	0.415707	0.47	0.356	1
	S100A13	3.4981e-39	1.221	0.141	0.065	4.66297e-36		BCL2	7.42875e-54	-1.0973	0.062	0.15	9.90252e-51		LDLRAD4	2.86744e-30	1.31817	0.357	0.22	3.8223e-27		CFD	2.91757e-17	-2.36305	0.179	0.087	3.88912e-14		IL32	0.000272277	-0.550925	0.34	0.475	0.362946		CD83	0.00637849	-1.3613	0.082	0.175	1
	TNFRSF4	8.0752e-39	-0.526453	0.31	0.432	1.07642e-35		BIRC3	1.04292e-53	-1.05096	0.176	0.299	1.39021e-50		TNFRSF1B	6.16273e-30	1.25862	0.243	0.126	8.21492e-27		TNFRSF4	3.08824e-17	-1.08797	0.259	0.412	4.11663e-14		DDIT4	0.000302509	-0.562749	0.438	0.535	0.403244		ZC3HAV1	0.00706261	-0.926013	0.246	0.34	1
	B3GNT7	1.0179e-38	0.627261	0.552	0.446	1.35686e-35		PLPP1	1.7332e-53	-1.09242	0.125	0.239	2.31036e-50		DRAXIN	8.27939e-30	-1.73195	0.046	0.183	1.10364e-26		SOX4	3.39016e-17	-1.99416	0.164	0.077	4.51908e-14		NUCB2	0.000322	-0.382075	0.377	0.522	0.429225		MT2A	0.00712366	3.69566	0.455	0.357	1
	ACP5	2.46126e-38	0.582471	0.466	0.349	3.28086e-35		HLA-DRB5	2.20123e-53	-2.56417	0.093	0.194	2.93424e-50		SRGAP3	1.69802e-29	-1.04952	0.162	0.331	2.26346e-26		PIM3	6.75394e-17	-0.772189	0.263	0.141	9.00301e-14		DUSP2	0.000326568	-0.493263	0.414	0.526	0.435315		ALOX5AP	0.0073685	-0.647984	0.336	0.411	1
	SEPP1	2.79887e-37	-0.721115	0.282	0.173	3.73089e-34		CFD	5.03516e-53	-3.85867	0.056	0.14	6.71187e-50		MYO1F	1.81876e-29	0.570657	0.478	0.322	2.42441e-26		NUMA1	8.01802e-17	-0.964906	0.193	0.095	1.0688e-13		ATP1B1	0.000345082	3.496	0.191	0.103	0.459994		PPP1R15A	0.00741527	-0.608128	0.425	0.511	1
	HERC1	1.4077e-36	0.74952	0.317	0.206	1.87647e-33		ZC3H12A	1.34777e-52	-1.13287	0.105	0.208	1.79657e-49		SERTAD3	8.78653e-29	2.25137	0.192	0.091	1.17124e-25		TPM1	1.29975e-16	-0.687349	0.197	0.099	1.73256e-13		STMN1	0.000432861	-0.473996	0.438	0.281	0.577004		APBA2	0.00770413	-1.17911	0.09	0.177	1
	AC092580.4	2.22623e-36	-2.47843	0.054	0.134	2.96757e-33		KLRB1	1.47256e-52	0.301517	0.557	0.404	1.96292e-49		ISG15	8.80821e-29	0.559331	0.643	0.48	1.17413e-25		HSPB1	1.71428e-16	-0.284046	0.506	0.407	2.28513e-13		NFKBID	0.000462721	-0.463356	0.265	0.159	0.616807		SNHG12	0.00774388	-0.784261	0.067	0.152	1
	SATB1	8.06423e-36	-0.602443	0.067	0.153	1.07496e-32		LBH	6.3642e-52	-2.1966	0.045	0.12	8.48348e-49		PHLDA1	1.00413e-28	-0.722229	0.295	0.454	1.33851e-25		SERPINB9	1.94158e-16	-0.525221	0.292	0.163	2.58812e-13		H1FX	0.000479097	0.269957	0.358	0.226	0.638636		SOCS1	0.0078022	-0.297595	0.373	0.497	1
	RGS2	1.44543e-35	-1.33932	0.161	0.26	1.92675e-32		NEAT1	1.55473e-51	-0.549249	0.472	0.574	2.07246e-48		GZMA	1.73745e-28	-0.672066	0.431	0.565	2.31602e-25		BTG2	1.94358e-16	-0.796852	0.349	0.52	2.59079e-13		ZFP36L2	0.000486346	-0.473952	0.42	0.549	0.648299		SNRNP25	0.00798513	-0.720418	0.284	0.379	1
	XAF1	2.54749e-35	-0.555066	0.23	0.342	3.3958e-32		N4BP2L2	2.94051e-51	0.427574	0.555	0.394	3.9197e-48		SEMA4D	1.96241e-28	-0.801537	0.211	0.381	2.61589e-25		PUM2	8.91666e-16	-1.12804	0.199	0.1	1.18859e-12		AREG	0.000523289	-0.460195	0.383	0.513	0.697544		GRK6	0.00836226	-1.94941	0.045	0.117	1
	B4GALT1	3.13366e-35	0.840525	0.396	0.293	4.17717e-32		STAB1	3.57074e-51	-0.975991	0.057	0.14	4.75979e-48		VPS37B	3.71707e-28	0.76867	0.493	0.35	4.95485e-25		SLFN13	9.3842e-16	-0.302815	0.402	0.239	1.25091e-12		PLSCR1	0.000524333	0.890086	0.34	0.216	0.698935		MYO1F	0.0083972	-0.753856	0.246	0.337	1
	AK1	7.70033e-35	1.11344	0.191	0.106	1.02645e-31		IGFBP1	3.851e-51	-1.37732	0.337	0.224	5.13339e-48		KIR3DX1	6.24613e-28	-1.56775	0.036	0.162	8.3261e-25		SMG1	1.12842e-15	0.645661	0.384	0.222	1.50419e-12		PRDM1	0.00053724	0.95425	0.247	0.149	0.716141		PRMT9	0.008858	-0.449867	0.403	0.468	1
	PLA2G6	1.64371e-34	-1.29179	0.042	0.117	2.19107e-31		CXCR4	6.13237e-51	-1.53979	0.317	0.389	8.17445e-48		TNFRSF1A	7.33102e-28	2.19824	0.153	0.065	9.77225e-25		XCL1	1.23395e-15	-0.47277	0.42	0.549	1.64485e-12		RBP1	0.000597393	-1.86638	0.13	0.062	0.796325		AKNA	0.00890824	-0.77249	0.284	0.373	1
	CRIP1	1.98305e-34	-0.611031	0.416	0.54	2.64341e-31		PLAC8	6.31851e-51	-1.80219	0.054	0.134	8.42257e-48		CHMP1B	1.08208e-27	1.19444	0.439	0.306	1.44242e-24		TBC1D31	1.77915e-15	-2.16021	0.127	0.056	2.3716e-12		RNPEPL1	0.000706102	-0.307679	0.29	0.18	0.941234		RUNX3	0.00904099	-0.597102	0.44	0.528	1
	REL	2.06869e-34	0.511438	0.587	0.48	2.75757e-31		IRF2BPL	9.07567e-50	-0.726404	0.151	0.267	1.20979e-46		BTG2	1.15249e-27	0.61828	0.639	0.494	1.53627e-24		STAB1	1.83507e-15	-1.23277	0.177	0.088	2.44615e-12		GZMM	0.000728622	-0.587096	0.302	0.42	0.971254		TNRC6B	0.00910835	-0.753731	0.216	0.314	1
	TC2N	1.77923e-33	-1.01003	0.081	0.168	2.37172e-30		ELMSAN1	2.39748e-49	-0.89441	0.122	0.228	3.19584e-46		PIM1	1.8124e-27	0.808691	0.53	0.388	2.41592e-24		C15orf48	2.24019e-15	-0.31133	0.322	0.189	2.98617e-12		IFI27	0.000752113	2.31514	0.154	0.08	1		PLSCR1	0.00919909	0.776748	0.299	0.216	1
	IGHA1	2.47842e-33	2.75517	0.107	0.047	3.30373e-30		TRBC1	6.35728e-48	-0.48355	0.226	0.347	8.47426e-45		LPIN2	3.69488e-27	1.66385	0.139	0.056	4.92527e-24		CCDC137	2.53855e-15	-0.935037	0.143	0.067	3.38389e-12		ISG20	0.000771364	-0.670915	0.272	0.4	1		KIAA0101	0.00921404	0.418319	0.045	0.117	1
	BGLAP	4.4262e-33	0.640511	0.1	0.196	5.90012e-30		FDXR	1.15956e-47	-1.84006	0.051	0.128	1.54569e-44		ITGA4	8.45106e-27	2.98503	0.196	0.097	1.12653e-23		LINC00996	3.9364e-15	-0.914926	0.302	0.478	5.24723e-12		CD59	0.00101093	0.255492	0.574	0.429	1		TUBA4A	0.00978507	-0.392398	0.284	0.368	1
	SLC7A6	9.95883e-33	1.5554	0.171	0.093	1.32751e-29		LIM2	6.65721e-47	-0.75525	0.12	0.222	8.87406e-44		MYC	3.43167e-26	2.5077	0.167	0.076	4.57442e-23		NFATC2IP	7.26504e-15	-0.349838	0.332	0.192	9.68429e-12		UBE2F	0.00101992	0.25924	0.543	0.429	1		YME1L1	0.0102321	-1.03826	0.157	0.247	1
	KIR3DL2	1.15182e-32	1.44995	0.134	0.065	1.53537e-29		KPNA2	7.43185e-47	-0.878857	0.218	0.34	9.90666e-44		CST3	3.71309e-26	-0.730933	0.369	0.5	4.94955e-23		ENOSF1	9.97436e-15	-1.04453	0.133	0.062	1.32958e-11		HIC1	0.00104012	-0.370082	0.111	0.052	1		GADD45G	0.010337	-2.14297	0.119	0.064	1
	ELMSAN1	1.35359e-32	0.85178	0.238	0.146	1.80433e-29		PLA2G6	6.05678e-46	1.78416	0.132	0.057	8.07369e-43		PLSCR1	3.96065e-26	1.31114	0.33	0.206	5.27954e-23		SYNC	1.16042e-14	-1.16653	0.119	0.054	1.54684e-11		MATK	0.00107486	-0.350696	0.34	0.481	1		DNMT1	0.0104301	-1.14581	0.119	0.209	1
	FOSB	3.75088e-32	-0.312864	0.429	0.518	4.99993e-29		LYZ	7.60123e-46	-1.38281	0.146	0.25	1.01324e-42		DHRS3	8.25497e-26	1.27161	0.321	0.203	1.10039e-22		CTC-425F1.4	1.17306e-14	1.06849	0.132	0.063	1.5637e-11		TSC22D3	0.00114359	-0.533004	0.395	0.524	1		ZNF683	0.0108778	-0.671356	0.164	0.254	1
	RGCC	8.7123e-32	-0.78321	0.331	0.453	1.16135e-28		TRAC	3.37761e-45	-0.496304	0.213	0.335	4.50235e-42		CNOT6L	1.33749e-25	0.792703	0.315	0.191	1.78288e-22		CTSA	1.43613e-14	-0.766789	0.341	0.503	1.91436e-11		LUM	0.00115946	-2.91936	0.296	0.186	1		RNF19A	0.0112274	-1.23857	0.142	0.225	1
	LINC00996	1.47313e-31	0.531579	0.531	0.44	1.96368e-28		PAQR6	1.16175e-44	1.46214	0.16	0.079	1.54861e-41		C15orf48	3.60487e-25	-1.69281	0.081	0.211	4.80529e-22		ADCY3	3.40684e-14	0.368902	0.11	0.049	4.54131e-11		TNFRSF1B	0.00118633	0.622747	0.228	0.135	1		PTP4A1	0.0115956	-0.321155	0.388	0.461	1
	RAB37	6.21546e-31	-1.65891	0.054	0.128	8.2852e-28		ZNF331	2.4041e-44	-0.368736	0.399	0.492	3.20467e-41		SLC1A5	5.23503e-25	-0.943347	0.146	0.295	6.9783e-22		ELMSAN1	4.54476e-14	-0.281019	0.28	0.161	6.05816e-11		CMIP	0.00122233	0.260053	0.241	0.146	1		RP5-1171I10.5	0.0120176	-0.974065	0.187	0.278	1
	CCL3L3	8.88325e-31	-0.335401	0.429	0.3	1.18414e-27		S100A13	2.59123e-44	-1.40746	0.052	0.125	3.45411e-41		CTNNB1	2.1203e-24	-0.847191	0.289	0.434	2.82636e-21		PRDM1	4.60833e-14	-0.553004	0.251	0.142	6.1429e-11		ZMAT3	0.00124128	-0.878738	0.198	0.112	1		NOL4L	0.0120418	-2.54788	0.037	0.103	1
	ITGA4	1.94954e-30	-1.48302	0.053	0.125	2.59873e-27		SNHG15	3.09419e-43	-0.562699	0.169	0.282	4.12456e-40		FKBP11	2.56879e-24	1.05735	0.332	0.211	3.4242e-21		AC004951.6	7.52678e-14	1.44871	0.103	0.045	1.00332e-10		KRT81	0.00133041	-0.45011	0.346	0.493	1		ZFP36	0.0121054	-0.375491	0.47	0.547	1
	PAQR6	2.58433e-30	-1.04258	0.066	0.143	3.44491e-27		MS4A6A	3.33307e-43	-1.14905	0.063	0.14	4.44298e-40		GIMAP4	3.07475e-24	1.15589	0.319	0.208	4.09864e-21		MED29	7.73088e-14	-1.6176	0.242	0.132	1.03053e-10		PIM1	0.00138021	-0.489914	0.29	0.403	1		MYLIP	0.0124008	-1.05344	0.157	0.25	1
	CENPF	5.15959e-30	-3.34694	0.037	0.102	6.87774e-27		BCO2	6.88493e-42	0.635305	0.303	0.207	9.17761e-39		NEAT1	3.41549e-24	-0.669801	0.395	0.531	4.55285e-21		PLEKHF1	1.625e-13	-1.08409	0.18	0.094	2.16613e-10		RAMP1	0.00141752	-0.787805	0.136	0.07	1		HECTD1	0.0134242	-1.03858	0.149	0.24	1
	CHD1	5.53438e-30	0.896553	0.367	0.265	7.37733e-27		CTSB	1.09642e-41	-0.627643	0.247	0.369	1.46153e-38		FAM177A1	8.19147e-24	0.666136	0.583	0.454	1.09192e-20		PIK3R1	2.13397e-13	-0.988657	0.31	0.476	2.84459e-10		OFD1	0.00162135	-0.670887	0.16	0.262	1		TYMS	0.013869	-1.57283	0.052	0.121	1
	ATAD3B	8.56771e-30	2.6803	0.122	0.06	1.14208e-26		SMC4	1.38135e-41	-1.00586	0.196	0.303	1.84135e-38		TRIM22	9.78269e-24	0.276339	0.281	0.166	1.30403e-20		LRIF1	2.18044e-13	-0.954314	0.146	0.073	2.90653e-10		TRGC2	0.00172771	1.44613	0.222	0.135	1		AC069363.1	0.0138817	-1.85337	0.075	0.152	1
	FLNA	1.23278e-29	0.841439	0.371	0.269	1.6433e-26		ATAD2	2.16003e-38	-2.91051	0.05	0.116	2.87932e-35		DTHD1	1.06751e-23	-1.57609	0.019	0.12	1.423e-20		IKZF3	4.61625e-13	-0.826242	0.253	0.144	6.15346e-10		KLRF1	0.00184439	-0.950296	0.185	0.281	1		DUSP4	0.0145302	-1.01657	0.127	0.214	1
	PRSS57	1.72535e-29	2.15092	0.116	0.056	2.29989e-26		CCL2	3.95274e-38	-3.38249	0.05	0.117	5.269e-35		MX1	3.79664e-23	0.726916	0.445	0.318	5.06093e-20		YME1L1	4.81063e-13	-0.273085	0.386	0.234	6.41257e-10		ARG2	0.00194385	-1.73871	0.142	0.075	1		PDE4B	0.0156894	-1.25926	0.075	0.147	1
	PDLIM1	1.96213e-29	-0.572742	0.159	0.249	2.61552e-26		PRSS57	4.07926e-38	-1.52899	0.043	0.105	5.43765e-35		KLRD1	4.21965e-23	0.340461	0.665	0.53	5.6248e-20		C1QA	5.05413e-13	-0.382256	0.475	0.385	6.73716e-10		CRIP1	0.00197671	-0.646387	0.377	0.509	1		TUBA1B	0.0159118	-1.05769	0.358	0.472	1
	OAS1	2.91672e-29	-0.655992	0.172	0.264	3.88799e-26		HMGB2	4.44857e-38	-1.37981	0.44	0.489	5.92994e-35		SORL1	5.24167e-23	-0.911646	0.142	0.288	6.98715e-20		GNL3	5.09093e-13	-0.665765	0.312	0.184	6.78621e-10		S100A8	0.00215461	4.29072	0.13	0.069	1		BCL2A1	0.0168373	-2.45518	0.037	0.101	1
	H2AFV	9.98208e-29	-0.625237	0.337	0.44	1.33061e-25		ITGAX	6.36186e-38	0.282848	0.562	0.421	8.48036e-35		IFITM3	7.57976e-23	-0.821438	0.361	0.474	1.01038e-19		FOSB	6.37724e-13	-0.469775	0.36	0.506	8.50086e-10		IFIT3	0.00215869	3.97644	0.111	0.056	1		SEMA4D	0.0176121	-0.715695	0.276	0.366	1
	TIMP1	1.85113e-28	-1.82831	0.196	0.288	2.46755e-25		GLIPR1	6.36229e-38	-0.284732	0.097	0.182	8.48094e-35		C1orf162	1.47717e-22	-0.714292	0.223	0.369	1.96907e-19		NFKB1	6.80668e-13	-0.922924	0.259	0.15	9.07331e-10		LMNA	0.0023541	-0.350516	0.327	0.219	1		S1PR4	0.0181546	-1.20805	0.082	0.157	1
	MYADM	2.27285e-28	-0.712888	0.234	0.33	3.02971e-25		RP11-138A9.1	1.42008e-37	-1.05335	0.087	0.167	1.89297e-34		SOCS1	1.48993e-22	-0.579459	0.387	0.506	1.98608e-19		PRF1	7.51576e-13	-0.414682	0.418	0.542	1.00185e-09		BCL2A1	0.00235525	-0.824909	0.173	0.099	1		DHRS3	0.0181752	-0.33866	0.306	0.213	1
	C1QC	2.45619e-28	-0.656733	0.33	0.222	3.27411e-25		CTNNB1	2.96539e-37	-0.5567	0.383	0.465	3.95286e-34		NLRP1	1.88575e-22	0.896708	0.127	0.053	2.5137e-19		ELMOD2	1.04236e-12	-2.30126	0.1	0.045	1.38946e-09		HIST1H1C	0.00269773	0.312844	0.265	0.173	1		TNFAIP8	0.0183289	-0.937539	0.134	0.221	1
	MKI67	2.61227e-28	-2.50476	0.038	0.102	3.48215e-25		ARL6IP1	1.64665e-36	-1.00469	0.342	0.442	2.19498e-33		LTC4S	3.87197e-22	-1.47184	0.043	0.151	5.16133e-19		S100A9	1.76087e-12	-1.34636	0.226	0.13	2.34724e-09		TUBB	0.0027773	-0.394815	0.562	0.439	1		RP11-347P5.1	0.0185544	-0.792551	0.41	0.446	1
	KRT81	3.19867e-28	-0.395394	0.412	0.519	4.26383e-25		TLE1	2.08988e-36	-0.489513	0.065	0.135	2.78581e-33		JUND	6.56853e-22	0.395352	0.633	0.499	8.75586e-19		EPAS1	1.90448e-12	-0.426637	0.397	0.257	2.53867e-09		ETV3	0.00277893	-0.373475	0.16	0.091	1		SERTAD1	0.0191866	-0.864283	0.291	0.356	1
	DUSP4	3.45738e-28	-0.837716	0.147	0.236	4.60868e-25		SNAP47	2.07927e-35	-0.993738	0.077	0.152	2.77167e-32		CPNE7	2.52107e-21	1.86615	0.107	0.042	3.36058e-18		MT1X	2.34561e-12	-1.73373	0.293	0.174	3.1267e-09		OSM	0.00298121	-0.709883	0.247	0.158	1		METTL15	0.0196018	-1.45018	0.104	0.18	1
	ATP1B1	4.43432e-28	-1.44274	0.053	0.122	5.91095e-25		AC069363.1	3.39396e-35	-0.902864	0.112	0.197	4.52415e-32		S100A6	2.95943e-21	-0.471917	0.412	0.546	3.94492e-18		PHTF1	2.93748e-12	-1.25002	0.179	0.096	3.91565e-09		AGO3	0.00307567	0.797043	0.173	0.1	1		SLC35E1	0.0199655	-1.19626	0.112	0.19	1
	ICAM2	5.128e-28	-0.897327	0.039	0.102	6.83562e-25		NFKBIA	4.10951e-35	-0.418205	0.466	0.556	5.47797e-32		CHST2	4.1515e-21	-1.25831	0.085	0.206	5.53395e-18		TGS1	5.03936e-12	-1.0595	0.138	0.07	6.71746e-09		TUBA4A	0.0031818	-0.866718	0.278	0.368	1		FNBP1	0.0201516	-0.678285	0.209	0.299	1
	PPP1R15A	9.40176e-27	-0.433469	0.442	0.535	1.25325e-23		APOBEC3C	4.22156e-35	-0.460861	0.383	0.473	5.62734e-32		GPR65	4.70765e-21	0.73345	0.405	0.287	6.2753e-18		C1QC	6.03667e-12	-0.934734	0.378	0.24	8.04688e-09		TPM1	0.00328692	-0.497207	0.179	0.106	1		TNFSF14	0.0203406	-1.08809	0.082	0.155	1
	IFITM10	1.31699e-26	1.07565	0.127	0.066	1.75555e-23		RANBP2	4.55376e-35	-0.834215	0.215	0.323	6.07016e-32		DLGAP1-AS1	6.33855e-21	1.30642	0.107	0.043	8.44929e-18		CD2	6.39017e-12	-0.745836	0.366	0.505	8.51809e-09		TAF1	0.0032975	-0.565718	0.105	0.052	1		WDFY2	0.0212033	-1.1057	0.075	0.147	1
	SOCS2	1.38848e-26	0.792372	0.257	0.168	1.85084e-23		RP11-138A9.2	8.10563e-35	-0.994491	0.092	0.171	1.08048e-31		PIM3	7.2716e-21	2.96351	0.239	0.142	9.69304e-18		MYBL1	8.11953e-12	-0.5048	0.256	0.15	1.08233e-08		GZMH	0.00407094	-0.70201	0.302	0.403	1		CCND2	0.0215021	-0.557041	0.418	0.467	1
	GGA1	2.41363e-26	0.708422	0.332	0.238	3.21736e-23		CHD1	1.12765e-34	-0.619165	0.245	0.348	1.50315e-31		BCL2A1	1.55002e-20	1.97447	0.178	0.092	2.06617e-17		RC3H1	8.18328e-12	-1.39455	0.173	0.093	1.09083e-08		SERPINB9	0.00456944	0.497797	0.259	0.172	1		COTL1	0.021983	-0.340918	0.515	0.566	1
	IRF9	3.67743e-26	-0.488737	0.138	0.222	4.90201e-23		ATAD3B	1.64434e-34	-1.88567	0.048	0.109	2.1919e-31		B3GNT7	1.6535e-20	-0.521788	0.377	0.483	2.20411e-17		IFI6	8.66781e-12	-0.567402	0.341	0.514	1.15542e-08		GIMAP4	0.00464725	1.24058	0.309	0.216	1		RNF139	0.022379	-0.3441	0.246	0.334	1
	FDXR	7.55694e-26	1.64752	0.131	0.07	1.00734e-22		CD8A	2.48317e-34	1.79657	0.118	0.055	3.31007e-31		SERPINB9	1.99202e-20	-1.50095	0.071	0.183	2.65537e-17		CHST2	1.06965e-11	-0.441804	0.302	0.186	1.42585e-08		GPR65	0.00515033	-1.08901	0.228	0.298	1		LDLRAD4	0.0225618	-1.267	0.157	0.233	1
	AOAH	1.26497e-25	-0.623531	0.162	0.247	1.6862e-22		FCGR3A	2.93783e-34	-2.3436	0.059	0.124	3.91613e-31		SCX	3.05236e-20	-3.04986	0.025	0.117	4.0688e-17		NSD1	1.51477e-11	-0.841493	0.24	0.138	2.01919e-08		CTSW	0.00555926	-0.413239	0.488	0.54	1		PDE7A	0.0231182	-0.968541	0.134	0.215	1
	KIR3DX1	1.30956e-25	0.861688	0.208	0.13	1.74565e-22		H2AFV	5.06568e-34	-0.657105	0.374	0.459	6.75256e-31		ACP5	4.24872e-20	-0.832707	0.264	0.392	5.66354e-17		APOD	4.17989e-11	-3.18369	0.105	0.051	5.5718e-08		DENND4B	0.00560169	0.474463	0.117	0.063	1		CHD1	0.0248231	-0.640126	0.201	0.293	1
	PLK2	1.33666e-25	0.913374	0.156	0.089	1.78177e-22		HELLS	1.19158e-33	-1.3315	0.059	0.123	1.58837e-30		SAMD9	4.81572e-20	1.04699	0.254	0.153	6.41936e-17		PPFIA1	4.81751e-11	-0.352737	0.33	0.204	6.42174e-08		MLLT6	0.00565973	-0.595983	0.259	0.165	1		TMEM173	0.0261164	-1.03539	0.09	0.159	1
	SNHG15	4.15373e-25	0.593627	0.286	0.197	5.53692e-22		PBXIP1	2.08514e-33	0.642789	0.245	0.164	2.77949e-30		CEBPB	4.84125e-20	1.14576	0.3	0.198	6.45339e-17		ANKRD27	4.91824e-11	-2.07224	0.107	0.052	6.55602e-08		IFI44L	0.00567466	-0.344116	0.346	0.46	1		AUTS2	0.026371	-0.691015	0.09	0.164	1
	GIMAP7	4.55526e-25	-0.832195	0.166	0.249	6.07217e-22		ZBTB7A	5.15352e-33	-0.784183	0.14	0.231	6.86965e-30		NFKBID	7.54559e-20	1.81785	0.248	0.151	1.00583e-16		TUBA1A	8.47971e-11	-0.35344	0.389	0.256	1.13035e-07		DHRS3	0.0058193	0.379034	0.309	0.213	1		STMN1	0.0266612	-1.18582	0.209	0.284	1
	HECTD1	7.81067e-25	1.5759	0.303	0.216	1.04116e-21		NFKBIZ	1.36408e-32	-0.928951	0.187	0.284	1.81832e-29		CRTAM	1.35972e-19	1.02472	0.237	0.141	1.81251e-16		GBP4	9.01024e-11	-1.79319	0.16	0.088	1.20106e-07		RNF166	0.00634455	-0.905862	0.204	0.124	1		GGA1	0.0270744	-0.659446	0.179	0.264	1
	PTPRE	7.96379e-25	0.607834	0.291	0.2	1.06157e-21		XAF1	1.6866e-32	0.526366	0.354	0.263	2.24824e-29		KRT86	1.59101e-19	0.637464	0.598	0.475	2.12082e-16		C1QB	1.00029e-10	-0.507919	0.428	0.337	1.33339e-07		GNG2	0.00644092	-0.836395	0.123	0.068	1		SORL1	0.027359	-0.806289	0.194	0.276	1
	BCO2	1.10708e-23	-0.390719	0.196	0.282	1.47574e-20		HLA-DPB1	4.07264e-32	-0.34156	0.286	0.389	5.42883e-29		TLE4	2.49216e-19	0.838307	0.21	0.119	3.32205e-16		KSR1	1.01833e-10	-0.510786	0.18	0.101	1.35744e-07		MAFF	0.00668193	-0.583363	0.414	0.51	1		IER5	0.0277332	-0.260343	0.194	0.281	1
	PIK3IP1	1.16433e-23	-1.09636	0.07	0.135	1.55205e-20		SOX4	8.97508e-32	-1.20536	0.055	0.117	1.19638e-28		SELL	7.78857e-19	-1.32677	0.027	0.116	1.03822e-15		PRKD3	1.05727e-10	-0.592059	0.22	0.127	1.40934e-07		OXNAD1	0.00672002	-0.933429	0.167	0.25	1		SLC2A3	0.0277693	-0.413632	0.448	0.51	1
	TRAF5	1.17628e-23	0.759872	0.386	0.293	1.56797e-20		ICAM1	1.04301e-31	-0.967401	0.134	0.219	1.39033e-28		GPR171	7.88344e-19	1.01039	0.165	0.086	1.05086e-15		ITGAX	1.37689e-10	-0.633183	0.357	0.509	1.8354e-07		PIK3R1	0.00727807	-0.73018	0.364	0.464	1		INTS6	0.0289013	-0.865001	0.179	0.263	1
	KLF2	1.24932e-23	-0.71727	0.076	0.141	1.66535e-20		NFKB1	1.41893e-31	-1.27862	0.121	0.203	1.89143e-28		CDKN1A	8.10088e-19	-1.19623	0.114	0.232	1.07985e-15		GALC	1.49606e-10	-2.27907	0.116	0.059	1.99425e-07		ARAP1	0.00767299	0.274574	0.13	0.075	1		ZBP1	0.0297147	-0.923892	0.112	0.185	1
	RHOB	1.94761e-23	0.303417	0.508	0.424	2.59616e-20		NR4A1	2.67336e-31	-0.384903	0.361	0.451	3.56359e-28		PLPP1	2.59792e-18	-0.893669	0.078	0.187	3.46303e-15		CD44	1.84121e-10	-0.625789	0.391	0.505	2.45433e-07		BTG1	0.00891204	-0.344446	0.426	0.524	1		ISG20L2	0.0303984	-0.686164	0.112	0.187	1
	ICAM1	2.26481e-23	0.611641	0.23	0.152	3.019e-20		PIK3R6	3.65956e-31	-0.798749	0.162	0.255	4.87819e-28		TSPYL2	3.30182e-18	0.973052	0.292	0.19	4.40133e-15		ADAM17	1.85219e-10	-0.909223	0.15	0.081	2.46897e-07		CD48	0.00905014	-0.765065	0.302	0.374	1		PTMS	0.031635	0.3493	0.306	0.237	1
	RP11-489E7.4	2.73013e-23	-0.677146	0.128	0.204	3.63926e-20		CTSL	5.89464e-31	-1.90318	0.067	0.133	7.85756e-28		ITGAM	5.31667e-18	-1.04284	0.071	0.176	7.08713e-15		C1orf21	2.07177e-10	-1.2564	0.109	0.054	2.76167e-07		ZNF518A	0.00906645	0.391662	0.185	0.119	1		METRNL	0.031656	-0.817202	0.164	0.239	1
	CITED2	7.05776e-23	-0.868517	0.295	0.383	9.408e-20		GBP2	1.47474e-30	0.602835	0.298	0.216	1.96583e-27		MYADM	6.45445e-18	0.749909	0.402	0.295	8.60378e-15		NFKBID	2.34268e-10	-1.03087	0.255	0.152	3.12279e-07		STAT1	0.00931567	2.22593	0.302	0.213	1		NSD1	0.0321557	-1.44837	0.082	0.147	1
	CNOT2	1.09854e-22	0.76658	0.42	0.333	1.46435e-19		RGS16	1.5082e-30	-1.23916	0.104	0.179	2.01043e-27		EIF3B	7.15624e-18	-0.976305	0.181	0.31	9.53926e-15		TIMP3	2.62261e-10	-3.11963	0.145	0.079	3.49593e-07		GBP4	0.0101059	-1.24454	0.154	0.093	1		CCL5	0.0324096	-0.504961	0.358	0.416	1
	CLIC3	2.62416e-22	0.382959	0.33	0.243	3.498e-19		AREG	4.43863e-30	0.387469	0.547	0.469	5.9167e-27		MAPK13	1.0634e-17	0.690352	0.102	0.044	1.41751e-14		HLA-DQB1	3.0715e-10	-0.51405	0.224	0.135	4.09431e-07		ZFP36	0.0106554	-0.253165	0.451	0.547	1		PCSK7	0.0326795	-0.424284	0.321	0.399	1
	PAPD5	3.57816e-22	1.09935	0.264	0.184	4.76969e-19		KLF6	6.52046e-30	0.578994	0.51	0.425	8.69177e-27		ARHGEF1	1.08243e-17	-0.652051	0.41	0.508	1.44288e-14		CCNG2	4.36666e-10	-1.17027	0.111	0.056	5.82076e-07		TSPAN32	0.0109854	-1.94998	0.099	0.171	1		ITGB7	0.0329572	-0.708195	0.254	0.33	1
	PTGER4	1.83704e-21	-0.695905	0.22	0.3	2.44878e-18		HERC1	7.54391e-30	-0.346788	0.19	0.289	1.0056e-26		NCALD	1.3022e-17	-1.17966	0.096	0.205	1.73583e-14		GPR183	4.68829e-10	-0.455052	0.271	0.169	6.24949e-07		TSPAN3	0.0115362	-2.21296	0.105	0.056	1		AKAP5	0.0332178	-0.710682	0.097	0.17	1
	RASGEF1B	2.26146e-21	-1.07852	0.106	0.175	3.01453e-18		HLA-DQB1	1.09283e-29	-1.14103	0.107	0.183	1.45674e-26		TIPARP	1.36681e-17	0.73871	0.373	0.269	1.82196e-14		P3H1	5.14423e-10	-2.15726	0.118	0.061	6.85726e-07		INSIG1	0.0121537	0.761752	0.259	0.184	1		APOE	0.0339073	2.75303	0.343	0.273	1
	RP11-138A9.1	2.29394e-21	1.4044	0.172	0.106	3.05782e-18		REL	1.75958e-29	-0.477108	0.476	0.547	2.34552e-26		ARID5B	1.58079e-17	2.62679	0.102	0.044	2.10719e-14		ZBTB10	5.34881e-10	-1.05327	0.1	0.05	7.12997e-07		MSI2	0.0124421	0.357657	0.154	0.095	1		TNFRSF1B	0.0342026	-1.51057	0.075	0.137	1
	SNRNP25	2.52954e-21	-0.540684	0.317	0.4	3.37187e-18		AC092580.4	6.18347e-29	-1.30705	0.083	0.148	8.24256e-26		KANSL1-AS1	2.50378e-17	0.808062	0.172	0.093	3.33754e-14		CD27	7.00618e-10	-1.57709	0.111	0.178	9.33924e-07		SOCS1	0.0127965	-0.547871	0.389	0.497	1		CRIP1	0.0351259	-0.550288	0.388	0.508	1
	KIAA0101	2.91516e-21	-2.09679	0.073	0.132	3.8859e-18		ZEB2	6.23413e-29	-0.729021	0.132	0.213	8.3101e-26		MDM2	2.72533e-17	-1.39979	0.095	0.202	3.63286e-14		NUPR1	7.26986e-10	-1.11849	0.105	0.054	9.69072e-07		ATM	0.0129199	0.71187	0.259	0.176	1		CKS1B	0.035146	-1.51735	0.134	0.196	1
	RSAD2	3.32967e-21	-1.05864	0.045	0.1	4.43846e-18		PTGDR	7.84779e-29	0.608592	0.289	0.213	1.04611e-25		ADAMTS1	2.92858e-17	-2.3224	0.033	0.118	3.90379e-14		SERPINE2	1.00326e-09	-0.938133	0.327	0.205	1.33735e-06		MYADM	0.0143768	-0.792387	0.247	0.305	1		RAB11FIP1	0.0366095	-0.873609	0.231	0.307	1
	APOBEC3C	3.35691e-21	0.508838	0.482	0.404	4.47476e-18		PLEKHF1	8.01604e-29	-0.442858	0.072	0.135	1.06854e-25		AC069363.1	3.80729e-17	1.81456	0.231	0.143	5.07512e-14		SEL1L	1.11894e-09	-1.29644	0.154	0.086	1.49155e-06		GALC	0.0147072	-1.7052	0.111	0.062	1		MYO9B	0.0370731	-1.38439	0.067	0.129	1
	MT1X	3.71123e-21	-2.3724	0.131	0.202	4.94708e-18		DUT	1.57997e-28	-1.0383	0.285	0.369	2.1061e-25		CD7	4.07661e-17	-0.400732	0.493	0.596	5.43412e-14		KLRC2	1.20414e-09	-1.02092	0.288	0.422	1.60512e-06		CLASP2	0.0173844	-1.0362	0.142	0.088	1		TAGAP	0.0372831	-1.03712	0.104	0.172	1
	KSR1	3.71922e-21	2.09216	0.152	0.092	4.95772e-18		RUNX3	2.32825e-28	-0.477031	0.497	0.562	3.10355e-25		STAT3	4.16616e-17	-0.763378	0.262	0.382	5.5535e-14		FKBP11	1.36972e-09	-0.402244	0.327	0.213	1.82583e-06		CD2	0.0174253	-0.439133	0.42	0.495	1		LCK	0.0374597	-1.37245	0.104	0.169	1
	KIR2DL4	4.37097e-21	-0.387911	0.396	0.498	5.82651e-18		ZBP1	2.61162e-28	0.59521	0.217	0.145	3.48128e-25		GBP5	4.23835e-17	2.38066	0.12	0.056	5.64973e-14		WDR74	1.42772e-09	-0.733241	0.241	0.147	1.90315e-06		YPEL5	0.0175924	-0.628204	0.407	0.493	1		ZFHX3	0.0385356	-0.603844	0.209	0.291	1
	POLR2B	5.89582e-21	1.52643	0.308	0.227	7.85912e-18		PYHIN1	3.18165e-28	-0.66872	0.169	0.256	4.24114e-25		HIST1H4C	2.24597e-16	-1.75372	0.26	0.376	2.99387e-13		CWF19L2	1.5403e-09	-0.429376	0.23	0.14	2.05321e-06		TIMP3	0.0189521	-2.78057	0.136	0.083	1		CD9	0.0386127	-0.291809	0.269	0.365	1
	RGPD5	1.32967e-20	3.0091	0.116	0.065	1.77246e-17		SAT1	5.81923e-28	-0.384374	0.467	0.549	7.75703e-25		PRF1	3.02183e-16	-0.456611	0.451	0.541	4.0281e-13		FAM102B	1.72472e-09	-1.92774	0.104	0.053	2.29905e-06		PRMT9	0.019333	-0.333504	0.364	0.468	1		MCM5	0.0391242	-1.82861	0.075	0.135	1
	STAT1	2.12664e-20	-0.862526	0.16	0.234	2.83482e-17		METRNL	6.26123e-28	-0.485983	0.194	0.29	8.34621e-25		IRF2BPL	3.54669e-16	-1.09684	0.107	0.214	4.72774e-13		DPF3	1.82415e-09	-0.401604	0.328	0.209	2.43159e-06		LAYN	0.0199805	-1.33032	0.142	0.087	1		CD48	0.0396189	-0.55715	0.313	0.374	1
	RNPEPL1	3.55861e-20	1.15289	0.233	0.163	4.74363e-17		GIMAP4	8.61603e-28	-0.398166	0.176	0.267	1.14852e-24		IER2	4.42414e-16	0.411587	0.627	0.518	5.89738e-13		MAP3K8	1.95345e-09	-0.651228	0.383	0.521	2.60395e-06		IFI6	0.0236171	0.645575	0.568	0.499	1		BIN1	0.0420531	-1.11205	0.119	0.182	1
	GSTM2	7.56788e-20	1.21153	0.102	0.054	1.0088e-16		THUMPD3-AS1	1.13731e-27	-0.703545	0.145	0.23	1.51604e-24		SLC2A1	5.71407e-16	-0.983068	0.075	0.173	7.61685e-13		MFGE8	1.96104e-09	-0.279847	0.135	0.074	2.61406e-06		PDLIM1	0.0236343	1.61899	0.154	0.226	1		PTTG1	0.0421086	-2.17653	0.082	0.141	1
	ZNF276	1.06552e-19	-1.26121	0.058	0.113	1.42034e-16		LDLRAD4	1.24113e-27	-0.661158	0.191	0.282	1.65443e-24		CD83	5.95125e-16	2.51801	0.254	0.166	7.93302e-13		PABPC4	2.04702e-09	-1.04354	0.347	0.216	2.72868e-06		RASGEF1B	0.0240082	-0.400822	0.228	0.156	1		SMC4	0.0424939	-0.859544	0.172	0.246	1
	SAMD9	1.69456e-19	-0.711037	0.114	0.18	2.25885e-16		TC2N	2.639e-27	0.798029	0.175	0.109	3.51779e-24		AC016831.7	7.03217e-16	0.390107	0.116	0.056	9.37389e-13		CHD3	2.20265e-09	-0.278296	0.321	0.202	2.93613e-06		FN1	0.0240235	2.76053	0.105	0.062	1		RALGAPA1	0.0426434	-1.28926	0.112	0.176	1
	HLA-DRB5	2.46884e-19	-1.13342	0.188	0.122	3.29096e-16		DNMT1	2.79427e-27	-0.73317	0.168	0.256	3.72476e-24		IRS2	7.44502e-16	1.30314	0.115	0.055	9.92421e-13		GIMAP7	2.53076e-09	-0.362367	0.341	0.217	3.3735e-06		ITM2A	0.0242046	-0.575217	0.407	0.502	1		AC006129.2	0.042906	-2.40286	0.052	0.106	1
	TNFAIP8	2.91227e-19	-0.51225	0.166	0.24	3.88205e-16		NCR3	3.70676e-27	-0.345522	0.254	0.352	4.94111e-24		STAT1	7.74009e-16	1.03828	0.299	0.206	1.03175e-12		CH17-373J23.1	2.62154e-09	-1.82537	0.145	0.082	3.49451e-06		ISG20L2	0.0242442	-1.21048	0.123	0.187	1		RP11-386I14.4	0.0438184	-0.758416	0.164	0.236	1
	RP11-138A9.2	2.94098e-19	0.963616	0.174	0.112	3.92033e-16		MTRNR2L12	4.99753e-27	-2.14083	0.154	0.234	6.6617e-24		GBP2	9.87017e-16	0.668031	0.347	0.252	1.31569e-12		ADAM8	2.68945e-09	-1.19439	0.224	0.296	3.58504e-06		CCL5	0.0251666	-0.559148	0.296	0.417	1		GATA3	0.0438879	-0.439821	0.306	0.386	1
	IGFBP2	7.71794e-19	-0.28298	0.36	0.462	1.0288e-15		CEBPD	5.03018e-27	-0.442073	0.299	0.381	6.70524e-24		LUZP1	1.20846e-15	2.83113	0.127	0.063	1.61088e-12		SOD2	2.80424e-09	-0.446753	0.346	0.223	3.73805e-06		GSE1	0.0268754	-0.563989	0.204	0.139	1		METTL12	0.0439171	-0.615851	0.112	0.181	1
	NINJ1	1.0013e-18	0.567957	0.187	0.122	1.33474e-15		MX1	1.62627e-26	0.358013	0.371	0.28	2.16782e-23		PTMS	1.95931e-15	-0.832801	0.138	0.248	2.61176e-12		GLIPR1	4.6378e-09	-1.35873	0.215	0.129	6.18219e-06		APPL1	0.0275943	-1.11653	0.204	0.138	1		HMGN2	0.0448614	-0.563309	0.425	0.508	1
	NCALD	1.02654e-18	0.429496	0.25	0.175	1.36838e-15		INTS6	4.10193e-26	-0.441461	0.218	0.313	5.46787e-23		TRAF5	2.79685e-15	-0.774754	0.208	0.329	3.7282e-12		MYO9B	4.7481e-09	-1.13737	0.203	0.122	6.32921e-06		SERTAD1	0.0283506	-0.718004	0.296	0.356	1		CCNT1	0.0452886	-1.35512	0.104	0.167	1
	AKAP5	1.16675e-18	0.323801	0.219	0.15	1.55528e-15		LGMN	4.96483e-26	-1.52145	0.073	0.134	6.61812e-23		FLT3LG	4.48556e-15	0.927087	0.189	0.111	5.97925e-12		GBP2	5.44414e-09	-1.2491	0.207	0.265	7.25704e-06		PTGDR	0.029062	-0.839866	0.198	0.255	1		S100A10	0.0475168	-0.505235	0.41	0.447	1
	CTD-3252C9.4	1.36827e-18	-0.275619	0.351	0.442	1.8239e-15		RAD21	5.04411e-26	-0.553678	0.206	0.3	6.7238e-23		PLIN2	6.70904e-15	1.17255	0.17	0.097	8.94315e-12		STAT1	6.36011e-09	-0.553463	0.322	0.205	8.47803e-06		HEXIM1	0.0297239	0.420912	0.259	0.186	1		PPP1R10	0.0484007	-0.587008	0.082	0.14	1
	OFD1	3.27981e-18	-0.409607	0.208	0.279	4.37199e-15		DHRS3	6.63326e-26	-0.455722	0.174	0.261	8.84214e-23		TRAC	1.50733e-14	0.613931	0.352	0.26	2.00927e-11		NF1	8.3964e-09	-1.76041	0.112	0.06	1.11924e-05		MUM1	0.0297586	-1.31483	0.074	0.131	1		TBCD	0.0485696	-0.794621	0.172	0.244	1
	STAB1	6.02379e-18	-0.439847	0.134	0.081	8.02971e-15		TNFRSF1A	8.17409e-26	-0.46988	0.049	0.1	1.08961e-22		FOSB	1.64441e-14	0.261713	0.603	0.484	2.19199e-11		IL32	8.49241e-09	-0.468382	0.399	0.479	1.13204e-05		IRF9	0.0300045	-1.07249	0.142	0.201	1		KDM5A	0.0494702	-1.29325	0.134	0.195	1
	HMGN2	1.24341e-17	-0.525187	0.465	0.522	1.65747e-14		SLC44A1	1.25257e-25	0.588858	0.446	0.361	1.66968e-22		SLFN13	2.02682e-14	-0.867026	0.152	0.262	2.70176e-11		SPRY1	8.85612e-09	-0.287872	0.371	0.255	1.18052e-05		ATXN7	0.0302316	2.02809	0.191	0.13	1		AAED1	0.0516055	-1.04736	0.112	0.177	1
	MTRNR2L8	1.34703e-17	2.08658	0.162	0.104	1.79559e-14		SLC15A4	1.45013e-25	-0.667927	0.123	0.196	1.93302e-22		TNFAIP8	2.45841e-14	0.730121	0.301	0.212	3.27706e-11		MSH3	1.01492e-08	-1.58864	0.116	0.063	1.35288e-05		PLIN2	0.0307683	1.6931	0.154	0.103	1		LDLR	0.0547747	-1.61324	0.134	0.088	1
	C1orf56	1.76554e-17	0.643181	0.389	0.322	2.35346e-14		OXNAD1	2.70552e-25	0.540665	0.281	0.212	3.60645e-22		TARSL2	2.80338e-14	-1.0188	0.1	0.196	3.73691e-11		ISG20L2	1.11889e-08	-0.613832	0.283	0.178	1.49147e-05		ZBP1	0.0311137	-0.453016	0.123	0.185	1		FAM43A	0.0569814	-1.86894	0.06	0.111	1
	PIK3R1	2.1532e-17	-0.331343	0.389	0.49	2.87021e-14		C16orf54	4.35217e-25	0.488197	0.133	0.076	5.80144e-22		GPR68	3.98617e-14	1.91908	0.104	0.05	5.31356e-11		PBXIP1	1.30603e-08	-1.37048	0.156	0.213	1.74094e-05		ATP6V0A2	0.0318224	-0.524818	0.111	0.067	1		HES6	0.057251	-2.09996	0.06	0.113	1
	SLA	3.31471e-17	0.359003	0.493	0.417	4.41851e-14		HLA-DPA1	5.58481e-25	-0.616292	0.313	0.393	7.44455e-22		ATP1B3	4.23704e-14	0.471199	0.44	0.344	5.64797e-11		ITGB2	1.44872e-08	-0.612717	0.366	0.486	1.93115e-05		ADAM17	0.0324811	-0.846384	0.136	0.086	1		TNF	0.0582371	-1.43589	0.112	0.181	1
	CTC-425F1.4	3.47476e-17	1.76618	0.101	0.057	4.63186e-14		ITGAE	2.45229e-24	-0.35412	0.144	0.223	3.26891e-21		ABCB1	4.61466e-14	1.07717	0.198	0.122	6.15135e-11		AOAH	1.81415e-08	-1.22727	0.172	0.229	2.41826e-05		GOLGA8A	0.0364736	-0.881946	0.123	0.078	1		CDHR1	0.0600755	-0.414688	0.224	0.298	1
	HES6	4.97105e-17	-0.823458	0.154	0.098	6.62641e-14		S1PR4	2.97035e-24	-0.597147	0.123	0.196	3.95948e-21		FOXO3	4.9764e-14	0.97488	0.157	0.088	6.63354e-11		TNF	1.86673e-08	-0.847164	0.267	0.173	2.48834e-05		CLEC2D	0.0365889	-1.56059	0.105	0.064	1		GSE1	0.0604671	-1.0012	0.082	0.141	1
	RAB3GAP1	5.69398e-17	0.791164	0.174	0.114	7.59007e-14		FOSB	2.98953e-24	0.271832	0.528	0.454	3.98504e-21		TBC1D20	7.91062e-14	-0.833898	0.096	0.19	1.05449e-10		POLK	1.88001e-08	-1.02055	0.159	0.093	2.50606e-05		MX2	0.0378262	0.980781	0.123	0.078	1		OGT	0.0619066	-0.988846	0.172	0.237	1
	PLSCR1	7.29447e-17	-0.687924	0.17	0.234	9.72353e-14		DTHD1	3.07089e-24	0.792112	0.136	0.08	4.0935e-21		RBM38	9.55851e-14	0.811514	0.223	0.145	1.27415e-10		LUM	2.24977e-08	-3.54472	0.284	0.179	2.99895e-05		GLIPR1	0.0388444	-1.03726	0.198	0.135	1		SLC38A2	0.0631281	-0.708635	0.276	0.337	1
	SOCS3	9.34419e-17	0.525523	0.198	0.135	1.24558e-13		H1FX	5.99345e-24	-0.32486	0.189	0.273	7.98927e-21		APOC2	1.28416e-13	-2.42866	0.036	0.107	1.71179e-10		MYC	2.69483e-08	-1.94415	0.138	0.08	3.59221e-05		RGCC	0.039167	-0.487682	0.333	0.422	1		RP11-542M13.3	0.0646911	0.666174	0.112	0.071	1
	DUT	1.91314e-16	-0.803096	0.275	0.341	2.55021e-13		TNFRSF18	7.66032e-24	-0.385876	0.501	0.564	1.02112e-20		ZMAT3	1.89192e-13	-1.19495	0.044	0.12	2.52193e-10		FOXP1	2.77818e-08	-0.444966	0.31	0.199	3.70331e-05		NSD1	0.0399334	2.30327	0.204	0.145	1		KDM6B	0.0665553	-1.23014	0.142	0.201	1
	TRAC	2.20344e-16	0.452904	0.324	0.249	2.93719e-13		CXCL8	7.66711e-24	-0.302407	0.301	0.392	1.02203e-20		RNPEPL1	3.98354e-13	-0.856652	0.098	0.19	5.31005e-10		SNHG12	2.82303e-08	-0.548014	0.233	0.144	3.7631e-05		ZMYM2	0.0400003	-0.510729	0.235	0.164	1		HIST1H2AC	0.066696	-0.762439	0.119	0.077	1
	DPF3	2.75276e-16	0.735355	0.269	0.2	3.66943e-13		TOX	1.2921e-23	-1.03495	0.097	0.161	1.72237e-20		AK1	4.44515e-13	-1.60399	0.058	0.136	5.92538e-10		ISG20	3.36505e-08	-0.574818	0.297	0.407	4.48561e-05		LEF1	0.0415512	-1.07696	0.142	0.197	1		TSPYL2	0.0682823	-1.2874	0.142	0.2	1
	KIR2DL1	5.65019e-16	0.393404	0.461	0.397	7.5317e-13		CCL4L2	6.78349e-23	0.276022	0.384	0.444	9.04239e-20		ZBTB7A	5.51088e-13	-0.614563	0.097	0.19	7.34601e-10		OTULIN	3.72096e-08	-1.11929	0.153	0.089	4.96004e-05		MCTP2	0.0420139	-0.812054	0.29	0.339	1		KANSL1-AS1	0.0690414	-1.07916	0.149	0.1	1
	ZFHX3	6.99478e-16	0.605368	0.346	0.27	9.32404e-13		SOCS2	7.12374e-23	-0.659381	0.156	0.234	9.49594e-20		WDFY2	7.91905e-13	-0.9215	0.07	0.153	1.05561e-09		CASP3	3.73073e-08	-0.564333	0.383	0.256	4.97306e-05		ITGA4	0.0438013	-0.844155	0.16	0.105	1		PLCH2	0.0696609	-0.73552	0.075	0.127	1
	HERPUD1	7.85343e-16	0.432012	0.502	0.446	1.04686e-12		PABPC4	1.28906e-22	-0.881059	0.186	0.274	1.71831e-19		ZFP36L1	8.81902e-13	0.449199	0.444	0.348	1.17558e-09		PIK3IP1	3.76376e-08	-2.05252	0.068	0.122	5.01709e-05		HELZ2	0.0438922	-1.18272	0.154	0.102	1		SOCS2	0.0702009	-0.260942	0.254	0.191	1
	AC006129.2	9.29966e-16	-1.48602	0.069	0.119	1.23964e-12		CRTAM	2.87065e-22	0.873053	0.178	0.116	3.82657e-19		IGFBP2	9.43084e-13	-0.42265	0.338	0.445	1.25713e-09		CYB5D2	4.00738e-08	-2.7654	0.101	0.054	5.34184e-05		LYST	0.0443111	0.608514	0.154	0.103	1		PTGER4	0.0715696	-0.874863	0.216	0.279	1
	SLC39A10	9.78638e-16	-0.471931	0.089	0.144	1.30452e-12		HEXIM1	3.64961e-22	-0.506089	0.152	0.228	4.86493e-19		EGR1	1.23621e-12	-0.714472	0.258	0.355	1.64787e-09		APOBR	4.90578e-08	-0.612086	0.26	0.163	6.5394e-05		TIMP1	0.0451697	-0.698518	0.34	0.262	1		P3H1	0.0717851	-2.14409	0.104	0.065	1
	GBP1	1.02592e-15	-1.6723	0.062	0.11	1.36755e-12		NR4A3	3.65848e-22	-0.983562	0.093	0.154	4.87675e-19		PLEKHF1	1.27699e-12	1.1317	0.159	0.095	1.70222e-09		ELF2	4.92406e-08	-0.703121	0.242	0.152	6.56377e-05		FCRL6	0.0467023	-1.02725	0.105	0.158	1		KLRC2	0.0718142	0.320759	0.522	0.41	1
	YPEL5	1.45086e-15	-0.381591	0.432	0.513	1.934e-12		MYL9	1.31313e-21	-1.36979	0.053	0.101	1.7504e-18		GRN	1.33175e-12	-0.792063	0.128	0.226	1.77522e-09		ANKRD36	5.29391e-08	-1.96761	0.131	0.075	7.05678e-05		CWF19L2	0.0499759	0.257797	0.21	0.146	1		SLFN12L	0.0730247	-1.04577	0.052	0.1	1
	CEBPD	1.58934e-15	0.451835	0.39	0.317	2.11859e-12		B4GALT1	1.98174e-21	-0.430483	0.286	0.361	2.64166e-18		ATP8B4	1.46737e-12	-0.700604	0.124	0.22	1.956e-09		XAF1	5.45107e-08	-0.961179	0.256	0.317	7.26628e-05		TNFRSF4	0.0509812	-0.274038	0.309	0.401	1		ADAMTS1	0.0731007	-0.79374	0.157	0.11	1
	IGF2R	1.67833e-15	1.13323	0.121	0.074	2.23721e-12		APOC1	2.18831e-21	-1.26701	0.13	0.203	2.91702e-18		OTULIN	2.80213e-12	1.34831	0.151	0.088	3.73523e-09		PLTP	5.63569e-08	-2.1533	0.133	0.077	7.51238e-05		TLE4	0.0516874	1.18642	0.179	0.126	1		RAD21	0.0736913	-0.713221	0.187	0.25	1
	OSM	5.33774e-15	1.41042	0.199	0.145	7.11521e-12		MAFF	2.71272e-21	0.27403	0.553	0.455	3.61606e-18		HERC1	2.81181e-12	-0.623648	0.144	0.244	3.74814e-09		ATP6V0A2	5.83175e-08	-0.989313	0.115	0.064	7.77372e-05		PDE4B	0.0539511	1.09963	0.204	0.145	1		PRKX	0.0749737	-0.572797	0.291	0.35	1
	ZBP1	5.6918e-15	-0.334487	0.14	0.2	7.58717e-12		PLK2	2.77904e-21	-0.473984	0.081	0.137	3.70446e-18		H1FX	3.22689e-12	0.792589	0.298	0.22	4.30145e-09		GZMB	6.69158e-08	-0.333513	0.512	0.574	8.91987e-05		ATP8A1	0.0542245	-0.859913	0.105	0.065	1		SEL1L	0.0757722	-0.509171	0.134	0.09	1
	PLAC8	7.21287e-15	-2.24567	0.058	0.103	9.61476e-12		SOCS3	3.02442e-21	-0.453855	0.122	0.188	4.03156e-18		REL	3.90985e-12	0.551782	0.587	0.501	5.21183e-09		ALOX5AP	6.6978e-08	-0.776365	0.285	0.421	8.92817e-05		CDHR1	0.057363	-0.32091	0.228	0.298	1		PLK2	0.0760881	-0.984462	0.06	0.107	1
	KDM6B	9.02289e-15	0.570605	0.25	0.183	1.20275e-11		GGA1	1.0147e-20	-0.385803	0.225	0.308	1.35259e-17		ITGA1	3.9436e-12	-0.487014	0.183	0.287	5.25682e-09		RP11-544A12.8	6.881e-08	1.59566	0.11	0.061	9.17238e-05		BCO2	0.0583998	-0.698896	0.204	0.259	1		MDM4	0.0764674	-1.01356	0.142	0.199	1
	ATM	9.81312e-15	-0.530425	0.134	0.193	1.30809e-11		HLA-DRB1	1.34832e-20	-0.697342	0.218	0.301	1.79732e-17		MBD4	4.08647e-12	-0.607059	0.132	0.226	5.44727e-09		PLSCR1	7.21161e-08	-0.458467	0.319	0.209	9.61308e-05		RAB37	0.0586408	-0.903277	0.062	0.109	1		TOX	0.0774853	-1.54369	0.075	0.127	1
	SMIM24	9.86945e-15	1.11118	0.129	0.082	1.3156e-11		HNRNPH1	1.77875e-20	-0.269335	0.443	0.485	2.37108e-17		KSR1	4.40558e-12	-2.49807	0.044	0.114	5.87264e-09		ZBTB43	7.48457e-08	-0.987687	0.201	0.124	9.97693e-05		KIAA0101	0.0594532	-0.816644	0.167	0.116	1		REL	0.0776243	-0.35466	0.396	0.51	1
	KDM4B	1.2286e-14	1.68791	0.107	0.064	1.63772e-11		LIMD2	6.30161e-20	-0.271297	0.351	0.418	8.40004e-17		CTA-29F11.1	5.33723e-12	1.01886	0.177	0.111	7.11453e-09		DNAJB1	7.7414e-08	0.550997	0.421	0.344	0.000103193		SLC15A4	0.0596603	-0.4596	0.216	0.156	1		MIR4458HG	0.0796351	-0.502416	0.104	0.066	1
	CD55	1.62276e-14	0.416869	0.363	0.288	2.16313e-11		RNPEPL1	7.1612e-20	-0.711591	0.15	0.22	9.54588e-17		TIAM1	9.04241e-12	-1.08874	0.062	0.135	1.20535e-08		KLF4	9.05894e-08	-0.493826	0.118	0.067	0.000120756		LENG8	0.061667	1.46948	0.21	0.152	1		RBM38	0.0816159	-1.03568	0.097	0.152	1
	METRNL	2.23885e-14	0.528152	0.29	0.219	2.98438e-11		SMIM24	9.39858e-20	-0.514959	0.072	0.122	1.25283e-16		AHNAK	1.04742e-11	-0.327204	0.131	0.226	1.39621e-08		DLG1	1.18392e-07	-0.789038	0.182	0.112	0.000157817		MT2A	0.0627893	1.39802	0.432	0.357	1		TMEM2	0.0817479	-0.893586	0.201	0.258	1
	WDR26	4.43299e-14	1.05483	0.191	0.135	5.90918e-11		IRF9	2.49009e-19	0.416026	0.227	0.168	3.31929e-16		CCL3L3	1.35487e-11	1.50374	0.406	0.327	1.80604e-08		MDM2	1.18975e-07	-0.461281	0.282	0.184	0.000158594		AC092580.4	0.0659672	-1.43222	0.068	0.113	1		NINJ1	0.0826317	-1.20881	0.09	0.14	1
	NFKBID	5.24549e-14	-0.757903	0.119	0.175	6.99224e-11		IGFBP2	6.00073e-19	0.265573	0.48	0.382	7.99898e-16		PRKAG2	1.68801e-11	1.29096	0.111	0.059	2.25012e-08		MYO1F	1.28834e-07	-0.948172	0.278	0.341	0.000171736		CCNT1	0.0668437	0.412539	0.222	0.166	1		CITED2	0.0827338	-0.838796	0.306	0.36	1
	NR4A1	8.53042e-14	0.303767	0.452	0.384	1.1371e-10		PDE7A	7.56253e-19	-0.500923	0.18	0.255	1.00809e-15		CCL4L2	1.90143e-11	0.853337	0.503	0.402	2.53461e-08		BCL2A1	1.31836e-07	-0.388926	0.155	0.095	0.000175737		SPRY1	0.0695964	-0.935302	0.216	0.264	1		CNOT6L	0.0828941	-1.18881	0.149	0.203	1
	NFKB1	1.02642e-13	0.87384	0.2	0.144	1.36822e-10		CNOT6L	8.46427e-19	-0.427849	0.169	0.241	1.12829e-15		GPR183	1.91925e-11	1.89481	0.243	0.171	2.55836e-08		REL	1.6038e-07	-0.580306	0.408	0.517	0.000213786		KSR1	0.0723216	3.69851	0.154	0.107	1		KDM5B	0.0836154	-1.16508	0.06	0.109	1
	GPR65	1.0475e-13	-0.368765	0.251	0.314	1.39632e-10		IFITM10	8.88026e-19	-1.17184	0.061	0.107	1.18374e-15		NR4A2	2.09453e-11	-0.446156	0.467	0.542	2.79201e-08		TRIM56	1.66312e-07	-0.924856	0.249	0.158	0.000221694		HELLS	0.0733101	-1.67501	0.13	0.088	1		MYADM	0.0836821	-0.727599	0.246	0.305	1
	SPRY1	1.55466e-13	0.377913	0.315	0.245	2.07237e-10		GPR183	9.98049e-19	-0.524173	0.146	0.213	1.3304e-15		SLC15A4	2.20123e-11	1.32468	0.218	0.151	2.93424e-08		PLCH2	1.95924e-07	-1.72857	0.078	0.13	0.000261167		PIK3CD	0.0733545	-0.682523	0.222	0.163	1		LTB	0.0840721	-2.477	0.104	0.159	1
	PABPC4	2.91364e-13	1.38277	0.273	0.209	3.88389e-10		IFI27	1.02362e-18	-0.401241	0.06	0.106	1.36448e-15		KDM2B	2.84334e-11	1.76343	0.109	0.059	3.79018e-08		IER5	1.96997e-07	-0.516464	0.393	0.27	0.000262597		HSPA5	0.0757923	-0.546838	0.444	0.501	1		ICAM2	0.0842693	-0.545657	0.127	0.085	1
	AKNA	3.18394e-13	0.598995	0.42	0.355	4.24419e-10		TMEM2	1.22022e-18	-0.666638	0.224	0.297	1.62655e-15		ARL4C	3.16986e-11	0.751437	0.276	0.202	4.22542e-08		RNF168	2.02812e-07	-0.483545	0.288	0.186	0.000270348		TMEM2	0.0770716	-0.840234	0.204	0.258	1		OXNAD1	0.0847035	-0.588786	0.187	0.25	1
	ITGB7	3.18763e-13	0.577275	0.379	0.312	4.24911e-10		PAPD5	1.32333e-18	-0.646493	0.172	0.245	1.764e-15		EML4	3.89318e-11	0.314914	0.41	0.33	5.18961e-08		KAT6A	2.25154e-07	-0.259431	0.135	0.079	0.00030013		PAPD5	0.0783551	-0.351554	0.272	0.205	1		RGS2	0.0856851	-0.762674	0.179	0.234	1
	RGS16	4.08769e-13	0.56019	0.176	0.125	5.44889e-10		LYST	1.75713e-18	-1.20668	0.08	0.131	2.34226e-15		LINC-PINT	4.38274e-11	0.639799	0.231	0.159	5.84219e-08		NINJ1	2.61447e-07	-0.708546	0.208	0.134	0.000348509		NUMA1	0.0787023	-1.54638	0.148	0.102	1		ZMAT3	0.0865101	-2.30943	0.067	0.114	1
	ITGAX	4.71508e-13	0.291016	0.531	0.485	6.2852e-10		GSTP1	2.8374e-18	-0.266958	0.513	0.579	3.78226e-15		HSPA5	4.86336e-11	0.4327	0.598	0.491	6.48286e-08		GNG2	3.03654e-07	-0.410936	0.112	0.065	0.000404771		MECP2	0.0794599	-0.300196	0.241	0.18	1		H1FX	0.0866562	-0.858018	0.172	0.228	1
	DCN	6.56158e-13	-3.38686	0.122	0.177	8.74658e-10		PRKD3	5.22104e-18	-0.404728	0.108	0.166	6.95965e-15		PRKX	7.11591e-11	-0.523121	0.256	0.359	9.48551e-08		ZBTB7A	3.3094e-07	-0.859688	0.268	0.174	0.000441144		TUBB4B	0.0845083	-0.618895	0.34	0.383	1		BSDC1	0.0892629	-1.97221	0.067	0.112	1
	MUM1	7.28564e-13	-0.93926	0.095	0.142	9.71176e-10		ATF3	6.75161e-18	-1.34359	0.061	0.106	8.9999e-15		CAST	1.59319e-10	-0.269434	0.292	0.396	2.12372e-07		ZNF331	4.19613e-07	-0.801444	0.326	0.452	0.000559344		DLG1	0.0849073	0.916163	0.16	0.117	1		UBE2S	0.0900156	-0.598342	0.246	0.307	1
	PRKX	8.42686e-13	0.625912	0.397	0.332	1.1233e-09		PIK3CD	7.14337e-18	-0.411122	0.134	0.198	9.52211e-15		TNFSF14	2.34895e-10	0.794485	0.218	0.147	3.13116e-07		MYL9	4.50796e-07	-2.02398	0.121	0.071	0.000600912		IGFBP7	0.0861454	-0.326076	0.438	0.518	1		NR4A1	0.0901452	-0.383518	0.336	0.403	1
	SMC4	8.53092e-13	-0.51881	0.207	0.259	1.13717e-09		SLC7A6	8.43574e-18	-0.868755	0.09	0.142	1.12448e-14		NINJ1	2.92842e-10	0.923359	0.201	0.134	3.90358e-07		SPIDR	4.75423e-07	-1.6471	0.1	0.056	0.000633738		THUMPD3-AS1	0.0882963	-0.313488	0.235	0.183	1		FAM53C	0.0913943	-0.931492	0.127	0.184	1
	H1FX	9.33066e-13	-0.610452	0.186	0.242	1.24378e-09		ZNF276	8.92767e-18	0.956049	0.119	0.074	1.19006e-14		ITM2A	3.87789e-10	-0.356166	0.429	0.508	5.16923e-07		LINC01481-1	4.90791e-07	-0.657851	0.158	0.098	0.000654224		RBM38	0.088727	-0.494185	0.105	0.152	1		ATP1B1	0.092953	-2.20931	0.06	0.104	1
	GBP4	1.44658e-12	0.376445	0.063	0.105	1.92829e-09		MAP3K8	9.16572e-18	0.26977	0.551	0.462	1.22179e-14		PAQR6	5.31333e-10	-1.32874	0.063	0.129	7.08267e-07		HPGD	5.03634e-07	-0.511184	0.264	0.174	0.000671344		MED13	0.0894554	0.638267	0.111	0.075	1		DENND3	0.0931376	-1.267	0.067	0.115	1
	GOLGA8A	1.45106e-12	1.02871	0.108	0.068	1.93426e-09		TIMP3	1.15165e-17	-3.4518	0.063	0.109	1.53515e-14		NR4A1	5.42224e-10	0.613715	0.47	0.396	7.22785e-07		MBD4	5.18901e-07	-0.619702	0.322	0.209	0.000691695		CNOT6L	0.0921381	0.337578	0.259	0.201	1		ACY3	0.0946659	-0.69407	0.142	0.205	1
	RNF19A	1.54143e-12	-0.285733	0.183	0.239	2.05473e-09		ITGA1	1.58335e-17	-0.409043	0.242	0.319	2.11061e-14		GADD45A	7.41015e-10	-0.319683	0.195	0.29	9.87773e-07		APOL2	6.52638e-07	-1.13032	0.153	0.093	0.000869966		B4GALT1	0.0927026	-0.338412	0.407	0.319	1		GCC2	0.100508	-0.53428	0.157	0.218	1
	PIM3	1.79478e-12	-0.606374	0.191	0.136	2.39244e-09		C1orf56	2.60311e-17	-0.353562	0.313	0.371	3.46995e-14		TUBA1B	7.8323e-10	-0.904219	0.423	0.476	1.04405e-06		KCNQ1OT1	6.60662e-07	-1.71258	0.115	0.067	0.000880663		ITGB7	0.0983577	-0.739616	0.302	0.33	1		CTD-2336O2.1	0.100716	-1.22712	0.127	0.086	1
	TBC1D20	2.04163e-12	0.616339	0.222	0.166	2.7215e-09		RSAD2	6.12873e-17	0.925924	0.104	0.063	8.16959e-14		C16orf54	8.20712e-10	1.229	0.159	0.101	1.09401e-06		OTUD6B-AS1	7.38138e-07	-0.732302	0.266	0.173	0.000983938		GZMK	0.0997779	-0.511589	0.302	0.371	1		GOLIM4	0.101262	-0.720368	0.276	0.341	1
	SELM	2.65264e-12	-0.932113	0.06	0.1	3.53597e-09		POLR2B	8.82762e-17	-0.968638	0.214	0.29	1.17672e-13		N4BP2L2	8.29418e-10	0.417239	0.553	0.474	1.10561e-06		TMEM14C	8.80093e-07	-0.651028	0.257	0.17	0.00117316		TUBA1C	0.0998618	0.387153	0.216	0.166	1		GPR34	0.104369	0.666302	0.149	0.109	1
	CCL2	2.77403e-12	-2.61433	0.11	0.07	3.69778e-09		RP11-489E7.4	9.50324e-17	0.427675	0.207	0.156	1.26678e-13		ATP8A1	8.48238e-10	0.620606	0.109	0.061	1.1307e-06		KIR3DX1	8.88137e-07	-0.827873	0.222	0.144	0.00118389		CTD-3252C9.4	0.100946	-0.727036	0.389	0.419	1		OSM	0.105627	-2.00952	0.112	0.16	1
	WDFY2	2.91445e-12	0.50279	0.183	0.132	3.88497e-09		KIR3DL2	1.23923e-16	-0.796007	0.064	0.107	1.65189e-13		RNF149	9.9138e-10	0.864016	0.153	0.096	1.32151e-06		CEBPB	9.7713e-07	-0.695297	0.301	0.199	0.00130251		APOBR	0.105145	-0.259278	0.222	0.17	1		ITGAM	0.107062	-0.338944	0.112	0.167	1
	HEXIM1	3.22865e-12	0.677168	0.23	0.172	4.30378e-09		GSE1	1.90939e-16	-0.535995	0.113	0.172	2.54521e-13		B4GALT1	1.62901e-09	-0.64737	0.238	0.328	2.17147e-06		KIAA0907	1.05716e-06	-0.689884	0.185	0.118	0.0014092		ASPH	0.105951	-0.824548	0.13	0.091	1		GADD45B	0.1075	-0.424884	0.44	0.5	1
	ASPH	5.39673e-12	-1.1603	0.062	0.102	7.19384e-09		ZMAT3	2.01949e-16	-1.90741	0.091	0.141	2.69198e-13		OXNAD1	1.93597e-09	0.836999	0.31	0.243	2.58065e-06		NCR3	1.10503e-06	-0.441553	0.41	0.289	0.00147301		DTHD1	0.106187	-0.984711	0.074	0.111	1		GYPC	0.108767	0.338637	0.41	0.346	1
	R3HDM2	6.53125e-12	0.614908	0.18	0.13	8.70615e-09		TIMP1	2.36841e-16	-1.32363	0.287	0.235	3.15709e-13		EPS8L2	2.90745e-09	2.66663	0.154	0.098	3.87563e-06		CTSB	1.12003e-06	-0.546199	0.405	0.294	0.001493		ELF2	0.115537	-0.33574	0.21	0.159	1		HIP1	0.109847	-0.974648	0.09	0.138	1
	PRKD3	9.74689e-12	0.854013	0.17	0.122	1.29926e-08		KSR1	9.93096e-16	-2.56434	0.085	0.134	1.3238e-12		ABHD15	3.73486e-09	1.05929	0.144	0.092	4.97857e-06		JADE1	1.24207e-06	-0.716568	0.267	0.176	0.00165568		RXRA	0.117577	0.550899	0.185	0.139	1		ARL4C	0.109898	-0.439239	0.157	0.209	1
	INTS6	1.17662e-11	0.435593	0.308	0.245	1.56843e-08		OAS1	1.28766e-15	0.412638	0.264	0.211	1.71645e-12		SYNE1	7.49348e-09	0.582901	0.119	0.072	9.98881e-06		TMEM181	1.25359e-06	-3.07289	0.101	0.057	0.00167104		PLCG2	0.120669	1.27041	0.321	0.373	1		SNRNP200	0.111539	-1.12562	0.127	0.18	1
	MLLT6	1.43968e-11	0.664759	0.207	0.152	1.91909e-08		FLT3LG	1.68104e-15	0.792436	0.139	0.094	2.24083e-12		TIMP1	7.62139e-09	-1.76156	0.189	0.27	1.01593e-05		HERC1	1.40862e-06	-0.70968	0.339	0.227	0.00187768		TC2N	0.121063	-1.03717	0.105	0.145	1		IFI6	0.115382	0.680025	0.522	0.5	1
	NCR3	1.89846e-11	0.321013	0.345	0.282	2.53065e-08		RAB37	1.7448e-15	1.22472	0.128	0.085	2.32581e-12		GADD45G	8.78203e-09	1.06169	0.104	0.06	1.17064e-05		ZNF274	1.44878e-06	-2.58914	0.102	0.058	0.00193123		TMEM107	0.121553	0.419163	0.173	0.13	1		CTA-29F11.1	0.115584	-1.75455	0.075	0.117	1
	CKS1B	1.93224e-11	-1.10889	0.162	0.208	2.57567e-08		PLIN2	3.23189e-15	-0.339007	0.082	0.129	4.30811e-12		ANXA1	1.81462e-08	-0.383655	0.432	0.501	2.41889e-05		ARL4C	1.47263e-06	-0.509542	0.297	0.201	0.00196302		SERPINE2	0.127271	-0.678136	0.173	0.215	1		PRKD3	0.115847	-1.44201	0.09	0.135	1
	POLR2A	1.95003e-11	0.577202	0.249	0.192	2.59939e-08		CTD-3252C9.4	4.26679e-15	0.395504	0.455	0.374	5.68763e-12		LYZ	2.16976e-08	-2.03664	0.129	0.2	2.89229e-05		AC092580.4	1.53482e-06	-2.12186	0.069	0.117	0.00204592		RNF44	0.128299	-0.751689	0.148	0.109	1		ZNF331	0.118023	-0.331953	0.396	0.442	1
	CDKN1B	1.95957e-11	-1.08517	0.084	0.127	2.61211e-08		PLTP	5.23745e-15	-0.90661	0.062	0.103	6.98153e-12		ARRDC3	2.8083e-08	0.912367	0.169	0.114	3.74346e-05		IFRD1	1.5593e-06	-0.838759	0.29	0.387	0.00207854		DCN	0.129212	-2.5485	0.21	0.162	1		HSPA1A	0.118279	0.250665	0.261	0.303	1
	PPP1R16A	3.89826e-11	0.797049	0.104	0.067	5.19638e-08		ARL4C	8.93091e-15	-0.397928	0.179	0.243	1.19049e-11		SATB1	3.24094e-08	0.776238	0.181	0.125	4.32017e-05		SAFB2	2.11071e-06	-0.289855	0.285	0.188	0.00281357		AOAH	0.130699	-0.485464	0.179	0.225	1		N4BP2L2	0.118346	-0.412365	0.478	0.481	1
	PVT1	4.04144e-11	0.422609	0.139	0.095	5.38724e-08		YES1	1.35821e-14	-1.48145	0.069	0.111	1.81049e-11		PLCG2	3.44542e-08	0.817595	0.293	0.38	4.59275e-05		UBR1	2.1899e-06	-1.44513	0.109	0.064	0.00291914		CCDC137	0.132381	-0.683759	0.105	0.073	1		RNF168	0.118681	-0.721685	0.142	0.195	1
	CFD	6.76622e-11	-2.29175	0.125	0.084	9.01938e-08		SNRNP25	1.75499e-14	0.431487	0.408	0.343	2.3394e-11		PLA2G6	3.72222e-08	-1.54814	0.05	0.102	4.96172e-05		DTHD1	2.44233e-06	-1.15204	0.068	0.114	0.00325563		COX6A2	0.133495	-0.67121	0.302	0.325	1		LYZ	0.119809	2.67758	0.134	0.194	1
	HCG18	7.43908e-11	0.792007	0.137	0.095	9.9163e-08		PLCH2	3.16777e-14	0.45457	0.146	0.103	4.22263e-11		RP11-138A9.2	4.08594e-08	0.953488	0.18	0.123	5.44656e-05		C1orf162	2.44309e-06	-0.950744	0.293	0.362	0.00325664		SLC2A1	0.133986	-0.34337	0.123	0.165	1		RGCC	0.120563	-0.746375	0.403	0.421	1
	ALG13	7.81219e-11	-0.732571	0.152	0.2	1.04137e-07		GOLIM4	3.59653e-14	-0.560301	0.315	0.371	4.79417e-11		IRF2BP2	4.08655e-08	0.375152	0.323	0.259	5.44738e-05		PTP4A1	2.79826e-06	-0.769646	0.34	0.47	0.00373009		S1PR4	0.134346	-0.45086	0.117	0.157	1		SOX4	0.12072	3.25046	0.119	0.083	1
	CCL3	7.87101e-11	-0.463105	0.392	0.477	1.0492e-07		TSPAN32	6.56942e-14	1.68179	0.19	0.146	8.75704e-11		BCO2	4.69191e-08	-0.259719	0.181	0.266	6.25432e-05		RP11-347P5.1	2.82261e-06	-0.596174	0.337	0.455	0.00376254		ITGB5	0.134783	-0.764702	0.111	0.079	1		CLIC3	0.126515	0.345071	0.209	0.267	1
	JADE1	9.12506e-11	0.524231	0.222	0.169	1.21637e-07		PTPRE	9.75183e-14	-0.271478	0.194	0.261	1.29992e-10		CORO1B	4.79665e-08	-0.458915	0.134	0.205	6.39394e-05		AC069363.1	2.97565e-06	0.773919	0.217	0.145	0.00396654		RASA2	0.13495	-0.746751	0.198	0.236	1		RP11-138A9.1	0.12659	-2.03733	0.082	0.124	1
	DUSP2	1.49764e-10	-0.28732	0.495	0.535	1.99636e-07		ITGAM	1.49142e-13	0.547435	0.186	0.143	1.98807e-10		H2AFZ	4.80163e-08	-0.521911	0.459	0.514	6.40057e-05		ATP1B3	3.00567e-06	-0.599755	0.42	0.347	0.00400656		ITGAE	0.136153	-1.08032	0.142	0.181	1		UBE2F	0.126648	0.39968	0.53	0.429	1
	APOC1	1.84105e-10	-0.429958	0.203	0.149	2.45412e-07		TNF	1.72761e-13	0.885668	0.152	0.214	2.3029e-10		GSE1	5.2066e-08	-0.74065	0.083	0.146	6.94039e-05		RP11-354E11.2	3.26476e-06	-2.36499	0.104	0.062	0.00435192		PYHIN1	0.137336	-0.689315	0.167	0.209	1		CYBA	0.128372	-0.529659	0.433	0.465	1
	AC069363.1	2.54025e-10	-0.371155	0.187	0.138	3.38616e-07		WDR26	2.34391e-13	-0.355562	0.126	0.178	3.12444e-10		RAB37	5.22074e-08	0.498263	0.156	0.103	6.95925e-05		CLEC2D	3.2807e-06	1.22906	0.103	0.061	0.00437318		SLFN12L	0.141728	-1.81248	0.068	0.1	1		LINC-PINT	0.130309	-0.616303	0.119	0.166	1
	CHMP1B	2.66513e-10	-0.452173	0.281	0.331	3.55262e-07		AK1	2.46375e-13	-0.413994	0.107	0.155	3.28418e-10		PTP4A1	5.69974e-08	0.343528	0.522	0.454	7.59775e-05		RNASE1	3.42065e-06	-0.483942	0.427	0.372	0.00455973		TNFSF14	0.142383	-0.948059	0.117	0.154	1		RP11-160E2.6	0.132218	-2.64198	0.075	0.115	1
	PTP4A1	3.44532e-10	0.351947	0.487	0.45	4.59261e-07		TNFRSF1B	2.85879e-13	-0.411862	0.114	0.163	3.81077e-10		STK10	6.66241e-08	0.594116	0.24	0.182	8.88099e-05		JUND	4.32274e-06	-0.416664	0.4	0.52	0.00576221		ZC3HAV1	0.142718	0.593202	0.407	0.338	1		KLF4	0.134372	2.67737	0.104	0.071	1
	MS4A6A	3.62437e-10	-0.508382	0.127	0.088	4.83128e-07		MUM1	2.94743e-13	1.05696	0.148	0.108	3.92892e-10		FAM43A	7.10904e-08	0.594986	0.157	0.106	9.47636e-05		RNF139	5.53218e-06	-1.07532	0.282	0.338	0.00737439		HIST1H4C	0.145009	-0.905473	0.426	0.364	1		ZBTB7A	0.134736	0.944569	0.134	0.182	1
	CMIP	3.75739e-10	0.725478	0.182	0.135	5.0086e-07		KLRF1	8.80136e-13	0.471529	0.305	0.25	1.17322e-09		MT1X	8.64686e-08	-1.06986	0.235	0.178	0.000115263		CTD-2020K17.1	5.9406e-06	-2.34382	0.124	0.076	0.00791882		SLC44A1	0.146704	-0.313123	0.352	0.407	1		NCR3	0.135011	-0.254973	0.246	0.299	1
	NR4A3	4.50829e-10	1.17683	0.153	0.109	6.00955e-07		VPS37B	9.88813e-13	-0.358444	0.333	0.399	1.31809e-09		CD55	1.13598e-07	-0.263462	0.231	0.315	0.000151427		KANSL1-AS1	5.96662e-06	-1.3781	0.151	0.096	0.0079535		CKS1B	0.147758	-0.584856	0.253	0.195	1		HAVCR2	0.135606	0.295036	0.455	0.394	1
	CCNH	6.35155e-10	-0.346341	0.247	0.293	8.46661e-07		OFD1	1.69155e-12	0.372727	0.279	0.237	2.25484e-09		PBXIP1	1.29128e-07	-0.26483	0.142	0.215	0.000172128		SPTSSB	6.83946e-06	-0.902873	0.253	0.312	0.009117		MCM7	0.149261	-1.3881	0.154	0.116	1		NKTR	0.140832	-0.74945	0.306	0.342	1
	RALGAPA1	6.96163e-10	1.23912	0.211	0.162	9.27985e-07		CNOT2	1.90539e-12	-0.329191	0.33	0.387	2.53988e-09		ZFP36L2	1.36503e-07	-0.262844	0.471	0.555	0.000181959		PLPP1	8.18077e-06	-0.742016	0.254	0.17	0.010905		TSPYL1	0.155625	1.33939	0.198	0.152	1		PABPC4	0.142558	-0.492947	0.172	0.227	1
	PBXIP1	1.19803e-09	-0.304781	0.174	0.221	1.59698e-06		ATG2A	2.06887e-12	-0.714316	0.113	0.16	2.75781e-09		XCL1	1.45226e-07	-0.413425	0.46	0.547	0.000193586		SOCS1	8.33283e-06	-0.583977	0.389	0.504	0.0111077		ABCB1	0.159197	-0.507431	0.093	0.129	1		SPRY1	0.142639	-0.734247	0.209	0.264	1
	DRAXIN	1.37928e-09	1.02049	0.206	0.158	1.83857e-06		SLC39A10	3.18224e-12	0.380835	0.147	0.108	4.24193e-09		MMP25-AS1	1.5232e-07	-1.51772	0.107	0.171	0.000203042		PRMT9	9.16186e-06	-0.641607	0.354	0.476	0.0122128		AK1	0.162295	-0.271882	0.167	0.128	1		ATG2A	0.142889	-0.570947	0.09	0.135	1
	CTSL	2.53125e-09	0.824679	0.126	0.087	3.37416e-06		TOPORS	6.01533e-12	-0.375604	0.101	0.145	8.01844e-09		SPP1	1.53066e-07	-0.451945	0.497	0.418	0.000204037		RAB3GAP1	9.87999e-06	-0.468109	0.188	0.125	0.01317		CD44	0.165073	-0.334117	0.469	0.496	1		AK1	0.144332	-0.496973	0.09	0.129	1
	GRN	2.84181e-09	0.398592	0.254	0.204	3.78814e-06		SLC5A3	7.85216e-12	-0.304943	0.082	0.122	1.04669e-08		HELZ2	2.43823e-07	0.550388	0.145	0.098	0.000325016		CDK10	9.90888e-06	-1.27023	0.131	0.082	0.0132085		SLC5A3	0.166186	-1.54392	0.068	0.101	1		SLFN13	0.144441	-0.622199	0.194	0.252	1
	OTUD6B-AS1	3.3183e-09	-0.29429	0.147	0.192	4.42329e-06		R3HDM2	1.2899e-11	-0.254417	0.122	0.169	1.71944e-08		OAS1	2.75475e-07	0.621372	0.291	0.235	0.000367208		DMTF1	1.04213e-05	-0.485759	0.135	0.086	0.0138916		PHTF1	0.167647	-0.313906	0.136	0.102	1		NR4A3	0.144878	-1.79595	0.082	0.121	1
	ZBTB43	4.19078e-09	1.51612	0.16	0.119	5.58631e-06		RAB3GAP1	2.17688e-11	-0.263727	0.108	0.155	2.90178e-08		CREM	3.36018e-07	0.478723	0.511	0.442	0.000447913		G0S2	1.05893e-05	-0.741121	0.131	0.084	0.0141156		RAD21	0.171286	0.369151	0.302	0.248	1		CDC42SE1	0.145173	-0.477345	0.44	0.452	1
	ATG2A	5.90705e-09	0.938464	0.166	0.124	7.8741e-06		ASPH	3.36012e-11	1.70582	0.106	0.074	4.47904e-08		TYMS	4.13886e-07	-0.885973	0.072	0.125	0.000551709		PTPN22	1.11422e-05	-1.022	0.152	0.194	0.0148526		GATA3	0.174307	-0.392975	0.352	0.385	1		MCM7	0.145356	-1.87333	0.075	0.117	1
	SORL1	6.05775e-09	0.793661	0.313	0.261	8.07498e-06		SELM	3.56981e-11	0.433854	0.105	0.071	4.75855e-08		RAB3GAP1	4.5773e-07	-0.885652	0.079	0.135	0.000610154		APBA2	1.24675e-05	-1.30771	0.139	0.179	0.0166191		GPR82	0.174383	1.19454	0.167	0.132	1		SLA	0.146741	-0.362726	0.41	0.437	1
	APOBR	1.07208e-08	0.873981	0.203	0.159	1.42908e-05		HECTD1	3.79539e-11	-0.954374	0.212	0.27	5.05925e-08		RASA2	4.6987e-07	-0.442169	0.167	0.242	0.000626337		RP11-160E2.6	1.69044e-05	-0.601886	0.164	0.111	0.0225336		RP11-138A9.2	0.179269	-0.446632	0.167	0.128	1		ANKRD49	0.147107	0.670865	0.134	0.098	1
	TNF	1.59989e-08	-1.01313	0.217	0.167	2.13265e-05		MTRNR2L8	4.79999e-11	-1.20608	0.101	0.142	6.39839e-08		TMEM173	4.79532e-07	-0.826013	0.107	0.163	0.000639217		TNRC6A	1.72714e-05	-1.79599	0.131	0.083	0.0230227		SOCS2	0.180641	-0.289818	0.241	0.191	1		IRF2BP2	0.148317	-0.568315	0.216	0.265	1
	KIR3DL1	1.78525e-08	0.492284	0.253	0.207	2.37973e-05		SOCS1	6.07542e-11	0.27919	0.53	0.455	8.09853e-08		XCL2	7.10392e-07	-0.440426	0.425	0.529	0.000946952		C6orf1	1.8612e-05	-0.783781	0.32	0.216	0.0248098		PPP1R16A	0.181124	-0.878255	0.105	0.076	1		NFKB1	0.154442	-1.0819	0.112	0.159	1
	OGT	2.98523e-08	0.493342	0.274	0.223	3.97932e-05		RC3H1	9.49129e-11	-0.516317	0.082	0.12	1.26519e-07		CEBPD	7.84371e-07	0.404105	0.392	0.331	0.00104557		GGA1	2.01864e-05	-0.523862	0.358	0.255	0.0269084		DHRS1	0.181456	-0.257819	0.241	0.196	1		WDR74	0.15474	-0.637022	0.112	0.155	1
	ITGAE	3.30789e-08	-0.556313	0.15	0.191	4.40941e-05		RNF166	1.96081e-10	-0.814002	0.106	0.148	2.61376e-07		APOBEC3D	8.40642e-07	-0.874678	0.113	0.174	0.00112058		ARL5B	2.08098e-05	-0.74584	0.247	0.169	0.0277395		SNAP47	0.181609	-1.16087	0.08	0.112	1		CRTAM	0.156481	-1.58153	0.104	0.15	1
	RP11-386I14.4	3.99224e-08	-0.491562	0.203	0.246	5.32165e-05		TLE4	2.29025e-10	-0.410759	0.108	0.15	3.0529e-07		HAVCR2	1.09953e-06	-0.428183	0.343	0.4	0.00146567		ATAD3B	2.09836e-05	-2.80892	0.116	0.073	0.0279711		ACP5	0.190832	-0.318569	0.34	0.381	1		SMG1	0.157669	-1.00144	0.187	0.235	1
	PLCH2	4.66815e-08	-0.414218	0.1	0.135	6.22264e-05		AC006129.2	3.18771e-10	1.13086	0.121	0.088	4.24921e-07		TPM1	1.43209e-06	-1.29526	0.063	0.111	0.00190897		DCN	2.20094e-05	-3.16756	0.233	0.156	0.0293385		TNRC6C	0.199364	0.884934	0.142	0.111	1		NLRC5	0.158285	-1.69148	0.075	0.113	1
	SLC15A4	5.09214e-08	0.367324	0.187	0.146	6.78782e-05		OSM	3.45741e-10	-0.596257	0.14	0.183	4.60873e-07		TLE1	1.84993e-06	-0.876536	0.055	0.101	0.00246596		POLR2B	2.31115e-05	-0.878434	0.35	0.24	0.0308076		INTS6	0.200079	-0.374085	0.327	0.261	1		CCNH	0.159461	-0.742304	0.239	0.282	1
	GABPB1-AS1	5.41088e-08	-0.862476	0.124	0.16	7.2127e-05		GRN	4.4499e-10	-0.385849	0.192	0.246	5.93172e-07		NCR3	1.99759e-06	0.596831	0.344	0.294	0.00266278		RBM5	2.4291e-05	-0.597609	0.279	0.189	0.0323799		ZNF791	0.2002	-0.391157	0.21	0.163	1		CHD4	0.16037	-0.843121	0.157	0.205	1
	PIK3CD	6.36135e-08	0.472713	0.194	0.153	8.47968e-05		SOD2	4.9979e-10	-0.632611	0.204	0.266	6.6622e-07		TSPYL1	2.35095e-06	0.535229	0.196	0.148	0.00313381		RASGEF1B	2.4953e-05	-0.357683	0.22	0.152	0.0332624		LDLR	0.201008	0.427572	0.117	0.088	1		INPP4A	0.162551	-0.62879	0.104	0.15	1
	GSE1	6.38668e-08	0.976025	0.169	0.129	8.51344e-05		SATB1	6.35752e-10	0.387107	0.146	0.111	8.47458e-07		ILF3-AS1	2.45546e-06	0.521247	0.193	0.144	0.00327313		PRDM2	2.72924e-05	-0.663577	0.248	0.17	0.0363807		RGPD5	0.205466	-1.65095	0.105	0.078	1		TUBB4B	0.162622	-0.642654	0.336	0.383	1
	SERTAD3	7.20448e-08	-1.14351	0.077	0.109	9.60357e-05		IGF2R	7.34646e-10	-0.443121	0.071	0.105	9.79284e-07		SLC7A6	3.01679e-06	-0.796244	0.069	0.118	0.00402138		ZFC3H1	2.76487e-05	-0.900311	0.153	0.1	0.0368558		CTD-2336O2.1	0.20847	-2.26299	0.117	0.086	1		GAPDH	0.164046	-0.332755	0.478	0.497	1
	ZBTB38	8.01815e-08	0.924836	0.184	0.143	0.000106882		RALGAPA1	8.10666e-10	-0.862035	0.153	0.201	1.08062e-06		GZMH	3.08383e-06	-0.422097	0.347	0.408	0.00411074		HSPA1A	3.3178e-05	0.340761	0.378	0.297	0.0442263		NLRC5	0.210059	-1.42804	0.148	0.112	1		AGO3	0.174005	-2.11844	0.067	0.101	1
	LUM	1.16938e-07	-3.31048	0.156	0.199	0.000155878		ALOX5AP	8.72913e-10	-0.52455	0.406	0.415	1.16359e-06		ZBTB38	3.20666e-06	-0.433908	0.102	0.159	0.00427447		AGO3	3.34995e-05	-1.19229	0.147	0.097	0.0446548		MTRNR2L12	0.210426	-1.86923	0.228	0.19	1		DTHD1	0.174083	-0.407486	0.149	0.11	1
	EPS8L2	1.91612e-07	-1.24886	0.081	0.111	0.000255419		ADAM17	9.35547e-10	-0.387419	0.071	0.105	1.24708e-06		HSPB1	3.40036e-06	-0.351937	0.363	0.42	0.00453268		ANKRD13D	3.63702e-05	-0.747214	0.22	0.147	0.0484815		CCDC66	0.212204	-1.52985	0.148	0.113	1		HIST1H1C	0.178385	-1.18976	0.134	0.175	1
	NUFIP2	1.94596e-07	0.306847	0.178	0.139	0.000259396		KANSL1-AS1	9.77341e-10	0.465474	0.083	0.12	1.30279e-06		OGT	3.55158e-06	-0.396398	0.176	0.242	0.00473425		CCNT1	3.66605e-05	-0.389835	0.235	0.161	0.0488684		TSC22D2	0.215158	-0.414569	0.13	0.098	1		SAFB2	0.181288	-0.750129	0.149	0.197	1
	WDR74	2.2377e-07	-0.631459	0.129	0.164	0.000298286		KIAA1033	1.05407e-09	-0.576041	0.079	0.114	1.40508e-06		TUBA4A	3.93211e-06	0.694247	0.421	0.361	0.0052415		TMEM173	4.13604e-05	-1.2232	0.122	0.161	0.0551334		PBXIP1	0.218628	-0.440747	0.173	0.209	1		ZNF518A	0.181726	-1.46319	0.082	0.12	1
	CDC42SE1	2.26769e-07	0.395713	0.476	0.443	0.000302283		APOBR	1.1533e-09	-0.467183	0.148	0.197	1.53735e-06		NFATC2IP	4.32145e-06	-0.455665	0.146	0.209	0.0057605		KIAA1033	4.40603e-05	-0.805527	0.14	0.091	0.0587323		DMTF1	0.22512	3.7666	0.117	0.089	1		SERPINB9	0.185139	-0.594604	0.127	0.174	1
	CCL4L2	2.82294e-07	-0.617596	0.443	0.4	0.000376298		SMG1	1.53302e-09	-0.563503	0.208	0.266	2.04352e-06		MCTP2	4.58792e-06	-0.30598	0.267	0.346	0.0061157		AC006129.2	4.51307e-05	-1.59212	0.154	0.102	0.0601592		HCG18	0.228537	-2.13379	0.08	0.107	1		PIK3R1	0.187874	-0.475799	0.47	0.463	1
	GPR171	3.43774e-07	-1.04152	0.071	0.101	0.000458251		TACC1	2.65846e-09	0.257253	0.364	0.323	3.54373e-06		EIF5A	5.86925e-06	-0.324166	0.384	0.445	0.00782371		FSD1	5.2607e-05	-1.21933	0.1	0.062	0.0701251		PIM2	0.230843	-0.295274	0.321	0.266	1		RB1CC1	0.189233	-1.35946	0.082	0.117	1
	SLC35E1	3.56758e-07	0.730353	0.22	0.178	0.000475558		CCNH	2.80222e-09	-0.478099	0.257	0.31	3.73536e-06		TCF7	5.98955e-06	0.341669	0.186	0.138	0.00798408		TRAC	5.41801e-05	-0.525392	0.364	0.261	0.0722221		ZNF331	0.231366	-0.516136	0.407	0.442	1		C12orf75	0.19047	-0.254587	0.134	0.182	1
	HELZ2	4.22774e-07	0.820654	0.08	0.11	0.000563558		ZBTB43	3.04069e-09	-0.924353	0.111	0.152	4.05324e-06		CHD3	6.04043e-06	-0.559072	0.154	0.217	0.00805189		IDS	5.98038e-05	-0.848354	0.32	0.407	0.0797185		CD52	0.232629	-0.270523	0.469	0.525	1		SLC2A1	0.19049	-0.739425	0.209	0.164	1
	KDM5B	4.33243e-07	1.39363	0.133	0.1	0.000577513		CITED2	3.98862e-09	0.682282	0.38	0.336	5.31683e-06		PTGDR	6.26553e-06	0.508188	0.299	0.25	0.00835195		ACOXL	6.05662e-05	-2.24808	0.11	0.07	0.0807348		KRT86	0.234984	-0.413076	0.451	0.487	1		PBXIP1	0.190617	-0.611714	0.164	0.209	1
	C12orf75	4.79717e-07	-0.439117	0.155	0.191	0.000639463		GOLGB1	5.01086e-09	-0.5052	0.155	0.203	6.67948e-06		ALG13	7.3343e-06	0.690908	0.234	0.182	0.00977662		CDHR1	6.41694e-05	-0.901428	0.253	0.301	0.0855378		DRAXIN	0.236328	-1.04476	0.142	0.171	1		PTPRE	0.191963	-0.559798	0.179	0.225	1
	GOLGB1	6.67568e-07	0.861485	0.207	0.166	0.000889868		KLF2	5.6011e-09	0.614167	0.138	0.107	7.46627e-06		PDE7A	7.83452e-06	0.590638	0.256	0.21	0.0104434		ASPH	7.51456e-05	-1.84247	0.135	0.087	0.100169		ACY3	0.238216	-0.353429	0.173	0.204	1		GIMAP4	0.192251	-0.42286	0.269	0.217	1
	TOX	7.33702e-07	-1.0235	0.103	0.135	0.000978024		ATP1B1	7.17997e-09	0.804524	0.117	0.088	9.5709e-06		CD27	8.53535e-06	-0.671623	0.126	0.178	0.0113776		ZBP1	7.57227e-05	-1.27735	0.153	0.187	0.100938		PTTG1	0.239438	-1.28423	0.179	0.14	1		ZC3H12A	0.196372	-1.15302	0.112	0.152	1
	SNRNP200	1.01141e-06	0.354951	0.209	0.169	0.00134821		MYO9B	9.53665e-09	-0.32286	0.111	0.15	1.27124e-05		XAF1	8.55312e-06	0.318075	0.361	0.307	0.0114013		FAM53C	7.73656e-05	-0.654218	0.255	0.177	0.103128		TCF7	0.240927	-0.410962	0.111	0.143	1		ZNF292	0.203515	-0.638512	0.127	0.167	1
	TMEM107	1.64877e-06	-1.59975	0.107	0.139	0.00219781		PRF1	1.25646e-08	-0.279811	0.519	0.549	1.67486e-05		ATM	1.09626e-05	0.529074	0.22	0.173	0.0146132		MAP4K5	7.77085e-05	-0.317331	0.145	0.096	0.103585		STK10	0.24187	-1.20532	0.16	0.188	1		DNAJB14	0.208435	-0.867798	0.194	0.235	1
	STMN1	1.79814e-06	-1.39416	0.259	0.292	0.00239692		PTGER4	1.30138e-08	0.443918	0.295	0.259	1.73474e-05		CD3D	1.23189e-05	-1.09268	0.119	0.168	0.0164211		DIDO1	7.77405e-05	-1.2837	0.164	0.11	0.103628		HPGD	0.24406	-1.10531	0.154	0.181	1		KSR1	0.21251	-2.70157	0.075	0.108	1
	OTULIN	1.8807e-06	0.742994	0.073	0.102	0.00250698		LTC4S	1.5306e-08	-0.381784	0.123	0.163	2.04029e-05		MLLT3	1.23324e-05	0.804536	0.134	0.095	0.0164391		GOLGB1	7.87075e-05	-0.557047	0.247	0.171	0.104917		CRTAM	0.244948	-1.04648	0.117	0.15	1		IFRD1	0.212969	-0.646635	0.358	0.38	1
	RNF166	4.05923e-06	-0.778853	0.103	0.133	0.00541095		PIK3R1	2.00715e-08	0.26005	0.499	0.42	2.67553e-05		DENND3	1.3941e-05	-0.700601	0.072	0.118	0.0185833		RNF41	8.48036e-05	-2.40289	0.104	0.066	0.113043		BIRC3	0.246828	0.490166	0.284	0.231	1		HERC1	0.215023	-0.290053	0.276	0.235	1
	MBD4	4.26425e-06	0.48225	0.245	0.208	0.00568424		LDLRAP1	2.49598e-08	0.543593	0.106	0.078	3.32715e-05		OFD1	1.43946e-05	0.458125	0.305	0.256	0.019188		TNFRSF1A	9.01877e-05	-1.31024	0.109	0.07	0.12022		IGFBP2	0.247633	-0.262657	0.42	0.435	1		NFKBID	0.218284	-0.83962	0.119	0.161	1
	SLFN13	4.72555e-06	0.56052	0.283	0.24	0.00629916		NUMA1	2.9437e-08	-0.322416	0.087	0.121	3.92395e-05		TOPORS	1.77426e-05	0.785871	0.158	0.117	0.0236508		KIR3DL1	9.45382e-05	-0.631478	0.299	0.212	0.126019		GABPB1-AS1	0.251054	-1.29573	0.123	0.151	1		AHNAK	0.221823	-0.282621	0.172	0.218	1
	ARRDC3	6.05334e-06	-0.546483	0.098	0.126	0.00806911		LDLR	6.12554e-08	-0.727289	0.075	0.105	8.16534e-05		INPP5D	1.82711e-05	0.46981	0.29	0.244	0.0243553		NCALD	9.66116e-05	-0.468469	0.269	0.189	0.128783		DUT	0.255947	-0.267291	0.395	0.323	1		HCG18	0.221851	-1.88709	0.075	0.107	1
	TUBB	6.87144e-06	-1.13207	0.408	0.452	0.00915963		AKNA	9.76629e-08	-0.329601	0.353	0.394	0.000130185		ANKRD13D	1.85795e-05	-0.872307	0.106	0.157	0.0247664		ADAMTS1	0.000101583	-1.44244	0.157	0.107	0.13541		GBP2	0.25682	-0.66649	0.235	0.261	1		RNPEPL1	0.228476	-0.939441	0.142	0.182	1
	TIAM1	7.20816e-06	1.03314	0.152	0.121	0.00960848		CST3	1.22028e-07	-0.315084	0.485	0.492	0.000162664		TBCD	2.50753e-05	0.488345	0.285	0.239	0.0334254		ZEB2	0.000103939	-0.338185	0.233	0.163	0.138551		CREBRF	0.256823	-0.420433	0.179	0.142	1		CTSB	0.233471	-0.61669	0.261	0.303	1
	RNF168	7.91149e-06	0.495615	0.221	0.184	0.010546		PLAU	1.80567e-07	-0.722903	0.08	0.11	0.000240696		PTGER4	2.81448e-05	0.504071	0.321	0.274	0.0375171		EIF3B	0.000105653	-0.696257	0.4	0.29	0.140836		HMGB2	0.259879	-0.71337	0.426	0.463	1		ZEB2	0.234181	-1.22401	0.134	0.169	1
	RC3H1	8.58128e-06	1.13393	0.12	0.092	0.0114388		DZIP3	2.33283e-07	0.313952	0.192	0.162	0.000310966		KIAA0101	3.34959e-05	-0.549932	0.079	0.12	0.04465		ILF3-AS1	0.00010712	-0.831076	0.207	0.144	0.142792		EOMES	0.277737	-0.394836	0.302	0.336	1		TBC1D20	0.244878	-0.797706	0.142	0.182	1
	ADAMTS1	1.03213e-05	1.33537	0.132	0.103	0.0137583		TMEM107	2.51408e-07	1.01535	0.113	0.151	0.000335127		POLR2B	3.95408e-05	-0.868265	0.194	0.254	0.0527078		LIMD2	0.00012892	-0.727835	0.318	0.387	0.171851		NFKB1	0.277757	0.894364	0.185	0.158	1		CCDC14	0.247029	-1.64416	0.09	0.122	1
	TSPAN32	1.35259e-05	-1.23711	0.148	0.178	0.0180301		MMP25-AS1	2.8028e-07	1.43081	0.178	0.149	0.000373613		LEF1	4.11096e-05	-0.570074	0.147	0.201	0.0547991		DRAXIN	0.000129785	-0.980013	0.238	0.165	0.173003		AC006129.2	0.279094	-1.4519	0.08	0.106	1		SCX	0.248539	-0.32966	0.075	0.109	1
	GLIPR1	1.51807e-05	-0.765196	0.115	0.143	0.0202359		PUM2	1.04045e-06	0.791636	0.094	0.125	0.00138692		DUSP6	5.11542e-05	-0.366881	0.117	0.168	0.0681885		ARAP1	0.000132078	-0.558708	0.112	0.072	0.17606		GBP1	0.290101	2.39566	0.123	0.097	1		RNF149	0.250426	-1.15395	0.134	0.101	1
	RNF139	1.55569e-05	0.291984	0.363	0.323	0.0207373		MYADM	1.93612e-06	0.417484	0.319	0.287	0.00258085		NKTR	5.14413e-05	-0.313195	0.285	0.347	0.0685712		BIRC3	0.000148748	-0.319215	0.309	0.226	0.198282		SNHG15	0.290496	-0.908338	0.198	0.221	1		GPR65	0.253388	-0.490868	0.261	0.298	1
	TNFSF10	1.8461e-05	-0.432706	0.209	0.238	0.0246085		RBM38	2.15162e-06	-0.408382	0.135	0.171	0.00286812		ITGB7	7.2171e-05	-0.398282	0.271	0.335	0.0962039		ADGRE5	0.000151412	-0.501559	0.439	0.532	0.201832		INPP4A	0.293359	-0.720497	0.185	0.149	1		FOSL2	0.255623	-0.29429	0.5	0.483	1
	AAED1	1.88789e-05	0.259991	0.155	0.184	0.0251655		SLC35E1	2.52029e-06	-0.338415	0.17	0.211	0.00335955		ZBTB43	7.36826e-05	-0.760452	0.089	0.134	0.098219		AHNAK	0.000152771	-0.989807	0.192	0.219	0.203644		KDM5A	0.296437	-0.741351	0.241	0.194	1		PPFIA1	0.255931	-0.727544	0.179	0.214	1
	GADD45A	2.40507e-05	0.280194	0.314	0.27	0.0320596		CTA-29F11.1	4.04793e-06	0.556662	0.103	0.133	0.0053959		TUBA1C	7.52647e-05	-0.87265	0.123	0.171	0.100328		RP11-386I14.4	0.00015325	-0.524657	0.309	0.229	0.204282		ATP8B4	0.296666	-0.372087	0.253	0.211	1		GON4L	0.256763	-0.824329	0.097	0.133	1
	RP11-160E2.6	2.92482e-05	-2.00727	0.097	0.121	0.0389878		LGALS3	4.39825e-06	-0.435311	0.113	0.145	0.00586287		IRF9	8.09159e-05	0.648371	0.236	0.196	0.107861		VPS13A	0.000155652	-1.1741	0.139	0.092	0.207484		KPNA2	0.299208	-0.563589	0.327	0.273	1		ELF2	0.25941	-1.17615	0.127	0.16	1
	PRMT9	3.5545e-05	0.289755	0.483	0.461	0.0473815		B3GNT7	4.99333e-06	-0.255637	0.464	0.485	0.00665611		DLG1	8.1285e-05	-0.803087	0.079	0.121	0.108353		ASH1L	0.000173279	-0.472983	0.24	0.168	0.23098		MKI67	0.304931	-2.16306	0.111	0.085	1		H2AFV	0.261126	-0.417333	0.403	0.413	1
	AGO3	3.77673e-05	0.303573	0.12	0.094	0.0503438		C10orf54	5.03152e-06	0.410349	0.208	0.182	0.00670702		NR4A3	8.70631e-05	0.606666	0.156	0.118	0.116055		GXYLT1	0.000178232	-0.45176	0.159	0.109	0.237583		GCC2	0.310523	-0.491017	0.191	0.218	1		BCO2	0.266182	-0.344402	0.224	0.259	1
	TMEM120B	5.50324e-05	0.528328	0.181	0.149	0.0733581		ANKRD11	1.01989e-05	-0.295177	0.188	0.227	0.0135952		AUTS2	0.000102813	-0.853523	0.12	0.168	0.13705		APOC2	0.000179477	-1.12723	0.144	0.097	0.239243		CLNK	0.318785	-1.10593	0.123	0.146	1		PRDM2	0.269504	-1.05942	0.142	0.176	1
	HSPA1A	5.58053e-05	-0.509704	0.336	0.291	0.0743884		TRAF5	1.15004e-05	-0.273494	0.298	0.342	0.01533		OSM	0.000116439	-1.88971	0.119	0.163	0.155213		HLA-DRB5	0.000189411	-1.93193	0.194	0.135	0.252485		RAB3GAP1	0.321691	-1.32128	0.105	0.13	1		PIK3R6	0.269513	-0.945221	0.164	0.205	1
	MCTP2	6.71448e-05	0.414382	0.369	0.328	0.089504		UTRN	1.25906e-05	0.296296	0.231	0.208	0.0167832		UBE2S	0.000123365	-0.492846	0.254	0.311	0.164446		KDM6B	0.000194599	-0.629755	0.272	0.195	0.259401		PLK2	0.329116	-0.745186	0.136	0.106	1		CD3D	0.270822	-0.507992	0.127	0.164	1
	TUBA1B	6.82409e-05	-0.969876	0.46	0.475	0.0909651		MAP4K5	1.58599e-05	0.310292	0.088	0.114	0.0211413		IDS	0.000125414	0.390037	0.443	0.396	0.167177		CLASP2	0.000195105	-1.51453	0.128	0.085	0.260075		KDM5B	0.329354	-0.99797	0.136	0.108	1		ISG15	0.272076	0.664132	0.448	0.495	1
	LENG8	9.10252e-05	0.671921	0.175	0.145	0.121337		IFRD1	1.58619e-05	-0.300186	0.369	0.392	0.0211439		CNOT2	0.000157528	-0.450901	0.305	0.361	0.209985		AAED1	0.000196719	-1.05534	0.245	0.17	0.262226		MAP4K5	0.330291	-0.914892	0.123	0.1	1		POLR2A	0.284309	-1.16773	0.172	0.207	1
	CNOT6L	9.28919e-05	0.45067	0.228	0.193	0.123825		USP36	1.59813e-05	-0.613645	0.158	0.193	0.021303		TC2N	0.000180878	0.602015	0.18	0.141	0.241111		TNRC6C	0.000198099	-1.73956	0.158	0.107	0.264066		PRR34-AS1	0.330645	-0.268296	0.154	0.125	1		SERTAD3	0.285638	-1.59223	0.075	0.101	1
	ADAM17	0.000106271	0.982199	0.103	0.081	0.141659		CCNT1	1.85891e-05	-0.312182	0.15	0.186	0.0247792		HIP1	0.00020536	0.405795	0.172	0.134	0.273745		TACC1	0.000201317	-0.334163	0.42	0.339	0.268355		PHLDA1	0.336145	-0.389319	0.414	0.44	1		KPNA2	0.289856	-0.44548	0.246	0.274	1
	ILF3-AS1	0.000113221	-0.579371	0.13	0.155	0.150924		FAM43A	2.0028e-05	0.260321	0.121	0.098	0.0266973		PIM2	0.000212838	0.582023	0.304	0.263	0.283712		TNFRSF1B	0.000215731	-1.07226	0.191	0.132	0.28757		LINC00996	0.33643	-0.423057	0.451	0.465	1		JADE1	0.291651	-0.937665	0.149	0.184	1
	PLEKHF1	0.000114313	0.302412	0.119	0.094	0.15238		SNHG12	2.61979e-05	-0.359242	0.135	0.169	0.0349218		RP11-386I14.4	0.00021431	0.592859	0.268	0.232	0.285676		APOE	0.000228807	-0.865113	0.365	0.266	0.305		ANKRD28	0.337901	-0.81137	0.123	0.1	1		ARL6IP1	0.292965	-0.490328	0.455	0.387	1
	SMG1	0.000133877	0.572154	0.257	0.226	0.178458		ABHD15	3.65384e-05	-0.789666	0.086	0.11	0.0487057		CITED2	0.0002247	0.411525	0.403	0.355	0.299525		ASXL2	0.000247501	0.687562	0.11	0.072	0.329918		OTUD5	0.345867	-0.859513	0.148	0.122	1		TRIM56	0.294891	-0.556918	0.134	0.166	1
	KLF13	0.00020371	0.539761	0.17	0.142	0.271546		AIM1	4.53531e-05	-0.377567	0.092	0.118	0.0604556		LGALS3	0.000272512	0.543798	0.159	0.125	0.363258		GRN	0.000286423	-0.427675	0.295	0.21	0.381802		SNRNP200	0.346501	-0.460058	0.216	0.179	1		B3GNT7	0.299554	-0.253691	0.425	0.474	1
	CASP3	0.000232475	0.270185	0.291	0.257	0.309889		ATM	4.75311e-05	0.330988	0.187	0.166	0.063359		KLHL24	0.000283722	0.591741	0.162	0.127	0.378201		NEAT1	0.000299873	-0.334374	0.443	0.525	0.39973		POLR2A	0.348024	-0.418916	0.241	0.206	1		RNF44	0.299744	-1.23104	0.082	0.11	1
	ABCG1	0.000251846	0.605236	0.081	0.104	0.335711		S100A10	5.10541e-05	0.268376	0.468	0.421	0.0680551		MYO9B	0.00032011	0.36165	0.161	0.126	0.426706		KMT2E-AS1	0.000322712	-1.01112	0.163	0.113	0.430175		LDLRAD4	0.359073	-0.704072	0.21	0.233	1		RASA2	0.305892	-0.421098	0.194	0.236	1
	DNAJB1	0.000256836	-0.911509	0.335	0.356	0.342363		CCDC14	5.12773e-05	0.5524	0.109	0.137	0.0683526		HEXIM1	0.000402702	0.37376	0.221	0.184	0.536801		RXRA	0.000340584	-1.15564	0.194	0.135	0.453999		TRIM22	0.367512	-0.266813	0.204	0.176	1		MMP25-AS1	0.306575	-0.837945	0.127	0.165	1
	TOPORS	0.000299694	0.326908	0.141	0.114	0.399491		RORA	6.31335e-05	-0.520702	0.208	0.245	0.084157		MAP4K5	0.000422187	-1.11675	0.068	0.103	0.562775		RNU12	0.000343049	0.57809	0.107	0.071	0.457285		CBLB	0.381502	-0.54664	0.235	0.196	1		RGS16	0.312204	-1.8029	0.112	0.139	1
	TUBA4A	0.000350575	-0.273373	0.343	0.375	0.467317		MED29	8.71947e-05	-0.692707	0.126	0.157	0.116231		NOL4L	0.000425512	-1.36657	0.07	0.106	0.567207		ITGA4	0.000352412	-1.22474	0.15	0.102	0.469765		LIMD2	0.381989	-0.345271	0.377	0.381	1		AC092580.4	0.319513	-2.17201	0.09	0.113	1
	ZEB2	0.000354342	-0.388317	0.152	0.175	0.472338		RNF19A	0.000153417	0.316348	0.232	0.216	0.204504		MX2	0.000500781	0.580535	0.105	0.076	0.667541		GABPB1-AS1	0.000358318	-1.19883	0.205	0.146	0.477638		KIR3DX1	0.382171	-0.667476	0.179	0.15	1		CCDC66	0.322481	-2.13083	0.09	0.114	1
	NLRC5	0.000378009	1.05882	0.096	0.118	0.503886		KDM5B	0.000190243	-0.75582	0.098	0.122	0.253595		ANKRD12	0.000558417	0.299618	0.32	0.281	0.744369		DUSP6	0.000370941	-0.99052	0.224	0.158	0.494465		CTSA	0.382773	-0.286121	0.481	0.49	1		NUFIP2	0.328846	-0.99269	0.119	0.15	1
	AUTS2	0.000472427	0.982453	0.183	0.156	0.629746		DMTF1	0.000232433	-1.17001	0.08	0.101	0.309834		INPP4A	0.000673875	-0.53923	0.112	0.153	0.898275		ZNHIT6	0.00037539	-2.81853	0.104	0.068	0.500395		FAM46A	0.390218	0.465164	0.136	0.11	1		PRDM1	0.329101	-0.512258	0.179	0.15	1
	USP36	0.000483139	0.979333	0.194	0.167	0.644024		ZBTB38	0.000302189	-0.440664	0.141	0.17	0.402818		LENG8	0.000706299	-0.803211	0.115	0.157	0.941497		APOC1	0.000383516	-1.14402	0.222	0.159	0.511227		PTP4A1	0.391036	-0.40048	0.432	0.46	1		TTC3	0.331797	-0.968485	0.172	0.197	1
	TNRC6B	0.000520532	0.253312	0.34	0.304	0.693869		ZNF292	0.000304325	0.341932	0.152	0.183	0.405666		CKS1B	0.000723231	-0.895141	0.157	0.199	0.964067		ICE1	0.000386348	-2.29906	0.115	0.076	0.515002		BGLAP	0.391473	-1.38384	0.148	0.171	1		MYBL1	0.33312	-0.460432	0.127	0.159	1
	ANKRD13D	0.00059489	0.929149	0.172	0.146	0.792988		ANKRD13D	0.000394579	-0.38123	0.139	0.169	0.525974		SMC4	0.000732715	-0.589776	0.201	0.25	0.97671		PLAC8	0.000399883	0.279184	0.127	0.088	0.533044		GON4L	0.391961	-0.853351	0.16	0.132	1		INPP5D	0.335565	-0.483372	0.209	0.248	1
	CHD3	0.000718945	0.383092	0.234	0.203	0.958354		ALG13	0.000513704	0.549898	0.194	0.179	0.684768		KLF13	0.000837802	-0.455821	0.112	0.153	1		RB1CC1	0.000402708	-0.591355	0.161	0.112	0.53681		AUTS2	0.393038	-1.01003	0.142	0.164	1		CWF19L2	0.338524	-0.938581	0.119	0.147	1
	SUGP2	0.000854958	0.617701	0.081	0.101	1		EGR1	0.00053034	0.54909	0.359	0.331	0.706943		PHTF1	0.00121729	-0.647653	0.073	0.106	1		TIMP1	0.000465418	-1.37956	0.34	0.257	0.620402		IGFBP1	0.399057	-0.886728	0.327	0.285	1		SELL	0.339098	-1.4023	0.082	0.108	1
	LYST	0.000921285	-0.682836	0.089	0.108	1		SAFB2	0.000616731	-0.376681	0.181	0.214	0.822102		SLC5A3	0.00121746	0.842339	0.127	0.098	1		JADE2	0.000476107	-1.24456	0.121	0.081	0.634651		ADAMTS1	0.401759	-1.89615	0.093	0.111	1		SLC5A3	0.345712	-1.10892	0.075	0.101	1
	ATP8B4	0.00104883	0.427051	0.232	0.204	1		GPR82	0.000671341	-0.455956	0.121	0.146	0.894898		FAM46A	0.00127092	-1.24281	0.08	0.113	1		CBFA2T2	0.00048499	-2.43029	0.101	0.067	0.646491		NCR3	0.41219	-0.601181	0.29	0.299	1		LEF1	0.349001	-0.629644	0.164	0.197	1
	THUMPD3-AS1	0.00128104	0.779586	0.203	0.177	1		AUTS2	0.000779199	-0.584492	0.15	0.179	1		GABPB1-AS1	0.00138004	0.328707	0.179	0.147	1		SATB1	0.000492692	-0.922261	0.179	0.126	0.656759		ADAM8	0.412698	-0.60844	0.272	0.29	1		LTC4S	0.352501	-0.889882	0.112	0.142	1
	PPP1R10	0.00129818	-0.410895	0.125	0.145	1		TMEM120B	0.000796635	-0.27513	0.145	0.172	1		IER5	0.00145906	-0.368965	0.233	0.284	1		ZMYM2	0.00051711	-1.4377	0.14	0.167	0.689308		TMEM173	0.414664	0.288365	0.185	0.158	1		IL27RA	0.355416	-1.20629	0.134	0.108	1
	LIMD2	0.00237424	-0.298418	0.364	0.388	1		METTL15	0.00102466	-0.415978	0.165	0.196	1		MS4A6A	0.00146686	-1.59697	0.07	0.101	1		TNFAIP8	0.000565469	-0.755593	0.299	0.213	0.75377		PIM3	0.415659	-0.96145	0.179	0.15	1		ASH1L	0.356078	-0.625834	0.142	0.174	1
	MCM3	0.00241441	-0.747054	0.107	0.126	1		MLLT3	0.00122372	0.775815	0.09	0.11	1		CD14	0.00152599	-0.539397	0.162	0.208	1		GYPC	0.000584103	-0.337275	0.414	0.341	0.778609		KLF13	0.415854	-0.722021	0.179	0.149	1		KIR3DX1	0.357066	-0.283301	0.119	0.151	1
	RBM5	0.00245847	0.58834	0.215	0.19	1		STK10	0.00122378	-0.491473	0.174	0.204	1		FAM53C	0.00153944	0.518755	0.213	0.18	1		CCDC66	0.000633478	-1.56799	0.158	0.11	0.844427		CDKN1B	0.418162	-1.05903	0.099	0.116	1		DUSP6	0.357198	-0.951804	0.134	0.164	1
	FAM46A	0.00258997	0.780251	0.126	0.105	1		RNF149	0.00193773	-0.977026	0.092	0.112	1		IFI44L	0.00160216	-0.307324	0.431	0.461	1		MED13	0.000639216	-1.16853	0.108	0.072	0.852075		EPS8L2	0.418401	-0.744225	0.123	0.103	1		TIAM1	0.362208	-1.44159	0.104	0.129	1
	KIAA1033	0.00260908	0.947877	0.109	0.09	1		EML4	0.00245252	-0.269431	0.324	0.352	1		HES6	0.00169317	3.06968	0.137	0.11	1		ZNF518A	0.000657304	-0.952122	0.166	0.116	0.876186		GNL3	0.421392	-0.960588	0.179	0.194	1		MTRNR2L8	0.363528	-2.24168	0.149	0.119	1
	PTTG1	0.00308196	-1.49966	0.129	0.145	1		KIAA0907	0.00278182	-0.575498	0.114	0.135	1		SEPP1	0.00182162	-1.40567	0.163	0.206	1		ITGAM	0.000713868	-0.910783	0.226	0.161	0.951587		ITM2C	0.423786	-2.00609	0.13	0.105	1		HEXIM1	0.364558	-0.733123	0.157	0.188	1
	TYMS	0.00385816	-1.76925	0.11	0.124	1		MT2A	0.00334108	-0.55662	0.352	0.366	1		TMEM107	0.00223893	0.565536	0.157	0.128	1		RP3-395M20.8	0.000723397	-0.777461	0.11	0.074	0.964288		IL16	0.430419	0.445308	0.21	0.231	1		ICAM1	0.370083	-0.937154	0.142	0.173	1
	LTB	0.00396677	-1.75258	0.145	0.163	1		FNBP1	0.00340971	-0.273608	0.285	0.314	1		STMN1	0.00242206	-0.463469	0.336	0.278	1		C10orf54	0.000723591	-0.976158	0.172	0.198	0.964547		PIK3R6	0.431115	-0.524625	0.235	0.204	1		SLC7A6	0.372949	-1.3419	0.09	0.114	1
	GPR82	0.00471014	0.585323	0.148	0.127	1		OTULIN	0.00382329	-1.02536	0.086	0.104	1		SAFB2	0.00248819	0.555742	0.222	0.193	1		SNAP47	0.000753383	-1.56384	0.155	0.108	1		SMC4	0.431171	-0.304473	0.284	0.245	1		TUBB	0.378654	-0.880062	0.56	0.439	1
	IRF2BP2	0.00548847	0.332253	0.285	0.257	1		LENG8	0.00424691	-0.585325	0.142	0.166	1		HECTD1	0.00318205	-0.78435	0.201	0.243	1		MX1	0.000797434	-0.599552	0.288	0.332	1		CCNH	0.432369	-0.580826	0.265	0.281	1		ANKRD13D	0.381223	-1.00297	0.127	0.153	1
	APOC2	0.00551587	1.15047	0.113	0.096	1		TSPYL2	0.00473697	-0.343206	0.187	0.214	1		ISG20L2	0.00334673	0.478768	0.211	0.184	1		LMNA	0.000920542	-0.773712	0.29	0.215	1		LINC-PINT	0.435942	-0.787865	0.198	0.165	1		VPS13C	0.386928	-1.06023	0.142	0.168	1
	CBLB	0.00662979	0.391726	0.214	0.19	1		CDKN1B	0.00501269	-0.312856	0.107	0.126	1		AGO3	0.00358379	-0.767486	0.074	0.103	1		GZMK	0.000921748	-0.722348	0.283	0.378	1		MT1X	0.438913	3.78259	0.21	0.183	1		DUT	0.386932	-0.339204	0.373	0.323	1
	ARL5B	0.00673249	0.316772	0.191	0.169	1		SEL1L	0.00554969	1.20517	0.083	0.1	1		DNMT1	0.00381955	0.296383	0.232	0.206	1		LPP	0.000945704	-1.18177	0.198	0.141	1		SELL	0.449016	-1.11459	0.093	0.108	1		FASLG	0.391867	-0.54145	0.254	0.283	1
	RNF149	0.00680352	1.04173	0.09	0.105	1		FOXP1	0.00556328	0.257535	0.194	0.224	1		WDR26	0.00407721	-0.904514	0.118	0.153	1		CTSL	0.000947125	-1.70701	0.135	0.094	1		TIAM1	0.453323	-1.10124	0.154	0.129	1		EPS8L2	0.393898	-2.01867	0.082	0.103	1
	KPNA2	0.00901268	-0.347674	0.263	0.278	1		TARSL2	0.00731074	0.418711	0.193	0.182	1		PTTG1	0.00416864	-1.5784	0.113	0.144	1		DHRS3	0.000978568	-0.797919	0.29	0.208	1		DNAJB14	0.463825	-0.404917	0.272	0.234	1		CHST2	0.395181	-1.02184	0.172	0.195	1
	LPP	0.0105318	0.641724	0.159	0.14	1		APPL1	0.00849549	0.899749	0.129	0.151	1		SERPINE2	0.00445187	-0.280729	0.174	0.218	1		ZNF683	0.00102858	-0.780691	0.208	0.256	1		MYLIP	0.467167	-0.41317	0.29	0.248	1		C6orf1	0.396895	-0.526328	0.194	0.225	1
	MCM7	0.0105818	0.547553	0.105	0.12	1		DHRS1	0.0140137	0.315056	0.201	0.191	1		TNRC6C	0.00550121	-1.06343	0.084	0.114	1		RAB11FIP1	0.00107907	-0.511644	0.397	0.299	1		PCNA	0.467171	-1.07126	0.204	0.213	1		LYST	0.397646	-1.54285	0.127	0.103	1
	ANKRD11	0.0106154	0.510363	0.221	0.201	1		TSC22D2	0.0142756	0.501874	0.104	0.093	1		RGS16	0.00551801	1.64758	0.163	0.136	1		JUN	0.0010906	-0.464785	0.454	0.444	1		LCK	0.467204	0.472206	0.148	0.168	1		B4GALT1	0.40041	0.35995	0.358	0.32	1
	POC1B	0.0109401	0.475414	0.124	0.107	1		SAMD9	0.0158425	0.263489	0.167	0.157	1		APOBR	0.00552985	-0.342902	0.136	0.174	1		NR4A3	0.0010909	-1.4158	0.165	0.117	1		METTL15	0.467563	-0.818063	0.167	0.179	1		ASPH	0.411453	-0.650277	0.112	0.091	1
	ABHD15	0.0115231	0.673694	0.109	0.092	1		ATXN7	0.0164014	-0.395359	0.123	0.141	1		KAT6A	0.00563741	0.336332	0.104	0.081	1		PCSK7	0.00111531	-0.738369	0.351	0.403	1		IL27RA	0.468298	-0.555336	0.093	0.109	1		PHIP	0.414824	-0.749298	0.224	0.248	1
	TTC3	0.0125084	0.292085	0.215	0.191	1		ANKRD49	0.0194636	0.482034	0.103	0.094	1		RP11-160E2.6	0.00576321	0.358913	0.14	0.112	1		NOL4L	0.00119559	-1.51624	0.141	0.099	1		DIDO1	0.473273	-0.934196	0.136	0.114	1		SERPINE2	0.424477	-0.362007	0.239	0.214	1
	INPP4A	0.0147484	0.359899	0.163	0.144	1		FAM46A	0.0261048	-0.439346	0.103	0.119	1		SMG1	0.00629915	-0.445142	0.196	0.238	1		RORA	0.00120628	-0.805434	0.299	0.219	1		FASLG	0.476571	-0.45548	0.278	0.283	1		ARL4A	0.425737	-1.03853	0.164	0.184	1
	GNL3	0.0154728	0.292951	0.211	0.188	1		ITGA4	0.0264247	-0.814269	0.11	0.1	1		PRDM2	0.00709888	-0.486017	0.143	0.179	1		KLHL24	0.00121194	-1.47366	0.103	0.132	1		PLEKHF1	0.47841	-1.34514	0.086	0.101	1		HELZ2	0.428759	-1.21974	0.082	0.102	1
	GXYLT1	0.0168075	-0.275459	0.101	0.117	1		RNF44	0.0327404	0.923514	0.103	0.118	1		RXRA	0.00753743	1.31757	0.165	0.137	1		ESF1	0.00129624	-1.28925	0.169	0.12	1		AGO2	0.480097	-0.637569	0.13	0.147	1		APOC2	0.429497	-0.324721	0.119	0.1	1
	AIM1	0.0171245	0.507616	0.093	0.108	1		TNFAIP8	0.0329236	0.289501	0.223	0.217	1		RAD21	0.00762111	0.396032	0.273	0.247	1		AKAP5	0.00136298	-1.17205	0.227	0.164	1		TOX	0.487313	-1.59853	0.111	0.127	1		MBD4	0.430237	-0.433452	0.187	0.218	1
	ZFP36L1	0.0175717	-0.39318	0.345	0.361	1		TAGAP	0.0371431	-0.350691	0.177	0.165	1		CRIP1	0.00777466	-0.29678	0.491	0.508	1		METTL15	0.00138865	-0.825948	0.239	0.174	1		PRKD3	0.48744	-0.75181	0.154	0.134	1		IRF2BPL	0.432589	-0.444265	0.172	0.204	1
	JUN	0.0209737	-0.541496	0.434	0.449	1		LUM	0.0486498	-3.98485	0.179	0.198	1		APOL2	0.00864523	0.496825	0.118	0.096	1		TC2N	0.00144213	-1.54198	0.121	0.147	1		C16orf54	0.495076	-1.12935	0.093	0.107	1		RORA	0.432708	-0.318015	0.254	0.225	1
	HIST1H4C	0.0219526	-1.60493	0.386	0.358	1		NUCB2	0.0490785	-0.325504	0.528	0.51	1		NUFIP2	0.00918563	-0.559869	0.121	0.153	1		KDM5A	0.00153188	-0.967868	0.263	0.189	1		AAED1	0.502718	-0.475628	0.198	0.176	1		MT1X	0.433778	-1.73215	0.157	0.184	1
	LGALS3	0.0240853	-0.601708	0.118	0.131	1		EPS8L2	0.054603	-0.511311	0.107	0.099	1		DCN	0.00924623	-2.8904	0.131	0.165	1		FOSL2	0.00154189	-0.604146	0.377	0.492	1		TYMS	0.508428	-1.03156	0.142	0.12	1		PRR34-AS1	0.434426	-0.903028	0.104	0.126	1
	IKZF3	0.0267247	0.581425	0.166	0.148	1		LINC01481-1	0.0576344	1.02819	0.096	0.11	1		PPP1R10	0.00957548	0.630046	0.163	0.137	1		BSDC1	0.00159044	-1.64672	0.153	0.108	1		POC1B	0.518069	-1.00545	0.099	0.111	1		ATM	0.441484	-0.970037	0.157	0.178	1
	MMP25-AS1	0.0270752	-1.06355	0.154	0.169	1		PTPN22	0.0812768	-0.31253	0.184	0.2	1		CTD-2336O2.1	0.0113828	0.995149	0.105	0.084	1		R3HDM2	0.00171499	-0.963273	0.192	0.139	1		ESF1	0.523365	-1.4015	0.111	0.124	1		KMT2E-AS1	0.442856	-1.17853	0.097	0.117	1
	JUNB	0.0358154	-0.25244	0.477	0.48	1		SLFN12L	0.0832662	-0.485579	0.094	0.106	1		RBM5	0.0116222	-0.35102	0.163	0.2	1		TRA2A	0.00176891	-0.352977	0.427	0.395	1		MTRNR2L8	0.532695	-1.73005	0.105	0.12	1		PLEKHF1	0.449844	-1.1655	0.082	0.101	1
	NUMA1	0.0438328	0.865314	0.112	0.099	1		HELZ2	0.0945132	-0.546425	0.105	0.098	1		PUM2	0.0117476	-1.09248	0.084	0.11	1		LCK	0.00202886	-1.25129	0.144	0.17	1		RORA	0.536203	-0.618479	0.216	0.225	1		DNAJB1	0.452835	-0.524109	0.328	0.351	1
	ZNF791	0.0443904	0.723336	0.154	0.167	1		RASGEF1B	0.0961413	0.742579	0.159	0.154	1		GCC2	0.0121231	0.388581	0.24	0.215	1		ZNF600	0.00210856	-1.86893	0.121	0.085	1		APOC2	0.542007	-1.35911	0.117	0.1	1		RBM5	0.459981	-0.355957	0.224	0.196	1
	TNRC6C	0.0455404	1.48642	0.102	0.114	1		PPFIA1	0.11974	0.386293	0.214	0.214	1		ATXN7	0.0136071	-0.278154	0.153	0.129	1		LENG8	0.00234638	0.398219	0.203	0.149	1		FAM177A1	0.547705	-0.36405	0.451	0.466	1		CD27	0.462112	-0.517674	0.149	0.173	1
	CCNT1	0.0467129	0.472989	0.178	0.162	1		WDR74	0.127334	0.665605	0.155	0.153	1		RNF19A	0.0170995	0.256051	0.247	0.222	1		CCND2	0.00236049	-0.578833	0.384	0.474	1		BOD1L1	0.551832	-0.847196	0.105	0.091	1		FAM46A	0.462479	-0.328715	0.09	0.11	1
	TSPYL1	0.0519707	-0.253845	0.144	0.156	1		MT1X	0.133873	0.992397	0.184	0.182	1		TSPAN32	0.0181562	-1.04044	0.142	0.173	1		LPIN1	0.00240759	-0.465381	0.258	0.19	1		SLC35E1	0.557036	-0.280332	0.173	0.189	1		RNF166	0.463681	-1.02607	0.104	0.125	1
	PDE7A	0.0534562	0.456826	0.227	0.21	1		RGCC	0.135359	-0.323485	0.432	0.408	1		RP11-489E7.4	0.0193629	0.801888	0.202	0.182	1		GATA3	0.00247704	-0.299613	0.428	0.381	1		LTB	0.557432	-1.44958	0.142	0.158	1		ADAM17	0.470348	1.02557	0.104	0.086	1
	H2AFZ	0.0570683	-0.464259	0.512	0.509	1		ZFC3H1	0.141633	0.433059	0.099	0.11	1		APPL1	0.0205011	-0.825485	0.112	0.142	1		BOD1L1	0.00256244	-0.256799	0.125	0.088	1		CD55	0.569469	-0.342114	0.309	0.308	1		ENTPD1	0.475274	-0.814168	0.201	0.219	1
	TMEM2	0.0601862	0.49757	0.27	0.253	1		GXYLT1	0.141702	0.329227	0.115	0.109	1		DIDO1	0.0222295	-0.641832	0.091	0.116	1		KLF13	0.00262423	-0.71803	0.198	0.145	1		DPF3	0.577196	-0.608821	0.21	0.218	1		IGFBP2	0.478585	0.30904	0.396	0.436	1
	HLA-DRB1	0.0627421	-0.495262	0.276	0.249	1		KMT2E-AS1	0.142685	0.296003	0.119	0.114	1		POLK	0.0222793	-0.348403	0.077	0.1	1		GADD45B	0.00267418	-0.541376	0.406	0.508	1		SLC1A5	0.586556	-0.490379	0.278	0.282	1		MDM2	0.483444	-1.0635	0.172	0.192	1
	PUM2	0.0659052	-0.281819	0.117	0.105	1		NLRC5	0.145647	-0.546517	0.114	0.11	1		HLA-DRA	0.0227582	-0.268642	0.458	0.466	1		HSPA5	0.00317391	-0.291491	0.431	0.507	1		PCSK7	0.586715	-0.399388	0.414	0.398	1		WSB1	0.484612	-0.330481	0.41	0.418	1
	SNHG12	0.0662163	0.733158	0.162	0.147	1		GABPB1-AS1	0.160941	0.832741	0.151	0.149	1		C1orf56	0.0229513	-0.383199	0.32	0.342	1		TSPAN32	0.00325436	-1.86702	0.151	0.172	1		C6orf1	0.589077	-0.62633	0.216	0.225	1		PAQR6	0.4893	-0.718684	0.142	0.123	1
	ANKRD28	0.0711465	0.339096	0.092	0.103	1		VPS13C	0.169268	-0.372156	0.161	0.175	1		DMTF1	0.0238033	-0.453557	0.107	0.088	1		RNF19A	0.00343978	-0.540674	0.296	0.218	1		IKZF3	0.593237	-0.273366	0.173	0.152	1		LDLRAP1	0.490413	-1.09859	0.112	0.093	1
	ETV3	0.0723965	1.61437	0.1	0.089	1		ADAMTS1	0.180976	-0.453126	0.106	0.116	1		PAPD5	0.0239982	-0.388561	0.175	0.208	1		CTD-3252C9.4	0.00379793	-0.565714	0.322	0.426	1		ARL5B	0.59449	-0.282414	0.198	0.175	1		GOLGB1	0.491024	-1.03035	0.157	0.177	1
	HPGD	0.0726543	0.419244	0.192	0.176	1		ILF3-AS1	0.181933	0.444918	0.142	0.157	1		RAB11FIP1	0.024117	0.295326	0.322	0.305	1		SCX	0.00387752	-1.62985	0.143	0.106	1		WDR74	0.596485	-0.317777	0.142	0.155	1		TRIM22	0.495605	-0.828526	0.157	0.177	1
	BCL2A1	0.0870531	-1.58743	0.094	0.102	1		ZNF518A	0.184165	0.283684	0.114	0.126	1		NFKB1	0.0256701	1.34967	0.178	0.157	1		TUBA4A	0.00395459	-0.623995	0.403	0.364	1		PVT1	0.602922	-1.48303	0.123	0.107	1		ALG13	0.496209	-0.488029	0.209	0.187	1
	METTL12	0.0879827	0.285772	0.173	0.183	1		DCN	0.193215	-3.77009	0.165	0.159	1		HPGD	0.0290133	-0.517549	0.155	0.183	1		CD3D	0.00411408	-0.640532	0.208	0.16	1		JADE1	0.604071	-0.561299	0.204	0.183	1		SLC39A10	0.511399	-0.564225	0.112	0.129	1
	APPL1	0.0883894	-0.390392	0.131	0.142	1		RGS2	0.195082	0.265088	0.233	0.234	1		CMIP	0.0312675	-0.568027	0.124	0.15	1		LGALS3	0.00420635	-1.30144	0.169	0.124	1		CCDC14	0.607017	-0.673504	0.136	0.122	1		MLLT6	0.519155	-1.07669	0.149	0.167	1
	KANSL1-AS1	0.0922429	-0.727653	0.094	0.103	1		CCDC66	0.254073	1.20107	0.109	0.119	1		ATG2A	0.0331033	0.277808	0.153	0.133	1		NFKBIA	0.00466851	-0.303648	0.459	0.512	1		NOL4L	0.610365	-1.53872	0.117	0.102	1		RP11-138A9.2	0.52185	-1.08141	0.149	0.128	1
	RASA2	0.094216	0.289603	0.248	0.231	1		FASLG	0.267794	0.259094	0.281	0.284	1		ZNF518A	0.034537	-0.501732	0.097	0.122	1		TBCD	0.00488074	-0.491681	0.318	0.237	1		SCX	0.619684	-1.66656	0.099	0.109	1		TMEM120B	0.5238	-0.390982	0.134	0.157	1
	CYBA	0.132939	-0.409794	0.467	0.464	1		TNRC6C	0.282106	-0.838142	0.112	0.11	1		ELF2	0.0391985	-0.40342	0.135	0.162	1		ANKRD12	0.00494039	-1.08809	0.282	0.285	1		RUNX3	0.625003	-0.325836	0.537	0.526	1		MX1	0.532421	0.678441	0.291	0.329	1
	SLC1A5	0.146576	0.354627	0.292	0.278	1		POLK	0.288197	-0.260256	0.094	0.103	1		LUM	0.0442812	-3.08462	0.16	0.19	1		KIR3DL2	0.00547791	-0.48286	0.111	0.081	1		TAGAP	0.625747	-0.519757	0.191	0.171	1		PCNA	0.536891	0.27837	0.239	0.212	1
	APOBEC3D	0.153862	0.390506	0.177	0.166	1		RP11-160E2.6	0.315234	1.30583	0.11	0.12	1		POLR2A	0.0461711	-0.617295	0.179	0.21	1		GZMH	0.00554684	-0.299935	0.404	0.402	1		LIM2	0.626058	-0.459786	0.185	0.166	1		FCRL6	0.537206	-0.658601	0.142	0.157	1
	PHTF1	0.156765	0.336648	0.11	0.1	1		RP11-51J9.5	0.336842	-0.808035	0.136	0.144	1		SNAP47	0.0462398	-0.549938	0.091	0.114	1		CREM	0.00569325	-0.668417	0.364	0.456	1		GRK6	0.639524	1.51251	0.13	0.116	1		CNOT2	0.541657	-0.403849	0.336	0.357	1
	EML4	0.179737	0.381308	0.327	0.34	1		SERPINE2	0.386992	-0.48694	0.207	0.223	1		PRDM1	0.0477491	-0.347079	0.127	0.153	1		B3GNT7	0.00605066	-0.432266	0.394	0.481	1		PHF14	0.644337	-0.957209	0.173	0.154	1		ATXN7	0.547206	-0.670314	0.112	0.131	1
	RP11-347P5.1	0.184232	0.428647	0.422	0.454	1		ZNF791	0.412308	-0.275906	0.163	0.165	1		PHF14	0.0483747	-0.268804	0.171	0.152	1		CLU	0.00626035	-0.354107	0.117	0.086	1		SERTAD3	0.647009	-1.49424	0.093	0.101	1		H2AFZ	0.553717	-0.398238	0.5	0.51	1
	ESF1	0.186802	1.04687	0.119	0.126	1		RP11-386I14.4	0.522117	0.295524	0.234	0.237	1		HLA-DRB1	0.0517468	-0.406879	0.278	0.254	1		NLRC5	0.00642966	-1.65459	0.15	0.109	1		OAS1	0.647379	-0.390595	0.272	0.239	1		ZMYM2	0.557747	-0.911861	0.149	0.165	1
	KIAA0907	0.194085	1.00958	0.13	0.121	1		CREBRF	0.530871	-0.29713	0.138	0.147	1		TMEM120B	0.055009	-0.373312	0.134	0.159	1		OTUD5	0.00661537	0.280785	0.16	0.119	1		RNF139	0.650546	-0.416035	0.346	0.333	1		GIMAP7	0.56026	-0.317663	0.246	0.227	1
	CREBRF	0.211876	0.723021	0.15	0.139	1		NFATC2IP	0.538783	0.298486	0.2	0.207	1		ATP1B1	0.0582676	-1.29825	0.086	0.106	1		LCOR	0.00704248	-1.69555	0.104	0.075	1		ATG2A	0.655585	-0.644868	0.148	0.135	1		APOBEC3D	0.560778	-0.284149	0.187	0.169	1
	ARL6IP1	0.217515	-0.488459	0.385	0.389	1		TIAM1	0.546235	-0.29341	0.129	0.129	1		HSPH1	0.0629171	0.318512	0.172	0.155	1		PPP1R15A	0.00706767	-0.371626	0.421	0.518	1		AHNAK	0.657765	-0.428235	0.241	0.217	1		AIM1	0.563246	-1.63621	0.09	0.104	1
	PMAIP1	0.228092	-0.693841	0.255	0.237	1		PRDM2	0.583006	0.330359	0.174	0.178	1		S100A9	0.0634089	-1.68339	0.118	0.139	1		GALNT6	0.00719872	-2.47579	0.107	0.076	1		RP11-51J9.5	0.6588	1.08746	0.154	0.139	1		CLNK	0.567562	-0.534122	0.127	0.146	1
	TSPYL2	0.250602	0.257121	0.194	0.201	1		MYBL1	0.588617	0.422341	0.154	0.164	1		FOSL2	0.0649983	-0.2623	0.473	0.484	1		ZNF292	0.0074826	-0.748027	0.216	0.162	1		OTUD6B-AS1	0.661528	2.1573	0.173	0.18	1		HIST1H4C	0.569917	-1.35775	0.396	0.365	1
	LINC01481-1	0.269001	-1.0273	0.098	0.104	1		APOC2	0.592032	-0.326299	0.098	0.103	1		ICAM1	0.0655042	1.39462	0.187	0.171	1		FAM43A	0.00808926	-2.03633	0.09	0.112	1		DUSP4	0.661576	-0.309233	0.235	0.212	1		APOL2	0.571722	1.27012	0.112	0.098	1
	VPS37B	0.297999	0.258665	0.376	0.358	1		RXRA	0.594132	-0.393441	0.136	0.144	1		INSIG1	0.0711418	0.501887	0.198	0.183	1		B4GALT1	0.0081979	-0.529544	0.376	0.315	1		RAB11FIP1	0.663718	-0.311606	0.333	0.306	1		ZNF83	0.572359	-0.583759	0.157	0.139	1
	DIDO1	0.315039	0.662074	0.12	0.112	1		ESF1	0.697359	-0.663232	0.121	0.128	1		SNRNP200	0.0715407	-0.341325	0.156	0.182	1		KLF6	0.00852149	-0.397714	0.393	0.478	1		FAM53C	0.665413	-0.961821	0.179	0.183	1		ANKRD11	0.572561	-0.619986	0.187	0.206	1
	CTA-29F11.1	0.322704	-0.964308	0.114	0.118	1		PPP1R10	0.728082	0.294648	0.138	0.142	1		CKS2	0.0719348	-0.324758	0.38	0.404	1		LGMN	0.00853858	-1.3596	0.132	0.098	1		HECTD1	0.673391	-0.993333	0.272	0.238	1		RANBP2	0.57633	-0.925897	0.254	0.264	1
	UBE2S	0.326551	-0.300506	0.309	0.305	1		NOL4L	0.832771	-0.888347	0.102	0.103	1		SOCS2	0.0752153	0.578975	0.164	0.195	1		SPP1	0.00861938	-1.27442	0.377	0.429	1		HIP1	0.673468	-0.656489	0.13	0.138	1		TRGC2	0.578173	-1.7951	0.119	0.136	1
	MYBL1	0.359331	-0.285391	0.155	0.16	1		LCK	0.886107	-0.436895	0.168	0.168	1		RNASE1	0.0762022	-0.456076	0.365	0.378	1		RPAP2	0.00929348	-1.55908	0.115	0.084	1		RHOH	0.683154	-0.279107	0.451	0.459	1		GNL3	0.581305	-0.680646	0.216	0.194	1
	EGR1	0.366674	-0.252184	0.344	0.347	1		TRIM56	0.890672	0.275459	0.161	0.17	1		APOE	0.0815336	-0.393846	0.292	0.272	1		CLNK	0.00937683	-1.54473	0.128	0.147	1		SAFB2	0.683273	0.424448	0.191	0.196	1		PIK3IP1	0.582131	-0.88981	0.104	0.118	1
	ELF2	0.396704	0.450385	0.155	0.161	1		ARRDC3	0.954183	0.265516	0.117	0.121	1		HLA-DRB5	0.0838472	-1.50913	0.157	0.138	1		LIM2	0.00945435	-0.68412	0.212	0.163	1		FAM43A	0.686411	-1.41537	0.105	0.11	1		ANKRD28	0.585668	-2.59078	0.09	0.1	1
	RNF44	0.457902	-0.477677	0.114	0.108	1		DRAXIN	0.99091	-0.26031	0.167	0.175	1		MECP2	0.100371	0.254887	0.194	0.179	1		LILRB1	0.0096233	-0.809752	0.114	0.084	1		TOPORS	0.686616	-0.822696	0.111	0.121	1		C10orf54	0.589683	-0.457124	0.179	0.196	1
	SERPINE2	0.491911	0.929859	0.21	0.216	1									KDM5B	0.101401	-0.455329	0.092	0.11	1		PPP1R10	0.00969447	-0.91422	0.181	0.136	1		PDE7A	0.688503	-0.309959	0.235	0.214	1		SNAP47	0.592565	-0.25677	0.097	0.112	1
	KDM5A	0.500649	0.430098	0.202	0.192	1									CCDC14	0.114283	-0.789685	0.105	0.123	1		STK10	0.0102922	-0.909906	0.242	0.183	1		UTRN	0.691097	-0.454207	0.21	0.221	1		CEBPB	0.598245	1.11383	0.216	0.207	1
	SAFB2	0.581154	0.294158	0.194	0.197	1									MTRNR2L12	0.1149	-2.09021	0.172	0.193	1		IGF2R	0.0110325	-1.41008	0.114	0.084	1		GIMAP7	0.695616	-0.384533	0.247	0.227	1		LINC01481-1	0.599267	-1.5992	0.09	0.103	1
	NOL4L	0.589019	1.68885	0.105	0.101	1									RB1CC1	0.1268	0.454565	0.128	0.115	1		SLC15A4	0.0115946	-1.07934	0.203	0.153	1		RP11-489E7.4	0.715088	-0.442555	0.204	0.183	1		LMNA	0.604632	-1.13153	0.209	0.221	1
	YME1L1	0.616134	0.309519	0.246	0.246	1									GPR82	0.144099	0.362413	0.144	0.131	1		WDR26	0.0128318	-1.66816	0.193	0.146	1		KIR2DL3	0.715571	-0.280911	0.469	0.472	1		TSPAN32	0.61064	-1.61734	0.157	0.17	1
	MED29	0.666231	1.18255	0.143	0.139	1									RC3H1	0.155406	-0.714415	0.085	0.101	1		CD8A	0.012946	-0.93797	0.115	0.087	1		MYBL1	0.720287	-0.541961	0.173	0.159	1		PAPD5	0.610842	-0.695372	0.187	0.206	1
	STK10	0.667801	0.628986	0.188	0.188	1									ZNF276	0.166188	0.761163	0.109	0.098	1		TMEM2	0.0130848	-0.482411	0.252	0.258	1		ARL4A	0.72122	-0.603592	0.204	0.183	1		WDR26	0.615147	-1.53362	0.134	0.15	1
	SERTAD1	0.675506	-0.363136	0.362	0.353	1									SNHG15	0.167766	0.376764	0.229	0.22	1		PRR34-AS1	0.0135889	-1.32598	0.163	0.122	1		AKAP5	0.723601	-0.967022	0.16	0.169	1		PLAC8	0.622267	-0.458539	0.104	0.091	1
	METTL15	0.679779	0.764905	0.184	0.177	1									ARL5B	0.168642	0.288239	0.187	0.174	1		FAM177A1	0.0139669	-0.602342	0.394	0.472	1		KANSL1-AS1	0.733119	0.280562	0.093	0.1	1		CD55	0.625938	0.368172	0.313	0.308	1
	RICTOR	0.692576	0.3147	0.232	0.226	1									S1PR4	0.186262	-0.274616	0.138	0.158	1		HERPUD1	0.0140314	-0.58728	0.385	0.467	1		RBM5	0.737691	-0.496196	0.216	0.196	1		KIAA0907	0.626295	-1.20231	0.112	0.124	1
	SLFN12L	0.706445	0.542494	0.103	0.099	1									LPP	0.193246	-0.618923	0.13	0.147	1		FCGR3A	0.014635	-0.3805	0.116	0.087	1		TNFSF10	0.742064	2.0588	0.247	0.23	1		ITM2C	0.628034	-2.63714	0.097	0.105	1
	PCNA	0.749065	-0.526289	0.216	0.212	1									C1QB	0.204743	-0.504522	0.336	0.345	1		TNFSF14	0.0149643	-1.22124	0.137	0.155	1		RP11-138A9.1	0.747363	-1.21584	0.117	0.124	1		CREBRF	0.63118	-0.608752	0.127	0.142	1
	S100A9	0.755779	0.412774	0.14	0.137	1									CTSL	0.216725	-0.381937	0.107	0.097	1		ANKRD49	0.0152038	-0.69603	0.129	0.096	1		SATB1	0.748888	-1.35672	0.13	0.13	1		GBP4	0.636008	-0.974905	0.104	0.093	1
	SLC5A3	0.768133	0.311832	0.099	0.101	1									PRKD3	0.226892	-0.441578	0.119	0.136	1		TOPORS	0.0153101	-0.789171	0.156	0.118	1		ISG15	0.749788	1.23173	0.506	0.494	1		C1orf56	0.6525	-0.641829	0.336	0.34	1
	RBM38	0.769167	0.452399	0.155	0.15	1									AC006129.2	0.230936	0.596457	0.095	0.107	1		DZIP3	0.0157975	-1.35743	0.168	0.18	1		SLC7A6	0.757861	-0.914831	0.123	0.114	1		BGLAP	0.656559	-0.647215	0.149	0.171	1
	ATXN7	0.773158	0.594835	0.133	0.13	1									CCDC66	0.235068	-0.756496	0.1	0.115	1		CSF1	0.0188262	-0.720606	0.328	0.289	1		RNF19A	0.759172	-0.363973	0.241	0.224	1		ITGA1	0.658666	-0.468732	0.261	0.278	1
	HSPA1B	0.798695	-0.722052	0.205	0.198	1									KIAA0907	0.238817	-0.356191	0.11	0.125	1		CD48	0.0195757	-0.559929	0.335	0.377	1		CKS2	0.763573	-0.383282	0.401	0.402	1		CMIP	0.659428	-0.849542	0.164	0.147	1
	MYO9B	0.847228	0.562781	0.13	0.128	1									ZFC3H1	0.269658	-0.850859	0.093	0.105	1		ZBTB38	0.0198022	-1.10773	0.198	0.15	1		ARMCX3	0.77489	-0.409975	0.191	0.175	1		BIRC3	0.662118	-0.470079	0.216	0.232	1
	MCM5	0.884559	-0.335218	0.137	0.134	1									IGFBP1	0.276025	-0.996423	0.261	0.288	1		RNF44	0.0204132	-1.91005	0.141	0.107	1		GXYLT1	0.777557	-0.34733	0.105	0.113	1		OTUD5	0.662565	-1.72098	0.112	0.122	1
	MLLT3	0.885109	-0.884697	0.1	0.098	1									APOC1	0.281594	-0.889211	0.173	0.163	1		CORO1B	0.0208397	-0.516289	0.248	0.194	1		SAMD9	0.781689	-0.445221	0.173	0.162	1		PVT1	0.663622	-1.62984	0.097	0.107	1
	TUBA1C	0.88878	-0.54085	0.169	0.166	1									GNL3	0.295446	0.352983	0.201	0.193	1		ZBTB25	0.0213432	-0.567449	0.101	0.076	1		GOLGB1	0.785673	-0.893664	0.191	0.177	1		MED29	0.670351	-1.27923	0.127	0.14	1
	TRBC1	0.89242	-0.372866	0.292	0.278	1									C1QA	0.308877	-0.381691	0.388	0.392	1		ARMCX3	0.0224119	-0.754226	0.224	0.171	1		HES6	0.787405	-1.35548	0.105	0.113	1		MUM1	0.672835	-1.08805	0.119	0.13	1
	CCDC66	0.910169	-0.732159	0.114	0.114	1									SLC39A10	0.328481	0.460116	0.117	0.13	1		SLA	0.0227678	-0.350528	0.451	0.436	1		BSDC1	0.78955	-0.686874	0.105	0.111	1		DIDO1	0.674131	-1.61588	0.104	0.114	1
	VPS13C	0.91758	0.630589	0.168	0.167	1									PABPC4	0.330049	-0.566864	0.211	0.228	1		RNF166	0.022936	-1.28041	0.159	0.122	1		B3GNT7	0.792401	-0.25365	0.481	0.474	1		GZMH	0.67463	0.352626	0.403	0.402	1
	BSDC1	0.961666	0.43819	0.112	0.111	1									NUMA1	0.337972	-0.417671	0.093	0.103	1		AGO2	0.0231762	-1.07287	0.187	0.143	1		CSF1	0.793666	-0.705417	0.327	0.292	1		RAB37	0.676277	-0.797061	0.119	0.108	1
	GPR183	0.977074	-0.87574	0.18	0.176	1									FCRL6	0.37973	0.271066	0.145	0.158	1		PAPD5	0.023674	-0.823844	0.263	0.201	1		PLCH2	0.794473	0.557517	0.136	0.126	1		SATB1	0.678195	-0.538278	0.119	0.13	1
															VPS13A	0.455301	0.38303	0.101	0.096	1		OXNAD1	0.0238632	-1.17255	0.256	0.249	1		TMEM120B	0.795283	1.38742	0.154	0.157	1		MECP2	0.678217	-0.622353	0.194	0.18	1
															CREBRF	0.468515	-0.260871	0.133	0.143	1		OSM	0.0243846	-1.25673	0.199	0.156	1		SNHG12	0.795668	-0.531327	0.16	0.151	1		OFD1	0.683084	-0.433957	0.246	0.26	1
															AIF1	0.490624	-0.432074	0.231	0.241	1		DXO	0.0249366	-1.84077	0.112	0.084	1		PLA2G6	0.799472	-0.694596	0.105	0.097	1		PUM2	0.691514	-1.48331	0.097	0.108	1
															LPIN1	0.505902	0.271319	0.198	0.195	1		POC1B	0.0257296	-1.28852	0.143	0.109	1		SLA	0.806713	-0.296109	0.432	0.437	1		PHF14	0.692455	-1.04378	0.142	0.154	1
															PLCH2	0.511665	0.421337	0.131	0.126	1		CTNNB1	0.0260221	-0.312116	0.407	0.422	1		ZBTB43	0.813986	-1.17829	0.142	0.13	1		PIM2	0.6964	-0.494298	0.261	0.267	1
															BIRC3	0.523402	0.297249	0.215	0.234	1		GPR65	0.0286858	-0.898674	0.293	0.298	1		AC069363.1	0.825633	-0.998045	0.148	0.151	1		TSPYL1	0.696655	-0.759229	0.142	0.153	1
															ELMSAN1	0.582992	0.548858	0.161	0.172	1		ZC3H12A	0.0304719	-0.986493	0.188	0.149	1		UBE2S	0.82647	-0.517128	0.315	0.306	1		OAS1	0.707811	0.411126	0.216	0.24	1
															OTUD5	0.586218	-0.285256	0.114	0.123	1		HEXIM1	0.0308073	-0.976286	0.236	0.183	1		ALG13	0.831308	-0.424454	0.204	0.187	1		KIAA1033	0.711595	-1.48388	0.104	0.095	1
															MLLT6	0.637485	-0.437183	0.158	0.168	1		TRIM22	0.0310494	-1.57894	0.168	0.177	1		NCALD	0.83185	-0.335986	0.191	0.195	1		SPINK2	0.716722	0.620827	0.388	0.405	1
															BSDC1	0.644911	0.347048	0.104	0.112	1		MLLT3	0.0311692	-2.67305	0.127	0.097	1		MCM5	0.835251	-1.19013	0.142	0.135	1		GABPB1-AS1	0.718242	-1.25711	0.142	0.15	1
															TUBB	0.677219	-0.736855	0.45	0.439	1		EGR1	0.0316469	-0.966887	0.295	0.35	1		TIPARP	0.836698	-0.391503	0.284	0.278	1		IKZF3	0.725643	-0.494314	0.164	0.152	1
															DZIP3	0.71702	0.324518	0.17	0.179	1		BIN1	0.0316798	-0.875546	0.23	0.177	1		BCL2	0.843652	-0.902189	0.099	0.102	1		FOXP1	0.725705	-0.754319	0.231	0.207	1
															MTRNR2L8	0.745413	-1.49962	0.115	0.12	1		RP11-138A9.1	0.032998	-1.1387	0.156	0.121	1		ZBTB38	0.850369	-0.476524	0.16	0.154	1		CASP3	0.726219	-0.343212	0.284	0.266	1
															INTS6	0.757259	0.371359	0.256	0.262	1		MTRNR2L12	0.0340865	-2.28346	0.175	0.192	1		MDM2	0.850553	-0.874	0.191	0.192	1		ADAM8	0.728593	-0.343856	0.313	0.29	1
															TRGC2	0.76086	-0.725966	0.135	0.136	1		SELL	0.0350668	-0.871339	0.136	0.105	1		NFATC2IP	0.850992	-0.700366	0.21	0.203	1		EML4	0.729695	-0.358059	0.343	0.337	1
															ADAM8	0.781419	-0.293324	0.286	0.29	1		NUDT19	0.0354683	-0.964947	0.114	0.087	1		PIK3IP1	0.854245	-1.23082	0.13	0.118	1		UTRN	0.732061	-0.523781	0.209	0.221	1
															ZNF683	0.794985	0.652201	0.237	0.254	1		GPR34	0.0359942	-2.05347	0.096	0.111	1		SNRNP25	0.859971	-0.253825	0.389	0.378	1		CYP26A1	0.736841	-0.647539	0.187	0.175	1
															HSPA1B	0.855383	0.385202	0.195	0.2	1		USP36	0.0369948	-0.944094	0.217	0.17	1		PPP1R10	0.864551	-0.258804	0.148	0.14	1		KLHL24	0.747035	-0.758809	0.142	0.13	1
															C1QC	0.856064	-0.801517	0.253	0.251	1		LINC-PINT	0.0374896	-1.17568	0.156	0.166	1		METTL12	0.874886	-0.912218	0.198	0.18	1		TMEM107	0.748998	-1.66665	0.142	0.13	1
															RNF44	0.869889	-0.448869	0.109	0.11	1		TAGAP	0.0414671	-0.535359	0.163	0.172	1		TARSL2	0.877215	-0.439748	0.198	0.188	1		TLE1	0.750639	-0.930999	0.104	0.097	1
															SNHG12	0.876432	-0.295669	0.15	0.151	1		NFKBIZ	0.0426924	-0.985825	0.287	0.227	1		RGS16	0.881443	-1.40248	0.148	0.138	1		KLRF1	0.760094	-0.363582	0.276	0.28	1
															LINC01481-1	0.902744	-0.29545	0.1	0.103	1		TMEM120B	0.0455466	-0.717404	0.194	0.154	1		TRIM56	0.889966	-1.00135	0.179	0.165	1		CBLB	0.770052	-0.766066	0.216	0.196	1
															LGMN	0.904406	-1.3903	0.099	0.101	1		HSPA1B	0.0516326	0.634717	0.243	0.196	1		VPS37B	0.910188	-0.361486	0.395	0.363	1		BCL2	0.772488	-1.25067	0.112	0.102	1
															MCM7	0.91083	-0.90704	0.112	0.116	1		TARSL2	0.0516537	-1.10589	0.183	0.188	1		MED29	0.91046	0.271055	0.142	0.14	1		ANKRD12	0.778383	-0.433898	0.284	0.284	1
															ARL6IP1	0.945359	-0.288896	0.383	0.389	1		TLE4	0.0525006	-0.853786	0.158	0.124	1		KIR3DL1	0.911706	-0.46035	0.235	0.219	1		DZIP3	0.778395	-0.6512	0.172	0.179	1
															KLF2	0.951711	-0.344267	0.123	0.124	1		CXCR4	0.0528065	-0.725814	0.257	0.358	1		PAQR6	0.918555	0.438879	0.123	0.123	1		ATP8B4	0.780106	-0.433531	0.201	0.212	1
															ESF1	0.997745	-0.375185	0.122	0.124	1		CEBPD	0.0542095	-0.662226	0.299	0.34	1		KLHL24	0.922914	-1.50547	0.142	0.13	1		TLE4	0.780129	-0.330057	0.119	0.127	1
																						HIP1	0.0544225	-0.321054	0.127	0.138	1		DZIP3	0.923866	-0.678852	0.185	0.179	1		ILF3-AS1	0.782527	-0.733616	0.142	0.149	1
																						NR4A1	0.0569872	-0.380998	0.428	0.4	1		PPFIA1	0.926228	-0.645804	0.222	0.214	1		PHLDA1	0.783078	0.420207	0.433	0.44	1
																						OAS1	0.0575419	-0.852035	0.24	0.24	1		C12orf75	0.926357	-0.971561	0.191	0.181	1		CHMP1B	0.790524	-0.558923	0.321	0.318	1
																						OFD1	0.0588693	-0.848103	0.271	0.259	1		TBC1D20	0.926466	-0.311244	0.185	0.181	1		HSPH1	0.791023	1.03281	0.164	0.157	1
																						MYADM	0.05983	-0.686275	0.349	0.301	1		TNRC6B	0.93525	-0.359466	0.333	0.313	1		ABCB1	0.793878	-0.40843	0.119	0.129	1
																						KLRF1	0.0638884	-0.78373	0.258	0.282	1		SPTSSB	0.939189	-0.625304	0.346	0.307	1		TUBA1C	0.799309	-0.952363	0.179	0.166	1
																						TSPYL2	0.0641937	-1.16472	0.195	0.2	1		ZC3H12A	0.942723	-1.11731	0.154	0.152	1		ARMCX3	0.804925	-0.835469	0.187	0.175	1
																						CHMP1B	0.0697109	-0.962849	0.312	0.318	1		ZNF276	0.9443	-1.79294	0.105	0.099	1		DPF3	0.816537	-0.51428	0.209	0.218	1
																						FNBP1	0.0697297	-0.894321	0.299	0.298	1		CASP3	0.95007	-0.533324	0.284	0.266	1		SEPP1	0.81766	-0.481714	0.187	0.202	1
																						STAT3	0.0705909	-0.672971	0.329	0.375	1		KLRC2	0.959801	-0.41606	0.432	0.411	1		MCM3	0.824594	-0.9114	0.112	0.121	1
																						SOCS3	0.071367	-0.804988	0.186	0.149	1		KIAA0907	0.964476	-0.422541	0.123	0.123	1		STAT3	0.830635	-0.481432	0.373	0.372	1
																						RBM38	0.0716467	-1.2124	0.189	0.149	1		MCM3	0.966904	-1.85865	0.123	0.121	1		PIM3	0.831669	-0.930876	0.157	0.151	1
																						KLF2	0.0723151	-0.916318	0.152	0.122	1		CNOT2	0.977643	-0.268257	0.377	0.356	1		PLIN2	0.83207	-0.56483	0.097	0.104	1
																						ZNF276	0.075945	-1.85922	0.087	0.1	1		AIM1	0.985865	-1.52599	0.105	0.104	1		ZBTB43	0.833129	-0.921309	0.134	0.13	1
																						TNRC6B	0.0771672	-0.604427	0.301	0.314	1		APOBEC3D	0.995305	-0.694976	0.173	0.169	1		MTRNR2L12	0.836557	-2.46697	0.201	0.191	1
																						MYLIP	0.0787449	-0.928841	0.257	0.248	1		MMP25-AS1	0.995343	-0.646666	0.167	0.165	1		TRA2A	0.846132	-0.257691	0.396	0.397	1
																						FASLG	0.0882731	-0.655306	0.341	0.278	1		WDFY2	0.996581	-0.567865	0.148	0.146	1		PHTF1	0.848195	-0.346907	0.097	0.103	1
																						NKTR	0.0916079	-0.367476	0.385	0.338	1		ITGA1	0.999698	-0.451004	0.296	0.277	1		AOAH	0.855951	-0.495246	0.224	0.224	1
																						S100A13	0.0920224	-2.07838	0.104	0.083	1									APPL1	0.857042	-1.50064	0.134	0.139	1
																						ABCB1	0.0923213	-1.5287	0.122	0.129	1									MAP4K5	0.870466	0.4931	0.104	0.1	1
																						PRKX	0.0926406	-0.52625	0.407	0.344	1									ELMSAN1	0.877721	-0.271169	0.164	0.171	1
																						PVT1	0.0949002	-1.95993	0.131	0.105	1									PTPN22	0.882563	-0.560645	0.187	0.191	1
																						PLIN2	0.0968174	-1.57518	0.127	0.101	1									THUMPD3-AS1	0.890066	-0.847589	0.179	0.184	1
																						ICAM1	0.102709	-0.919674	0.211	0.169	1									NFKBIZ	0.890731	-0.924399	0.231	0.232	1
																						ZNF791	0.102802	-1.1262	0.2	0.161	1									ESF1	0.906899	1.70481	0.119	0.124	1
																						IL16	0.104967	-1.001	0.24	0.229	1									ID3	0.915287	-0.40586	0.358	0.351	1
																						KIR2DL1	0.10699	-0.289981	0.422	0.413	1									RAB3GAP1	0.92393	-1.0959	0.134	0.129	1
																						BCO2	0.109596	-0.913469	0.271	0.258	1									LPP	0.934349	-0.602143	0.149	0.145	1
																						ATG2A	0.111248	-0.719414	0.164	0.132	1									MCTP2	0.936479	-0.533838	0.358	0.338	1
																						MTRNR2L8	0.114911	-2.41903	0.11	0.12	1									TNRC6C	0.943425	-1.40624	0.112	0.111	1
																						DUSP4	0.118885	-0.584103	0.255	0.209	1									SLC15A4	0.946294	-0.352708	0.157	0.157	1
																						SLC7A6	0.121282	-1.63205	0.138	0.112	1									ZNF791	0.947675	-0.798867	0.172	0.164	1
																						PYHIN1	0.12198	-0.874804	0.256	0.205	1									DLG1	0.951871	-1.05434	0.119	0.117	1
																						INPP4A	0.128279	-0.944575	0.182	0.147	1									OTUD6B-AS1	0.953201	-0.64297	0.179	0.18	1
																						INPP5D	0.12874	-0.744304	0.308	0.243	1									CTNNB1	0.980352	-0.321137	0.44	0.421	1
																						CTA-29F11.1	0.140727	-1.75938	0.141	0.115	1									FLT3LG	0.990273	-0.962117	0.119	0.118	1
																						HCG18	0.141971	-1.75878	0.128	0.105	1									ZFC3H1	0.991243	-1.62457	0.104	0.104	1
																						RP11-138A9.2	0.156061	-1.08016	0.152	0.126	1									SAMD9	0.994774	-0.521721	0.164	0.162	1
																						RP5-1171I10.5	0.157498	-0.516501	0.334	0.273	1									LPIN1	0.994991	-0.407868	0.194	0.195	1
																						RASA2	0.158249	-0.747664	0.293	0.231	1									POC1B	0.995965	-1.00919	0.112	0.111	1
																						OGT	0.165364	-0.559342	0.283	0.232	1
																						IGFBP1	0.165842	-1.12162	0.297	0.284	1
																						IRF9	0.167104	-1.08657	0.205	0.199	1
																						EPS8L2	0.179623	-2.17477	0.096	0.104	1
																						SOCS2	0.182843	-1.09936	0.233	0.188	1
																						CBLB	0.188541	-0.975432	0.2	0.196	1
																						PIM2	0.196128	-1.00978	0.28	0.266	1
																						CAST	0.21432	-0.455836	0.413	0.384	1
																						KIR2DL3	0.215688	-0.293829	0.476	0.471	1
																						CNOT2	0.22898	-0.768674	0.38	0.354	1
																						TIAM1	0.23038	-1.49926	0.126	0.129	1
																						RANBP2	0.233581	-0.875103	0.318	0.26	1
																						CNOT6L	0.2387	-1.28326	0.213	0.201	1
																						TSC22D2	0.239335	-1.29266	0.116	0.097	1
																						TTC3	0.239677	-0.706291	0.208	0.196	1
																						DHRS1	0.264638	-1.18601	0.208	0.195	1
																						ARRDC3	0.295701	-1.39693	0.116	0.119	1
																						AK1	0.305842	-1.00759	0.15	0.127	1
																						DAPK2	0.306208	-0.573816	0.314	0.269	1
																						SAT1	0.317508	-0.373164	0.448	0.509	1
																						RHOH	0.32582	-0.425842	0.452	0.46	1
																						VPS13C	0.334417	-0.83088	0.196	0.165	1
																						CDC42SE1	0.35092	-0.291302	0.41	0.455	1
																						PAQR6	0.361867	-1.87322	0.124	0.123	1
																						SLC39A10	0.366643	-0.841458	0.151	0.127	1
																						RAB37	0.368277	-1.61936	0.107	0.108	1
																						LYST	0.372388	-1.95395	0.118	0.102	1
																						ALG13	0.375018	-1.3617	0.198	0.186	1
																						ZFHX3	0.384582	-0.81794	0.35	0.285	1
																						CRTAM	0.386173	-2.11069	0.151	0.149	1
																						HELZ2	0.39912	-1.66517	0.1	0.102	1
																						CCL4L2	0.406737	-0.87807	0.368	0.415	1
																						RICTOR	0.415826	-0.961847	0.273	0.224	1
																						PTGDR	0.417165	-0.845805	0.276	0.252	1
																						SYNGR1	0.444617	-0.390093	0.399	0.416	1
																						RHOB	0.449516	-0.638284	0.391	0.451	1
																						LTB	0.464048	-1.50657	0.179	0.156	1
																						BCL2	0.467898	-1.74537	0.101	0.102	1
																						HECTD1	0.473826	-1.18053	0.257	0.237	1
																						RGCC	0.474847	-0.621807	0.367	0.425	1
																						PDE4B	0.499906	-0.425674	0.167	0.144	1
																						AKNA	0.501373	-0.604204	0.363	0.373	1
																						PTPRE	0.508448	-0.97671	0.245	0.223	1
																						ATXN7	0.51391	-1.10297	0.149	0.129	1
																						UTRN	0.519859	-0.56336	0.242	0.219	1
																						CITED2	0.524688	-0.868666	0.377	0.358	1
																						ITGB7	0.530097	-0.65527	0.333	0.329	1
																						KDM5B	0.535335	-1.89542	0.123	0.108	1
																						ZMAT3	0.54622	-2.32162	0.128	0.112	1
																						RALGAPA1	0.550134	-1.01705	0.201	0.173	1
																						PTGER4	0.551311	-0.42276	0.312	0.276	1
																						CD55	0.553487	-0.736409	0.326	0.306	1
																						HAVCR2	0.555596	-0.553222	0.356	0.398	1
																						TRBC1	0.575089	-0.435605	0.272	0.282	1
																						IL27RA	0.581402	-1.31591	0.122	0.108	1
																						PHLDA1	0.605134	-0.403919	0.416	0.442	1
																						TBC1D20	0.606355	-1.21127	0.197	0.18	1
																						MLLT6	0.613101	-1.07504	0.189	0.165	1
																						EML4	0.617084	-0.545646	0.362	0.335	1
																						SAMD9	0.623402	-0.838096	0.185	0.16	1
																						SLC35E1	0.666418	-0.846861	0.216	0.186	1
																						PLA2G6	0.673128	-1.73529	0.108	0.096	1
																						CREBRF	0.67553	-0.935961	0.149	0.142	1
																						IRF2BP2	0.677642	-0.76107	0.296	0.262	1
																						FLT3LG	0.683094	-1.58452	0.124	0.118	1
																						MUM1	0.695056	-1.16126	0.144	0.129	1
																						TIPARP	0.70442	-0.764827	0.307	0.276	1
																						ATP8B4	0.717264	-0.784784	0.243	0.209	1
																						RP11-489E7.4	0.724846	-1.01851	0.2	0.182	1
																						TNFSF10	0.730269	-0.745844	0.25	0.229	1
																						GCC2	0.731812	-1.01331	0.255	0.214	1
																						PLK2	0.732921	-1.62267	0.11	0.107	1
																						CCNH	0.740466	-0.554951	0.311	0.278	1
																						RNF149	0.760623	-1.66083	0.111	0.1	1
																						RGS2	0.769697	-1.05546	0.262	0.231	1
																						CMIP	0.782451	-1.2323	0.167	0.146	1
																						ARHGEF1	0.783805	-0.332223	0.457	0.503	1
																						ATM	0.784003	-0.705403	0.195	0.176	1
																						TRAF5	0.791993	-0.691461	0.354	0.315	1
																						MSI2	0.793149	-1.11069	0.1	0.096	1
																						ETV3	0.799892	-3.02294	0.1	0.091	1
																						LEF1	0.843973	-1.18374	0.222	0.194	1
																						VPS37B	0.862684	-0.57721	0.372	0.362	1
																						CDKN1B	0.864033	-1.463	0.125	0.115	1
																						NFE2L2	0.866318	-0.69704	0.322	0.3	1
																						CHD1	0.883147	-0.810751	0.314	0.29	1
																						ITM2C	0.900891	-1.32641	0.108	0.105	1
																						ZNF83	0.909769	-1.16882	0.153	0.138	1
																						ARL4A	0.911837	-0.700812	0.202	0.182	1
																						PLCG2	0.917191	-1.12775	0.389	0.37	1
																						TSPYL1	0.924216	-1.1561	0.166	0.151	1
																						MMP25-AS1	0.926274	-0.91471	0.183	0.163	1
																						MCTP2	0.942152	-0.42993	0.368	0.336	1
																						ITGA1	0.969284	-0.786252	0.307	0.275	1
																						TCF7	0.973947	-1.22302	0.155	0.141	1
																						SORL1	0.977855	-0.944511	0.322	0.271	1
																						GPR82	0.978856	-1.41143	0.143	0.131	1
																						SERTAD3	0.981497	-1.85199	0.108	0.1	1
																						SERTAD1	0.986523	-0.770321	0.356	0.355	1

## Sheet: dNKall6orig fdr01
dNK1	dNK1	p_val	avg_log2FC	pct.1	pct.2	p_val_adj	dNK2	dNK2	p_val	avg_log2FC	pct.1	pct.2	p_val_adj	dNK3	dNK3	p_val	avg_log2FC	pct.1	pct.2	p_val_adj	dNKp	dNKp	p_val	avg_log2FC	pct.1	pct.2	p_val_adj	dNK_MAF+	dNK_MAF+	p_val	avg_log2FC	pct.1	pct.2	p_val_adj	NRF2F2+	NRF2F2+	p_val	avg_log2FC	pct.1	pct.2	p_val_adj
	MATK	0	-1.51557	0.164	0.593	0		RGS1	0	-0.899189	0.382	0.684	0		CYBA	0	1.81083	0.918	0.42	0		ASPM	0	6.45634	0.376	0.007	0		MEF2C	0	5.59243	0.426	0.012	0		ACTA2	0	6.53118	0.694	0.033	0
	CYP26A1	0	2.66436	0.473	0.068	0		CYP26A1	0	-2.31034	0.034	0.343	0		GZMB	0	-2.22692	0.047	0.62	0		HMMR	0	5.40479	0.318	0.005	0		MARCKS	6.51897e-243	6.07216	0.605	0.042	8.68978e-240		MGP	0	6.62761	0.522	0.016	0
	SYNGR1	0	1.5905	0.659	0.327	0		GAPDH	0	-1.26491	0.336	0.688	0		COTL1	0	-2.17572	0.038	0.617	0		GTSE1	0	6.00529	0.408	0.005	0		MAF	4.92268e-191	5.76651	0.444	0.028	6.56193e-188		TAGLN	0	6.13857	0.604	0.025	0
	GAPDH	0	1.18211	0.775	0.397	0		ANXA1	0	1.25829	0.656	0.305	0		CD69	0	1.93434	0.913	0.43	0		TPX2	0	6.24432	0.501	0.017	0		F13A1	3.71691e-179	6.28803	0.438	0.029	4.95464e-176		TPM2	2.63554e-230	5.2458	0.448	0.019	3.51317e-227
	EPAS1	0	1.89006	0.521	0.176	0		B4GALNT1	0	-2.65685	0.029	0.341	0		CD160	0	6.6517	0.541	0.016	0		BIRC5	0	5.57945	0.649	0.022	0		MS4A7	2.36168e-178	6.00851	0.543	0.046	3.14812e-175		APOD	3.60444e-210	8.46784	0.649	0.049	4.80472e-207
	CD48	0	-1.71171	0.094	0.474	0		ENTPD1	0	-2.37849	0.05	0.418	0		CXCR4	0	3.59271	0.951	0.291	0		CLSPN	0	4.13467	0.339	0.017	0		MS4A6A	3.77998e-153	5.45558	0.685	0.09	5.03871e-150		SPARCL1	4.33156e-204	5.47764	0.358	0.013	5.77397e-201
	SPINK2	0	1.79739	0.748	0.281	0		XCL1	0	1.44001	0.778	0.255	0		ALOX5AP	0	2.13803	0.843	0.367	0		CENPM	0	5.56282	0.606	0.025	0		MAFB	7.14991e-153	6.46195	0.475	0.04	9.53083e-150		IGFBP5	1.45705e-202	5.99193	0.306	0.01	1.94225e-199
	ANXA1	0	-1.37517	0.234	0.589	0		XCL2	0	1.30241	0.719	0.284	0		ITM2C	0	5.68907	0.591	0.057	0		CDKN3	0	5.41189	0.478	0.018	0		SLC40A1	3.35116e-139	5.43715	0.414	0.034	4.46709e-136		CYR61	4.84624e-200	6.07186	0.373	0.015	6.46003e-197
	B4GALNT1	0	2.81031	0.472	0.064	0		GZMA	0	-1.03719	0.419	0.712	0		LDB2	0	5.67317	0.217	0.009	0		SMC4	0	2.66151	0.769	0.201	0		STAB1	6.93703e-136	5.11908	0.642	0.088	9.24706e-133		CTGF	6.09744e-169	5.00136	0.261	0.008	8.12789e-166
	ENTPD1	0	2.49627	0.576	0.09	0		FOS	0	0.942088	0.666	0.337	0		TIGIT	0	6.21618	0.356	0.041	0		CENPA	0	5.64335	0.366	0.004	0		C1QC	3.7663e-135	5.77953	0.92	0.242	5.02047e-132		SERPINF1	7.44565e-164	5.87069	0.418	0.025	9.92505e-161
	XCL1	0	-1.80937	0.124	0.688	0		CD7	2.64851e-306	0.780321	0.716	0.434	3.53046e-303		LCK	0	2.69631	0.576	0.128	0		CDC20	0	6.78509	0.455	0.017	0		MSR1	1.93828e-115	5.15928	0.389	0.036	2.58372e-112		TGM2	5.2312e-149	5.25897	0.336	0.017	6.97318e-146
	XCL2	0	-1.6404	0.163	0.648	0		ZFP36L2	3.5212e-292	0.812756	0.68	0.391	4.69376e-289		SH2D1A	0	3.59302	0.443	0.037	0		STMN1	0	4.02396	0.972	0.225	0		CD14	4.22186e-113	5.007	0.821	0.196	5.62773e-110		PTGDS	6.13793e-143	4.68476	0.425	0.029	8.18186e-140
	GZMA	0	1.26888	0.845	0.448	0		CD2	2.44381e-276	1.04593	0.643	0.317	3.2576e-273		GNG2	0	3.81671	0.425	0.033	0		CENPF	0	6.68667	0.643	0.037	0		HLA-DRB5	2.22091e-112	6.97703	0.704	0.132	2.96047e-109		C1R	9.21058e-137	5.68318	0.343	0.02	1.22777e-133
	ITGB2	0	-1.72516	0.127	0.603	0		SPINK2	8.71323e-274	-1.40125	0.284	0.548	1.16147e-270		LBH	0	4.38033	0.376	0.05	0		ZWINT	0	5.35309	0.664	0.028	0		LPAR6	7.06932e-111	4.08874	0.407	0.041	9.4234e-108		IGFBP6	1.75369e-127	6.45241	0.433	0.035	2.33767e-124
	FOS	0	-1.09234	0.241	0.614	0		ITGB2	1.82149e-268	0.996234	0.626	0.3	2.42804e-265		AC092580.4	0	3.86018	0.513	0.073	0		TUBA1B	0	3.44759	0.983	0.428	0		KCTD12	7.84692e-111	4.17295	0.302	0.022	1.046e-107		CALD1	1.35578e-120	5.42496	0.276	0.014	1.80725e-117
	CTSW	0	1.00406	0.822	0.438	0		UBE2F	1.13117e-261	-1.50041	0.321	0.559	1.50784e-258		CCL5	0	2.12531	0.941	0.363	0		TOP2A	0	6.88078	0.563	0.013	0		SEPP1	1.21588e-108	6.53941	0.802	0.194	1.62077e-105		CFD	3.37671e-111	8.46585	0.634	0.088	4.50115e-108
	UBE2F	0	1.82016	0.721	0.325	0		C1orf162	1.31814e-257	1.42969	0.49	0.198	1.75708e-254		KLRB1	1.43369e-307	1.40089	0.93	0.443	1.9111e-304		CCNB1	0	6.62264	0.389	0.021	0		IGSF6	4.35947e-108	4.81758	0.278	0.019	5.81118e-105		MYL9	1.01432e-110	6.23295	0.567	0.069	1.35208e-107
	CSF1	2.8171e-306	1.77335	0.54	0.203	3.7552e-303		KLRD1	8.9378e-231	0.727204	0.666	0.395	1.19141e-227		PLAC8	1.73247e-268	3.76156	0.379	0.062	2.30938e-265		NUSAP1	0	6.4904	0.606	0.025	0		MS4A4A	6.93119e-107	3.83354	0.414	0.043	9.23928e-104		PCOLCE	2.30855e-109	6.77102	0.396	0.033	3.07729e-106
	CD44	4.91855e-305	-1.20427	0.228	0.592	6.55643e-302		TSC22D3	6.297e-226	0.789548	0.643	0.381	8.3939e-223		LGALS1	8.36219e-261	-1.71478	0.109	0.574	1.11468e-257		MKI67	0	5.96404	0.668	0.036	0		C1QA	2.5337e-105	4.36624	0.957	0.384	3.37742e-102		MDK	1.20461e-107	5.81051	0.299	0.019	1.60575e-104
	LAYN	2.71692e-284	3.61802	0.243	0.032	3.62165e-281		EPAS1	4.65765e-221	-1.46297	0.15	0.407	6.20865e-218		CTSW	7.06471e-254	-1.66799	0.1	0.583	9.41726e-251		SPC25	0	6.28717	0.335	0.004	0		LY96	2.36739e-101	5.02195	0.407	0.044	3.15573e-98		SERPING1	5.88048e-106	5.97559	0.351	0.027	7.83868e-103
	DUSP1	9.18068e-278	-1.2807	0.244	0.574	1.22379e-274		LAYN	5.88367e-214	-3.76778	0.013	0.176	7.84294e-211		IGFBP7	6.53114e-244	-1.94477	0.072	0.561	8.70601e-241		CCNB2	0	5.52857	0.372	0.008	0		RNASE1	2.77516e-100	4.65112	0.944	0.369	3.69929e-97		C1S	1.36387e-102	5.09033	0.209	0.009	1.81804e-99
	RGS1	5.28121e-266	0.935318	0.743	0.44	7.03986e-263		CDHR1	3.03457e-208	1.21744	0.411	0.162	4.04508e-205		DUSP1	7.40907e-210	1.40196	0.85	0.45	9.87629e-207		C21orf58	0	3.23755	0.217	0.01	0		MNDA	8.98925e-98	3.92342	0.272	0.02	1.19827e-94		C11orf96	3.59507e-99	5.12661	0.254	0.015	4.79223e-96
	STAT3	1.44371e-263	1.58927	0.599	0.29	1.92447e-260		MATK	2.22333e-202	0.680444	0.618	0.316	2.9637e-199		TRAT1	1.5356e-208	4.87939	0.13	0.005	2.04696e-205		H2AFZ	0	2.61958	0.976	0.47	0		AIF1	2.09121e-97	4.17992	0.821	0.232	2.78759e-94		DKK1	2.33342e-95	6.47828	0.388	0.037	3.11045e-92
	CD69	3.76241e-259	-1.29726	0.243	0.557	5.01529e-256		CD44	6.36557e-200	0.828388	0.614	0.356	8.48531e-197		BTG1	3.65746e-204	1.20843	0.87	0.488	4.8754e-201		HMGB2	0	3.34763	0.946	0.421	0		C1QB	1.43329e-94	4.57135	0.895	0.336	1.91058e-91		OSR2	6.98656e-95	4.53736	0.209	0.01	9.31308e-92
	CD59	1.01228e-258	1.23605	0.657	0.349	1.34937e-255		CDKN1A	4.48524e-198	-1.54635	0.116	0.347	5.97882e-195		CLIC3	5.38698e-187	1.84957	0.609	0.232	7.18084e-184		PTTG1	0	4.64324	0.724	0.091	0		HES1	4.24069e-93	4.63009	0.216	0.013	5.65284e-90		CPXM1	1.25109e-93	5.56525	0.321	0.026	1.66771e-90
	NR4A2	7.64905e-258	0.957407	0.752	0.457	1.01962e-254		FKBP11	3.01784e-197	-1.48882	0.118	0.346	4.02278e-194		TAGAP	4.24067e-170	2.46674	0.462	0.143	5.65281e-167		MCM7	0	3.17184	0.51	0.083	0		TTYH3	2.59055e-90	3.76686	0.29	0.025	3.45321e-87		LUM	2.04543e-81	9.25914	0.754	0.181	2.72656e-78
	COTL1	2.70748e-257	0.731071	0.777	0.489	3.60907e-254		STMN1	1.33729e-192	-2.08673	0.185	0.4	1.78261e-189		LY9	1.21813e-168	4.5977	0.132	0.009	1.62377e-165		KIAA0101	0	4.72793	0.794	0.059	0		CD74	3.39879e-87	3.17384	0.988	0.455	4.53059e-84		TIMP3	3.90568e-77	8.55361	0.507	0.079	5.20627e-74
	C15orf48	1.65007e-251	2.20521	0.397	0.128	2.19954e-248		TYMS	3.83817e-190	-2.88691	0.04	0.214	5.11628e-187		ZBTB16	8.01961e-168	2.52234	0.216	0.03	1.06901e-164		PLK1	0	5.75473	0.343	0.006	0		IFI30	1.16849e-84	4.10192	0.198	0.012	1.5576e-81		DCN	2.06582e-76	9.09709	0.687	0.156	2.75374e-73
	GZMM	1.09826e-249	-1.44292	0.168	0.509	1.46398e-246		C15orf48	6.57829e-190	-1.77432	0.101	0.316	8.76887e-187		CD79B	1.72243e-164	3.55853	0.195	0.025	2.29601e-161		TK1	0	5.52342	0.578	0.025	0		LGMN	2.27547e-80	5.28137	0.525	0.095	3.0332e-77		IGFBP4	2.1498e-74	6.00613	0.313	0.031	2.86568e-71
	LILRB1	1.4174e-244	3.43644	0.229	0.035	1.88939e-241		ARG2	1.44516e-183	-4.87157	0.011	0.152	1.9264e-180		LINC00861	2.71957e-164	4.2509	0.164	0.016	3.62519e-161		CDK1	0	6.19489	0.529	0.014	0		HLA-DRA	4.95653e-79	3.39414	0.957	0.458	6.60705e-76		RBP1	2.10682e-73	7.04664	0.433	0.059	2.80839e-70
	TNFRSF18	4.699e-242	0.912832	0.744	0.453	6.26377e-239		ZNF683	3.32314e-175	1.0007	0.358	0.128	4.42975e-172		CD48	6.46342e-164	1.37837	0.714	0.34	8.61574e-161		RRM2	0	6.84126	0.551	0.014	0		HLA-DRB1	1.72102e-78	4.3851	0.796	0.249	2.29412e-75		IGFBP3	3.32021e-66	4.87172	0.194	0.013	4.42584e-63
	ARHGEF1	6.44611e-241	1.25988	0.694	0.429	8.59267e-238		GZMH	1.54162e-170	1.20649	0.518	0.265	2.05498e-167		PREX1	2.29508e-162	2.6527	0.263	0.048	3.05934e-159		CKS1B	0	3.73707	0.832	0.141	0		HLA-DPA1	4.38025e-78	3.79833	0.895	0.342	5.83887e-75		RAMP1	3.41975e-65	5.51149	0.44	0.067	4.55852e-62
	CCND2	1.99717e-239	1.22691	0.677	0.391	2.66223e-236		IFITM3	4.85643e-170	0.88665	0.568	0.34	6.47361e-167		ITGAX	1.72245e-160	-1.63926	0.133	0.533	2.29602e-157		UBE2C	0	6.9575	0.712	0.029	0		FCGR2A	8.27789e-77	5.44856	0.389	0.052	1.10344e-73		COL1A1	3.19957e-60	3.47207	0.254	0.024	4.26502e-57
	IGFBP7	5.30798e-237	0.855497	0.746	0.434	7.07553e-234		CD59	1.78618e-167	-1.01072	0.334	0.546	2.38098e-164		TRBC1	6.00748e-154	1.68532	0.596	0.25	8.00798e-151		TYMS	0	4.81743	0.769	0.065	0		CST3	2.1783e-75	2.44186	0.963	0.481	2.90368e-72		C10orf10	5.56616e-56	3.48653	0.157	0.01	7.41969e-53
	CDKN1A	3.77886e-236	1.8759	0.422	0.149	5.03722e-233		UBE2C	3.31807e-165	-4.61559	0.019	0.157	4.42299e-162		C1orf21	1.25716e-152	3.95839	0.236	0.041	1.6758e-149		AURKB	0	5.94075	0.539	0.013	0		CD93	1.4339e-74	3.61466	0.241	0.021	1.91139e-71		IFI27	7.39339e-56	3.0216	0.44	0.077	9.85538e-53
	KLRD1	4.76092e-224	-0.881936	0.322	0.621	6.34631e-221		CD27	5.88185e-161	1.84701	0.257	0.074	7.84051e-158		JUNB	3.87438e-151	1.21544	0.787	0.449	5.16454e-148		TUBB	0	3.72599	0.94	0.398	0		FTL	1.91747e-71	3.01128	0.951	0.518	2.55599e-68		CRYAB	1.13033e-51	4.64133	0.261	0.03	1.50673e-48
	DAPK2	3.42774e-214	1.56091	0.478	0.198	4.56918e-211		LILRB1	2.22736e-160	-3.07766	0.023	0.163	2.96907e-157		GSTP1	1.44025e-150	-1.22526	0.21	0.576	1.91985e-147		HMGN2	0	2.2872	0.961	0.468	0		FCGR1A	1.81159e-69	3.95365	0.216	0.018	2.41485e-66		SERPINH1	1.63683e-51	3.41562	0.179	0.014	2.18189e-48
	KLRB1	4.06592e-211	-1.15845	0.276	0.563	5.41988e-208		CCND2	8.68148e-156	-0.909485	0.376	0.573	1.15724e-152		DUSP2	4.77084e-149	1.07521	0.816	0.495	6.35953e-146		KIFC1	0	4.6454	0.478	0.033	0		HLA-DQB1	7.95376e-67	4.56623	0.586	0.136	1.06024e-63		FBLN1	1.47584e-48	5.34739	0.224	0.024	1.9673e-45
	IFITM3	2.09897e-205	-1.14962	0.257	0.539	2.79793e-202		CSF1	1.25575e-151	-1.19113	0.196	0.406	1.67392e-148		KIR2DL3	4.2129e-146	-1.66558	0.118	0.506	5.6158e-143		HIST1H4C	6.22963e-292	4.58641	0.773	0.331	8.3041e-289		VSIG4	3.74583e-64	3.54052	0.383	0.059	4.99319e-61		TMEM45A	1.1486e-44	4.21653	0.149	0.011	1.53109e-41
	ARG2	2.78752e-205	4.1571	0.198	0.031	3.71577e-202		TNFAIP3	1.30435e-151	-0.842521	0.388	0.573	1.7387e-148		ADGRG1	1.16997e-137	4.60903	0.139	0.014	1.55957e-134		H2AFV	2.34086e-282	2.0752	0.864	0.375	3.12036e-279		HSPA1A	4.90838e-64	2.23745	0.815	0.296	6.54287e-61		SELM	1.06098e-38	3.66696	0.403	0.086	1.41429e-35
	CHST2	1.76032e-198	1.97656	0.37	0.132	2.3465e-195		KIAA0101	3.85215e-151	-2.81228	0.047	0.199	5.13491e-148		SPINK2	2.63243e-134	-1.82201	0.087	0.436	3.50902e-131		UBE2S	1.12104e-280	2.49299	0.777	0.266	1.49434e-277		KLF4	4.97261e-60	3.89771	0.395	0.067	6.62849e-57		COL6A2	6.8914e-38	4.62302	0.112	0.008	9.18623e-35
	RPRML	1.93705e-198	5.25585	0.151	0.015	2.58209e-195		ZWINT	1.18387e-147	-3.31964	0.019	0.147	1.5781e-144		LIMD2	8.2482e-134	1.39219	0.676	0.352	1.09949e-130		ATAD2	1.16873e-253	3.38901	0.378	0.055	1.55792e-250		PTAFR	1.77343e-59	3.91165	0.148	0.01	2.36398e-56		VCAN	1.00784e-37	3.48521	0.142	0.012	1.34346e-34
	GZMH	7.73723e-188	-1.51301	0.189	0.479	1.03137e-184		STAT3	1.02218e-142	-1.132	0.282	0.477	1.36256e-139		LTB	9.94556e-129	2.15181	0.397	0.134	1.32574e-125		C12orf75	4.51763e-252	1.56937	0.606	0.145	6.022e-249		IGF1	2.01047e-58	4.11285	0.13	0.008	2.67996e-55		SPON2	1.23697e-36	3.27509	0.209	0.026	1.64888e-33
	C1orf162	6.32166e-187	-1.4515	0.149	0.431	8.42677e-184		HSPB1	4.32361e-141	-0.694543	0.323	0.524	5.76337e-138		SLAMF7	2.14778e-128	3.70564	0.197	0.034	2.86299e-125		DUT	1.70671e-245	2.66191	0.748	0.288	2.27504e-242		HSPA1B	1.37891e-55	1.49391	0.654	0.193	1.83808e-52		TCEAL4	2.78477e-36	4.73908	0.291	0.05	3.7121e-33
	ID3	4.0568e-186	1.18347	0.545	0.281	5.40771e-183		TK1	2.80277e-140	-4.34285	0.015	0.132	3.7361e-137		GYPC	2.3808e-127	1.44332	0.635	0.318	3.17361e-124		PCNA	1.702e-242	2.99358	0.616	0.179	2.26877e-239		HAMP	5.42898e-53	4.17203	0.235	0.028	7.23683e-50		NUPR1	1.68089e-34	4.06383	0.299	0.055	2.24063e-31
	MYO1F	6.16017e-186	-1.24086	0.128	0.412	8.2115e-183		PTTG1	3.55295e-140	-2.55858	0.067	0.228	4.73609e-137		SPOCK2	5.05747e-125	3.81934	0.153	0.02	6.7416e-122		TUBA1C	1.01103e-237	2.64724	0.555	0.133	1.34771e-234		CTSB	1.40876e-52	3.44468	0.778	0.296	1.87787e-49		TIMP1	1.10147e-33	6.56068	0.664	0.259	1.46826e-30
	ZNF683	1.04957e-184	-1.77441	0.061	0.322	1.39907e-181		BIRC5	2.71855e-139	-3.22518	0.017	0.136	3.62383e-136		RGCC	4.97268e-115	1.9204	0.681	0.395	6.62859e-112		HELLS	3.41359e-213	3.10611	0.37	0.064	4.55031e-210		SAT1	3.42731e-52	2.38709	0.901	0.499	4.56861e-49		HSPB1	5.00123e-31	2.53932	0.813	0.41	6.66664e-28
	IFITM1	1.79941e-184	-0.79578	0.329	0.581	2.39861e-181		CHST2	2.76615e-138	-1.48196	0.111	0.294	3.68727e-135		IFNG	6.8044e-112	3.01784	0.224	0.049	9.07027e-109		KPNA2	7.02935e-207	2.25248	0.694	0.238	9.37013e-204		HLA-DPB1	1.07202e-51	2.91319	0.809	0.327	1.429e-48		TPM1	9.08139e-27	2.15974	0.381	0.104	1.21055e-23
	ISG20	2.69329e-182	-1.31193	0.188	0.475	3.59016e-179		RPRML	8.04593e-135	-5.02543	0.005	0.105	1.07252e-131		GLIPR1	5.55973e-106	2.00488	0.342	0.115	7.41112e-103		ARHGAP11B	1.00482e-201	2.45826	0.274	0.036	1.33942e-198		EPHX1	4.78283e-51	3.63212	0.123	0.008	6.37551e-48		CD74	3.54527e-26	-1.49904	0.097	0.467	4.72584e-23
	ADAM8	1.84228e-175	1.71498	0.476	0.223	2.45576e-172		NUSAP1	1.57909e-134	-4.2394	0.017	0.133	2.10492e-131		FNBP1	9.00877e-106	1.34472	0.557	0.273	1.20087e-102		NUCB2	4.10096e-188	1.65898	0.836	0.493	5.46658e-185		PLTP	6.86949e-50	5.36127	0.389	0.077	9.15702e-47		BASP1	4.23481e-26	4.0885	0.127	0.014	5.64501e-23
	DMKN	6.81806e-170	4.34191	0.171	0.028	9.08848e-167		SYNGR1	2.69647e-134	-1.0941	0.338	0.506	3.59439e-131		MATK	2.24346e-104	1.00224	0.753	0.452	2.99054e-101		GAPDH	2.43162e-184	1.03659	0.882	0.465	3.24135e-181		CCL2	5.54957e-46	6.09064	0.37	0.077	7.39757e-43		PRSS23	1.16793e-25	3.75231	0.112	0.011	1.55685e-22
	CCL5	7.67811e-168	-1.43078	0.223	0.485	1.02349e-164		CD160	8.01403e-134	-4.32441	0.013	0.123	1.06827e-130		FRMD4B	2.98613e-101	3.80668	0.191	0.04	3.98052e-98		CKS2	8.13821e-183	1.60441	0.8	0.368	1.08482e-179		CEBPB	4.29798e-45	2.70945	0.623	0.201	5.72921e-42		IGF2	8.16684e-24	4.51583	0.172	0.027	1.08864e-20
	LAMA4	3.36232e-166	4.99541	0.138	0.016	4.48198e-163		ARHGEF1	9.3302e-132	-0.873196	0.426	0.586	1.24372e-128		CD59	5.75911e-99	-1.53204	0.132	0.46	7.67689e-96		MCM5	5.49841e-169	2.06426	0.44	0.109	7.32938e-166		GRN	4.55937e-44	2.63501	0.63	0.211	6.07764e-41		S100A13	4.23775e-23	3.36191	0.313	0.082	5.64893e-20
	ISG15	2.27755e-162	-1.04552	0.318	0.558	3.03597e-159		C1QA	9.03821e-131	-1.01167	0.303	0.497	1.20479e-127		PRR7	1.72759e-98	3.41032	0.161	0.029	2.30288e-95		DNMT1	4.44339e-146	1.24829	0.565	0.178	5.92304e-143		ZFP36L1	2.14161e-42	2.42606	0.772	0.351	2.85477e-39		HLA-DRA	3.78333e-22	-1.73523	0.075	0.469	5.04318e-19
	CD7	7.54488e-160	-0.655613	0.421	0.647	1.00573e-156		GZMM	1.25466e-130	0.71274	0.526	0.291	1.67246e-127		ISG20	1.24987e-96	1.29962	0.657	0.373	1.66608e-93		TUBB4B	2.70815e-144	1.69645	0.729	0.353	3.60996e-141		GPR34	2.66813e-36	2.70227	0.414	0.106	3.55661e-33		ZFP36L2	9.00123e-22	-1.07199	0.261	0.551	1.19986e-18
	ACY3	1.21688e-158	1.5019	0.365	0.146	1.62211e-155		ATP1B3	5.25869e-130	-1.11566	0.263	0.459	7.00984e-127		ZFP36	3.79699e-96	0.810139	0.772	0.523	5.06139e-93		MCM3	7.6089e-142	1.77198	0.389	0.098	1.01427e-138		CTSL	4.47276e-36	1.93508	0.383	0.094	5.96219e-33		IGFBP7	2.24285e-20	1.37609	0.761	0.514	2.98972e-17
	CD2	1.53219e-142	-0.880155	0.301	0.564	2.04241e-139		LAMA4	2.42286e-129	-5.12748	0.005	0.1	3.22968e-126		CCNH	9.67778e-93	1.74962	0.511	0.258	1.29005e-89		HIST2H2AC	4.22226e-139	2.63984	0.29	0.057	5.62828e-136		NEAT1	6.02914e-34	1.33608	0.864	0.514	8.03684e-31		SPP1	1.08509e-18	-2.3779	0.067	0.429	1.44642e-15
	SCX	1.63238e-141	2.45095	0.228	0.066	2.17596e-138		TOP2A	1.84757e-127	-5.44923	0.01	0.111	2.46281e-124		BCL2	1.82611e-92	2.40741	0.276	0.085	2.4342e-89		BTG1	3.26023e-137	-1.3532	0.184	0.551	4.34589e-134		IGFBP4	3.13054e-33	1.725	0.204	0.031	4.17302e-30		MFGE8	8.94578e-18	2.41153	0.269	0.076	1.19247e-14
	TSC22D3	4.28322e-140	-0.74646	0.351	0.585	5.70953e-137		AHNAK	3.43075e-127	1.25704	0.296	0.124	4.57319e-124		AOAH	1.61358e-90	1.39583	0.453	0.202	2.15091e-87		ARL6IP1	7.72241e-132	2.53534	0.705	0.361	1.0294e-128		FCGR3A	1.57173e-32	1.81273	0.352	0.085	2.09511e-29		LGALS3	7.7165e-17	4.13067	0.358	0.125	1.02861e-13
	FTL	1.4759e-135	0.270801	0.705	0.459	1.96737e-132		IFI44L	3.5197e-127	0.708617	0.562	0.336	4.69176e-124		COX6A2	1.67646e-90	-1.75868	0.052	0.352	2.23473e-87		RAD21	2.09778e-127	1.38154	0.598	0.219	2.79634e-124		COLEC12	3.95015e-31	2.72051	0.148	0.019	5.26555e-28		IFITM3	9.6799e-17	1.0324	0.769	0.46	1.29033e-13
	EGLN3	5.76529e-129	2.91364	0.154	0.031	7.68513e-126		PRDM1	9.68522e-126	-1.71432	0.078	0.236	1.29104e-122		LINC00996	2.00425e-89	-1.1941	0.191	0.491	2.67167e-86		PIF1	2.95247e-126	2.71666	0.153	0.017	3.93565e-123		VMO1	5.45928e-31	3.47098	0.154	0.02	7.27722e-28		COL6A1	1.03362e-16	2.36175	0.172	0.036	1.37781e-13
	GAPDHS	6.01306e-127	3.28716	0.147	0.029	8.01541e-124		RNASE1	2.5507e-125	-1.2316	0.288	0.482	3.40008e-122		SLC44A1	3.64753e-88	-1.46693	0.127	0.434	4.86216e-85		HIST1H1D	4.83717e-113	1.83503	0.217	0.04	6.44794e-110		KLF2	6.41005e-31	2.08871	0.42	0.12	8.54459e-28		RNASE1	1.77271e-16	-2.07801	0.045	0.38	2.36303e-13
	CD27	4.66868e-125	-1.96564	0.037	0.222	6.22335e-122		CYBA	3.49815e-125	-0.687256	0.386	0.558	4.66303e-122		GZMM	8.31416e-88	0.958653	0.669	0.394	1.10828e-84		ACTG1	3.862e-110	0.935535	0.798	0.53	5.14805e-107		JUN	1.84949e-30	1.22741	0.778	0.44	2.46538e-27		C1QA	5.12881e-16	-1.73259	0.052	0.396	6.8367e-13
	HAVCR2	2.16206e-123	0.972856	0.558	0.336	2.88203e-120		TNFRSF4	5.03973e-124	0.902974	0.493	0.289	6.71797e-121		KIR2DL1	1.65129e-87	-1.36105	0.134	0.441	2.20117e-84		H1FX	2.54628e-109	1.10694	0.538	0.201	3.39419e-106		NINJ1	3.09097e-29	1.97605	0.438	0.135	4.12026e-26		CCL3	3.84513e-15	-0.815385	0.239	0.457	5.12555e-12
	NEAT1	7.41244e-122	0.827504	0.666	0.465	9.88078e-119		CENPM	5.35479e-123	-3.44741	0.02	0.131	7.13794e-120		SPTSSB	3.78076e-87	-1.77859	0.04	0.333	5.03975e-84		LTC4S	2.70399e-107	1.50027	0.393	0.12	3.60442e-104		BASP1	4.43993e-29	2.38652	0.123	0.014	5.91843e-26		CST3	1.46247e-14	2.59293	0.784	0.485	1.94947e-11
	FKBP11	9.74379e-115	1.17024	0.363	0.172	1.29885e-111		AURKB	9.91573e-120	-3.19482	0.01	0.107	1.32177e-116		ARL4A	1.88993e-86	1.85534	0.392	0.163	2.51927e-83		HIST1H2BH	4.13349e-105	2.73684	0.123	0.013	5.50994e-102		CYBA	4.0764e-28	1.17506	0.84	0.46	5.43384e-25		FTL	4.14089e-13	-0.913324	0.246	0.527	5.51981e-10
	SRGAP3	3.9297e-114	1.26634	0.47	0.26	5.23829e-111		FCRL6	5.31238e-119	1.27758	0.228	0.074	7.08141e-116		ZEB2	1.95939e-85	1.96059	0.367	0.149	2.61186e-82		TSC22D3	3.82839e-99	-1.18028	0.223	0.548	5.10324e-96		CCL3L3	1.19511e-26	1.63522	0.679	0.329	1.59308e-23		ULK4	5.90087e-13	3.05116	0.134	0.029	7.86586e-10
	ZFP36L2	5.97154e-114	-0.598643	0.403	0.6	7.96006e-111		CD74	1.39934e-118	-0.7068	0.374	0.568	1.86531e-115		PYHIN1	2.4519e-84	1.62814	0.42	0.188	3.26838e-81		ZFP36	4.29932e-94	-1.0422	0.252	0.571	5.731e-91		FRMD4B	1.92455e-26	0.844927	0.241	0.051	2.56542e-23		HLA-DPA1	2.5079e-12	-1.77442	0.067	0.353	3.34303e-09
	LCK	1.84713e-113	-1.94029	0.04	0.214	2.46222e-110		CDK1	5.23796e-118	-4.24833	0.01	0.106	6.9822e-115		ID2	1.47422e-78	-0.843641	0.307	0.561	1.96513e-75		EIF5A	9.56627e-93	0.973534	0.674	0.42	1.27518e-89		GPR183	6.35603e-25	2.00357	0.469	0.173	8.47259e-22		C1QB	3.60156e-12	-1.79129	0.06	0.347	4.80088e-09
	IER5	5.0316e-113	1.23269	0.428	0.226	6.70712e-110		RRM2	3.48591e-114	-4.59307	0.012	0.108	4.64671e-111		SYNGR1	1.26513e-76	-1.32372	0.159	0.44	1.68641e-73		HES6	5.99424e-90	1.20709	0.321	0.095	7.99032e-87		CXCL8	6.85289e-23	2.862	0.648	0.338	9.1349e-20		MYC	3.6594e-12	-1.44514	0.254	0.082	4.87799e-09
	CDHR1	3.3725e-112	-0.876078	0.145	0.352	4.49555e-109		MKI67	3.28168e-113	-3.73957	0.032	0.148	4.37449e-110		LYST	6.72425e-76	2.9442	0.261	0.088	8.96343e-73		CMC1	8.07051e-90	-1.04337	0.241	0.566	1.0758e-86		GPNMB	1.13492e-21	4.59917	0.247	0.063	1.51285e-18		TSC22D3	3.99753e-12	-0.723278	0.291	0.525	5.32871e-09
	LIM2	6.11146e-112	1.41999	0.293	0.121	8.14658e-109		EIF5A	8.38264e-113	-0.72904	0.369	0.523	1.11741e-109		PMAIP1	7.81239e-75	2.42495	0.44	0.222	1.04139e-71		ZFP36L2	1.41059e-85	-0.981171	0.269	0.571	1.88032e-82		PTPRJ	4.93709e-20	2.78763	0.185	0.04	6.58115e-17		DUSP2	2.05922e-11	-0.828479	0.291	0.527	2.74493e-08
	PRDM1	7.34075e-112	1.90288	0.27	0.107	9.78522e-109		MYO1F	1.08467e-112	0.829288	0.424	0.233	1.44587e-109		ZNF331	9.42473e-75	0.970863	0.673	0.419	1.25632e-71		COTL1	1.18708e-83	0.682209	0.799	0.545	1.58238e-80		KLF6	5.40885e-20	0.84281	0.765	0.467	7.21e-17		TUBA1A	7.84202e-11	0.558618	0.507	0.264	1.04534e-07
	SERPINB9	2.60947e-109	1.73832	0.299	0.128	3.47843e-106		ISG15	1.18945e-111	0.487929	0.579	0.394	1.58553e-108		JUN	1.84584e-73	1.03199	0.671	0.423	2.4605e-70		JUNB	3.69218e-83	-1.27912	0.172	0.505	4.92168e-80		CD83	1.26163e-19	1.24862	0.438	0.17	1.68175e-16		PDLIM1	3.79453e-10	0.769692	0.44	0.222	5.05811e-07
	KIR2DL3	4.69719e-109	0.772013	0.608	0.422	6.26136e-106		IER5	3.66423e-111	-0.995525	0.194	0.382	4.88442e-108		IKZF3	2.41661e-71	1.88015	0.325	0.135	3.22135e-68		GSTP1	1.10538e-80	0.670349	0.788	0.523	1.47347e-77		HSPB1	1.8375e-19	1.83671	0.667	0.411	2.44939e-16		C1QC	5.28263e-09	-2.26859	0.03	0.253	7.04174e-06
	CERCAM	3.33672e-106	5.48108	0.1	0.015	4.44785e-103		IFITM1	1.01257e-110	0.527957	0.595	0.419	1.34976e-107		KLRC2	2.58215e-70	-1.0812	0.171	0.436	3.44201e-67		FDXR	3.8542e-74	1.54857	0.254	0.072	5.13765e-71		EGR1	3.46921e-19	0.828149	0.667	0.342	4.62446e-16		HLA-DPB1	9.56389e-09	-1.33805	0.097	0.336	1.27487e-05
	SLC2A1	7.81673e-105	1.93123	0.286	0.12	1.04197e-101		SELL	1.38343e-110	2.42267	0.165	0.04	1.84411e-107		CD52	6.02291e-70	-0.480114	0.293	0.547	8.02854e-67		SNRNP25	8.8787e-74	0.745297	0.616	0.358	1.18353e-70		LGALS3BP	2.47693e-18	2.06424	0.185	0.042	3.30175e-15		AIF1	9.81868e-09	-1.97746	0.03	0.242	1.30883e-05
	EIF3B	1.24308e-104	1.43518	0.443	0.246	1.65703e-101		TPX2	1.74231e-109	-4.249	0.012	0.106	2.3225e-106		TNFRSF18	4.27832e-69	-0.784056	0.296	0.553	5.703e-66		ARHGAP33	3.02779e-68	0.930737	0.117	0.019	4.03605e-65		RPPH1	2.9996e-18	2.36741	0.167	0.036	3.99847e-15		ADGRE5	1.78974e-08	-0.91796	0.291	0.528	2.38573e-05
	FOSL2	5.72602e-104	1.03419	0.602	0.44	7.63279e-101		GNG2	3.85112e-107	-1.38857	0.022	0.124	5.13354e-104		PIK3IP1	2.71759e-68	1.91331	0.276	0.102	3.62255e-65		IGFBP7	1.57698e-63	0.704743	0.729	0.499	2.10211e-60		SERPING1	3.17227e-18	1.06798	0.148	0.029	4.22864e-15		DUSP1	1.87806e-08	-0.552356	0.284	0.489	2.50345e-05
	HSPB1	1.36696e-101	0.459091	0.564	0.361	1.82216e-98		ID3	2.27914e-106	-0.744689	0.271	0.446	3.03809e-103		TOX	4.96118e-68	1.52114	0.287	0.111	6.61326e-65		PTMS	1.85752e-60	0.957901	0.474	0.218	2.47607e-57		POU2F2	8.93777e-18	1.88226	0.105	0.016	1.19141e-14		HLA-DRB1	4.2455e-08	-1.58974	0.045	0.259	5.65925e-05
	TXNIP	4.41815e-101	-1.19186	0.197	0.392	5.8894e-98		DUSP1	1.84347e-104	0.32759	0.577	0.379	2.45735e-101		UBE2F	3.3812e-66	-1.41005	0.202	0.453	4.50714e-63		CRIP1	1.05384e-57	0.897826	0.691	0.491	1.40477e-54		CEBPD	2.27485e-17	0.854126	0.648	0.333	3.03238e-14		CXCL8	4.47046e-08	-1.26	0.119	0.345	5.95913e-05
	ACOXL	6.20072e-97	1.91259	0.156	0.043	8.26556e-94		TUBB	3.81675e-104	-1.77162	0.377	0.515	5.08772e-101		BIN1	9.37357e-66	1.6524	0.36	0.164	1.2495e-62		TNFRSF18	1.44495e-56	-0.869496	0.295	0.55	1.92612e-53		TNFRSF1A	3.25813e-17	0.7207	0.247	0.07	4.34308e-14		CXCR4	7.67216e-08	-1.18192	0.164	0.352	0.00010227
	CD52	1.74831e-96	0.493807	0.66	0.475	2.33049e-93		ADAM8	6.98435e-103	-1.26677	0.209	0.385	9.31013e-100		BEX2	5.46325e-65	2.18576	0.133	0.029	7.28251e-62		HIST1H1E	7.33066e-55	-1.48104	0.208	0.062	9.77177e-52		SOD2	6.89324e-17	2.75013	0.494	0.229	9.1887e-14		S100A6	8.35984e-08	1.55142	0.694	0.532	0.000111437
	CD3D	2.09836e-96	1.846	0.276	0.123	2.79711e-93		CKS1B	3.00338e-102	-1.73334	0.126	0.277	4.0035e-99		NUCB2	2.70716e-64	-0.968625	0.303	0.541	3.60864e-61		KLRD1	8.41078e-53	-0.851284	0.327	0.56	1.12116e-49		APOC1	1.01273e-16	5.40443	0.395	0.16	1.34997e-13		FOS	1.47249e-07	-0.678236	0.328	0.517	0.000196283
	GYPC	1.06788e-94	-1.11242	0.206	0.397	1.42348e-91		C12orf75	3.95033e-102	-1.41313	0.111	0.265	5.26579e-99		FCMR	7.35311e-64	2.6152	0.178	0.05	9.80169e-61		KLRB1	2.73639e-50	-0.985995	0.248	0.507	3.64761e-47		TSPAN33	1.50737e-16	1.87406	0.111	0.019	2.00932e-13		SOCS3	1.88884e-07	1.04846	0.306	0.15	0.000251782
	BTG1	1.45378e-94	-0.703069	0.393	0.569	1.93789e-91		ACY3	1.03235e-101	-1.13896	0.13	0.292	1.37613e-98		GAPDH	7.95763e-64	-0.950784	0.303	0.516	1.06075e-60		DUSP1	1.01225e-49	-0.941359	0.254	0.506	1.34932e-46		PHACTR1	4.32298e-16	3.23467	0.154	0.035	5.76253e-13		MAFF	2.5245e-07	-0.627014	0.291	0.511	0.000336515
	TNFSF14	8.71937e-94	-1.81227	0.041	0.194	1.16229e-90		C1QB	1.53333e-101	-1.08978	0.262	0.441	2.04392e-98		WIPF3	8.98743e-64	3.37614	0.118	0.024	1.19802e-60		AREG	4.68876e-47	-0.910161	0.308	0.529	6.25011e-44		RGS2	5.61416e-16	1.15398	0.5	0.23	7.48368e-13		FOSB	2.71388e-07	-0.889305	0.291	0.497	0.00036176
	SEMA4D	1.37817e-93	1.03749	0.504	0.315	1.83709e-90		HLA-DRA	4.15695e-99	-0.762777	0.402	0.54	5.54122e-96		HSP90AA1	1.26473e-63	0.92032	0.711	0.504	1.68588e-60		CD59	5.89656e-47	0.476812	0.634	0.413	7.86012e-44		IER5	7.45674e-16	1.2739	0.543	0.276	9.93983e-13		IGFBP1	3.34836e-07	6.53317	0.433	0.283	0.000446336
	SELL	6.37774e-92	-2.99251	0.012	0.142	8.50153e-89		DAPK2	5.71563e-98	-1.01328	0.192	0.367	7.61894e-95		NFKBIA	3.04768e-63	1.04523	0.683	0.49	4.06256e-60		ITM2A	2.01285e-46	0.54301	0.67	0.486	2.68313e-43		PLAU	9.73722e-16	0.843086	0.278	0.091	1.29797e-12		PLPP1	3.65261e-07	0.986443	0.336	0.175	0.000486894
	AHNAK	1.04046e-90	-1.29863	0.094	0.261	1.38693e-87		CD83	3.63121e-96	-1.44505	0.106	0.254	4.8404e-93		MT2A	6.40709e-62	1.31549	0.554	0.339	8.54065e-59		CD7	2.91954e-42	-0.597636	0.392	0.604	3.89174e-39		FCGBP	9.89605e-16	1.81861	0.148	0.033	1.31914e-12		ARID5B	5.41128e-07	0.276296	0.142	0.048	0.000721324
	MDM2	1.30435e-90	1.65769	0.31	0.149	1.7387e-87		CCL3L3	3.88332e-96	-0.542775	0.253	0.431	5.17646e-93		KIR2DL4	3.31169e-60	-0.845906	0.235	0.494	4.41449e-57		CCL5	1.89198e-41	-1.23085	0.185	0.435	2.52201e-38		CCL4L2	2.33034e-15	0.455662	0.654	0.408	3.10634e-12		CD14	6.41761e-07	-1.95131	0.03	0.206	0.000855468
	FCRL6	5.02695e-87	-1.54929	0.048	0.197	6.70093e-84		CDKN3	1.88379e-95	-2.63761	0.015	0.101	2.51109e-92		YPEL5	4.42679e-60	0.904259	0.698	0.471	5.90091e-57		FLNA	2.91113e-41	0.431567	0.538	0.275	3.88054e-38		TCEAL4	4.37482e-15	-0.331108	0.191	0.051	5.83164e-12		LGALS3BP	1.22949e-06	5.18726	0.127	0.043	0.00163891
	CREM	9.48464e-86	0.535341	0.58	0.401	1.2643e-82		SH2D1A	4.16675e-95	-3.44873	0.028	0.127	5.55428e-92		TMEM2	1.20408e-58	0.99633	0.443	0.239	1.60504e-55		TMEM107	6.11311e-41	-1.05145	0.288	0.117	8.14878e-38		NUPR1	1.43062e-14	4.55047	0.198	0.056	1.90702e-11		CCL3L3	2.59773e-06	-0.921857	0.149	0.336	0.00346277
	HMGB2	5.85536e-85	-1.35893	0.319	0.514	7.80519e-82		ID2	7.5801e-95	0.493355	0.613	0.451	1.01043e-91		TUBA1A	1.75965e-58	1.58406	0.452	0.248	2.34562e-55		S1PR4	1.15505e-40	1.71846	0.329	0.142	1.53968e-37		RHOB	7.25222e-13	0.648681	0.673	0.443	9.6672e-10		TNFAIP3	2.72176e-06	-0.891257	0.291	0.475	0.00362811
	S100A10	2.36651e-81	-0.880236	0.31	0.496	3.15456e-78		IGFBP7	2.15381e-94	-0.714749	0.444	0.602	2.87103e-91		RUNX3	2.03241e-58	-0.937061	0.321	0.547	2.70921e-55		ITGAE	2.60094e-40	0.736041	0.369	0.164	3.46705e-37		SOCS3	8.10164e-13	0.873316	0.358	0.149	1.07995e-09		TSPAN3	4.69275e-06	-0.822179	0.149	0.056	0.00625543
	PRR34-AS1	3.39874e-81	-1.79876	0.03	0.16	4.53051e-78		DMKN	2.09165e-92	-3.52568	0.023	0.117	2.78817e-89		PTPN22	3.06856e-58	1.19331	0.364	0.174	4.09039e-55		LGALS1	9.53731e-40	0.851739	0.66	0.521	1.27132e-36		PTMS	1.37297e-12	0.766028	0.469	0.234	1.83017e-09		PMAIP1	5.7729e-06	-1.73011	0.075	0.243	0.00769527
	HIC1	9.84591e-81	2.64923	0.118	0.03	1.31246e-77		CD48	1.08818e-91	0.503291	0.462	0.268	1.45055e-88		PPP1R15A	2.49588e-57	1.12442	0.701	0.491	3.32701e-54		GADD45A	2.63578e-39	0.252357	0.502	0.263	3.51349e-36		GADD45B	1.40028e-12	0.638453	0.735	0.496	1.86657e-09		CD69	5.94051e-06	-0.760211	0.351	0.475	0.00791871
	APBA2	1.15934e-80	-0.626784	0.066	0.216	1.54539e-77		CENPF	4.95914e-90	-4.25844	0.038	0.14	6.61053e-87		IL27RA	2.58617e-56	2.05581	0.248	0.095	3.44737e-53		KRT81	2.63565e-38	-0.961849	0.244	0.512	3.51332e-35		LILRB1	2.73273e-11	-0.267319	0.235	0.085	3.64273e-08		MARCKS	6.17621e-06	2.46329	0.134	0.048	0.00823289
	PIM2	2.69882e-80	1.02879	0.389	0.223	3.59753e-77		CLIC3	5.97497e-89	-1.09796	0.197	0.348	7.96463e-86		TBX21	9.3007e-54	2.80438	0.142	0.038	1.23978e-50		IFI44L	4.73224e-38	-1.00715	0.236	0.477	6.30807e-35		DUSP6	4.31869e-11	2.65169	0.352	0.161	5.75681e-08
	PLPP1	3.55779e-80	1.52598	0.286	0.138	4.74253e-77		APBA2	2.36588e-88	0.759162	0.238	0.103	3.15371e-85		NFKBIZ	2.81287e-53	2.07256	0.396	0.215	3.74956e-50		MAFF	6.82556e-38	-1.0155	0.269	0.529	9.09847e-35		APOE	5.92268e-11	4.02314	0.463	0.271	7.89493e-08
	CTNNB1	3.70894e-80	0.975387	0.541	0.378	4.94402e-77		H2AFZ	5.37093e-88	-1.04112	0.45	0.58	7.15945e-85		KLRF1	4.05057e-53	1.19238	0.457	0.262	5.39941e-50		KRT86	1.40437e-37	-1.08117	0.255	0.506	1.87203e-34		SPP1	7.99352e-11	5.33738	0.617	0.423	1.06554e-07
	TLE1	5.00412e-80	1.24804	0.183	0.066	6.6705e-77		PTMS	8.40311e-88	-1.05896	0.165	0.324	1.12013e-84		GOLIM4	6.17271e-53	-1.43786	0.139	0.361	8.22822e-50		DUSP2	5.58081e-36	-0.745692	0.341	0.54	7.43921e-33		ATF3	8.40282e-11	-0.954313	0.222	0.079	1.1201e-07
	LGALS1	3.51031e-79	0.288858	0.666	0.484	4.67924e-76		FTL	2.20756e-87	-0.500617	0.448	0.614	2.94268e-84		CCL3	2.01487e-52	0.687758	0.642	0.436	2.68583e-49		HSP90AA1	7.7475e-36	0.594879	0.679	0.509	1.03274e-32		CFD	9.4513e-11	1.08007	0.241	0.093	1.25986e-07
	TAGAP	1.95273e-78	-1.77437	0.066	0.209	2.60299e-75		NR4A2	3.46321e-87	-0.555864	0.467	0.616	4.61646e-84		RNF166	2.12429e-52	2.61873	0.265	0.111	2.83168e-49		FTL	2.00784e-34	-0.645727	0.336	0.54	2.67646e-31		RP11-758H9.2	3.15465e-10	2.48497	0.117	0.03	4.20514e-07
	RUNX3	7.96096e-78	0.779593	0.636	0.487	1.0612e-74		SEPP1	5.05917e-87	-2.41862	0.133	0.283	6.74387e-84		SERTAD1	4.81121e-52	1.2633	0.53	0.338	6.41334e-49		LDLR	4.15817e-34	1.86363	0.206	0.079	5.54284e-31		S100A9	3.41226e-10	1.64577	0.302	0.135	4.54854e-07
	TNFAIP3	8.47088e-78	0.639546	0.587	0.431	1.12917e-74		COX6A2	1.29933e-86	0.939654	0.398	0.239	1.732e-83		CD2	7.86371e-52	-0.6743	0.29	0.514	1.04823e-48		CCDC14	4.98036e-34	-0.453177	0.26	0.11	6.63882e-31		KLRD1	8.99167e-10	-0.732803	0.296	0.545	1.19859e-06
	ATP1B3	2.57859e-75	1.18342	0.475	0.308	3.43726e-72		ITM2C	4.36912e-86	-3.56796	0.056	0.164	5.82404e-83		ZC3H12A	1.32482e-50	2.37062	0.296	0.138	1.76599e-47		GSE1	5.88714e-33	-0.290216	0.29	0.127	7.84755e-30		XCL1	1.0365e-09	-0.693408	0.327	0.542	1.38165e-06
	PIK3R6	1.99669e-72	1.33012	0.313	0.165	2.66159e-69		HES6	1.46558e-85	-2.19109	0.06	0.175	1.95362e-82		ITGB2	2.48567e-50	0.493164	0.694	0.455	3.3134e-47		N4BP2L2	1.867e-32	-1.08444	0.254	0.5	2.48871e-29		TCF4	1.46574e-09	0.327297	0.154	0.048	1.95383e-06
	BIN1	1.26959e-70	-1.12439	0.077	0.219	1.69236e-67		TMEM173	2.99547e-85	1.37172	0.216	0.09	3.99296e-82		TNFAIP3	4.29882e-50	0.807438	0.655	0.455	5.73032e-47		ACY3	1.0958e-31	0.397722	0.376	0.189	1.4607e-28		SERPINA1	1.65245e-09	0.998994	0.111	0.029	2.20271e-06
	RAMP1	1.76106e-66	1.35262	0.138	0.047	2.34749e-63		TUBA1B	3.61262e-83	-1.49967	0.409	0.544	4.81562e-80		C10orf54	1.50231e-49	0.999203	0.36	0.18	2.00258e-46		PDLIM1	1.56464e-30	0.402449	0.404	0.21	2.08567e-27		DNAJB1	4.77528e-09	0.469212	0.574	0.347	6.36545e-06
	PRF1	5.69808e-66	0.636819	0.63	0.498	7.59554e-63		SLC2A1	5.34115e-83	-1.4738	0.102	0.238	7.11975e-80		CDKN1B	1.58371e-49	2.23795	0.248	0.103	2.11108e-46		NR4A2	1.5784e-30	-0.635638	0.366	0.55	2.10401e-27		XCL2	5.86622e-09	-0.699643	0.352	0.522	7.81968e-06
	ZFP36	2.08103e-65	-0.434227	0.428	0.588	2.77402e-62		EGLN3	2.31882e-82	-2.16736	0.024	0.111	3.09099e-79		IL16	2.63938e-49	1.42203	0.393	0.214	3.5183e-46		CD69	2.43581e-30	-0.8452	0.282	0.49	3.24694e-27		ARRDC3	1.80464e-08	0.328121	0.265	0.117	2.40558e-05
	SPP1	7.00108e-65	-0.389121	0.555	0.379	9.33244e-62		SERPINB9	6.00183e-82	-1.21391	0.11	0.248	8.00043e-79		SNRNP25	3.78593e-49	-1.11066	0.184	0.397	5.04665e-46		ACP5	3.15409e-30	-1.30483	0.198	0.396	4.2044e-27		HERC1	2.07851e-08	0.684919	0.42	0.233	2.77066e-05
	IGFBP1	7.03657e-64	-2.028	0.175	0.325	9.37974e-61		CREM	1.51531e-81	-0.470917	0.385	0.524	2.0199e-78		ENTPD1	3.67074e-48	-1.86231	0.045	0.236	4.8931e-45		SLC2A3	2.5075e-29	-0.938164	0.293	0.527	3.34249e-26		BIN1	3.34739e-08	0.960726	0.358	0.179	4.46207e-05
	MT2A	5.23079e-62	-1.52913	0.244	0.399	6.97265e-59		PMAIP1	5.91611e-81	-0.933833	0.171	0.325	7.88617e-78		TXNIP	1.53403e-47	1.02098	0.519	0.322	2.04486e-44		TXNIP	2.6307e-29	-1.47768	0.157	0.356	3.50672e-26		DUSP1	3.42941e-08	0.262288	0.698	0.483	4.57141e-05
	CXCR4	3.0407e-59	-1.68068	0.243	0.389	4.05325e-56		GAPDHS	2.15031e-78	-3.68187	0.023	0.105	2.86636e-75		DUSP4	2.32982e-47	1.73665	0.37	0.197	3.10564e-44		IER2	3.35566e-29	-0.682	0.369	0.541	4.47309e-26		HSPA6	5.5537e-08	1.68522	0.167	0.063	7.40308e-05
	ARL4A	3.1441e-59	-1.52143	0.092	0.217	4.19108e-56		MCM7	4.38434e-78	-2.60148	0.065	0.176	5.84433e-75		PDE4B	7.51081e-47	1.33743	0.288	0.132	1.00119e-43		PRSS57	8.10369e-29	-0.363023	0.165	0.064	1.08022e-25		METRNL	5.6548e-08	0.662819	0.432	0.235	7.53785e-05
	EIF5A	4.73821e-59	0.550605	0.532	0.406	6.31603e-56		HAVCR2	7.44045e-78	-0.61943	0.326	0.476	9.91812e-75		RORA	8.25865e-47	1.66049	0.379	0.21	1.10088e-43		ID2	8.69711e-29	-0.62234	0.396	0.551	1.15932e-25		ZEB2	8.37826e-08	0.71473	0.327	0.167	0.000111682
	IRF2BPL	5.2338e-59	1.05913	0.302	0.169	6.97665e-56		KIFC1	9.99483e-77	-2.30818	0.028	0.114	1.33231e-73		CSF1	9.36039e-47	-1.4067	0.103	0.311	1.24774e-43		CD83	3.37057e-28	-0.963715	0.328	0.16	4.49297e-25		PTCH2	1.05498e-07	-0.712011	0.105	0.031	0.000140629
	TUBA1A	1.75e-58	-1.22252	0.165	0.303	2.33276e-55		CTSW	2.25525e-76	-0.483925	0.472	0.62	3.00625e-73		RGS2	9.5849e-45	1.45041	0.392	0.218	1.27767e-41		AIF1	6.50971e-28	0.273449	0.421	0.225	8.67744e-25		KLRB1	1.13128e-07	-0.641869	0.265	0.49	0.0001508
	MX1	6.48174e-58	-0.804308	0.219	0.369	8.64016e-55		CTSA	5.08665e-76	0.499942	0.575	0.389	6.7805e-73		ACY3	1.15954e-44	-1.83631	0.039	0.22	1.54567e-41		SLC5A3	9.64999e-27	-0.982033	0.212	0.091	1.28634e-23		IFIT1	1.41535e-07	3.443	0.13	0.044	0.000188666
	KLF6	6.62012e-58	-0.724491	0.372	0.507	8.82462e-55		PIM2	6.75534e-76	-0.901929	0.198	0.348	9.00487e-73		NFE2L2	1.51079e-44	1.1931	0.462	0.286	2.01388e-41		GBP1	3.54615e-26	-1.06414	0.207	0.088	4.72702e-23		RP11-1143G9.4	2.20052e-07	0.655609	0.13	0.044	0.000293329
	TMEM173	1.03086e-57	-1.19329	0.07	0.19	1.37414e-54		SCX	3.65718e-75	-1.57241	0.061	0.166	4.87502e-72		MID1IP1	2.11703e-44	2.80432	0.1	0.024	2.822e-41		HNRNPH1	4.18326e-26	0.385773	0.561	0.454	5.57629e-23		TNF	4.78787e-07	-0.549153	0.346	0.178	0.000638223
	KLRF1	1.57369e-57	-1.2482	0.18	0.316	2.09773e-54		GZMB	3.90665e-75	0.356417	0.633	0.493	5.20756e-72		RP11-51J9.5	1.1604e-43	1.65212	0.271	0.126	1.54682e-40		INSIG1	2.41838e-25	-0.400491	0.34	0.171	3.22371e-22		PRF1	5.36224e-07	-0.741615	0.377	0.535	0.000714787
	C16orf54	1.42512e-56	-1.75933	0.033	0.133	1.89968e-53		C1QC	2.52186e-73	-1.57865	0.181	0.333	3.36163e-70		C12orf75	4.0644e-43	1.8667	0.322	0.168	5.41784e-40		CD14	4.10374e-25	-0.578132	0.362	0.191	5.47028e-22		IFITM1	9.08062e-07	-0.572469	0.377	0.516	0.00121045
	GSTP1	1.83449e-56	0.396251	0.65	0.505	2.44538e-53		ISG20	5.33593e-72	0.393508	0.479	0.304	7.11279e-69		RHOB	7.52459e-43	-1.05573	0.269	0.464	1.00303e-39		SMIM24	1.01538e-24	-0.51519	0.197	0.086	1.3535e-21		CTC-425F1.4	9.63586e-07	0.364871	0.167	0.067	0.00128446
	CRTAM	3.40333e-55	-1.41936	0.065	0.18	4.53665e-52		CD3D	6.81307e-70	-1.32988	0.109	0.228	9.08182e-67		CYP26A1	1.04609e-42	-2.27349	0.023	0.19	1.39444e-39		ATF3	1.18024e-24	0.60936	0.174	0.074	1.57326e-21		RP11-160E2.6	1.39447e-06	-1.36677	0.241	0.113	0.00185883
	IFI44L	1.06033e-54	-0.454803	0.334	0.503	1.41342e-51		TIGIT	8.32082e-70	-3.86961	0.031	0.113	1.10917e-66		CDHR1	1.07763e-42	-1.26555	0.117	0.315	1.43648e-39		S100A6	1.35196e-24	-0.524325	0.381	0.547	1.80217e-21		CMC1	1.66089e-06	-0.522054	0.377	0.543	0.00221397
	CLU	1.97459e-54	-2.51104	0.021	0.112	2.63213e-51		RAMP1	4.11429e-69	-2.72962	0.033	0.117	5.48435e-66		ITGAE	2.26553e-42	1.15804	0.321	0.166	3.01995e-39		CD52	1.42335e-24	-0.599764	0.36	0.538	1.89733e-21		CDKN1A	1.88382e-06	0.255374	0.383	0.219	0.00251113
	COX6A2	4.2295e-54	-0.842012	0.223	0.362	5.63792e-51		HIST1H4C	3.10979e-68	-2.40152	0.311	0.429	4.14535e-65		TGIF1	1.20185e-41	2.49806	0.118	0.033	1.60207e-38		CD74	5.7415e-24	0.286042	0.573	0.453	7.65342e-21		SOX4	2.00633e-06	0.545337	0.185	0.082	0.00267443
	BIRC3	5.4314e-53	1.10823	0.329	0.197	7.24005e-50		HMGN2	2.74361e-66	-0.813103	0.451	0.572	3.65724e-63		S100A10	2.22103e-41	0.507335	0.631	0.428	2.96063e-38		DDIT4	1.40724e-23	-0.56123	0.385	0.546	1.87585e-20		WDR26	5.86289e-06	-0.295085	0.284	0.148	0.00781524
	SPTSSB	9.4799e-53	0.582702	0.411	0.27	1.26367e-49		CD14	3.44734e-65	-1.22311	0.144	0.275	4.5953e-62		GRK6	9.59468e-41	1.80138	0.236	0.104	1.27897e-37		FOS	5.00698e-23	-0.505985	0.374	0.527	6.67431e-20		JUND	6.02655e-06	0.556204	0.679	0.509	0.00803339
	PTMS	2.83039e-52	0.925089	0.336	0.202	3.77292e-49		ITM2A	3.56209e-65	-0.493465	0.449	0.562	4.74827e-62		DAPK2	2.14704e-40	-1.41775	0.1	0.289	2.862e-37		ANXA1	7.97794e-23	-0.796029	0.339	0.508	1.06346e-19		IRF2BP2	6.20991e-06	0.342237	0.426	0.263	0.00827781
	PHLDA1	5.48672e-52	0.553351	0.534	0.406	7.3138e-49		AIF1	4.23341e-65	-0.864493	0.176	0.316	5.64313e-62		B4GALNT1	3.39143e-40	-2.0706	0.026	0.186	4.52077e-37		ENTPD1	1.08201e-22	0.362583	0.354	0.207	1.44232e-19		CERCAM	6.61146e-06	-1.44441	0.105	0.036	0.00881307
	ZBTB7A	1.41109e-51	1.20693	0.27	0.15	1.88098e-48		APOE	8.40166e-65	-1.09657	0.204	0.356	1.11994e-61		ID3	6.1068e-40	-1.31386	0.181	0.368	8.14036e-37		S100A8	1.73822e-22	-1.38841	0.152	0.063	2.31704e-19
	HSP90AA1	1.45383e-51	-0.668707	0.437	0.553	1.93796e-48		CLU	9.47557e-65	2.07722	0.128	0.041	1.26309e-61		BGLAP	1.27572e-39	-2.74836	0.027	0.185	1.70053e-36		GIMAP4	1.75663e-22	-0.327945	0.382	0.204	2.34158e-19
	GOLIM4	1.52572e-51	1.05021	0.44	0.305	2.03379e-48		FOSL2	2.06478e-63	-0.691148	0.439	0.535	2.75235e-60		RGS1	1.88546e-39	0.330113	0.709	0.502	2.51332e-36		DENND3	1.78869e-22	-0.626729	0.225	0.105	2.38433e-19
	IL16	3.53754e-50	-0.87904	0.139	0.263	4.71554e-47		KRT81	2.7129e-63	0.474663	0.566	0.402	3.61629e-60		GZMK	4.77838e-39	1.18662	0.529	0.355	6.36958e-36		CCL3L3	3.71771e-22	-0.319101	0.463	0.323	4.95571e-19
	ALOX5AP	1.25905e-49	-0.738749	0.304	0.449	1.67832e-46		SEMA4D	5.72711e-63	-0.717083	0.298	0.444	7.63424e-60		CD44	2.02077e-38	0.421272	0.685	0.477	2.69368e-35		RPS6KA5	3.97913e-22	-1.07091	0.142	0.057	5.30418e-19
	ITM2A	1.5342e-49	0.51177	0.582	0.471	2.04508e-46		KDM6B	7.01249e-63	-1.00526	0.142	0.27	9.34765e-60		ICAM2	3.87676e-38	2.05085	0.187	0.075	5.16772e-35		SEPP1	1.12071e-21	-1.32689	0.35	0.19	1.4939e-18
	KLRC2	3.69881e-47	0.345633	0.507	0.377	4.93052e-44		TNFSF14	1.13395e-62	1.07125	0.203	0.096	1.51156e-59		YES1	7.47632e-38	2.79744	0.191	0.078	9.96594e-35		APOBEC3D	1.2145e-21	-0.390955	0.304	0.158	1.61893e-18
	GBP2	1.36052e-46	-0.824556	0.171	0.293	1.81357e-43		FLNA	4.80784e-62	-0.932114	0.228	0.376	6.40885e-59		CTSA	1.08457e-37	-0.809686	0.33	0.506	1.44573e-34		GZMM	1.27033e-21	-0.958122	0.248	0.433	1.69335e-18
	PTGDR	1.45353e-46	-0.808702	0.165	0.286	1.93756e-43		NINJ1	6.73814e-61	-0.899748	0.09	0.198	8.98194e-58		PPFIA1	1.31494e-37	-1.54065	0.059	0.229	1.75282e-34		MATK	1.56975e-21	-0.775567	0.307	0.494	2.09247e-18
	LEF1	1.86343e-46	-0.997407	0.112	0.227	2.48395e-43		PIM3	3.898e-60	-1.37553	0.1	0.211	5.19603e-57		GADD45B	7.91365e-37	0.981355	0.655	0.484	1.05489e-33		HSPH1	5.09399e-21	-0.977677	0.286	0.146	6.79029e-18
	ITM2C	3.13725e-46	-3.29333	0.04	0.129	4.18195e-43		PCNA	8.06542e-60	-1.47136	0.158	0.278	1.07512e-56		PFKFB3	8.44088e-37	1.80592	0.142	0.049	1.12517e-33		GRK6	1.04937e-20	-0.826373	0.224	0.107	1.39882e-17
	ITGA1	9.85952e-46	0.873542	0.372	0.243	1.31427e-42		IKZF3	8.46452e-60	-1.34359	0.102	0.212	1.12832e-56		FCGR3A	1.1126e-36	3.95596	0.189	0.079	1.4831e-33		APPL1	1.82319e-20	-1.32119	0.259	0.129	2.43032e-17
	MTRNR2L12	4.79614e-45	3.00134	0.274	0.161	6.39326e-42		SPP1	8.64653e-60	-1.31599	0.36	0.503	1.15258e-56		DPF3	2.51883e-36	-1.45499	0.067	0.233	3.3576e-33		YPEL5	1.91846e-20	-0.926306	0.31	0.507	2.5573e-17
	FLT3LG	8.70957e-45	-1.35491	0.05	0.143	1.16099e-41		EIF3B	3.62528e-59	-0.878254	0.233	0.376	4.8325e-56		KDM6B	2.87999e-36	1.396	0.333	0.188	3.83902e-33		CLIC3	1.9568e-20	-1.2256	0.143	0.276	2.60842e-17
	IL27RA	9.02009e-45	-2.06461	0.043	0.133	1.20238e-41		TUBB4B	1.54686e-58	-0.697743	0.322	0.453	2.06196e-55		IFRD1	3.02247e-36	1.18881	0.525	0.365	4.02895e-33		SUGP2	2.50079e-20	-0.674488	0.189	0.088	3.33356e-17
	CD8A	2.25711e-44	-2.26233	0.029	0.111	3.00873e-41		KIR2DL4	1.93564e-58	0.571333	0.542	0.386	2.58021e-55		LIM2	4.50514e-36	-1.92185	0.03	0.18	6.00535e-33		RFX5	2.92203e-20	-1.35253	0.159	0.069	3.89506e-17
	NEIL1	4.1101e-44	1.96187	0.108	0.04	5.47876e-41		CEBPB	4.76322e-58	-1.03599	0.15	0.275	6.34937e-55		GIMAP7	4.5198e-36	1.31431	0.362	0.214	6.02489e-33		TOX	4.99341e-20	2.00558	0.237	0.117	6.65621e-17
	LYZ	4.66643e-44	1.48527	0.272	0.165	6.22035e-41		SRGAP3	1.56273e-57	-0.813628	0.254	0.39	2.08312e-54		TNFRSF4	1.22814e-35	-0.882689	0.231	0.416	1.63712e-32		CCL2	7.5576e-20	-2.8598	0.165	0.074	1.00743e-16
	SNAP47	6.0156e-43	1.59003	0.178	0.088	8.01879e-40		TXNIP	4.27074e-57	0.594969	0.403	0.265	5.6929e-54		PIK3R6	2.63158e-35	-1.38778	0.056	0.219	3.50789e-32		IGKC	1.94515e-19	2.45968	0.116	0.047	2.59289e-16
	IL32	2.0856e-42	0.385143	0.579	0.434	2.78011e-39		LEF1	2.61305e-56	1.22756	0.244	0.14	3.4832e-53		EPAS1	5.1694e-35	-1.17303	0.107	0.284	6.89081e-32		ITGB5	4.23883e-19	-0.431019	0.161	0.073	5.65036e-16
	PDE4B	1.73622e-41	-0.85432	0.075	0.172	2.31438e-38		UBE2S	2.7469e-56	-1.02495	0.247	0.377	3.66162e-53		ZFHX3	4.85557e-34	-0.937011	0.127	0.306	6.47248e-31		SLC2A1	1.13679e-18	-0.48774	0.286	0.154	1.51534e-15
	FN1	7.08454e-41	1.8503	0.112	0.044	9.4437e-38		ACOXL	2.956e-56	-0.933666	0.038	0.114	3.94035e-53		DNAJB1	5.44667e-34	1.30813	0.487	0.337	7.26041e-31		POLR2A	1.1397e-18	-0.565091	0.35	0.195	1.51922e-15
	N4BP2L2	9.41143e-41	-0.442919	0.373	0.52	1.25454e-37		COTL1	3.0852e-56	-0.46231	0.516	0.623	4.11257e-53		KIR3DL1	5.13046e-33	-1.05974	0.071	0.234	6.8389e-30		S100A10	2.2443e-18	0.358344	0.532	0.439	2.99165e-15
	ZMAT3	5.23498e-40	2.64175	0.177	0.09	6.97823e-37		TUBA1C	4.13927e-56	-0.951809	0.115	0.227	5.51765e-53		ADAM28	3.05022e-32	1.46893	0.111	0.035	4.06594e-29		SNRNP200	5.7248e-18	-0.756649	0.313	0.168	7.63116e-15
	C10orf54	1.52362e-39	-0.912153	0.12	0.224	2.03099e-36		PRR34-AS1	1.21403e-55	1.53102	0.168	0.076	1.6183e-52		PIK3R1	4.44783e-32	0.643013	0.609	0.448	5.92896e-29		ISG15	9.09024e-18	-0.655235	0.338	0.508	1.21173e-14
	RANBP2	2.07832e-39	1.18114	0.35	0.234	2.77041e-36		MDM2	1.7517e-55	-1.06863	0.138	0.256	2.33502e-52		TACC1	1.24221e-31	-0.926307	0.184	0.361	1.65586e-28		MS4A6A	1.256e-17	-1.06045	0.185	0.091	1.67425e-14
	OXNAD1	2.55395e-39	-0.85111	0.169	0.278	3.40441e-36		MCM5	5.62842e-55	-0.757919	0.089	0.189	7.50268e-52		SLC44A2	1.86792e-31	2.52688	0.127	0.046	2.48993e-28		FCRL6	1.97782e-17	-1.53443	0.066	0.165	2.63643e-14
	GRK6	3.12313e-39	-1.70092	0.053	0.139	4.16313e-36		CKS2	4.26093e-54	-0.449669	0.341	0.475	5.67981e-51		CLEC2D	4.7427e-31	0.406198	0.146	0.056	6.32202e-28		ATP1B1	2.77271e-17	-1.31474	0.196	0.096	3.69602e-14
	S100A13	3.4981e-39	1.221	0.141	0.065	4.66297e-36		BCL2	7.42875e-54	-1.0973	0.062	0.15	9.90252e-51		LDLRAD4	2.86744e-30	1.31817	0.357	0.22	3.8223e-27		CFD	2.91757e-17	-2.36305	0.179	0.087	3.88912e-14
	TNFRSF4	8.0752e-39	-0.526453	0.31	0.432	1.07642e-35		BIRC3	1.04292e-53	-1.05096	0.176	0.299	1.39021e-50		TNFRSF1B	6.16273e-30	1.25862	0.243	0.126	8.21492e-27		TNFRSF4	3.08824e-17	-1.08797	0.259	0.412	4.11663e-14
	B3GNT7	1.0179e-38	0.627261	0.552	0.446	1.35686e-35		PLPP1	1.7332e-53	-1.09242	0.125	0.239	2.31036e-50		DRAXIN	8.27939e-30	-1.73195	0.046	0.183	1.10364e-26		SOX4	3.39016e-17	-1.99416	0.164	0.077	4.51908e-14
	ACP5	2.46126e-38	0.582471	0.466	0.349	3.28086e-35		HLA-DRB5	2.20123e-53	-2.56417	0.093	0.194	2.93424e-50		SRGAP3	1.69802e-29	-1.04952	0.162	0.331	2.26346e-26		PIM3	6.75394e-17	-0.772189	0.263	0.141	9.00301e-14
	SEPP1	2.79887e-37	-0.721115	0.282	0.173	3.73089e-34		CFD	5.03516e-53	-3.85867	0.056	0.14	6.71187e-50		MYO1F	1.81876e-29	0.570657	0.478	0.322	2.42441e-26		NUMA1	8.01802e-17	-0.964906	0.193	0.095	1.0688e-13
	HERC1	1.4077e-36	0.74952	0.317	0.206	1.87647e-33		ZC3H12A	1.34777e-52	-1.13287	0.105	0.208	1.79657e-49		SERTAD3	8.78653e-29	2.25137	0.192	0.091	1.17124e-25		TPM1	1.29975e-16	-0.687349	0.197	0.099	1.73256e-13
	AC092580.4	2.22623e-36	-2.47843	0.054	0.134	2.96757e-33		KLRB1	1.47256e-52	0.301517	0.557	0.404	1.96292e-49		ISG15	8.80821e-29	0.559331	0.643	0.48	1.17413e-25		HSPB1	1.71428e-16	-0.284046	0.506	0.407	2.28513e-13
	SATB1	8.06423e-36	-0.602443	0.067	0.153	1.07496e-32		LBH	6.3642e-52	-2.1966	0.045	0.12	8.48348e-49		PHLDA1	1.00413e-28	-0.722229	0.295	0.454	1.33851e-25		SERPINB9	1.94158e-16	-0.525221	0.292	0.163	2.58812e-13
	RGS2	1.44543e-35	-1.33932	0.161	0.26	1.92675e-32		NEAT1	1.55473e-51	-0.549249	0.472	0.574	2.07246e-48		GZMA	1.73745e-28	-0.672066	0.431	0.565	2.31602e-25		BTG2	1.94358e-16	-0.796852	0.349	0.52	2.59079e-13
	XAF1	2.54749e-35	-0.555066	0.23	0.342	3.3958e-32		N4BP2L2	2.94051e-51	0.427574	0.555	0.394	3.9197e-48		SEMA4D	1.96241e-28	-0.801537	0.211	0.381	2.61589e-25		PUM2	8.91666e-16	-1.12804	0.199	0.1	1.18859e-12
	B4GALT1	3.13366e-35	0.840525	0.396	0.293	4.17717e-32		STAB1	3.57074e-51	-0.975991	0.057	0.14	4.75979e-48		VPS37B	3.71707e-28	0.76867	0.493	0.35	4.95485e-25		SLFN13	9.3842e-16	-0.302815	0.402	0.239	1.25091e-12
	AK1	7.70033e-35	1.11344	0.191	0.106	1.02645e-31		IGFBP1	3.851e-51	-1.37732	0.337	0.224	5.13339e-48		KIR3DX1	6.24613e-28	-1.56775	0.036	0.162	8.3261e-25		SMG1	1.12842e-15	0.645661	0.384	0.222	1.50419e-12
	PLA2G6	1.64371e-34	-1.29179	0.042	0.117	2.19107e-31		CXCR4	6.13237e-51	-1.53979	0.317	0.389	8.17445e-48		TNFRSF1A	7.33102e-28	2.19824	0.153	0.065	9.77225e-25		XCL1	1.23395e-15	-0.47277	0.42	0.549	1.64485e-12
	CRIP1	1.98305e-34	-0.611031	0.416	0.54	2.64341e-31		PLAC8	6.31851e-51	-1.80219	0.054	0.134	8.42257e-48		CHMP1B	1.08208e-27	1.19444	0.439	0.306	1.44242e-24		TBC1D31	1.77915e-15	-2.16021	0.127	0.056	2.3716e-12
	REL	2.06869e-34	0.511438	0.587	0.48	2.75757e-31		IRF2BPL	9.07567e-50	-0.726404	0.151	0.267	1.20979e-46		BTG2	1.15249e-27	0.61828	0.639	0.494	1.53627e-24		STAB1	1.83507e-15	-1.23277	0.177	0.088	2.44615e-12
	TC2N	1.77923e-33	-1.01003	0.081	0.168	2.37172e-30		ELMSAN1	2.39748e-49	-0.89441	0.122	0.228	3.19584e-46		PIM1	1.8124e-27	0.808691	0.53	0.388	2.41592e-24		C15orf48	2.24019e-15	-0.31133	0.322	0.189	2.98617e-12
	IGHA1	2.47842e-33	2.75517	0.107	0.047	3.30373e-30		TRBC1	6.35728e-48	-0.48355	0.226	0.347	8.47426e-45		LPIN2	3.69488e-27	1.66385	0.139	0.056	4.92527e-24		CCDC137	2.53855e-15	-0.935037	0.143	0.067	3.38389e-12
	BGLAP	4.4262e-33	0.640511	0.1	0.196	5.90012e-30		FDXR	1.15956e-47	-1.84006	0.051	0.128	1.54569e-44		ITGA4	8.45106e-27	2.98503	0.196	0.097	1.12653e-23		LINC00996	3.9364e-15	-0.914926	0.302	0.478	5.24723e-12
	SLC7A6	9.95883e-33	1.5554	0.171	0.093	1.32751e-29		LIM2	6.65721e-47	-0.75525	0.12	0.222	8.87406e-44		MYC	3.43167e-26	2.5077	0.167	0.076	4.57442e-23		NFATC2IP	7.26504e-15	-0.349838	0.332	0.192	9.68429e-12
	KIR3DL2	1.15182e-32	1.44995	0.134	0.065	1.53537e-29		KPNA2	7.43185e-47	-0.878857	0.218	0.34	9.90666e-44		CST3	3.71309e-26	-0.730933	0.369	0.5	4.94955e-23		ENOSF1	9.97436e-15	-1.04453	0.133	0.062	1.32958e-11
	ELMSAN1	1.35359e-32	0.85178	0.238	0.146	1.80433e-29		PLA2G6	6.05678e-46	1.78416	0.132	0.057	8.07369e-43		PLSCR1	3.96065e-26	1.31114	0.33	0.206	5.27954e-23		SYNC	1.16042e-14	-1.16653	0.119	0.054	1.54684e-11
	FOSB	3.75088e-32	-0.312864	0.429	0.518	4.99993e-29		LYZ	7.60123e-46	-1.38281	0.146	0.25	1.01324e-42		DHRS3	8.25497e-26	1.27161	0.321	0.203	1.10039e-22		CTC-425F1.4	1.17306e-14	1.06849	0.132	0.063	1.5637e-11
	RGCC	8.7123e-32	-0.78321	0.331	0.453	1.16135e-28		TRAC	3.37761e-45	-0.496304	0.213	0.335	4.50235e-42		CNOT6L	1.33749e-25	0.792703	0.315	0.191	1.78288e-22		CTSA	1.43613e-14	-0.766789	0.341	0.503	1.91436e-11
	LINC00996	1.47313e-31	0.531579	0.531	0.44	1.96368e-28		PAQR6	1.16175e-44	1.46214	0.16	0.079	1.54861e-41		C15orf48	3.60487e-25	-1.69281	0.081	0.211	4.80529e-22		ADCY3	3.40684e-14	0.368902	0.11	0.049	4.54131e-11
	RAB37	6.21546e-31	-1.65891	0.054	0.128	8.2852e-28		ZNF331	2.4041e-44	-0.368736	0.399	0.492	3.20467e-41		SLC1A5	5.23503e-25	-0.943347	0.146	0.295	6.9783e-22		ELMSAN1	4.54476e-14	-0.281019	0.28	0.161	6.05816e-11
	CCL3L3	8.88325e-31	-0.335401	0.429	0.3	1.18414e-27		S100A13	2.59123e-44	-1.40746	0.052	0.125	3.45411e-41		CTNNB1	2.1203e-24	-0.847191	0.289	0.434	2.82636e-21		PRDM1	4.60833e-14	-0.553004	0.251	0.142	6.1429e-11
	ITGA4	1.94954e-30	-1.48302	0.053	0.125	2.59873e-27		SNHG15	3.09419e-43	-0.562699	0.169	0.282	4.12456e-40		FKBP11	2.56879e-24	1.05735	0.332	0.211	3.4242e-21		AC004951.6	7.52678e-14	1.44871	0.103	0.045	1.00332e-10
	PAQR6	2.58433e-30	-1.04258	0.066	0.143	3.44491e-27		MS4A6A	3.33307e-43	-1.14905	0.063	0.14	4.44298e-40		GIMAP4	3.07475e-24	1.15589	0.319	0.208	4.09864e-21		MED29	7.73088e-14	-1.6176	0.242	0.132	1.03053e-10
	CENPF	5.15959e-30	-3.34694	0.037	0.102	6.87774e-27		BCO2	6.88493e-42	0.635305	0.303	0.207	9.17761e-39		NEAT1	3.41549e-24	-0.669801	0.395	0.531	4.55285e-21		PLEKHF1	1.625e-13	-1.08409	0.18	0.094	2.16613e-10
	CHD1	5.53438e-30	0.896553	0.367	0.265	7.37733e-27		CTSB	1.09642e-41	-0.627643	0.247	0.369	1.46153e-38		FAM177A1	8.19147e-24	0.666136	0.583	0.454	1.09192e-20		PIK3R1	2.13397e-13	-0.988657	0.31	0.476	2.84459e-10
	ATAD3B	8.56771e-30	2.6803	0.122	0.06	1.14208e-26		SMC4	1.38135e-41	-1.00586	0.196	0.303	1.84135e-38		TRIM22	9.78269e-24	0.276339	0.281	0.166	1.30403e-20		LRIF1	2.18044e-13	-0.954314	0.146	0.073	2.90653e-10
	FLNA	1.23278e-29	0.841439	0.371	0.269	1.6433e-26		ATAD2	2.16003e-38	-2.91051	0.05	0.116	2.87932e-35		DTHD1	1.06751e-23	-1.57609	0.019	0.12	1.423e-20		IKZF3	4.61625e-13	-0.826242	0.253	0.144	6.15346e-10
	PRSS57	1.72535e-29	2.15092	0.116	0.056	2.29989e-26		CCL2	3.95274e-38	-3.38249	0.05	0.117	5.269e-35		MX1	3.79664e-23	0.726916	0.445	0.318	5.06093e-20		YME1L1	4.81063e-13	-0.273085	0.386	0.234	6.41257e-10
	PDLIM1	1.96213e-29	-0.572742	0.159	0.249	2.61552e-26		PRSS57	4.07926e-38	-1.52899	0.043	0.105	5.43765e-35		KLRD1	4.21965e-23	0.340461	0.665	0.53	5.6248e-20		C1QA	5.05413e-13	-0.382256	0.475	0.385	6.73716e-10
	OAS1	2.91672e-29	-0.655992	0.172	0.264	3.88799e-26		HMGB2	4.44857e-38	-1.37981	0.44	0.489	5.92994e-35		SORL1	5.24167e-23	-0.911646	0.142	0.288	6.98715e-20		GNL3	5.09093e-13	-0.665765	0.312	0.184	6.78621e-10
	H2AFV	9.98208e-29	-0.625237	0.337	0.44	1.33061e-25		ITGAX	6.36186e-38	0.282848	0.562	0.421	8.48036e-35		IFITM3	7.57976e-23	-0.821438	0.361	0.474	1.01038e-19		FOSB	6.37724e-13	-0.469775	0.36	0.506	8.50086e-10
	TIMP1	1.85113e-28	-1.82831	0.196	0.288	2.46755e-25		GLIPR1	6.36229e-38	-0.284732	0.097	0.182	8.48094e-35		C1orf162	1.47717e-22	-0.714292	0.223	0.369	1.96907e-19		NFKB1	6.80668e-13	-0.922924	0.259	0.15	9.07331e-10
	MYADM	2.27285e-28	-0.712888	0.234	0.33	3.02971e-25		RP11-138A9.1	1.42008e-37	-1.05335	0.087	0.167	1.89297e-34		SOCS1	1.48993e-22	-0.579459	0.387	0.506	1.98608e-19		PRF1	7.51576e-13	-0.414682	0.418	0.542	1.00185e-09
	C1QC	2.45619e-28	-0.656733	0.33	0.222	3.27411e-25		CTNNB1	2.96539e-37	-0.5567	0.383	0.465	3.95286e-34		NLRP1	1.88575e-22	0.896708	0.127	0.053	2.5137e-19		ELMOD2	1.04236e-12	-2.30126	0.1	0.045	1.38946e-09
	MKI67	2.61227e-28	-2.50476	0.038	0.102	3.48215e-25		ARL6IP1	1.64665e-36	-1.00469	0.342	0.442	2.19498e-33		LTC4S	3.87197e-22	-1.47184	0.043	0.151	5.16133e-19		S100A9	1.76087e-12	-1.34636	0.226	0.13	2.34724e-09
	KRT81	3.19867e-28	-0.395394	0.412	0.519	4.26383e-25		TLE1	2.08988e-36	-0.489513	0.065	0.135	2.78581e-33		JUND	6.56853e-22	0.395352	0.633	0.499	8.75586e-19		EPAS1	1.90448e-12	-0.426637	0.397	0.257	2.53867e-09
	DUSP4	3.45738e-28	-0.837716	0.147	0.236	4.60868e-25		SNAP47	2.07927e-35	-0.993738	0.077	0.152	2.77167e-32		CPNE7	2.52107e-21	1.86615	0.107	0.042	3.36058e-18		MT1X	2.34561e-12	-1.73373	0.293	0.174	3.1267e-09
	ATP1B1	4.43432e-28	-1.44274	0.053	0.122	5.91095e-25		AC069363.1	3.39396e-35	-0.902864	0.112	0.197	4.52415e-32		S100A6	2.95943e-21	-0.471917	0.412	0.546	3.94492e-18		PHTF1	2.93748e-12	-1.25002	0.179	0.096	3.91565e-09
	ICAM2	5.128e-28	-0.897327	0.039	0.102	6.83562e-25		NFKBIA	4.10951e-35	-0.418205	0.466	0.556	5.47797e-32		CHST2	4.1515e-21	-1.25831	0.085	0.206	5.53395e-18		TGS1	5.03936e-12	-1.0595	0.138	0.07	6.71746e-09
	PPP1R15A	9.40176e-27	-0.433469	0.442	0.535	1.25325e-23		APOBEC3C	4.22156e-35	-0.460861	0.383	0.473	5.62734e-32		GPR65	4.70765e-21	0.73345	0.405	0.287	6.2753e-18		C1QC	6.03667e-12	-0.934734	0.378	0.24	8.04688e-09
	IFITM10	1.31699e-26	1.07565	0.127	0.066	1.75555e-23		RANBP2	4.55376e-35	-0.834215	0.215	0.323	6.07016e-32		DLGAP1-AS1	6.33855e-21	1.30642	0.107	0.043	8.44929e-18		CD2	6.39017e-12	-0.745836	0.366	0.505	8.51809e-09
	SOCS2	1.38848e-26	0.792372	0.257	0.168	1.85084e-23		RP11-138A9.2	8.10563e-35	-0.994491	0.092	0.171	1.08048e-31		PIM3	7.2716e-21	2.96351	0.239	0.142	9.69304e-18		MYBL1	8.11953e-12	-0.5048	0.256	0.15	1.08233e-08
	GGA1	2.41363e-26	0.708422	0.332	0.238	3.21736e-23		CHD1	1.12765e-34	-0.619165	0.245	0.348	1.50315e-31		BCL2A1	1.55002e-20	1.97447	0.178	0.092	2.06617e-17		RC3H1	8.18328e-12	-1.39455	0.173	0.093	1.09083e-08
	IRF9	3.67743e-26	-0.488737	0.138	0.222	4.90201e-23		ATAD3B	1.64434e-34	-1.88567	0.048	0.109	2.1919e-31		B3GNT7	1.6535e-20	-0.521788	0.377	0.483	2.20411e-17		IFI6	8.66781e-12	-0.567402	0.341	0.514	1.15542e-08
	FDXR	7.55694e-26	1.64752	0.131	0.07	1.00734e-22		CD8A	2.48317e-34	1.79657	0.118	0.055	3.31007e-31		SERPINB9	1.99202e-20	-1.50095	0.071	0.183	2.65537e-17		CHST2	1.06965e-11	-0.441804	0.302	0.186	1.42585e-08
	AOAH	1.26497e-25	-0.623531	0.162	0.247	1.6862e-22		FCGR3A	2.93783e-34	-2.3436	0.059	0.124	3.91613e-31		SCX	3.05236e-20	-3.04986	0.025	0.117	4.0688e-17		NSD1	1.51477e-11	-0.841493	0.24	0.138	2.01919e-08
	KIR3DX1	1.30956e-25	0.861688	0.208	0.13	1.74565e-22		H2AFV	5.06568e-34	-0.657105	0.374	0.459	6.75256e-31		ACP5	4.24872e-20	-0.832707	0.264	0.392	5.66354e-17		APOD	4.17989e-11	-3.18369	0.105	0.051	5.5718e-08
	PLK2	1.33666e-25	0.913374	0.156	0.089	1.78177e-22		HELLS	1.19158e-33	-1.3315	0.059	0.123	1.58837e-30		SAMD9	4.81572e-20	1.04699	0.254	0.153	6.41936e-17		PPFIA1	4.81751e-11	-0.352737	0.33	0.204	6.42174e-08
	SNHG15	4.15373e-25	0.593627	0.286	0.197	5.53692e-22		PBXIP1	2.08514e-33	0.642789	0.245	0.164	2.77949e-30		CEBPB	4.84125e-20	1.14576	0.3	0.198	6.45339e-17		ANKRD27	4.91824e-11	-2.07224	0.107	0.052	6.55602e-08
	GIMAP7	4.55526e-25	-0.832195	0.166	0.249	6.07217e-22		ZBTB7A	5.15352e-33	-0.784183	0.14	0.231	6.86965e-30		NFKBID	7.54559e-20	1.81785	0.248	0.151	1.00583e-16		TUBA1A	8.47971e-11	-0.35344	0.389	0.256	1.13035e-07
	HECTD1	7.81067e-25	1.5759	0.303	0.216	1.04116e-21		NFKBIZ	1.36408e-32	-0.928951	0.187	0.284	1.81832e-29		CRTAM	1.35972e-19	1.02472	0.237	0.141	1.81251e-16		GBP4	9.01024e-11	-1.79319	0.16	0.088	1.20106e-07
	PTPRE	7.96379e-25	0.607834	0.291	0.2	1.06157e-21		XAF1	1.6866e-32	0.526366	0.354	0.263	2.24824e-29		KRT86	1.59101e-19	0.637464	0.598	0.475	2.12082e-16		C1QB	1.00029e-10	-0.507919	0.428	0.337	1.33339e-07
	BCO2	1.10708e-23	-0.390719	0.196	0.282	1.47574e-20		HLA-DPB1	4.07264e-32	-0.34156	0.286	0.389	5.42883e-29		TLE4	2.49216e-19	0.838307	0.21	0.119	3.32205e-16		KSR1	1.01833e-10	-0.510786	0.18	0.101	1.35744e-07
	PIK3IP1	1.16433e-23	-1.09636	0.07	0.135	1.55205e-20		SOX4	8.97508e-32	-1.20536	0.055	0.117	1.19638e-28		SELL	7.78857e-19	-1.32677	0.027	0.116	1.03822e-15		PRKD3	1.05727e-10	-0.592059	0.22	0.127	1.40934e-07
	TRAF5	1.17628e-23	0.759872	0.386	0.293	1.56797e-20		ICAM1	1.04301e-31	-0.967401	0.134	0.219	1.39033e-28		GPR171	7.88344e-19	1.01039	0.165	0.086	1.05086e-15		ITGAX	1.37689e-10	-0.633183	0.357	0.509	1.8354e-07
	KLF2	1.24932e-23	-0.71727	0.076	0.141	1.66535e-20		NFKB1	1.41893e-31	-1.27862	0.121	0.203	1.89143e-28		CDKN1A	8.10088e-19	-1.19623	0.114	0.232	1.07985e-15		GALC	1.49606e-10	-2.27907	0.116	0.059	1.99425e-07
	RHOB	1.94761e-23	0.303417	0.508	0.424	2.59616e-20		NR4A1	2.67336e-31	-0.384903	0.361	0.451	3.56359e-28		PLPP1	2.59792e-18	-0.893669	0.078	0.187	3.46303e-15		CD44	1.84121e-10	-0.625789	0.391	0.505	2.45433e-07
	ICAM1	2.26481e-23	0.611641	0.23	0.152	3.019e-20		PIK3R6	3.65956e-31	-0.798749	0.162	0.255	4.87819e-28		TSPYL2	3.30182e-18	0.973052	0.292	0.19	4.40133e-15		ADAM17	1.85219e-10	-0.909223	0.15	0.081	2.46897e-07
	RP11-489E7.4	2.73013e-23	-0.677146	0.128	0.204	3.63926e-20		CTSL	5.89464e-31	-1.90318	0.067	0.133	7.85756e-28		ITGAM	5.31667e-18	-1.04284	0.071	0.176	7.08713e-15		C1orf21	2.07177e-10	-1.2564	0.109	0.054	2.76167e-07
	CITED2	7.05776e-23	-0.868517	0.295	0.383	9.408e-20		GBP2	1.47474e-30	0.602835	0.298	0.216	1.96583e-27		MYADM	6.45445e-18	0.749909	0.402	0.295	8.60378e-15		NFKBID	2.34268e-10	-1.03087	0.255	0.152	3.12279e-07
	CNOT2	1.09854e-22	0.76658	0.42	0.333	1.46435e-19		RGS16	1.5082e-30	-1.23916	0.104	0.179	2.01043e-27		EIF3B	7.15624e-18	-0.976305	0.181	0.31	9.53926e-15		TIMP3	2.62261e-10	-3.11963	0.145	0.079	3.49593e-07
	CLIC3	2.62416e-22	0.382959	0.33	0.243	3.498e-19		AREG	4.43863e-30	0.387469	0.547	0.469	5.9167e-27		MAPK13	1.0634e-17	0.690352	0.102	0.044	1.41751e-14		HLA-DQB1	3.0715e-10	-0.51405	0.224	0.135	4.09431e-07
	PAPD5	3.57816e-22	1.09935	0.264	0.184	4.76969e-19		KLF6	6.52046e-30	0.578994	0.51	0.425	8.69177e-27		ARHGEF1	1.08243e-17	-0.652051	0.41	0.508	1.44288e-14		CCNG2	4.36666e-10	-1.17027	0.111	0.056	5.82076e-07
	PTGER4	1.83704e-21	-0.695905	0.22	0.3	2.44878e-18		HERC1	7.54391e-30	-0.346788	0.19	0.289	1.0056e-26		NCALD	1.3022e-17	-1.17966	0.096	0.205	1.73583e-14		GPR183	4.68829e-10	-0.455052	0.271	0.169	6.24949e-07
	RASGEF1B	2.26146e-21	-1.07852	0.106	0.175	3.01453e-18		HLA-DQB1	1.09283e-29	-1.14103	0.107	0.183	1.45674e-26		TIPARP	1.36681e-17	0.73871	0.373	0.269	1.82196e-14		P3H1	5.14423e-10	-2.15726	0.118	0.061	6.85726e-07
	RP11-138A9.1	2.29394e-21	1.4044	0.172	0.106	3.05782e-18		REL	1.75958e-29	-0.477108	0.476	0.547	2.34552e-26		ARID5B	1.58079e-17	2.62679	0.102	0.044	2.10719e-14		ZBTB10	5.34881e-10	-1.05327	0.1	0.05	7.12997e-07
	SNRNP25	2.52954e-21	-0.540684	0.317	0.4	3.37187e-18		AC092580.4	6.18347e-29	-1.30705	0.083	0.148	8.24256e-26		KANSL1-AS1	2.50378e-17	0.808062	0.172	0.093	3.33754e-14		CD27	7.00618e-10	-1.57709	0.111	0.178	9.33924e-07
	KIAA0101	2.91516e-21	-2.09679	0.073	0.132	3.8859e-18		ZEB2	6.23413e-29	-0.729021	0.132	0.213	8.3101e-26		MDM2	2.72533e-17	-1.39979	0.095	0.202	3.63286e-14		NUPR1	7.26986e-10	-1.11849	0.105	0.054	9.69072e-07
	RSAD2	3.32967e-21	-1.05864	0.045	0.1	4.43846e-18		PTGDR	7.84779e-29	0.608592	0.289	0.213	1.04611e-25		ADAMTS1	2.92858e-17	-2.3224	0.033	0.118	3.90379e-14		SERPINE2	1.00326e-09	-0.938133	0.327	0.205	1.33735e-06
	APOBEC3C	3.35691e-21	0.508838	0.482	0.404	4.47476e-18		PLEKHF1	8.01604e-29	-0.442858	0.072	0.135	1.06854e-25		AC069363.1	3.80729e-17	1.81456	0.231	0.143	5.07512e-14		SEL1L	1.11894e-09	-1.29644	0.154	0.086	1.49155e-06
	MT1X	3.71123e-21	-2.3724	0.131	0.202	4.94708e-18		DUT	1.57997e-28	-1.0383	0.285	0.369	2.1061e-25		CD7	4.07661e-17	-0.400732	0.493	0.596	5.43412e-14		KLRC2	1.20414e-09	-1.02092	0.288	0.422	1.60512e-06
	KSR1	3.71922e-21	2.09216	0.152	0.092	4.95772e-18		RUNX3	2.32825e-28	-0.477031	0.497	0.562	3.10355e-25		STAT3	4.16616e-17	-0.763378	0.262	0.382	5.5535e-14		FKBP11	1.36972e-09	-0.402244	0.327	0.213	1.82583e-06
	KIR2DL4	4.37097e-21	-0.387911	0.396	0.498	5.82651e-18		ZBP1	2.61162e-28	0.59521	0.217	0.145	3.48128e-25		GBP5	4.23835e-17	2.38066	0.12	0.056	5.64973e-14		WDR74	1.42772e-09	-0.733241	0.241	0.147	1.90315e-06
	POLR2B	5.89582e-21	1.52643	0.308	0.227	7.85912e-18		PYHIN1	3.18165e-28	-0.66872	0.169	0.256	4.24114e-25		HIST1H4C	2.24597e-16	-1.75372	0.26	0.376	2.99387e-13		CWF19L2	1.5403e-09	-0.429376	0.23	0.14	2.05321e-06
	RGPD5	1.32967e-20	3.0091	0.116	0.065	1.77246e-17		SAT1	5.81923e-28	-0.384374	0.467	0.549	7.75703e-25		PRF1	3.02183e-16	-0.456611	0.451	0.541	4.0281e-13		FAM102B	1.72472e-09	-1.92774	0.104	0.053	2.29905e-06
	STAT1	2.12664e-20	-0.862526	0.16	0.234	2.83482e-17		METRNL	6.26123e-28	-0.485983	0.194	0.29	8.34621e-25		IRF2BPL	3.54669e-16	-1.09684	0.107	0.214	4.72774e-13		DPF3	1.82415e-09	-0.401604	0.328	0.209	2.43159e-06
	RNPEPL1	3.55861e-20	1.15289	0.233	0.163	4.74363e-17		GIMAP4	8.61603e-28	-0.398166	0.176	0.267	1.14852e-24		IER2	4.42414e-16	0.411587	0.627	0.518	5.89738e-13		MAP3K8	1.95345e-09	-0.651228	0.383	0.521	2.60395e-06
	GSTM2	7.56788e-20	1.21153	0.102	0.054	1.0088e-16		THUMPD3-AS1	1.13731e-27	-0.703545	0.145	0.23	1.51604e-24		SLC2A1	5.71407e-16	-0.983068	0.075	0.173	7.61685e-13		MFGE8	1.96104e-09	-0.279847	0.135	0.074	2.61406e-06
	ZNF276	1.06552e-19	-1.26121	0.058	0.113	1.42034e-16		LDLRAD4	1.24113e-27	-0.661158	0.191	0.282	1.65443e-24		CD83	5.95125e-16	2.51801	0.254	0.166	7.93302e-13		PABPC4	2.04702e-09	-1.04354	0.347	0.216	2.72868e-06
	SAMD9	1.69456e-19	-0.711037	0.114	0.18	2.25885e-16		TC2N	2.639e-27	0.798029	0.175	0.109	3.51779e-24		AC016831.7	7.03217e-16	0.390107	0.116	0.056	9.37389e-13		CHD3	2.20265e-09	-0.278296	0.321	0.202	2.93613e-06
	HLA-DRB5	2.46884e-19	-1.13342	0.188	0.122	3.29096e-16		DNMT1	2.79427e-27	-0.73317	0.168	0.256	3.72476e-24		IRS2	7.44502e-16	1.30314	0.115	0.055	9.92421e-13		GIMAP7	2.53076e-09	-0.362367	0.341	0.217	3.3735e-06
	TNFAIP8	2.91227e-19	-0.51225	0.166	0.24	3.88205e-16		NCR3	3.70676e-27	-0.345522	0.254	0.352	4.94111e-24		STAT1	7.74009e-16	1.03828	0.299	0.206	1.03175e-12		CH17-373J23.1	2.62154e-09	-1.82537	0.145	0.082	3.49451e-06
	RP11-138A9.2	2.94098e-19	0.963616	0.174	0.112	3.92033e-16		MTRNR2L12	4.99753e-27	-2.14083	0.154	0.234	6.6617e-24		GBP2	9.87017e-16	0.668031	0.347	0.252	1.31569e-12		ADAM8	2.68945e-09	-1.19439	0.224	0.296	3.58504e-06
	IGFBP2	7.71794e-19	-0.28298	0.36	0.462	1.0288e-15		CEBPD	5.03018e-27	-0.442073	0.299	0.381	6.70524e-24		LUZP1	1.20846e-15	2.83113	0.127	0.063	1.61088e-12		SOD2	2.80424e-09	-0.446753	0.346	0.223	3.73805e-06
	NINJ1	1.0013e-18	0.567957	0.187	0.122	1.33474e-15		MX1	1.62627e-26	0.358013	0.371	0.28	2.16782e-23		PTMS	1.95931e-15	-0.832801	0.138	0.248	2.61176e-12		GLIPR1	4.6378e-09	-1.35873	0.215	0.129	6.18219e-06
	NCALD	1.02654e-18	0.429496	0.25	0.175	1.36838e-15		INTS6	4.10193e-26	-0.441461	0.218	0.313	5.46787e-23		TRAF5	2.79685e-15	-0.774754	0.208	0.329	3.7282e-12		MYO9B	4.7481e-09	-1.13737	0.203	0.122	6.32921e-06
	AKAP5	1.16675e-18	0.323801	0.219	0.15	1.55528e-15		LGMN	4.96483e-26	-1.52145	0.073	0.134	6.61812e-23		FLT3LG	4.48556e-15	0.927087	0.189	0.111	5.97925e-12		GBP2	5.44414e-09	-1.2491	0.207	0.265	7.25704e-06
	CTD-3252C9.4	1.36827e-18	-0.275619	0.351	0.442	1.8239e-15		RAD21	5.04411e-26	-0.553678	0.206	0.3	6.7238e-23		PLIN2	6.70904e-15	1.17255	0.17	0.097	8.94315e-12		STAT1	6.36011e-09	-0.553463	0.322	0.205	8.47803e-06
	OFD1	3.27981e-18	-0.409607	0.208	0.279	4.37199e-15		DHRS3	6.63326e-26	-0.455722	0.174	0.261	8.84214e-23		TRAC	1.50733e-14	0.613931	0.352	0.26	2.00927e-11		NF1	8.3964e-09	-1.76041	0.112	0.06	1.11924e-05
	STAB1	6.02379e-18	-0.439847	0.134	0.081	8.02971e-15		TNFRSF1A	8.17409e-26	-0.46988	0.049	0.1	1.08961e-22		FOSB	1.64441e-14	0.261713	0.603	0.484	2.19199e-11		IL32	8.49241e-09	-0.468382	0.399	0.479	1.13204e-05
	HMGN2	1.24341e-17	-0.525187	0.465	0.522	1.65747e-14		SLC44A1	1.25257e-25	0.588858	0.446	0.361	1.66968e-22		SLFN13	2.02682e-14	-0.867026	0.152	0.262	2.70176e-11		SPRY1	8.85612e-09	-0.287872	0.371	0.255	1.18052e-05
	MTRNR2L8	1.34703e-17	2.08658	0.162	0.104	1.79559e-14		SLC15A4	1.45013e-25	-0.667927	0.123	0.196	1.93302e-22		TNFAIP8	2.45841e-14	0.730121	0.301	0.212	3.27706e-11		MSH3	1.01492e-08	-1.58864	0.116	0.063	1.35288e-05
	C1orf56	1.76554e-17	0.643181	0.389	0.322	2.35346e-14		OXNAD1	2.70552e-25	0.540665	0.281	0.212	3.60645e-22		TARSL2	2.80338e-14	-1.0188	0.1	0.196	3.73691e-11		ISG20L2	1.11889e-08	-0.613832	0.283	0.178	1.49147e-05
	PIK3R1	2.1532e-17	-0.331343	0.389	0.49	2.87021e-14		C16orf54	4.35217e-25	0.488197	0.133	0.076	5.80144e-22		GPR68	3.98617e-14	1.91908	0.104	0.05	5.31356e-11		PBXIP1	1.30603e-08	-1.37048	0.156	0.213	1.74094e-05
	SLA	3.31471e-17	0.359003	0.493	0.417	4.41851e-14		HLA-DPA1	5.58481e-25	-0.616292	0.313	0.393	7.44455e-22		ATP1B3	4.23704e-14	0.471199	0.44	0.344	5.64797e-11		ITGB2	1.44872e-08	-0.612717	0.366	0.486	1.93115e-05
	CTC-425F1.4	3.47476e-17	1.76618	0.101	0.057	4.63186e-14		ITGAE	2.45229e-24	-0.35412	0.144	0.223	3.26891e-21		ABCB1	4.61466e-14	1.07717	0.198	0.122	6.15135e-11		AOAH	1.81415e-08	-1.22727	0.172	0.229	2.41826e-05
	HES6	4.97105e-17	-0.823458	0.154	0.098	6.62641e-14		S1PR4	2.97035e-24	-0.597147	0.123	0.196	3.95948e-21		FOXO3	4.9764e-14	0.97488	0.157	0.088	6.63354e-11		TNF	1.86673e-08	-0.847164	0.267	0.173	2.48834e-05
	RAB3GAP1	5.69398e-17	0.791164	0.174	0.114	7.59007e-14		FOSB	2.98953e-24	0.271832	0.528	0.454	3.98504e-21		TBC1D20	7.91062e-14	-0.833898	0.096	0.19	1.05449e-10		POLK	1.88001e-08	-1.02055	0.159	0.093	2.50606e-05
	PLSCR1	7.29447e-17	-0.687924	0.17	0.234	9.72353e-14		DTHD1	3.07089e-24	0.792112	0.136	0.08	4.0935e-21		RBM38	9.55851e-14	0.811514	0.223	0.145	1.27415e-10		LUM	2.24977e-08	-3.54472	0.284	0.179	2.99895e-05
	SOCS3	9.34419e-17	0.525523	0.198	0.135	1.24558e-13		H1FX	5.99345e-24	-0.32486	0.189	0.273	7.98927e-21		APOC2	1.28416e-13	-2.42866	0.036	0.107	1.71179e-10		MYC	2.69483e-08	-1.94415	0.138	0.08	3.59221e-05
	DUT	1.91314e-16	-0.803096	0.275	0.341	2.55021e-13		TNFRSF18	7.66032e-24	-0.385876	0.501	0.564	1.02112e-20		ZMAT3	1.89192e-13	-1.19495	0.044	0.12	2.52193e-10		FOXP1	2.77818e-08	-0.444966	0.31	0.199	3.70331e-05
	TRAC	2.20344e-16	0.452904	0.324	0.249	2.93719e-13		CXCL8	7.66711e-24	-0.302407	0.301	0.392	1.02203e-20		RNPEPL1	3.98354e-13	-0.856652	0.098	0.19	5.31005e-10		SNHG12	2.82303e-08	-0.548014	0.233	0.144	3.7631e-05
	DPF3	2.75276e-16	0.735355	0.269	0.2	3.66943e-13		TOX	1.2921e-23	-1.03495	0.097	0.161	1.72237e-20		AK1	4.44515e-13	-1.60399	0.058	0.136	5.92538e-10		ISG20	3.36505e-08	-0.574818	0.297	0.407	4.48561e-05
	KIR2DL1	5.65019e-16	0.393404	0.461	0.397	7.5317e-13		CCL4L2	6.78349e-23	0.276022	0.384	0.444	9.04239e-20		ZBTB7A	5.51088e-13	-0.614563	0.097	0.19	7.34601e-10		OTULIN	3.72096e-08	-1.11929	0.153	0.089	4.96004e-05
	ZFHX3	6.99478e-16	0.605368	0.346	0.27	9.32404e-13		SOCS2	7.12374e-23	-0.659381	0.156	0.234	9.49594e-20		WDFY2	7.91905e-13	-0.9215	0.07	0.153	1.05561e-09		CASP3	3.73073e-08	-0.564333	0.383	0.256	4.97306e-05
	HERPUD1	7.85343e-16	0.432012	0.502	0.446	1.04686e-12		PABPC4	1.28906e-22	-0.881059	0.186	0.274	1.71831e-19		ZFP36L1	8.81902e-13	0.449199	0.444	0.348	1.17558e-09		PIK3IP1	3.76376e-08	-2.05252	0.068	0.122	5.01709e-05
	AC006129.2	9.29966e-16	-1.48602	0.069	0.119	1.23964e-12		CRTAM	2.87065e-22	0.873053	0.178	0.116	3.82657e-19		IGFBP2	9.43084e-13	-0.42265	0.338	0.445	1.25713e-09		CYB5D2	4.00738e-08	-2.7654	0.101	0.054	5.34184e-05
	SLC39A10	9.78638e-16	-0.471931	0.089	0.144	1.30452e-12		HEXIM1	3.64961e-22	-0.506089	0.152	0.228	4.86493e-19		EGR1	1.23621e-12	-0.714472	0.258	0.355	1.64787e-09		APOBR	4.90578e-08	-0.612086	0.26	0.163	6.5394e-05
	GBP1	1.02592e-15	-1.6723	0.062	0.11	1.36755e-12		NR4A3	3.65848e-22	-0.983562	0.093	0.154	4.87675e-19		PLEKHF1	1.27699e-12	1.1317	0.159	0.095	1.70222e-09		ELF2	4.92406e-08	-0.703121	0.242	0.152	6.56377e-05
	YPEL5	1.45086e-15	-0.381591	0.432	0.513	1.934e-12		MYL9	1.31313e-21	-1.36979	0.053	0.101	1.7504e-18		GRN	1.33175e-12	-0.792063	0.128	0.226	1.77522e-09		ANKRD36	5.29391e-08	-1.96761	0.131	0.075	7.05678e-05
	CEBPD	1.58934e-15	0.451835	0.39	0.317	2.11859e-12		B4GALT1	1.98174e-21	-0.430483	0.286	0.361	2.64166e-18		ATP8B4	1.46737e-12	-0.700604	0.124	0.22	1.956e-09		XAF1	5.45107e-08	-0.961179	0.256	0.317	7.26628e-05
	IGF2R	1.67833e-15	1.13323	0.121	0.074	2.23721e-12		APOC1	2.18831e-21	-1.26701	0.13	0.203	2.91702e-18		OTULIN	2.80213e-12	1.34831	0.151	0.088	3.73523e-09		PLTP	5.63569e-08	-2.1533	0.133	0.077	7.51238e-05
	OSM	5.33774e-15	1.41042	0.199	0.145	7.11521e-12		MAFF	2.71272e-21	0.27403	0.553	0.455	3.61606e-18		HERC1	2.81181e-12	-0.623648	0.144	0.244	3.74814e-09		ATP6V0A2	5.83175e-08	-0.989313	0.115	0.064	7.77372e-05
	ZBP1	5.6918e-15	-0.334487	0.14	0.2	7.58717e-12		PLK2	2.77904e-21	-0.473984	0.081	0.137	3.70446e-18		H1FX	3.22689e-12	0.792589	0.298	0.22	4.30145e-09		GZMB	6.69158e-08	-0.333513	0.512	0.574	8.91987e-05
	PLAC8	7.21287e-15	-2.24567	0.058	0.103	9.61476e-12		SOCS3	3.02442e-21	-0.453855	0.122	0.188	4.03156e-18		REL	3.90985e-12	0.551782	0.587	0.501	5.21183e-09		ALOX5AP	6.6978e-08	-0.776365	0.285	0.421	8.92817e-05
	KDM6B	9.02289e-15	0.570605	0.25	0.183	1.20275e-11		GGA1	1.0147e-20	-0.385803	0.225	0.308	1.35259e-17		ITGA1	3.9436e-12	-0.487014	0.183	0.287	5.25682e-09		RP11-544A12.8	6.881e-08	1.59566	0.11	0.061	9.17238e-05
	ATM	9.81312e-15	-0.530425	0.134	0.193	1.30809e-11		HLA-DRB1	1.34832e-20	-0.697342	0.218	0.301	1.79732e-17		MBD4	4.08647e-12	-0.607059	0.132	0.226	5.44727e-09		PLSCR1	7.21161e-08	-0.458467	0.319	0.209	9.61308e-05
	SMIM24	9.86945e-15	1.11118	0.129	0.082	1.3156e-11		HNRNPH1	1.77875e-20	-0.269335	0.443	0.485	2.37108e-17		KSR1	4.40558e-12	-2.49807	0.044	0.114	5.87264e-09		ZBTB43	7.48457e-08	-0.987687	0.201	0.124	9.97693e-05
	KDM4B	1.2286e-14	1.68791	0.107	0.064	1.63772e-11		LIMD2	6.30161e-20	-0.271297	0.351	0.418	8.40004e-17		CTA-29F11.1	5.33723e-12	1.01886	0.177	0.111	7.11453e-09		DNAJB1	7.7414e-08	0.550997	0.421	0.344	0.000103193
	CD55	1.62276e-14	0.416869	0.363	0.288	2.16313e-11		RNPEPL1	7.1612e-20	-0.711591	0.15	0.22	9.54588e-17		TIAM1	9.04241e-12	-1.08874	0.062	0.135	1.20535e-08		KLF4	9.05894e-08	-0.493826	0.118	0.067	0.000120756
	METRNL	2.23885e-14	0.528152	0.29	0.219	2.98438e-11		SMIM24	9.39858e-20	-0.514959	0.072	0.122	1.25283e-16		AHNAK	1.04742e-11	-0.327204	0.131	0.226	1.39621e-08		DLG1	1.18392e-07	-0.789038	0.182	0.112	0.000157817
	WDR26	4.43299e-14	1.05483	0.191	0.135	5.90918e-11		IRF9	2.49009e-19	0.416026	0.227	0.168	3.31929e-16		CCL3L3	1.35487e-11	1.50374	0.406	0.327	1.80604e-08		MDM2	1.18975e-07	-0.461281	0.282	0.184	0.000158594
	NFKBID	5.24549e-14	-0.757903	0.119	0.175	6.99224e-11		IGFBP2	6.00073e-19	0.265573	0.48	0.382	7.99898e-16		PRKAG2	1.68801e-11	1.29096	0.111	0.059	2.25012e-08		MYO1F	1.28834e-07	-0.948172	0.278	0.341	0.000171736
	NR4A1	8.53042e-14	0.303767	0.452	0.384	1.1371e-10		PDE7A	7.56253e-19	-0.500923	0.18	0.255	1.00809e-15		CCL4L2	1.90143e-11	0.853337	0.503	0.402	2.53461e-08		BCL2A1	1.31836e-07	-0.388926	0.155	0.095	0.000175737
	NFKB1	1.02642e-13	0.87384	0.2	0.144	1.36822e-10		CNOT6L	8.46427e-19	-0.427849	0.169	0.241	1.12829e-15		GPR183	1.91925e-11	1.89481	0.243	0.171	2.55836e-08		REL	1.6038e-07	-0.580306	0.408	0.517	0.000213786
	GPR65	1.0475e-13	-0.368765	0.251	0.314	1.39632e-10		IFITM10	8.88026e-19	-1.17184	0.061	0.107	1.18374e-15		NR4A2	2.09453e-11	-0.446156	0.467	0.542	2.79201e-08		TRIM56	1.66312e-07	-0.924856	0.249	0.158	0.000221694
	SPRY1	1.55466e-13	0.377913	0.315	0.245	2.07237e-10		GPR183	9.98049e-19	-0.524173	0.146	0.213	1.3304e-15		SLC15A4	2.20123e-11	1.32468	0.218	0.151	2.93424e-08		PLCH2	1.95924e-07	-1.72857	0.078	0.13	0.000261167
	PABPC4	2.91364e-13	1.38277	0.273	0.209	3.88389e-10		IFI27	1.02362e-18	-0.401241	0.06	0.106	1.36448e-15		KDM2B	2.84334e-11	1.76343	0.109	0.059	3.79018e-08		IER5	1.96997e-07	-0.516464	0.393	0.27	0.000262597
	AKNA	3.18394e-13	0.598995	0.42	0.355	4.24419e-10		TMEM2	1.22022e-18	-0.666638	0.224	0.297	1.62655e-15		ARL4C	3.16986e-11	0.751437	0.276	0.202	4.22542e-08		RNF168	2.02812e-07	-0.483545	0.288	0.186	0.000270348
	ITGB7	3.18763e-13	0.577275	0.379	0.312	4.24911e-10		PAPD5	1.32333e-18	-0.646493	0.172	0.245	1.764e-15		EML4	3.89318e-11	0.314914	0.41	0.33	5.18961e-08		KAT6A	2.25154e-07	-0.259431	0.135	0.079	0.00030013
	RGS16	4.08769e-13	0.56019	0.176	0.125	5.44889e-10		LYST	1.75713e-18	-1.20668	0.08	0.131	2.34226e-15		LINC-PINT	4.38274e-11	0.639799	0.231	0.159	5.84219e-08		NINJ1	2.61447e-07	-0.708546	0.208	0.134	0.000348509
	ITGAX	4.71508e-13	0.291016	0.531	0.485	6.2852e-10		GSTP1	2.8374e-18	-0.266958	0.513	0.579	3.78226e-15		HSPA5	4.86336e-11	0.4327	0.598	0.491	6.48286e-08		GNG2	3.03654e-07	-0.410936	0.112	0.065	0.000404771
	DCN	6.56158e-13	-3.38686	0.122	0.177	8.74658e-10		PRKD3	5.22104e-18	-0.404728	0.108	0.166	6.95965e-15		PRKX	7.11591e-11	-0.523121	0.256	0.359	9.48551e-08		ZBTB7A	3.3094e-07	-0.859688	0.268	0.174	0.000441144
	MUM1	7.28564e-13	-0.93926	0.095	0.142	9.71176e-10		ATF3	6.75161e-18	-1.34359	0.061	0.106	8.9999e-15		CAST	1.59319e-10	-0.269434	0.292	0.396	2.12372e-07		ZNF331	4.19613e-07	-0.801444	0.326	0.452	0.000559344
	PRKX	8.42686e-13	0.625912	0.397	0.332	1.1233e-09		PIK3CD	7.14337e-18	-0.411122	0.134	0.198	9.52211e-15		TNFSF14	2.34895e-10	0.794485	0.218	0.147	3.13116e-07		MYL9	4.50796e-07	-2.02398	0.121	0.071	0.000600912
	SMC4	8.53092e-13	-0.51881	0.207	0.259	1.13717e-09		SLC7A6	8.43574e-18	-0.868755	0.09	0.142	1.12448e-14		NINJ1	2.92842e-10	0.923359	0.201	0.134	3.90358e-07		SPIDR	4.75423e-07	-1.6471	0.1	0.056	0.000633738
	H1FX	9.33066e-13	-0.610452	0.186	0.242	1.24378e-09		ZNF276	8.92767e-18	0.956049	0.119	0.074	1.19006e-14		ITM2A	3.87789e-10	-0.356166	0.429	0.508	5.16923e-07		LINC01481-1	4.90791e-07	-0.657851	0.158	0.098	0.000654224
	GBP4	1.44658e-12	0.376445	0.063	0.105	1.92829e-09		MAP3K8	9.16572e-18	0.26977	0.551	0.462	1.22179e-14		PAQR6	5.31333e-10	-1.32874	0.063	0.129	7.08267e-07		HPGD	5.03634e-07	-0.511184	0.264	0.174	0.000671344
	GOLGA8A	1.45106e-12	1.02871	0.108	0.068	1.93426e-09		TIMP3	1.15165e-17	-3.4518	0.063	0.109	1.53515e-14		NR4A1	5.42224e-10	0.613715	0.47	0.396	7.22785e-07		MBD4	5.18901e-07	-0.619702	0.322	0.209	0.000691695
	RNF19A	1.54143e-12	-0.285733	0.183	0.239	2.05473e-09		ITGA1	1.58335e-17	-0.409043	0.242	0.319	2.11061e-14		GADD45A	7.41015e-10	-0.319683	0.195	0.29	9.87773e-07		APOL2	6.52638e-07	-1.13032	0.153	0.093	0.000869966
	PIM3	1.79478e-12	-0.606374	0.191	0.136	2.39244e-09		C1orf56	2.60311e-17	-0.353562	0.313	0.371	3.46995e-14		TUBA1B	7.8323e-10	-0.904219	0.423	0.476	1.04405e-06		KCNQ1OT1	6.60662e-07	-1.71258	0.115	0.067	0.000880663
	TBC1D20	2.04163e-12	0.616339	0.222	0.166	2.7215e-09		RSAD2	6.12873e-17	0.925924	0.104	0.063	8.16959e-14		C16orf54	8.20712e-10	1.229	0.159	0.101	1.09401e-06		OTUD6B-AS1	7.38138e-07	-0.732302	0.266	0.173	0.000983938
	SELM	2.65264e-12	-0.932113	0.06	0.1	3.53597e-09		POLR2B	8.82762e-17	-0.968638	0.214	0.29	1.17672e-13		N4BP2L2	8.29418e-10	0.417239	0.553	0.474	1.10561e-06		TMEM14C	8.80093e-07	-0.651028	0.257	0.17	0.00117316
	CCL2	2.77403e-12	-2.61433	0.11	0.07	3.69778e-09		RP11-489E7.4	9.50324e-17	0.427675	0.207	0.156	1.26678e-13		ATP8A1	8.48238e-10	0.620606	0.109	0.061	1.1307e-06		KIR3DX1	8.88137e-07	-0.827873	0.222	0.144	0.00118389
	WDFY2	2.91445e-12	0.50279	0.183	0.132	3.88497e-09		KIR3DL2	1.23923e-16	-0.796007	0.064	0.107	1.65189e-13		RNF149	9.9138e-10	0.864016	0.153	0.096	1.32151e-06		CEBPB	9.7713e-07	-0.695297	0.301	0.199	0.00130251
	HEXIM1	3.22865e-12	0.677168	0.23	0.172	4.30378e-09		GSE1	1.90939e-16	-0.535995	0.113	0.172	2.54521e-13		B4GALT1	1.62901e-09	-0.64737	0.238	0.328	2.17147e-06		KIAA0907	1.05716e-06	-0.689884	0.185	0.118	0.0014092
	ASPH	5.39673e-12	-1.1603	0.062	0.102	7.19384e-09		ZMAT3	2.01949e-16	-1.90741	0.091	0.141	2.69198e-13		OXNAD1	1.93597e-09	0.836999	0.31	0.243	2.58065e-06		NCR3	1.10503e-06	-0.441553	0.41	0.289	0.00147301
	R3HDM2	6.53125e-12	0.614908	0.18	0.13	8.70615e-09		TIMP1	2.36841e-16	-1.32363	0.287	0.235	3.15709e-13		EPS8L2	2.90745e-09	2.66663	0.154	0.098	3.87563e-06		CTSB	1.12003e-06	-0.546199	0.405	0.294	0.001493
	PRKD3	9.74689e-12	0.854013	0.17	0.122	1.29926e-08		KSR1	9.93096e-16	-2.56434	0.085	0.134	1.3238e-12		ABHD15	3.73486e-09	1.05929	0.144	0.092	4.97857e-06		JADE1	1.24207e-06	-0.716568	0.267	0.176	0.00165568
	INTS6	1.17662e-11	0.435593	0.308	0.245	1.56843e-08		OAS1	1.28766e-15	0.412638	0.264	0.211	1.71645e-12		SYNE1	7.49348e-09	0.582901	0.119	0.072	9.98881e-06		TMEM181	1.25359e-06	-3.07289	0.101	0.057	0.00167104
	MLLT6	1.43968e-11	0.664759	0.207	0.152	1.91909e-08		FLT3LG	1.68104e-15	0.792436	0.139	0.094	2.24083e-12		TIMP1	7.62139e-09	-1.76156	0.189	0.27	1.01593e-05		HERC1	1.40862e-06	-0.70968	0.339	0.227	0.00187768
	NCR3	1.89846e-11	0.321013	0.345	0.282	2.53065e-08		RAB37	1.7448e-15	1.22472	0.128	0.085	2.32581e-12		GADD45G	8.78203e-09	1.06169	0.104	0.06	1.17064e-05		ZNF274	1.44878e-06	-2.58914	0.102	0.058	0.00193123
	CKS1B	1.93224e-11	-1.10889	0.162	0.208	2.57567e-08		PLIN2	3.23189e-15	-0.339007	0.082	0.129	4.30811e-12		ANXA1	1.81462e-08	-0.383655	0.432	0.501	2.41889e-05		ARL4C	1.47263e-06	-0.509542	0.297	0.201	0.00196302
	POLR2A	1.95003e-11	0.577202	0.249	0.192	2.59939e-08		CTD-3252C9.4	4.26679e-15	0.395504	0.455	0.374	5.68763e-12		LYZ	2.16976e-08	-2.03664	0.129	0.2	2.89229e-05		AC092580.4	1.53482e-06	-2.12186	0.069	0.117	0.00204592
	CDKN1B	1.95957e-11	-1.08517	0.084	0.127	2.61211e-08		PLTP	5.23745e-15	-0.90661	0.062	0.103	6.98153e-12		ARRDC3	2.8083e-08	0.912367	0.169	0.114	3.74346e-05		IFRD1	1.5593e-06	-0.838759	0.29	0.387	0.00207854
	PPP1R16A	3.89826e-11	0.797049	0.104	0.067	5.19638e-08		ARL4C	8.93091e-15	-0.397928	0.179	0.243	1.19049e-11		SATB1	3.24094e-08	0.776238	0.181	0.125	4.32017e-05		SAFB2	2.11071e-06	-0.289855	0.285	0.188	0.00281357
	PVT1	4.04144e-11	0.422609	0.139	0.095	5.38724e-08		YES1	1.35821e-14	-1.48145	0.069	0.111	1.81049e-11		PLCG2	3.44542e-08	0.817595	0.293	0.38	4.59275e-05		UBR1	2.1899e-06	-1.44513	0.109	0.064	0.00291914
	CFD	6.76622e-11	-2.29175	0.125	0.084	9.01938e-08		SNRNP25	1.75499e-14	0.431487	0.408	0.343	2.3394e-11		PLA2G6	3.72222e-08	-1.54814	0.05	0.102	4.96172e-05		DTHD1	2.44233e-06	-1.15204	0.068	0.114	0.00325563
	HCG18	7.43908e-11	0.792007	0.137	0.095	9.9163e-08		PLCH2	3.16777e-14	0.45457	0.146	0.103	4.22263e-11		RP11-138A9.2	4.08594e-08	0.953488	0.18	0.123	5.44656e-05		C1orf162	2.44309e-06	-0.950744	0.293	0.362	0.00325664
	ALG13	7.81219e-11	-0.732571	0.152	0.2	1.04137e-07		GOLIM4	3.59653e-14	-0.560301	0.315	0.371	4.79417e-11		IRF2BP2	4.08655e-08	0.375152	0.323	0.259	5.44738e-05		PTP4A1	2.79826e-06	-0.769646	0.34	0.47	0.00373009
	CCL3	7.87101e-11	-0.463105	0.392	0.477	1.0492e-07		TSPAN32	6.56942e-14	1.68179	0.19	0.146	8.75704e-11		BCO2	4.69191e-08	-0.259719	0.181	0.266	6.25432e-05		RP11-347P5.1	2.82261e-06	-0.596174	0.337	0.455	0.00376254
	JADE1	9.12506e-11	0.524231	0.222	0.169	1.21637e-07		PTPRE	9.75183e-14	-0.271478	0.194	0.261	1.29992e-10		CORO1B	4.79665e-08	-0.458915	0.134	0.205	6.39394e-05		AC069363.1	2.97565e-06	0.773919	0.217	0.145	0.00396654
	DUSP2	1.49764e-10	-0.28732	0.495	0.535	1.99636e-07		ITGAM	1.49142e-13	0.547435	0.186	0.143	1.98807e-10		H2AFZ	4.80163e-08	-0.521911	0.459	0.514	6.40057e-05		ATP1B3	3.00567e-06	-0.599755	0.42	0.347	0.00400656
	APOC1	1.84105e-10	-0.429958	0.203	0.149	2.45412e-07		TNF	1.72761e-13	0.885668	0.152	0.214	2.3029e-10		GSE1	5.2066e-08	-0.74065	0.083	0.146	6.94039e-05		RP11-354E11.2	3.26476e-06	-2.36499	0.104	0.062	0.00435192
	AC069363.1	2.54025e-10	-0.371155	0.187	0.138	3.38616e-07		WDR26	2.34391e-13	-0.355562	0.126	0.178	3.12444e-10		RAB37	5.22074e-08	0.498263	0.156	0.103	6.95925e-05		CLEC2D	3.2807e-06	1.22906	0.103	0.061	0.00437318
	CHMP1B	2.66513e-10	-0.452173	0.281	0.331	3.55262e-07		AK1	2.46375e-13	-0.413994	0.107	0.155	3.28418e-10		PTP4A1	5.69974e-08	0.343528	0.522	0.454	7.59775e-05		RNASE1	3.42065e-06	-0.483942	0.427	0.372	0.00455973
	PTP4A1	3.44532e-10	0.351947	0.487	0.45	4.59261e-07		TNFRSF1B	2.85879e-13	-0.411862	0.114	0.163	3.81077e-10		STK10	6.66241e-08	0.594116	0.24	0.182	8.88099e-05		JUND	4.32274e-06	-0.416664	0.4	0.52	0.00576221
	MS4A6A	3.62437e-10	-0.508382	0.127	0.088	4.83128e-07		MUM1	2.94743e-13	1.05696	0.148	0.108	3.92892e-10		FAM43A	7.10904e-08	0.594986	0.157	0.106	9.47636e-05		RNF139	5.53218e-06	-1.07532	0.282	0.338	0.00737439
	CMIP	3.75739e-10	0.725478	0.182	0.135	5.0086e-07		KLRF1	8.80136e-13	0.471529	0.305	0.25	1.17322e-09		MT1X	8.64686e-08	-1.06986	0.235	0.178	0.000115263		CTD-2020K17.1	5.9406e-06	-2.34382	0.124	0.076	0.00791882
	NR4A3	4.50829e-10	1.17683	0.153	0.109	6.00955e-07		VPS37B	9.88813e-13	-0.358444	0.333	0.399	1.31809e-09		CD55	1.13598e-07	-0.263462	0.231	0.315	0.000151427		KANSL1-AS1	5.96662e-06	-1.3781	0.151	0.096	0.0079535
	CCNH	6.35155e-10	-0.346341	0.247	0.293	8.46661e-07		OFD1	1.69155e-12	0.372727	0.279	0.237	2.25484e-09		PBXIP1	1.29128e-07	-0.26483	0.142	0.215	0.000172128		SPTSSB	6.83946e-06	-0.902873	0.253	0.312	0.009117
	RALGAPA1	6.96163e-10	1.23912	0.211	0.162	9.27985e-07		CNOT2	1.90539e-12	-0.329191	0.33	0.387	2.53988e-09		ZFP36L2	1.36503e-07	-0.262844	0.471	0.555	0.000181959
	PBXIP1	1.19803e-09	-0.304781	0.174	0.221	1.59698e-06		ATG2A	2.06887e-12	-0.714316	0.113	0.16	2.75781e-09		XCL1	1.45226e-07	-0.413425	0.46	0.547	0.000193586
	DRAXIN	1.37928e-09	1.02049	0.206	0.158	1.83857e-06		SLC39A10	3.18224e-12	0.380835	0.147	0.108	4.24193e-09		MMP25-AS1	1.5232e-07	-1.51772	0.107	0.171	0.000203042
	CTSL	2.53125e-09	0.824679	0.126	0.087	3.37416e-06		TOPORS	6.01533e-12	-0.375604	0.101	0.145	8.01844e-09		SPP1	1.53066e-07	-0.451945	0.497	0.418	0.000204037
	GRN	2.84181e-09	0.398592	0.254	0.204	3.78814e-06		SLC5A3	7.85216e-12	-0.304943	0.082	0.122	1.04669e-08		HELZ2	2.43823e-07	0.550388	0.145	0.098	0.000325016
	OTUD6B-AS1	3.3183e-09	-0.29429	0.147	0.192	4.42329e-06		R3HDM2	1.2899e-11	-0.254417	0.122	0.169	1.71944e-08		OAS1	2.75475e-07	0.621372	0.291	0.235	0.000367208
	ZBTB43	4.19078e-09	1.51612	0.16	0.119	5.58631e-06		RAB3GAP1	2.17688e-11	-0.263727	0.108	0.155	2.90178e-08		CREM	3.36018e-07	0.478723	0.511	0.442	0.000447913
	ATG2A	5.90705e-09	0.938464	0.166	0.124	7.8741e-06		ASPH	3.36012e-11	1.70582	0.106	0.074	4.47904e-08		TYMS	4.13886e-07	-0.885973	0.072	0.125	0.000551709
	SORL1	6.05775e-09	0.793661	0.313	0.261	8.07498e-06		SELM	3.56981e-11	0.433854	0.105	0.071	4.75855e-08		RAB3GAP1	4.5773e-07	-0.885652	0.079	0.135	0.000610154
	APOBR	1.07208e-08	0.873981	0.203	0.159	1.42908e-05		HECTD1	3.79539e-11	-0.954374	0.212	0.27	5.05925e-08		RASA2	4.6987e-07	-0.442169	0.167	0.242	0.000626337
	TNF	1.59989e-08	-1.01313	0.217	0.167	2.13265e-05		MTRNR2L8	4.79999e-11	-1.20608	0.101	0.142	6.39839e-08		TMEM173	4.79532e-07	-0.826013	0.107	0.163	0.000639217
	KIR3DL1	1.78525e-08	0.492284	0.253	0.207	2.37973e-05		SOCS1	6.07542e-11	0.27919	0.53	0.455	8.09853e-08		XCL2	7.10392e-07	-0.440426	0.425	0.529	0.000946952
	OGT	2.98523e-08	0.493342	0.274	0.223	3.97932e-05		RC3H1	9.49129e-11	-0.516317	0.082	0.12	1.26519e-07		CEBPD	7.84371e-07	0.404105	0.392	0.331	0.00104557
	ITGAE	3.30789e-08	-0.556313	0.15	0.191	4.40941e-05		RNF166	1.96081e-10	-0.814002	0.106	0.148	2.61376e-07		APOBEC3D	8.40642e-07	-0.874678	0.113	0.174	0.00112058
	RP11-386I14.4	3.99224e-08	-0.491562	0.203	0.246	5.32165e-05		TLE4	2.29025e-10	-0.410759	0.108	0.15	3.0529e-07		HAVCR2	1.09953e-06	-0.428183	0.343	0.4	0.00146567
	PLCH2	4.66815e-08	-0.414218	0.1	0.135	6.22264e-05		AC006129.2	3.18771e-10	1.13086	0.121	0.088	4.24921e-07		TPM1	1.43209e-06	-1.29526	0.063	0.111	0.00190897
	SLC15A4	5.09214e-08	0.367324	0.187	0.146	6.78782e-05		OSM	3.45741e-10	-0.596257	0.14	0.183	4.60873e-07		TLE1	1.84993e-06	-0.876536	0.055	0.101	0.00246596
	GABPB1-AS1	5.41088e-08	-0.862476	0.124	0.16	7.2127e-05		GRN	4.4499e-10	-0.385849	0.192	0.246	5.93172e-07		NCR3	1.99759e-06	0.596831	0.344	0.294	0.00266278
	PIK3CD	6.36135e-08	0.472713	0.194	0.153	8.47968e-05		SOD2	4.9979e-10	-0.632611	0.204	0.266	6.6622e-07		TSPYL1	2.35095e-06	0.535229	0.196	0.148	0.00313381
	GSE1	6.38668e-08	0.976025	0.169	0.129	8.51344e-05		SATB1	6.35752e-10	0.387107	0.146	0.111	8.47458e-07		ILF3-AS1	2.45546e-06	0.521247	0.193	0.144	0.00327313
	SERTAD3	7.20448e-08	-1.14351	0.077	0.109	9.60357e-05		IGF2R	7.34646e-10	-0.443121	0.071	0.105	9.79284e-07		SLC7A6	3.01679e-06	-0.796244	0.069	0.118	0.00402138
	ZBTB38	8.01815e-08	0.924836	0.184	0.143	0.000106882		RALGAPA1	8.10666e-10	-0.862035	0.153	0.201	1.08062e-06		GZMH	3.08383e-06	-0.422097	0.347	0.408	0.00411074
	LUM	1.16938e-07	-3.31048	0.156	0.199	0.000155878		ALOX5AP	8.72913e-10	-0.52455	0.406	0.415	1.16359e-06		ZBTB38	3.20666e-06	-0.433908	0.102	0.159	0.00427447
	EPS8L2	1.91612e-07	-1.24886	0.081	0.111	0.000255419		ADAM17	9.35547e-10	-0.387419	0.071	0.105	1.24708e-06		HSPB1	3.40036e-06	-0.351937	0.363	0.42	0.00453268
	NUFIP2	1.94596e-07	0.306847	0.178	0.139	0.000259396		KANSL1-AS1	9.77341e-10	0.465474	0.083	0.12	1.30279e-06		OGT	3.55158e-06	-0.396398	0.176	0.242	0.00473425
	WDR74	2.2377e-07	-0.631459	0.129	0.164	0.000298286		KIAA1033	1.05407e-09	-0.576041	0.079	0.114	1.40508e-06		TUBA4A	3.93211e-06	0.694247	0.421	0.361	0.0052415
	CDC42SE1	2.26769e-07	0.395713	0.476	0.443	0.000302283		APOBR	1.1533e-09	-0.467183	0.148	0.197	1.53735e-06		NFATC2IP	4.32145e-06	-0.455665	0.146	0.209	0.0057605
	CCL4L2	2.82294e-07	-0.617596	0.443	0.4	0.000376298		SMG1	1.53302e-09	-0.563503	0.208	0.266	2.04352e-06		MCTP2	4.58792e-06	-0.30598	0.267	0.346	0.0061157
	GPR171	3.43774e-07	-1.04152	0.071	0.101	0.000458251		TACC1	2.65846e-09	0.257253	0.364	0.323	3.54373e-06		EIF5A	5.86925e-06	-0.324166	0.384	0.445	0.00782371
	SLC35E1	3.56758e-07	0.730353	0.22	0.178	0.000475558		CCNH	2.80222e-09	-0.478099	0.257	0.31	3.73536e-06		TCF7	5.98955e-06	0.341669	0.186	0.138	0.00798408
	HELZ2	4.22774e-07	0.820654	0.08	0.11	0.000563558		ZBTB43	3.04069e-09	-0.924353	0.111	0.152	4.05324e-06		CHD3	6.04043e-06	-0.559072	0.154	0.217	0.00805189
	KDM5B	4.33243e-07	1.39363	0.133	0.1	0.000577513		CITED2	3.98862e-09	0.682282	0.38	0.336	5.31683e-06		PTGDR	6.26553e-06	0.508188	0.299	0.25	0.00835195
	C12orf75	4.79717e-07	-0.439117	0.155	0.191	0.000639463		GOLGB1	5.01086e-09	-0.5052	0.155	0.203	6.67948e-06		ALG13	7.3343e-06	0.690908	0.234	0.182	0.00977662
	GOLGB1	6.67568e-07	0.861485	0.207	0.166	0.000889868		KLF2	5.6011e-09	0.614167	0.138	0.107	7.46627e-06
	TOX	7.33702e-07	-1.0235	0.103	0.135	0.000978024		ATP1B1	7.17997e-09	0.804524	0.117	0.088	9.5709e-06
	SNRNP200	1.01141e-06	0.354951	0.209	0.169	0.00134821		MYO9B	9.53665e-09	-0.32286	0.111	0.15	1.27124e-05
	TMEM107	1.64877e-06	-1.59975	0.107	0.139	0.00219781		PRF1	1.25646e-08	-0.279811	0.519	0.549	1.67486e-05
	STMN1	1.79814e-06	-1.39416	0.259	0.292	0.00239692		PTGER4	1.30138e-08	0.443918	0.295	0.259	1.73474e-05
	OTULIN	1.8807e-06	0.742994	0.073	0.102	0.00250698		LTC4S	1.5306e-08	-0.381784	0.123	0.163	2.04029e-05
	RNF166	4.05923e-06	-0.778853	0.103	0.133	0.00541095		PIK3R1	2.00715e-08	0.26005	0.499	0.42	2.67553e-05
	MBD4	4.26425e-06	0.48225	0.245	0.208	0.00568424		LDLRAP1	2.49598e-08	0.543593	0.106	0.078	3.32715e-05
	SLFN13	4.72555e-06	0.56052	0.283	0.24	0.00629916		NUMA1	2.9437e-08	-0.322416	0.087	0.121	3.92395e-05
	ARRDC3	6.05334e-06	-0.546483	0.098	0.126	0.00806911		LDLR	6.12554e-08	-0.727289	0.075	0.105	8.16534e-05
	TUBB	6.87144e-06	-1.13207	0.408	0.452	0.00915963		AKNA	9.76629e-08	-0.329601	0.353	0.394	0.000130185
	TIAM1	7.20816e-06	1.03314	0.152	0.121	0.00960848		CST3	1.22028e-07	-0.315084	0.485	0.492	0.000162664
								PLAU	1.80567e-07	-0.722903	0.08	0.11	0.000240696
								DZIP3	2.33283e-07	0.313952	0.192	0.162	0.000310966
								TMEM107	2.51408e-07	1.01535	0.113	0.151	0.000335127
								MMP25-AS1	2.8028e-07	1.43081	0.178	0.149	0.000373613
								PUM2	1.04045e-06	0.791636	0.094	0.125	0.00138692
								MYADM	1.93612e-06	0.417484	0.319	0.287	0.00258085
								RBM38	2.15162e-06	-0.408382	0.135	0.171	0.00286812
								SLC35E1	2.52029e-06	-0.338415	0.17	0.211	0.00335955
								CTA-29F11.1	4.04793e-06	0.556662	0.103	0.133	0.0053959
								LGALS3	4.39825e-06	-0.435311	0.113	0.145	0.00586287
								B3GNT7	4.99333e-06	-0.255637	0.464	0.485	0.00665611
								C10orf54	5.03152e-06	0.410349	0.208	0.182	0.00670702

## Sheet: dNKall6orig fdr01 FC rank
dNK1	dNK1	p_val	avg_log2FC	pct.1	pct.2	p_val_adj	dNK2	dNK2	p_val	avg_log2FC	pct.1	pct.2	p_val_adj	dNK3	dNK3	p_val	avg_log2FC	pct.1	pct.2	p_val_adj	dNKp	dNKp	p_val	avg_log2FC	pct.1	pct.2	p_val_adj	dNK_MAF+	dNK_MAF+	p_val	avg_log2FC	pct.1	pct.2	p_val_adj	NRF2F2+	NRF2F2+	p_val	avg_log2FC	pct.1	pct.2	p_val_adj
	CERCAM	3.33672e-106	5.48108	0.1	0.015	4.44785e-103		SELL	1.38343e-110	2.42267	0.165	0.04	1.84411e-107		CD160	0	6.6517	0.541	0.016	0		UBE2C	0	6.9575	0.712	0.029	0		HLA-DRB5	2.22091e-112	6.97703	0.704	0.132	2.96047e-109		LUM	2.04543e-81	9.25914	0.754	0.181	2.72656e-78
	RPRML	1.93705e-198	5.25585	0.151	0.015	2.58209e-195		CLU	9.47557e-65	2.07722	0.128	0.041	1.26309e-61		TIGIT	0	6.21618	0.356	0.041	0		TOP2A	0	6.88078	0.563	0.013	0		SEPP1	1.21588e-108	6.53941	0.802	0.194	1.62077e-105		DCN	2.06582e-76	9.09709	0.687	0.156	2.75374e-73
	LAMA4	3.36232e-166	4.99541	0.138	0.016	4.48198e-163		CD27	5.88185e-161	1.84701	0.257	0.074	7.84051e-158		ITM2C	0	5.68907	0.591	0.057	0		RRM2	0	6.84126	0.551	0.014	0		MAFB	7.14991e-153	6.46195	0.475	0.04	9.53083e-150		TIMP3	3.90568e-77	8.55361	0.507	0.079	5.20627e-74
	DMKN	6.81806e-170	4.34191	0.171	0.028	9.08848e-167		CD8A	2.48317e-34	1.79657	0.118	0.055	3.31007e-31		LDB2	0	5.67317	0.217	0.009	0		CDC20	0	6.78509	0.455	0.017	0		F13A1	3.71691e-179	6.28803	0.438	0.029	4.95464e-176		APOD	3.60444e-210	8.46784	0.649	0.049	4.80472e-207
	ARG2	2.78752e-205	4.1571	0.198	0.031	3.71577e-202		PLA2G6	6.05678e-46	1.78416	0.132	0.057	8.07369e-43		TRAT1	1.5356e-208	4.87939	0.13	0.005	2.04696e-205		CENPF	0	6.68667	0.643	0.037	0		CCL2	5.54957e-46	6.09064	0.37	0.077	7.39757e-43		CFD	3.37671e-111	8.46585	0.634	0.088	4.50115e-108
	LAYN	2.71692e-284	3.61802	0.243	0.032	3.62165e-281		ASPH	3.36012e-11	1.70582	0.106	0.074	4.47904e-08		ADGRG1	1.16997e-137	4.60903	0.139	0.014	1.55957e-134		CCNB1	0	6.62264	0.389	0.021	0		MARCKS	6.51897e-243	6.07216	0.605	0.042	8.68978e-240		RBP1	2.10682e-73	7.04664	0.433	0.059	2.80839e-70
	LILRB1	1.4174e-244	3.43644	0.229	0.035	1.88939e-241		TSPAN32	6.56942e-14	1.68179	0.19	0.146	8.75704e-11		LY9	1.21813e-168	4.5977	0.132	0.009	1.62377e-165		NUSAP1	0	6.4904	0.606	0.025	0		MS4A7	2.36168e-178	6.00851	0.543	0.046	3.14812e-175		PCOLCE	2.30855e-109	6.77102	0.396	0.033	3.07729e-106
	GAPDHS	6.01306e-127	3.28716	0.147	0.029	8.01541e-124		PRR34-AS1	1.21403e-55	1.53102	0.168	0.076	1.6183e-52		LBH	0	4.38033	0.376	0.05	0		ASPM	0	6.45634	0.376	0.007	0		C1QC	3.7663e-135	5.77953	0.92	0.242	5.02047e-132		MGP	0	6.62761	0.522	0.016	0
	RGPD5	1.32967e-20	3.0091	0.116	0.065	1.77246e-17		PAQR6	1.16175e-44	1.46214	0.16	0.079	1.54861e-41		LINC00861	2.71957e-164	4.2509	0.164	0.016	3.62519e-161		SPC25	0	6.28717	0.335	0.004	0		MAF	4.92268e-191	5.76651	0.444	0.028	6.56193e-188		TIMP1	1.10147e-33	6.56068	0.664	0.259	1.46826e-30
	MTRNR2L12	4.79614e-45	3.00134	0.274	0.161	6.39326e-42		XCL1	0	1.44001	0.778	0.255	0		C1orf21	1.25716e-152	3.95839	0.236	0.041	1.6758e-149		TPX2	0	6.24432	0.501	0.017	0		MEF2C	0	5.59243	0.426	0.012	0		IGFBP1	3.34836e-07	6.53317	0.433	0.283	0.000446336
	EGLN3	5.76529e-129	2.91364	0.154	0.031	7.68513e-126		MMP25-AS1	2.8028e-07	1.43081	0.178	0.149	0.000373613		FCGR3A	1.1126e-36	3.95596	0.189	0.079	1.4831e-33		CDK1	0	6.19489	0.529	0.014	0		MS4A6A	3.77998e-153	5.45558	0.685	0.09	5.03871e-150		ACTA2	0	6.53118	0.694	0.033	0
	B4GALNT1	0	2.81031	0.472	0.064	0		C1orf162	1.31814e-257	1.42969	0.49	0.198	1.75708e-254		AC092580.4	0	3.86018	0.513	0.073	0		GTSE1	0	6.00529	0.408	0.005	0		FCGR2A	8.27789e-77	5.44856	0.389	0.052	1.10344e-73		DKK1	2.33342e-95	6.47828	0.388	0.037	3.11045e-92
	IGHA1	2.47842e-33	2.75517	0.107	0.047	3.30373e-30		TMEM173	2.99547e-85	1.37172	0.216	0.09	3.99296e-82		SPOCK2	5.05747e-125	3.81934	0.153	0.02	6.7416e-122		MKI67	0	5.96404	0.668	0.036	0		SLC40A1	3.35116e-139	5.43715	0.414	0.034	4.46709e-136		IGFBP6	1.75369e-127	6.45241	0.433	0.035	2.33767e-124
	ATAD3B	8.56771e-30	2.6803	0.122	0.06	1.14208e-26		XCL2	0	1.30241	0.719	0.284	0		GNG2	0	3.81671	0.425	0.033	0		AURKB	0	5.94075	0.539	0.013	0		APOC1	1.01273e-16	5.40443	0.395	0.16	1.34997e-13		MYL9	1.01432e-110	6.23295	0.567	0.069	1.35208e-107
	CYP26A1	0	2.66436	0.473	0.068	0		FCRL6	5.31238e-119	1.27758	0.228	0.074	7.08141e-116		FRMD4B	2.98613e-101	3.80668	0.191	0.04	3.98052e-98		PLK1	0	5.75473	0.343	0.006	0		PLTP	6.86949e-50	5.36127	0.389	0.077	9.15702e-47		TAGLN	0	6.13857	0.604	0.025	0
	HIC1	9.84591e-81	2.64923	0.118	0.03	1.31246e-77		ANXA1	0	1.25829	0.656	0.305	0		PLAC8	1.73247e-268	3.76156	0.379	0.062	2.30938e-265		CENPA	0	5.64335	0.366	0.004	0		SPP1	7.99352e-11	5.33738	0.617	0.423	1.06554e-07		CYR61	4.84624e-200	6.07186	0.373	0.015	6.46003e-197
	ZMAT3	5.23498e-40	2.64175	0.177	0.09	6.97823e-37		AHNAK	3.43075e-127	1.25704	0.296	0.124	4.57319e-124		SLAMF7	2.14778e-128	3.70564	0.197	0.034	2.86299e-125		BIRC5	0	5.57945	0.649	0.022	0		LGMN	2.27547e-80	5.28137	0.525	0.095	3.0332e-77		IGFBP4	2.1498e-74	6.00613	0.313	0.031	2.86568e-71
	ENTPD1	0	2.49627	0.576	0.09	0		LEF1	2.61305e-56	1.22756	0.244	0.14	3.4832e-53		SH2D1A	0	3.59302	0.443	0.037	0		CENPM	0	5.56282	0.606	0.025	0		MSR1	1.93828e-115	5.15928	0.389	0.036	2.58372e-112		IGFBP5	1.45705e-202	5.99193	0.306	0.01	1.94225e-199
	SCX	1.63238e-141	2.45095	0.228	0.066	2.17596e-138		RAB37	1.7448e-15	1.22472	0.128	0.085	2.32581e-12		CXCR4	0	3.59271	0.951	0.291	0		CCNB2	0	5.52857	0.372	0.008	0		STAB1	6.93703e-136	5.11908	0.642	0.088	9.24706e-133		SERPING1	5.88048e-106	5.97559	0.351	0.027	7.83868e-103
	C15orf48	1.65007e-251	2.20521	0.397	0.128	2.19954e-248		CDHR1	3.03457e-208	1.21744	0.411	0.162	4.04508e-205		CD79B	1.72243e-164	3.55853	0.195	0.025	2.29601e-161		TK1	0	5.52342	0.578	0.025	0		LY96	2.36739e-101	5.02195	0.407	0.044	3.15573e-98		SERPINF1	7.44565e-164	5.87069	0.418	0.025	9.92505e-161
	PRSS57	1.72535e-29	2.15092	0.116	0.056	2.29989e-26		GZMH	1.54162e-170	1.20649	0.518	0.265	2.05498e-167		PRR7	1.72759e-98	3.41032	0.161	0.029	2.30288e-95		CDKN3	0	5.41189	0.478	0.018	0		CD14	4.22186e-113	5.007	0.821	0.196	5.62773e-110		MDK	1.20461e-107	5.81051	0.299	0.019	1.60575e-104
	KSR1	3.71922e-21	2.09216	0.152	0.092	4.95772e-18		AC006129.2	3.18771e-10	1.13086	0.121	0.088	4.24921e-07		WIPF3	8.98743e-64	3.37614	0.118	0.024	1.19802e-60		HMMR	0	5.40479	0.318	0.005	0		IGSF6	4.35947e-108	4.81758	0.278	0.019	5.81118e-105		C1R	9.21058e-137	5.68318	0.343	0.02	1.22777e-133
	MTRNR2L8	1.34703e-17	2.08658	0.162	0.104	1.79559e-14		TNFSF14	1.13395e-62	1.07125	0.203	0.096	1.51156e-59		IFNG	6.8044e-112	3.01784	0.224	0.049	9.07027e-109		ZWINT	0	5.35309	0.664	0.028	0		RNASE1	2.77516e-100	4.65112	0.944	0.369	3.69929e-97		CPXM1	1.25109e-93	5.56525	0.321	0.026	1.66771e-90
	CHST2	1.76032e-198	1.97656	0.37	0.132	2.3465e-195		MUM1	2.94743e-13	1.05696	0.148	0.108	3.92892e-10		ITGA4	8.45106e-27	2.98503	0.196	0.097	1.12653e-23		TYMS	0	4.81743	0.769	0.065	0		HES1	4.24069e-93	4.63009	0.216	0.013	5.65284e-90		RAMP1	3.41975e-65	5.51149	0.44	0.067	4.55852e-62
	NEIL1	4.1101e-44	1.96187	0.108	0.04	5.47876e-41		CD2	2.44381e-276	1.04593	0.643	0.317	3.2576e-273		PIM3	7.2716e-21	2.96351	0.239	0.142	9.69304e-18		KIAA0101	0	4.72793	0.794	0.059	0		GPNMB	1.13492e-21	4.59917	0.247	0.063	1.51285e-18		SPARCL1	4.33156e-204	5.47764	0.358	0.013	5.77397e-201
	SLC2A1	7.81673e-105	1.93123	0.286	0.12	1.04197e-101		TMEM107	2.51408e-07	1.01535	0.113	0.151	0.000335127		LYST	6.72425e-76	2.9442	0.261	0.088	8.96343e-73		KIFC1	0	4.6454	0.478	0.033	0		C1QB	1.43329e-94	4.57135	0.895	0.336	1.91058e-91		CALD1	1.35578e-120	5.42496	0.276	0.014	1.80725e-117
	ACOXL	6.20072e-97	1.91259	0.156	0.043	8.26556e-94		ZNF683	3.32314e-175	1.0007	0.358	0.128	4.42975e-172		LUZP1	1.20846e-15	2.83113	0.127	0.063	1.61088e-12		PTTG1	0	4.64324	0.724	0.091	0		HLA-DQB1	7.95376e-67	4.56623	0.586	0.136	1.06024e-63		FBLN1	1.47584e-48	5.34739	0.224	0.024	1.9673e-45
	PRDM1	7.34075e-112	1.90288	0.27	0.107	9.78522e-109		ITGB2	1.82149e-268	0.996234	0.626	0.3	2.42804e-265		TBX21	9.3007e-54	2.80438	0.142	0.038	1.23978e-50		HIST1H4C	6.22963e-292	4.58641	0.773	0.331	8.3041e-289		NUPR1	1.43062e-14	4.55047	0.198	0.056	1.90702e-11		TGM2	5.2312e-149	5.25897	0.336	0.017	6.97318e-146
	EPAS1	0	1.89006	0.521	0.176	0		ZNF276	8.92767e-18	0.956049	0.119	0.074	1.19006e-14		MID1IP1	2.11703e-44	2.80432	0.1	0.024	2.822e-41		CLSPN	0	4.13467	0.339	0.017	0		HLA-DRB1	1.72102e-78	4.3851	0.796	0.249	2.29412e-75		TPM2	2.63554e-230	5.2458	0.448	0.019	3.51317e-227
	CDKN1A	3.77886e-236	1.8759	0.422	0.149	5.03722e-233		FOS	0	0.942088	0.666	0.337	0		YES1	7.47632e-38	2.79744	0.191	0.078	9.96594e-35		STMN1	0	4.02396	0.972	0.225	0		C1QA	2.5337e-105	4.36624	0.957	0.384	3.37742e-102		LGALS3BP	1.22949e-06	5.18726	0.127	0.043	0.00163891
	FN1	7.08454e-41	1.8503	0.112	0.044	9.4437e-38		COX6A2	1.29933e-86	0.939654	0.398	0.239	1.732e-83		LCK	0	2.69631	0.576	0.128	0		CKS1B	0	3.73707	0.832	0.141	0		AIF1	2.09121e-97	4.17992	0.821	0.232	2.78759e-94		C11orf96	3.59507e-99	5.12661	0.254	0.015	4.79223e-96
	CD3D	2.09836e-96	1.846	0.276	0.123	2.79711e-93		RSAD2	6.12873e-17	0.925924	0.104	0.063	8.16959e-14		EPS8L2	2.90745e-09	2.66663	0.154	0.098	3.87563e-06		TUBB	0	3.72599	0.94	0.398	0		KCTD12	7.84692e-111	4.17295	0.302	0.022	1.046e-107		C1S	1.36387e-102	5.09033	0.209	0.009	1.81804e-99
	UBE2F	0	1.82016	0.721	0.325	0		TNFRSF4	5.03973e-124	0.902974	0.493	0.289	6.71797e-121		PREX1	2.29508e-162	2.6527	0.263	0.048	3.05934e-159		TUBA1B	0	3.44759	0.983	0.428	0		HAMP	5.42898e-53	4.17203	0.235	0.028	7.23683e-50		CTGF	6.09744e-169	5.00136	0.261	0.008	8.12789e-166
	SPINK2	0	1.79739	0.748	0.281	0		IFITM3	4.85643e-170	0.88665	0.568	0.34	6.47361e-167		ARID5B	1.58079e-17	2.62679	0.102	0.044	2.10719e-14		ATAD2	1.16873e-253	3.38901	0.378	0.055	1.55792e-250		IGF1	2.01047e-58	4.11285	0.13	0.008	2.67996e-55		IGFBP3	3.32021e-66	4.87172	0.194	0.013	4.42584e-63
	CSF1	2.8171e-306	1.77335	0.54	0.203	3.7552e-303		TNF	1.72761e-13	0.885668	0.152	0.214	2.3029e-10		RNF166	2.12429e-52	2.61873	0.265	0.111	2.83168e-49		HMGB2	0	3.34763	0.946	0.421	0		IFI30	1.16849e-84	4.10192	0.198	0.012	1.5576e-81		TCEAL4	2.78477e-36	4.73908	0.291	0.05	3.7121e-33
	CTC-425F1.4	3.47476e-17	1.76618	0.101	0.057	4.63186e-14		CRTAM	2.87065e-22	0.873053	0.178	0.116	3.82657e-19		FCMR	7.35311e-64	2.6152	0.178	0.05	9.80169e-61		C21orf58	0	3.23755	0.217	0.01	0		LPAR6	7.06932e-111	4.08874	0.407	0.041	9.4234e-108		PTGDS	6.13793e-143	4.68476	0.425	0.029	8.18186e-140
	SERPINB9	2.60947e-109	1.73832	0.299	0.128	3.47843e-106		MYO1F	1.08467e-112	0.829288	0.424	0.233	1.44587e-109		SLC44A2	1.86792e-31	2.52688	0.127	0.046	2.48993e-28		MCM7	0	3.17184	0.51	0.083	0		APOE	5.92268e-11	4.02314	0.463	0.271	7.89493e-08		CRYAB	1.13033e-51	4.64133	0.261	0.03	1.50673e-48
	ADAM8	1.84228e-175	1.71498	0.476	0.223	2.45576e-172		CD44	6.36557e-200	0.828388	0.614	0.356	8.48531e-197		ZBTB16	8.01961e-168	2.52234	0.216	0.03	1.06901e-164		HELLS	3.41359e-213	3.10611	0.37	0.064	4.55031e-210		FCGR1A	1.81159e-69	3.95365	0.216	0.018	2.41485e-66		COL6A2	6.8914e-38	4.62302	0.112	0.008	9.18623e-35
	KDM4B	1.2286e-14	1.68791	0.107	0.064	1.63772e-11		ZFP36L2	3.5212e-292	0.812756	0.68	0.391	4.69376e-289		CD83	5.95125e-16	2.51801	0.254	0.166	7.93302e-13		PCNA	1.702e-242	2.99358	0.616	0.179	2.26877e-239		MNDA	8.98925e-98	3.92342	0.272	0.02	1.19827e-94		OSR2	6.98656e-95	4.53736	0.209	0.01	9.31308e-92
	MDM2	1.30435e-90	1.65769	0.31	0.149	1.7387e-87		ATP1B1	7.17997e-09	0.804524	0.117	0.088	9.5709e-06		MYC	3.43167e-26	2.5077	0.167	0.076	4.57442e-23		HIST1H2BH	4.13349e-105	2.73684	0.123	0.013	5.50994e-102		PTAFR	1.77343e-59	3.91165	0.148	0.01	2.36398e-56		IGF2	8.16684e-24	4.51583	0.172	0.027	1.08864e-20
	FDXR	7.55694e-26	1.64752	0.131	0.07	1.00734e-22		TC2N	2.639e-27	0.798029	0.175	0.109	3.51779e-24		TGIF1	1.20185e-41	2.49806	0.118	0.033	1.60207e-38		PIF1	2.95247e-126	2.71666	0.153	0.017	3.93565e-123		KLF4	4.97261e-60	3.89771	0.395	0.067	6.62849e-57		TMEM45A	1.1486e-44	4.21653	0.149	0.011	1.53109e-41
	SYNGR1	0	1.5905	0.659	0.327	0		FLT3LG	1.68104e-15	0.792436	0.139	0.094	2.24083e-12		TAGAP	4.24067e-170	2.46674	0.462	0.143	5.65281e-167		DUT	1.70671e-245	2.66191	0.748	0.288	2.27504e-242		MS4A4A	6.93119e-107	3.83354	0.414	0.043	9.23928e-104		LGALS3	7.7165e-17	4.13067	0.358	0.125	1.02861e-13
	SNAP47	6.0156e-43	1.59003	0.178	0.088	8.01879e-40		DTHD1	3.07089e-24	0.792112	0.136	0.08	4.0935e-21		PMAIP1	7.81239e-75	2.42495	0.44	0.222	1.04139e-71		SMC4	0	2.66151	0.769	0.201	0		HLA-DPA1	4.38025e-78	3.79833	0.895	0.342	5.83887e-75		BASP1	4.23481e-26	4.0885	0.127	0.014	5.64501e-23
	STAT3	1.44371e-263	1.58927	0.599	0.29	1.92447e-260		PUM2	1.04045e-06	0.791636	0.094	0.125	0.00138692		BCL2	1.82611e-92	2.40741	0.276	0.085	2.4342e-89		TUBA1C	1.01103e-237	2.64724	0.555	0.133	1.34771e-234		TTYH3	2.59055e-90	3.76686	0.29	0.025	3.45321e-87		NUPR1	1.68089e-34	4.06383	0.299	0.055	2.24063e-31
	HECTD1	7.81067e-25	1.5759	0.303	0.216	1.04116e-21		TSC22D3	6.297e-226	0.789548	0.643	0.381	8.3939e-223		GBP5	4.23835e-17	2.38066	0.12	0.056	5.64973e-14		HIST2H2AC	4.22226e-139	2.63984	0.29	0.057	5.62828e-136		EPHX1	4.78283e-51	3.63212	0.123	0.008	6.37551e-48		PRSS23	1.16793e-25	3.75231	0.112	0.011	1.55685e-22
	DAPK2	3.42774e-214	1.56091	0.478	0.198	4.56918e-211		CD7	2.64851e-306	0.780321	0.716	0.434	3.53046e-303		ZC3H12A	1.32482e-50	2.37062	0.296	0.138	1.76599e-47		H2AFZ	0	2.61958	0.976	0.47	0		CD93	1.4339e-74	3.61466	0.241	0.021	1.91139e-71		SELM	1.06098e-38	3.66696	0.403	0.086	1.41429e-35
	SLC7A6	9.95883e-33	1.5554	0.171	0.093	1.32751e-29		APBA2	2.36588e-88	0.759162	0.238	0.103	3.15371e-85		SERTAD3	8.78653e-29	2.25137	0.192	0.091	1.17124e-25		ARL6IP1	7.72241e-132	2.53534	0.705	0.361	1.0294e-128		VSIG4	3.74583e-64	3.54052	0.383	0.059	4.99319e-61		C10orf10	5.56616e-56	3.48653	0.157	0.01	7.41969e-53
	POLR2B	5.89582e-21	1.52643	0.308	0.227	7.85912e-18		KLRD1	8.9378e-231	0.727204	0.666	0.395	1.19141e-227		CDKN1B	1.58371e-49	2.23795	0.248	0.103	2.11108e-46		UBE2S	1.12104e-280	2.49299	0.777	0.266	1.49434e-277		VMO1	5.45928e-31	3.47098	0.154	0.02	7.27722e-28		VCAN	1.00784e-37	3.48521	0.142	0.012	1.34346e-34
	PLPP1	3.55779e-80	1.52598	0.286	0.138	4.74253e-77		GZMM	1.25466e-130	0.71274	0.526	0.291	1.67246e-127		TNFRSF1A	7.33102e-28	2.19824	0.153	0.065	9.77225e-25		IGKC	1.94515e-19	2.45968	0.116	0.047	2.59289e-16		CTSB	1.40876e-52	3.44468	0.778	0.296	1.87787e-49		COL1A1	3.19957e-60	3.47207	0.254	0.024	4.26502e-57
	ZBTB43	4.19078e-09	1.51612	0.16	0.119	5.58631e-06		IFI44L	3.5197e-127	0.708617	0.562	0.336	4.69176e-124		BEX2	5.46325e-65	2.18576	0.133	0.029	7.28251e-62		ARHGAP11B	1.00482e-201	2.45826	0.274	0.036	1.33942e-198		IFIT1	1.41535e-07	3.443	0.13	0.044	0.000188666		SERPINH1	1.63683e-51	3.41562	0.179	0.014	2.18189e-48
	ACY3	1.21688e-158	1.5019	0.365	0.146	1.62211e-155		CITED2	3.98862e-09	0.682282	0.38	0.336	5.31683e-06		LTB	9.94556e-129	2.15181	0.397	0.134	1.32574e-125		HMGN2	0	2.2872	0.961	0.468	0		HLA-DRA	4.95653e-79	3.39414	0.957	0.458	6.60705e-76		S100A13	4.23775e-23	3.36191	0.313	0.082	5.64893e-20
	LYZ	4.66643e-44	1.48527	0.272	0.165	6.22035e-41		MATK	2.22333e-202	0.680444	0.618	0.316	2.9637e-199		ALOX5AP	0	2.13803	0.843	0.367	0		KPNA2	7.02935e-207	2.25248	0.694	0.238	9.37013e-204		PHACTR1	4.32298e-16	3.23467	0.154	0.035	5.76253e-13		SPON2	1.23697e-36	3.27509	0.209	0.026	1.64888e-33
	KIR3DL2	1.15182e-32	1.44995	0.134	0.065	1.53537e-29		PBXIP1	2.08514e-33	0.642789	0.245	0.164	2.77949e-30		CCL5	0	2.12531	0.941	0.363	0		H2AFV	2.34086e-282	2.0752	0.864	0.375	3.12036e-279		CD74	3.39879e-87	3.17384	0.988	0.455	4.53059e-84		ULK4	5.90087e-13	3.05116	0.134	0.029	7.86586e-10
	EIF3B	1.24308e-104	1.43518	0.443	0.246	1.65703e-101		BCO2	6.88493e-42	0.635305	0.303	0.207	9.17761e-39		NFKBIZ	2.81287e-53	2.07256	0.396	0.215	3.74956e-50		MCM5	5.49841e-169	2.06426	0.44	0.109	7.32938e-166		FTL	1.91747e-71	3.01128	0.951	0.518	2.55599e-68		IFI27	7.39339e-56	3.0216	0.44	0.077	9.85538e-53
	LIM2	6.11146e-112	1.41999	0.293	0.121	8.14658e-109		KLF2	5.6011e-09	0.614167	0.138	0.107	7.46627e-06		IL27RA	2.58617e-56	2.05581	0.248	0.095	3.44737e-53		TOX	4.99341e-20	2.00558	0.237	0.117	6.65621e-17		HLA-DPB1	1.07202e-51	2.91319	0.809	0.327	1.429e-48		CST3	1.46247e-14	2.59293	0.784	0.485	1.94947e-11
	OSM	5.33774e-15	1.41042	0.199	0.145	7.11521e-12		PTGDR	7.84779e-29	0.608592	0.289	0.213	1.04611e-25		ICAM2	3.87676e-38	2.05085	0.187	0.075	5.16772e-35		LDLR	4.15817e-34	1.86363	0.206	0.079	5.54284e-31		CXCL8	6.85289e-23	2.862	0.648	0.338	9.1349e-20		HSPB1	5.00123e-31	2.53932	0.813	0.41	6.66664e-28
	RP11-138A9.1	2.29394e-21	1.4044	0.172	0.106	3.05782e-18		GBP2	1.47474e-30	0.602835	0.298	0.216	1.96583e-27		GLIPR1	5.55973e-106	2.00488	0.342	0.115	7.41112e-103		HIST1H1D	4.83717e-113	1.83503	0.217	0.04	6.44794e-110		PTPRJ	4.93709e-20	2.78763	0.185	0.04	6.58115e-17		MARCKS	6.17621e-06	2.46329	0.134	0.048	0.00823289
	KDM5B	4.33243e-07	1.39363	0.133	0.1	0.000577513		ZBP1	2.61162e-28	0.59521	0.217	0.145	3.48128e-25		BCL2A1	1.55002e-20	1.97447	0.178	0.092	2.06617e-17		MCM3	7.6089e-142	1.77198	0.389	0.098	1.01427e-138		SOD2	6.89324e-17	2.75013	0.494	0.229	9.1887e-14		MFGE8	8.94578e-18	2.41153	0.269	0.076	1.19247e-14
	PABPC4	2.91364e-13	1.38277	0.273	0.209	3.88389e-10		TXNIP	4.27074e-57	0.594969	0.403	0.265	5.6929e-54		ZEB2	1.95939e-85	1.96059	0.367	0.149	2.61186e-82		S1PR4	1.15505e-40	1.71846	0.329	0.142	1.53968e-37		COLEC12	3.95015e-31	2.72051	0.148	0.019	5.26555e-28		COL6A1	1.03362e-16	2.36175	0.172	0.036	1.37781e-13
	RAMP1	1.76106e-66	1.35262	0.138	0.047	2.34749e-63		SLC44A1	1.25257e-25	0.588858	0.446	0.361	1.66968e-22		CD69	0	1.93434	0.913	0.43	0		TUBB4B	2.70815e-144	1.69645	0.729	0.353	3.60996e-141		CEBPB	4.29798e-45	2.70945	0.623	0.201	5.72921e-42		TPM1	9.08139e-27	2.15974	0.381	0.104	1.21055e-23
	PIK3R6	1.99669e-72	1.33012	0.313	0.165	2.66159e-69		KLF6	6.52046e-30	0.578994	0.51	0.425	8.69177e-27		RGCC	4.97268e-115	1.9204	0.681	0.395	6.62859e-112		NUCB2	4.10096e-188	1.65898	0.836	0.493	5.46658e-185		GPR34	2.66813e-36	2.70227	0.414	0.106	3.55661e-33		S100A6	8.35984e-08	1.55142	0.694	0.532	0.000111437
	GZMA	0	1.26888	0.845	0.448	0		KIR2DL4	1.93564e-58	0.571333	0.542	0.386	2.58021e-55		GPR68	3.98617e-14	1.91908	0.104	0.05	5.31356e-11		CKS2	8.13821e-183	1.60441	0.8	0.368	1.08482e-179		DUSP6	4.31869e-11	2.65169	0.352	0.161	5.75681e-08		IGFBP7	2.24285e-20	1.37609	0.761	0.514	2.98972e-17
	SRGAP3	3.9297e-114	1.26634	0.47	0.26	5.23829e-111		CTA-29F11.1	4.04793e-06	0.556662	0.103	0.133	0.0053959		PIK3IP1	2.71759e-68	1.91331	0.276	0.102	3.62255e-65		RP11-544A12.8	6.881e-08	1.59566	0.11	0.061	9.17238e-05		GRN	4.55937e-44	2.63501	0.63	0.211	6.07764e-41		SOCS3	1.88884e-07	1.04846	0.306	0.15	0.000251782
	ARHGEF1	6.44611e-241	1.25988	0.694	0.429	8.59267e-238		ITGAM	1.49142e-13	0.547435	0.186	0.143	1.98807e-10		GPR183	1.91925e-11	1.89481	0.243	0.171	2.55836e-08		C12orf75	4.51763e-252	1.56937	0.606	0.145	6.022e-249		RP11-758H9.2	3.15465e-10	2.48497	0.117	0.03	4.20514e-07		IFITM3	9.6799e-17	1.0324	0.769	0.46	1.29033e-13
	TLE1	5.00412e-80	1.24804	0.183	0.066	6.6705e-77		LDLRAP1	2.49598e-08	0.543593	0.106	0.078	3.32715e-05		IKZF3	2.41661e-71	1.88015	0.325	0.135	3.22135e-68		FDXR	3.8542e-74	1.54857	0.254	0.072	5.13765e-71		CST3	2.1783e-75	2.44186	0.963	0.481	2.90368e-72		PLPP1	3.65261e-07	0.986443	0.336	0.175	0.000486894
	RALGAPA1	6.96163e-10	1.23912	0.211	0.162	9.27985e-07		OXNAD1	2.70552e-25	0.540665	0.281	0.212	3.60645e-22		C12orf75	4.0644e-43	1.8667	0.322	0.168	5.41784e-40		LTC4S	2.70399e-107	1.50027	0.393	0.12	3.60442e-104		ZFP36L1	2.14161e-42	2.42606	0.772	0.351	2.85477e-39		PDLIM1	3.79453e-10	0.769692	0.44	0.222	5.05811e-07
	CD59	1.01228e-258	1.23605	0.657	0.349	1.34937e-255		IFITM1	1.01257e-110	0.527957	0.595	0.419	1.34976e-107		CPNE7	2.52107e-21	1.86615	0.107	0.042	3.36058e-18		AC004951.6	7.52678e-14	1.44871	0.103	0.045	1.00332e-10		SAT1	3.42731e-52	2.38709	0.901	0.499	4.56861e-49		TUBA1A	7.84202e-11	0.558618	0.507	0.264	1.04534e-07
	IER5	5.0316e-113	1.23269	0.428	0.226	6.70712e-110		XAF1	1.6866e-32	0.526366	0.354	0.263	2.24824e-29		ARL4A	1.88993e-86	1.85534	0.392	0.163	2.51927e-83		RAD21	2.09778e-127	1.38154	0.598	0.219	2.79634e-124		BASP1	4.43993e-29	2.38652	0.123	0.014	5.91843e-26		ARID5B	5.41128e-07	0.276296	0.142	0.048	0.000721324
	CCND2	1.99717e-239	1.22691	0.677	0.391	2.66223e-236		CD48	1.08818e-91	0.503291	0.462	0.268	1.45055e-88		CLIC3	5.38698e-187	1.84957	0.609	0.232	7.18084e-184		DNMT1	4.44339e-146	1.24829	0.565	0.178	5.92304e-143		RPPH1	2.9996e-18	2.36741	0.167	0.036	3.99847e-15		DUSP1	1.87806e-08	-0.552356	0.284	0.489	2.50345e-05
	S100A13	3.4981e-39	1.221	0.141	0.065	4.66297e-36		CTSA	5.08665e-76	0.499942	0.575	0.389	6.7805e-73		NFKBID	7.54559e-20	1.81785	0.248	0.151	1.00583e-16		CLEC2D	3.2807e-06	1.22906	0.103	0.061	0.00437318		HSPA1A	4.90838e-64	2.23745	0.815	0.296	6.54287e-61		MAFF	2.5245e-07	-0.627014	0.291	0.511	0.000336515
	GSTM2	7.56788e-20	1.21153	0.102	0.054	1.0088e-16		ID2	7.5801e-95	0.493355	0.613	0.451	1.01043e-91		AC069363.1	3.80729e-17	1.81456	0.231	0.143	5.07512e-14		HES6	5.99424e-90	1.20709	0.321	0.095	7.99032e-87		KLF2	6.41005e-31	2.08871	0.42	0.12	8.54459e-28		FOS	1.47249e-07	-0.678236	0.328	0.517	0.000196283
	ZBTB7A	1.41109e-51	1.20693	0.27	0.15	1.88098e-48		C16orf54	4.35217e-25	0.488197	0.133	0.076	5.80144e-22		CYBA	0	1.81083	0.918	0.42	0		H1FX	2.54628e-109	1.10694	0.538	0.201	3.39419e-106		LGALS3BP	2.47693e-18	2.06424	0.185	0.042	3.30175e-15		TSC22D3	3.99753e-12	-0.723278	0.291	0.525	5.32871e-09
	ID3	4.0568e-186	1.18347	0.545	0.281	5.40771e-183		ISG15	1.18945e-111	0.487929	0.579	0.394	1.58553e-108		PFKFB3	8.44088e-37	1.80592	0.142	0.049	1.12517e-33		CTC-425F1.4	1.17306e-14	1.06849	0.132	0.063	1.5637e-11		GPR183	6.35603e-25	2.00357	0.469	0.173	8.47259e-22		CD69	5.94051e-06	-0.760211	0.351	0.475	0.00791871
	ATP1B3	2.57859e-75	1.18342	0.475	0.308	3.43726e-72		KRT81	2.7129e-63	0.474663	0.566	0.402	3.61629e-60		GRK6	9.59468e-41	1.80138	0.236	0.104	1.27897e-37		GAPDH	2.43162e-184	1.03659	0.882	0.465	3.24135e-181		NINJ1	3.09097e-29	1.97605	0.438	0.135	4.12026e-26		CCL3	3.84513e-15	-0.815385	0.239	0.457	5.12555e-12
	GAPDH	0	1.18211	0.775	0.397	0		KLRF1	8.80136e-13	0.471529	0.305	0.25	1.17322e-09		KDM2B	2.84334e-11	1.76343	0.109	0.059	3.79018e-08		EIF5A	9.56627e-93	0.973534	0.674	0.42	1.27518e-89		CTSL	4.47276e-36	1.93508	0.383	0.094	5.96219e-33		TSPAN3	4.69275e-06	-0.822179	0.149	0.056	0.00625543
	RANBP2	2.07832e-39	1.18114	0.35	0.234	2.77041e-36		KANSL1-AS1	9.77341e-10	0.465474	0.083	0.12	1.30279e-06		CCNH	9.67778e-93	1.74962	0.511	0.258	1.29005e-89		PTMS	1.85752e-60	0.957901	0.474	0.218	2.47607e-57		POU2F2	8.93777e-18	1.88226	0.105	0.016	1.19141e-14		DUSP2	2.05922e-11	-0.828479	0.291	0.527	2.74493e-08
	NR4A3	4.50829e-10	1.17683	0.153	0.109	6.00955e-07		PLCH2	3.16777e-14	0.45457	0.146	0.103	4.22263e-11		DUSP4	2.32982e-47	1.73665	0.37	0.197	3.10564e-44		ACTG1	3.862e-110	0.935535	0.798	0.53	5.14805e-107		TSPAN33	1.50737e-16	1.87406	0.111	0.019	2.00932e-13		FOSB	2.71388e-07	-0.889305	0.291	0.497	0.00036176
	FKBP11	9.74379e-115	1.17024	0.363	0.172	1.29885e-111		PTGER4	1.30138e-08	0.443918	0.295	0.259	1.73474e-05		TRBC1	6.00748e-154	1.68532	0.596	0.25	8.00798e-151		ARHGAP33	3.02779e-68	0.930737	0.117	0.019	4.03605e-65		HSPB1	1.8375e-19	1.83671	0.667	0.411	2.44939e-16		TNFAIP3	2.72176e-06	-0.891257	0.291	0.475	0.00362811
	RNPEPL1	3.55861e-20	1.15289	0.233	0.163	4.74363e-17		SELM	3.56981e-11	0.433854	0.105	0.071	4.75855e-08		LPIN2	3.69488e-27	1.66385	0.139	0.056	4.92527e-24		CRIP1	1.05384e-57	0.897826	0.691	0.491	1.40477e-54		FCGBP	9.89605e-16	1.81861	0.148	0.033	1.31914e-12		FTL	4.14089e-13	-0.913324	0.246	0.527	5.51981e-10
	IGF2R	1.67833e-15	1.13323	0.121	0.074	2.23721e-12		SNRNP25	1.75499e-14	0.431487	0.408	0.343	2.3394e-11		RORA	8.25865e-47	1.66049	0.379	0.21	1.10088e-43		LGALS1	9.53731e-40	0.851739	0.66	0.521	1.27132e-36		FCGR3A	1.57173e-32	1.81273	0.352	0.085	2.09511e-29		ADGRE5	1.78974e-08	-0.91796	0.291	0.528	2.38573e-05
	AK1	7.70033e-35	1.11344	0.191	0.106	1.02645e-31		RP11-489E7.4	9.50324e-17	0.427675	0.207	0.156	1.26678e-13		BIN1	9.37357e-66	1.6524	0.36	0.164	1.2495e-62		AC069363.1	2.97565e-06	0.773919	0.217	0.145	0.00396654		IGFBP4	3.13054e-33	1.725	0.204	0.031	4.17302e-30		CCL3L3	2.59773e-06	-0.921857	0.149	0.336	0.00346277
	SMIM24	9.86945e-15	1.11118	0.129	0.082	1.3156e-11		N4BP2L2	2.94051e-51	0.427574	0.555	0.394	3.9197e-48		RP11-51J9.5	1.1604e-43	1.65212	0.271	0.126	1.54682e-40		SNRNP25	8.8787e-74	0.745297	0.616	0.358	1.18353e-70		HSPA6	5.5537e-08	1.68522	0.167	0.063	7.40308e-05		ZFP36L2	9.00123e-22	-1.07199	0.261	0.551	1.19986e-18
	BIRC3	5.4314e-53	1.10823	0.329	0.197	7.24005e-50		MYADM	1.93612e-06	0.417484	0.319	0.287	0.00258085		PYHIN1	2.4519e-84	1.62814	0.42	0.188	3.26838e-81		ITGAE	2.60094e-40	0.736041	0.369	0.164	3.46705e-37		S100A9	3.41226e-10	1.64577	0.302	0.135	4.54854e-07		CXCR4	7.67216e-08	-1.18192	0.164	0.352	0.00010227
	PAPD5	3.57816e-22	1.09935	0.264	0.184	4.76969e-19		IRF9	2.49009e-19	0.416026	0.227	0.168	3.31929e-16		TUBA1A	1.75965e-58	1.58406	0.452	0.248	2.34562e-55		IGFBP7	1.57698e-63	0.704743	0.729	0.499	2.10211e-60		CCL3L3	1.19511e-26	1.63522	0.679	0.329	1.59308e-23		CXCL8	4.47046e-08	-1.26	0.119	0.345	5.95913e-05
	IFITM10	1.31699e-26	1.07565	0.127	0.066	1.75555e-23		OAS1	1.28766e-15	0.412638	0.264	0.211	1.71645e-12		TOX	4.96118e-68	1.52114	0.287	0.111	6.61326e-65		COTL1	1.18708e-83	0.682209	0.799	0.545	1.58238e-80		HSPA1B	1.37891e-55	1.49391	0.654	0.193	1.83808e-52		HLA-DPB1	9.56389e-09	-1.33805	0.097	0.336	1.27487e-05
	IRF2BPL	5.2338e-59	1.05913	0.302	0.169	6.97665e-56		C10orf54	5.03152e-06	0.410349	0.208	0.182	0.00670702		CCL3L3	1.35487e-11	1.50374	0.406	0.327	1.80604e-08		GSTP1	1.10538e-80	0.670349	0.788	0.523	1.47347e-77		NEAT1	6.02914e-34	1.33608	0.864	0.514	8.03684e-31		MYC	3.6594e-12	-1.44514	0.254	0.082	4.87799e-09
	WDR26	4.43299e-14	1.05483	0.191	0.135	5.90918e-11		CTD-3252C9.4	4.26679e-15	0.395504	0.455	0.374	5.68763e-12		ADAM28	3.05022e-32	1.46893	0.111	0.035	4.06594e-29		SMG1	1.12842e-15	0.645661	0.384	0.222	1.50419e-12		IER5	7.45674e-16	1.2739	0.543	0.276	9.93983e-13		CD74	3.54527e-26	-1.49904	0.097	0.467	4.72584e-23
	GOLIM4	1.52572e-51	1.05021	0.44	0.305	2.03379e-48		ISG20	5.33593e-72	0.393508	0.479	0.304	7.11279e-69		RGS2	9.5849e-45	1.45041	0.392	0.218	1.27767e-41		ATF3	1.18024e-24	0.60936	0.174	0.074	1.57326e-21		CD83	1.26163e-19	1.24862	0.438	0.17	1.68175e-16		HLA-DRB1	4.2455e-08	-1.58974	0.045	0.259	5.65925e-05
	SEMA4D	1.37817e-93	1.03749	0.504	0.315	1.83709e-90		AREG	4.43863e-30	0.387469	0.547	0.469	5.9167e-27		GYPC	2.3808e-127	1.44332	0.635	0.318	3.17361e-124		HSP90AA1	7.7475e-36	0.594879	0.679	0.509	1.03274e-32		JUN	1.84949e-30	1.22741	0.778	0.44	2.46538e-27		PMAIP1	5.7729e-06	-1.73011	0.075	0.243	0.00769527
	FOSL2	5.72602e-104	1.03419	0.602	0.44	7.63279e-101		SATB1	6.35752e-10	0.387107	0.146	0.111	8.47458e-07		IL16	2.63938e-49	1.42203	0.393	0.214	3.5183e-46		DNAJB1	7.7414e-08	0.550997	0.421	0.344	0.000103193		CYBA	4.0764e-28	1.17506	0.84	0.46	5.43384e-25		C1QA	5.12881e-16	-1.73259	0.052	0.396	6.8367e-13
	TIAM1	7.20816e-06	1.03314	0.152	0.121	0.00960848		SLC39A10	3.18224e-12	0.380835	0.147	0.108	4.24193e-09		DUSP1	7.40907e-210	1.40196	0.85	0.45	9.87629e-207		ITM2A	2.01285e-46	0.54301	0.67	0.486	2.68313e-43		RGS2	5.61416e-16	1.15398	0.5	0.23	7.48368e-13		HLA-DRA	3.78333e-22	-1.73523	0.075	0.469	5.04318e-19
	PIM2	2.69882e-80	1.02879	0.389	0.223	3.59753e-77		OFD1	1.69155e-12	0.372727	0.279	0.237	2.25484e-09		KLRB1	1.43369e-307	1.40089	0.93	0.443	1.9111e-304		CD59	5.89656e-47	0.476812	0.634	0.413	7.86012e-44		CFD	9.4513e-11	1.08007	0.241	0.093	1.25986e-07		HLA-DPA1	2.5079e-12	-1.77442	0.067	0.353	3.34303e-09
	GOLGA8A	1.45106e-12	1.02871	0.108	0.068	1.93426e-09		MX1	1.62627e-26	0.358013	0.371	0.28	2.16782e-23		KDM6B	2.87999e-36	1.396	0.333	0.188	3.83902e-33		FLNA	2.91113e-41	0.431567	0.538	0.275	3.88054e-38		SERPING1	3.17227e-18	1.06798	0.148	0.029	4.22864e-15		C1QB	3.60156e-12	-1.79129	0.06	0.347	4.80088e-09
	DRAXIN	1.37928e-09	1.02049	0.206	0.158	1.83857e-06		GZMB	3.90665e-75	0.356417	0.633	0.493	5.20756e-72		AOAH	1.61358e-90	1.39583	0.453	0.202	2.15091e-87		PDLIM1	1.56464e-30	0.402449	0.404	0.21	2.08567e-27		SERPINA1	1.65245e-09	0.998994	0.111	0.029	2.20271e-06		CD14	6.41761e-07	-1.95131	0.03	0.206	0.000855468
	CTSW	0	1.00406	0.822	0.438	0		DUSP1	1.84347e-104	0.32759	0.577	0.379	2.45735e-101		LIMD2	8.2482e-134	1.39219	0.676	0.352	1.09949e-130		ACY3	1.0958e-31	0.397722	0.376	0.189	1.4607e-28		BIN1	3.34739e-08	0.960726	0.358	0.179	4.46207e-05		AIF1	9.81868e-09	-1.97746	0.03	0.242	1.30883e-05
	GSE1	6.38668e-08	0.976025	0.169	0.129	8.51344e-05		DZIP3	2.33283e-07	0.313952	0.192	0.162	0.000310966		CD48	6.46342e-164	1.37837	0.714	0.34	8.61574e-161		HNRNPH1	4.18326e-26	0.385773	0.561	0.454	5.57629e-23		SOCS3	8.10164e-13	0.873316	0.358	0.149	1.07995e-09		RNASE1	1.77271e-16	-2.07801	0.045	0.38	2.36303e-13
	CTNNB1	3.70894e-80	0.975387	0.541	0.378	4.94402e-77		KLRB1	1.47256e-52	0.301517	0.557	0.404	1.96292e-49		OTULIN	2.80213e-12	1.34831	0.151	0.088	3.73523e-09		ADCY3	3.40684e-14	0.368902	0.11	0.049	4.54131e-11		CEBPD	2.27485e-17	0.854126	0.648	0.333	3.03238e-14		C1QC	5.28263e-09	-2.26859	0.03	0.253	7.04174e-06
	HAVCR2	2.16206e-123	0.972856	0.558	0.336	2.88203e-120		ITGAX	6.36186e-38	0.282848	0.562	0.421	8.48036e-35		FNBP1	9.00877e-106	1.34472	0.557	0.273	1.20087e-102		ENTPD1	1.08201e-22	0.362583	0.354	0.207	1.44232e-19		FRMD4B	1.92455e-26	0.844927	0.241	0.051	2.56542e-23		SPP1	1.08509e-18	-2.3779	0.067	0.429	1.44642e-15
	RP11-138A9.2	2.94098e-19	0.963616	0.174	0.112	3.92033e-16		SOCS1	6.07542e-11	0.27919	0.53	0.455	8.09853e-08		PDE4B	7.51081e-47	1.33743	0.288	0.132	1.00119e-43		S100A10	2.2443e-18	0.358344	0.532	0.439	2.99165e-15		PLAU	9.73722e-16	0.843086	0.278	0.091	1.29797e-12
	NR4A2	7.64905e-258	0.957407	0.752	0.457	1.01962e-254		CCL4L2	6.78349e-23	0.276022	0.384	0.444	9.04239e-20		SLC15A4	2.20123e-11	1.32468	0.218	0.151	2.93424e-08		CD74	5.7415e-24	0.286042	0.573	0.453	7.65342e-21		KLF6	5.40885e-20	0.84281	0.765	0.467	7.21e-17
	ATG2A	5.90705e-09	0.938464	0.166	0.124	7.8741e-06		MAFF	2.71272e-21	0.27403	0.553	0.455	3.61606e-18		LDLRAD4	2.86744e-30	1.31817	0.357	0.22	3.8223e-27		AIF1	6.50971e-28	0.273449	0.421	0.225	8.67744e-25		EGR1	3.46921e-19	0.828149	0.667	0.342	4.62446e-16
	RGS1	5.28121e-266	0.935318	0.743	0.44	7.03986e-263		FOSB	2.98953e-24	0.271832	0.528	0.454	3.98504e-21		MT2A	6.40709e-62	1.31549	0.554	0.339	8.54065e-59		GADD45A	2.63578e-39	0.252357	0.502	0.263	3.51349e-36		PTMS	1.37297e-12	0.766028	0.469	0.234	1.83017e-09
	PTMS	2.83039e-52	0.925089	0.336	0.202	3.77292e-49		MAP3K8	9.16572e-18	0.26977	0.551	0.462	1.22179e-14		GIMAP7	4.5198e-36	1.31431	0.362	0.214	6.02489e-33		KAT6A	2.25154e-07	-0.259431	0.135	0.079	0.00030013		TNFRSF1A	3.25813e-17	0.7207	0.247	0.07	4.34308e-14
	ZBTB38	8.01815e-08	0.924836	0.184	0.143	0.000106882		IGFBP2	6.00073e-19	0.265573	0.48	0.382	7.99898e-16		PLSCR1	3.96065e-26	1.31114	0.33	0.206	5.27954e-23		YME1L1	4.81063e-13	-0.273085	0.386	0.234	6.41257e-10		ZEB2	8.37826e-08	0.71473	0.327	0.167	0.000111682
	PLK2	1.33666e-25	0.913374	0.156	0.089	1.78177e-22		PIK3R1	2.00715e-08	0.26005	0.499	0.42	2.67553e-05		DNAJB1	5.44667e-34	1.30813	0.487	0.337	7.26041e-31		CHD3	2.20265e-09	-0.278296	0.321	0.202	2.93613e-06		HERC1	2.07851e-08	0.684919	0.42	0.233	2.77066e-05
	TNFRSF18	4.699e-242	0.912832	0.744	0.453	6.26377e-239		TACC1	2.65846e-09	0.257253	0.364	0.323	3.54373e-06		DLGAP1-AS1	6.33855e-21	1.30642	0.107	0.043	8.44929e-18		MFGE8	1.96104e-09	-0.279847	0.135	0.074	2.61406e-06		METRNL	5.6548e-08	0.662819	0.432	0.235	7.53785e-05
	CHD1	5.53438e-30	0.896553	0.367	0.265	7.37733e-27		R3HDM2	1.2899e-11	-0.254417	0.122	0.169	1.71944e-08		IRS2	7.44502e-16	1.30314	0.115	0.055	9.92421e-13		ELMSAN1	4.54476e-14	-0.281019	0.28	0.161	6.05816e-11		RP11-1143G9.4	2.20052e-07	0.655609	0.13	0.044	0.000293329
	APOBR	1.07208e-08	0.873981	0.203	0.159	1.42908e-05		B3GNT7	4.99333e-06	-0.255637	0.464	0.485	0.00665611		ISG20	1.24987e-96	1.29962	0.657	0.373	1.66608e-93		HSPB1	1.71428e-16	-0.284046	0.506	0.407	2.28513e-13		RHOB	7.25222e-13	0.648681	0.673	0.443	9.6672e-10
	NFKB1	1.02642e-13	0.87384	0.2	0.144	1.36822e-10		RAB3GAP1	2.17688e-11	-0.263727	0.108	0.155	2.90178e-08		PRKAG2	1.68801e-11	1.29096	0.111	0.059	2.25012e-08		SPRY1	8.85612e-09	-0.287872	0.371	0.255	1.18052e-05		GADD45B	1.40028e-12	0.638453	0.735	0.496	1.86657e-09
	ITGA1	9.85952e-46	0.873542	0.372	0.243	1.31427e-42		GSTP1	2.8374e-18	-0.266958	0.513	0.579	3.78226e-15		DHRS3	8.25497e-26	1.27161	0.321	0.203	1.10039e-22		SAFB2	2.11071e-06	-0.289855	0.285	0.188	0.00281357		JUND	6.02655e-06	0.556204	0.679	0.509	0.00803339
	KIR3DX1	1.30956e-25	0.861688	0.208	0.13	1.74565e-22		HNRNPH1	1.77875e-20	-0.269335	0.443	0.485	2.37108e-17		SERTAD1	4.81121e-52	1.2633	0.53	0.338	6.41334e-49		GSE1	5.88714e-33	-0.290216	0.29	0.127	7.84755e-30		SOX4	2.00633e-06	0.545337	0.185	0.082	0.00267443
	GOLGB1	6.67568e-07	0.861485	0.207	0.166	0.000889868		LIMD2	6.30161e-20	-0.271297	0.351	0.418	8.40004e-17		TNFRSF1B	6.16273e-30	1.25862	0.243	0.126	8.21492e-27		SLFN13	9.3842e-16	-0.302815	0.402	0.239	1.25091e-12		DNAJB1	4.77528e-09	0.469212	0.574	0.347	6.36545e-06
	IGFBP7	5.30798e-237	0.855497	0.746	0.434	7.07553e-234		PTPRE	9.75183e-14	-0.271478	0.194	0.261	1.29992e-10		C16orf54	8.20712e-10	1.229	0.159	0.101	1.09401e-06		C15orf48	2.24019e-15	-0.31133	0.322	0.189	2.98617e-12		CCL4L2	2.33034e-15	0.455662	0.654	0.408	3.10634e-12
	PRKD3	9.74689e-12	0.854013	0.17	0.122	1.29926e-08		PRF1	1.25646e-08	-0.279811	0.519	0.549	1.67486e-05		JUNB	3.87438e-151	1.21544	0.787	0.449	5.16454e-148		CCL3L3	3.71771e-22	-0.319101	0.463	0.323	4.95571e-19		CTC-425F1.4	9.63586e-07	0.364871	0.167	0.067	0.00128446
	ELMSAN1	1.35359e-32	0.85178	0.238	0.146	1.80433e-29		GLIPR1	6.36229e-38	-0.284732	0.097	0.182	8.48094e-35		BTG1	3.65746e-204	1.20843	0.87	0.488	4.8754e-201		GIMAP4	1.75663e-22	-0.327945	0.382	0.204	2.34158e-19		IRF2BP2	6.20991e-06	0.342237	0.426	0.263	0.00827781
	FLNA	1.23278e-29	0.841439	0.371	0.269	1.6433e-26		CXCL8	7.66711e-24	-0.302407	0.301	0.392	1.02203e-20		CHMP1B	1.08208e-27	1.19444	0.439	0.306	1.44242e-24		GZMB	6.69158e-08	-0.333513	0.512	0.574	8.91987e-05		ARRDC3	1.80464e-08	0.328121	0.265	0.117	2.40558e-05
	B4GALT1	3.13366e-35	0.840525	0.396	0.293	4.17717e-32		SLC5A3	7.85216e-12	-0.304943	0.082	0.122	1.04669e-08		PTPN22	3.06856e-58	1.19331	0.364	0.174	4.09039e-55		NFATC2IP	7.26504e-15	-0.349838	0.332	0.192	9.68429e-12		TCF4	1.46574e-09	0.327297	0.154	0.048	1.95383e-06
	NEAT1	7.41244e-122	0.827504	0.666	0.465	9.88078e-119		CST3	1.22028e-07	-0.315084	0.485	0.492	0.000162664		NFE2L2	1.51079e-44	1.1931	0.462	0.286	2.01388e-41		PPFIA1	4.81751e-11	-0.352737	0.33	0.204	6.42174e-08		DUSP1	3.42941e-08	0.262288	0.698	0.483	4.57141e-05
	CTSL	2.53125e-09	0.824679	0.126	0.087	3.37416e-06		NUMA1	2.9437e-08	-0.322416	0.087	0.121	3.92395e-05		KLRF1	4.05057e-53	1.19238	0.457	0.262	5.39941e-50		TUBA1A	8.47971e-11	-0.35344	0.389	0.256	1.13035e-07		CDKN1A	1.88382e-06	0.255374	0.383	0.219	0.00251113
	HELZ2	4.22774e-07	0.820654	0.08	0.11	0.000563558		MYO9B	9.53665e-09	-0.32286	0.111	0.15	1.27124e-05		IFRD1	3.02247e-36	1.18881	0.525	0.365	4.02895e-33		GIMAP7	2.53076e-09	-0.362367	0.341	0.217	3.3735e-06		LILRB1	2.73273e-11	-0.267319	0.235	0.085	3.64273e-08
	PPP1R16A	3.89826e-11	0.797049	0.104	0.067	5.19638e-08		H1FX	5.99345e-24	-0.32486	0.189	0.273	7.98927e-21		GZMK	4.77838e-39	1.18662	0.529	0.355	6.36958e-36		PRSS57	8.10369e-29	-0.363023	0.165	0.064	1.08022e-25		WDR26	5.86289e-06	-0.295085	0.284	0.148	0.00781524
	SORL1	6.05775e-09	0.793661	0.313	0.261	8.07498e-06		CNOT2	1.90539e-12	-0.329191	0.33	0.387	2.53988e-09		PLIN2	6.70904e-15	1.17255	0.17	0.097	8.94315e-12		C1QA	5.05413e-13	-0.382256	0.475	0.385	6.73716e-10		TCEAL4	4.37482e-15	-0.331108	0.191	0.051	5.83164e-12
	SOCS2	1.38848e-26	0.792372	0.257	0.168	1.85084e-23		AKNA	9.76629e-08	-0.329601	0.353	0.394	0.000130185		ITGAE	2.26553e-42	1.15804	0.321	0.166	3.01995e-39		BCL2A1	1.31836e-07	-0.388926	0.155	0.095	0.000175737		CMC1	1.66089e-06	-0.522054	0.377	0.543	0.00221397
	HCG18	7.43908e-11	0.792007	0.137	0.095	9.9163e-08		SLC35E1	2.52029e-06	-0.338415	0.17	0.211	0.00335955		GIMAP4	3.07475e-24	1.15589	0.319	0.208	4.09864e-21		APOBEC3D	1.2145e-21	-0.390955	0.304	0.158	1.61893e-18		TNF	4.78787e-07	-0.549153	0.346	0.178	0.000638223
	RAB3GAP1	5.69398e-17	0.791164	0.174	0.114	7.59007e-14		PLIN2	3.23189e-15	-0.339007	0.082	0.129	4.30811e-12		CEBPB	4.84125e-20	1.14576	0.3	0.198	6.45339e-17		INSIG1	2.41838e-25	-0.400491	0.34	0.171	3.22371e-22		IFITM1	9.08062e-07	-0.572469	0.377	0.516	0.00121045
	RUNX3	7.96096e-78	0.779593	0.636	0.487	1.0612e-74		HLA-DPB1	4.07264e-32	-0.34156	0.286	0.389	5.42883e-29		PLEKHF1	1.27699e-12	1.1317	0.159	0.095	1.70222e-09		DPF3	1.82415e-09	-0.401604	0.328	0.209	2.43159e-06		KLRB1	1.13128e-07	-0.641869	0.265	0.49	0.0001508
	KIR2DL3	4.69719e-109	0.772013	0.608	0.422	6.26136e-106		NCR3	3.70676e-27	-0.345522	0.254	0.352	4.94111e-24		PPP1R15A	2.49588e-57	1.12442	0.701	0.491	3.32701e-54		FKBP11	1.36972e-09	-0.402244	0.327	0.213	1.82583e-06		XCL1	1.0365e-09	-0.693408	0.327	0.542	1.38165e-06
	CNOT2	1.09854e-22	0.76658	0.42	0.333	1.46435e-19		HERC1	7.54391e-30	-0.346788	0.19	0.289	1.0056e-26		ABCB1	4.61466e-14	1.07717	0.198	0.122	6.15135e-11		GNG2	3.03654e-07	-0.410936	0.112	0.065	0.000404771		XCL2	5.86622e-09	-0.699643	0.352	0.522	7.81968e-06
	TRAF5	1.17628e-23	0.759872	0.386	0.293	1.56797e-20		C1orf56	2.60311e-17	-0.353562	0.313	0.371	3.46995e-14		DUSP2	4.77084e-149	1.07521	0.816	0.495	6.35953e-146		PRF1	7.51576e-13	-0.414682	0.418	0.542	1.00185e-09		PTCH2	1.05498e-07	-0.712011	0.105	0.031	0.000140629
	HERC1	1.4077e-36	0.74952	0.317	0.206	1.87647e-33		ITGAE	2.45229e-24	-0.35412	0.144	0.223	3.26891e-21		GADD45G	8.78203e-09	1.06169	0.104	0.06	1.17064e-05		JUND	4.32274e-06	-0.416664	0.4	0.52	0.00576221		KLRD1	8.99167e-10	-0.732803	0.296	0.545	1.19859e-06
	OTULIN	1.8807e-06	0.742994	0.073	0.102	0.00250698		WDR26	2.34391e-13	-0.355562	0.126	0.178	3.12444e-10		ABHD15	3.73486e-09	1.05929	0.144	0.092	4.97857e-06		EPAS1	1.90448e-12	-0.426637	0.397	0.257	2.53867e-09		PRF1	5.36224e-07	-0.741615	0.377	0.535	0.000714787
	DPF3	2.75276e-16	0.735355	0.269	0.2	3.66943e-13		VPS37B	9.88813e-13	-0.358444	0.333	0.399	1.31809e-09		FKBP11	2.56879e-24	1.05735	0.332	0.211	3.4242e-21		CWF19L2	1.5403e-09	-0.429376	0.23	0.14	2.05321e-06		ATF3	8.40282e-11	-0.954313	0.222	0.079	1.1201e-07
	COTL1	2.70748e-257	0.731071	0.777	0.489	3.60907e-254		ZNF331	2.4041e-44	-0.368736	0.399	0.492	3.20467e-41		SAMD9	4.81572e-20	1.04699	0.254	0.153	6.41936e-17		ITGB5	4.23883e-19	-0.431019	0.161	0.073	5.65036e-16		RP11-160E2.6	1.39447e-06	-1.36677	0.241	0.113	0.00185883
	SLC35E1	3.56758e-07	0.730353	0.22	0.178	0.000475558		TOPORS	6.01533e-12	-0.375604	0.101	0.145	8.01844e-09		NFKBIA	3.04768e-63	1.04523	0.683	0.49	4.06256e-60		NCR3	1.10503e-06	-0.441553	0.41	0.289	0.00147301		CERCAM	6.61146e-06	-1.44441	0.105	0.036	0.00881307
	CMIP	3.75739e-10	0.725478	0.182	0.135	5.0086e-07		LTC4S	1.5306e-08	-0.381784	0.123	0.163	2.04029e-05		STAT1	7.74009e-16	1.03828	0.299	0.206	1.03175e-12		CHST2	1.06965e-11	-0.441804	0.302	0.186	1.42585e-08
	GGA1	2.41363e-26	0.708422	0.332	0.238	3.21736e-23		SAT1	5.81923e-28	-0.384374	0.467	0.549	7.75703e-25		JUN	1.84584e-73	1.03199	0.671	0.423	2.4605e-70		FOXP1	2.77818e-08	-0.444966	0.31	0.199	3.70331e-05
	HEXIM1	3.22865e-12	0.677168	0.23	0.172	4.30378e-09		NR4A1	2.67336e-31	-0.384903	0.361	0.451	3.56359e-28		CRTAM	1.35972e-19	1.02472	0.237	0.141	1.81251e-16		SOD2	2.80424e-09	-0.446753	0.346	0.223	3.73805e-06
	MLLT6	1.43968e-11	0.664759	0.207	0.152	1.91909e-08		GGA1	1.0147e-20	-0.385803	0.225	0.308	1.35259e-17		TXNIP	1.53403e-47	1.02098	0.519	0.322	2.04486e-44		CCDC14	4.98036e-34	-0.453177	0.26	0.11	6.63882e-31
	C1orf56	1.76554e-17	0.643181	0.389	0.322	2.35346e-14		GRN	4.4499e-10	-0.385849	0.192	0.246	5.93172e-07		CTA-29F11.1	5.33723e-12	1.01886	0.177	0.111	7.11453e-09		GPR183	4.68829e-10	-0.455052	0.271	0.169	6.24949e-07
	BGLAP	4.4262e-33	0.640511	0.1	0.196	5.90012e-30		TNFRSF18	7.66032e-24	-0.385876	0.501	0.564	1.02112e-20		GPR171	7.88344e-19	1.01039	0.165	0.086	1.05086e-15		PLSCR1	7.21161e-08	-0.458467	0.319	0.209	9.61308e-05
	TNFAIP3	8.47088e-78	0.639546	0.587	0.431	1.12917e-74		ADAM17	9.35547e-10	-0.387419	0.071	0.105	1.24708e-06		MATK	2.24346e-104	1.00224	0.753	0.452	2.99054e-101		MDM2	1.18975e-07	-0.461281	0.282	0.184	0.000158594
	PRF1	5.69808e-66	0.636819	0.63	0.498	7.59554e-63		ARL4C	8.93091e-15	-0.397928	0.179	0.243	1.19049e-11		C10orf54	1.50231e-49	0.999203	0.36	0.18	2.00258e-46		IL32	8.49241e-09	-0.468382	0.399	0.479	1.13204e-05
	B3GNT7	1.0179e-38	0.627261	0.552	0.446	1.35686e-35		GIMAP4	8.61603e-28	-0.398166	0.176	0.267	1.14852e-24		TMEM2	1.20408e-58	0.99633	0.443	0.239	1.60504e-55		FOSB	6.37724e-13	-0.469775	0.36	0.506	8.50086e-10
	PRKX	8.42686e-13	0.625912	0.397	0.332	1.1233e-09		IFI27	1.02362e-18	-0.401241	0.06	0.106	1.36448e-15		GADD45B	7.91365e-37	0.981355	0.655	0.484	1.05489e-33		XCL1	1.23395e-15	-0.47277	0.42	0.549	1.64485e-12
	TBC1D20	2.04163e-12	0.616339	0.222	0.166	2.7215e-09		PRKD3	5.22104e-18	-0.404728	0.108	0.166	6.95965e-15		FOXO3	4.9764e-14	0.97488	0.157	0.088	6.63354e-11		RNF168	2.02812e-07	-0.483545	0.288	0.186	0.000270348
	R3HDM2	6.53125e-12	0.614908	0.18	0.13	8.70615e-09		RBM38	2.15162e-06	-0.408382	0.135	0.171	0.00286812		TSPYL2	3.30182e-18	0.973052	0.292	0.19	4.40133e-15		RNASE1	3.42065e-06	-0.483942	0.427	0.372	0.00455973
	ICAM1	2.26481e-23	0.611641	0.23	0.152	3.019e-20		ITGA1	1.58335e-17	-0.409043	0.242	0.319	2.11061e-14		ZNF331	9.42473e-75	0.970863	0.673	0.419	1.25632e-71		SLC2A1	1.13679e-18	-0.48774	0.286	0.154	1.51534e-15
	PTPRE	7.96379e-25	0.607834	0.291	0.2	1.06157e-21		TLE4	2.29025e-10	-0.410759	0.108	0.15	3.0529e-07		GZMM	8.31416e-88	0.958653	0.669	0.394	1.10828e-84		KLF4	9.05894e-08	-0.493826	0.118	0.067	0.000120756
	ZFHX3	6.99478e-16	0.605368	0.346	0.27	9.32404e-13		PIK3CD	7.14337e-18	-0.411122	0.134	0.198	9.52211e-15		RP11-138A9.2	4.08594e-08	0.953488	0.18	0.123	5.44656e-05		MYBL1	8.11953e-12	-0.5048	0.256	0.15	1.08233e-08
	AKNA	3.18394e-13	0.598995	0.42	0.355	4.24419e-10		TNFRSF1B	2.85879e-13	-0.411862	0.114	0.163	3.81077e-10		FLT3LG	4.48556e-15	0.927087	0.189	0.111	5.97925e-12		FOS	5.00698e-23	-0.505985	0.374	0.527	6.67431e-20
	SNHG15	4.15373e-25	0.593627	0.286	0.197	5.53692e-22		AK1	2.46375e-13	-0.413994	0.107	0.155	3.28418e-10		NINJ1	2.92842e-10	0.923359	0.201	0.134	3.90358e-07		C1QB	1.00029e-10	-0.507919	0.428	0.337	1.33339e-07
	SPTSSB	9.4799e-53	0.582702	0.411	0.27	1.26367e-49		NFKBIA	4.10951e-35	-0.418205	0.466	0.556	5.47797e-32		HSP90AA1	1.26473e-63	0.92032	0.711	0.504	1.68588e-60		ARL4C	1.47263e-06	-0.509542	0.297	0.201	0.00196302
	ACP5	2.46126e-38	0.582471	0.466	0.349	3.28086e-35		CNOT6L	8.46427e-19	-0.427849	0.169	0.241	1.12829e-15		ARRDC3	2.8083e-08	0.912367	0.169	0.114	3.74346e-05		KSR1	1.01833e-10	-0.510786	0.18	0.101	1.35744e-07
	ITGB7	3.18763e-13	0.577275	0.379	0.312	4.24911e-10		B4GALT1	1.98174e-21	-0.430483	0.286	0.361	2.64166e-18		YPEL5	4.42679e-60	0.904259	0.698	0.471	5.90091e-57		HPGD	5.03634e-07	-0.511184	0.264	0.174	0.000671344
	POLR2A	1.95003e-11	0.577202	0.249	0.192	2.59939e-08		LGALS3	4.39825e-06	-0.435311	0.113	0.145	0.00586287		NLRP1	1.88575e-22	0.896708	0.127	0.053	2.5137e-19		HLA-DQB1	3.0715e-10	-0.51405	0.224	0.135	4.09431e-07
	KDM6B	9.02289e-15	0.570605	0.25	0.183	1.20275e-11		INTS6	4.10193e-26	-0.441461	0.218	0.313	5.46787e-23		RNF149	9.9138e-10	0.864016	0.153	0.096	1.32151e-06		SMIM24	1.01538e-24	-0.51519	0.197	0.086	1.3535e-21
	NINJ1	1.0013e-18	0.567957	0.187	0.122	1.33474e-15		CEBPD	5.03018e-27	-0.442073	0.299	0.381	6.70524e-24		CCL4L2	1.90143e-11	0.853337	0.503	0.402	2.53461e-08		IER5	1.96997e-07	-0.516464	0.393	0.27	0.000262597
	SLFN13	4.72555e-06	0.56052	0.283	0.24	0.00629916		PLEKHF1	8.01604e-29	-0.442858	0.072	0.135	1.06854e-25		TLE4	2.49216e-19	0.838307	0.21	0.119	3.32205e-16		S100A6	1.35196e-24	-0.524325	0.381	0.547	1.80217e-21
	RGS16	4.08769e-13	0.56019	0.176	0.125	5.44889e-10		IGF2R	7.34646e-10	-0.443121	0.071	0.105	9.79284e-07		OXNAD1	1.93597e-09	0.836999	0.31	0.243	2.58065e-06		SERPINB9	1.94158e-16	-0.525221	0.292	0.163	2.58812e-13
	PHLDA1	5.48672e-52	0.553351	0.534	0.406	7.3138e-49		CKS2	4.26093e-54	-0.449669	0.341	0.475	5.67981e-51		PLCG2	3.44542e-08	0.817595	0.293	0.38	4.59275e-05		CTSB	1.12003e-06	-0.546199	0.405	0.294	0.001493
	EIF5A	4.73821e-59	0.550605	0.532	0.406	6.31603e-56		SOCS3	3.02442e-21	-0.453855	0.122	0.188	4.03156e-18		RBM38	9.55851e-14	0.811514	0.223	0.145	1.27415e-10		SNHG12	2.82303e-08	-0.548014	0.233	0.144	3.7631e-05
	CREM	9.48464e-86	0.535341	0.58	0.401	1.2643e-82		DHRS3	6.63326e-26	-0.455722	0.174	0.261	8.84214e-23		ZFP36	3.79699e-96	0.810139	0.772	0.523	5.06139e-93		PRDM1	4.60833e-14	-0.553004	0.251	0.142	6.1429e-11
	LINC00996	1.47313e-31	0.531579	0.531	0.44	1.96368e-28		APOBEC3C	4.22156e-35	-0.460861	0.383	0.473	5.62734e-32		PIM1	1.8124e-27	0.808691	0.53	0.388	2.41592e-24		STAT1	6.36011e-09	-0.553463	0.322	0.205	8.47803e-06
	METRNL	2.23885e-14	0.528152	0.29	0.219	2.98438e-11		COTL1	3.0852e-56	-0.46231	0.516	0.623	4.11257e-53		KANSL1-AS1	2.50378e-17	0.808062	0.172	0.093	3.33754e-14		DDIT4	1.40724e-23	-0.56123	0.385	0.546	1.87585e-20
	SOCS3	9.34419e-17	0.525523	0.198	0.135	1.24558e-13		APOBR	1.1533e-09	-0.467183	0.148	0.197	1.53735e-06		TNFAIP3	4.29882e-50	0.807438	0.655	0.455	5.73032e-47		CASP3	3.73073e-08	-0.564333	0.383	0.256	4.97306e-05
	JADE1	9.12506e-11	0.524231	0.222	0.169	1.21637e-07		TNFRSF1A	8.17409e-26	-0.46988	0.049	0.1	1.08961e-22		TNFSF14	2.34895e-10	0.794485	0.218	0.147	3.13116e-07		POLR2A	1.1397e-18	-0.565091	0.35	0.195	1.51922e-15
	ITM2A	1.5342e-49	0.51177	0.582	0.471	2.04508e-46		CREM	1.51531e-81	-0.470917	0.385	0.524	2.0199e-78		CNOT6L	1.33749e-25	0.792703	0.315	0.191	1.78288e-22		IFI6	8.66781e-12	-0.567402	0.341	0.514	1.15542e-08
	REL	2.06869e-34	0.511438	0.587	0.48	2.75757e-31		PLK2	2.77904e-21	-0.473984	0.081	0.137	3.70446e-18		H1FX	3.22689e-12	0.792589	0.298	0.22	4.30145e-09		ISG20	3.36505e-08	-0.574818	0.297	0.407	4.48561e-05
	APOBEC3C	3.35691e-21	0.508838	0.482	0.404	4.47476e-18		RUNX3	2.32825e-28	-0.477031	0.497	0.562	3.10355e-25		SATB1	3.24094e-08	0.776238	0.181	0.125	4.32017e-05		CD14	4.10374e-25	-0.578132	0.362	0.191	5.47028e-22
	WDFY2	2.91445e-12	0.50279	0.183	0.132	3.88497e-09		REL	1.75958e-29	-0.477108	0.476	0.547	2.34552e-26		VPS37B	3.71707e-28	0.76867	0.493	0.35	4.95485e-25		REL	1.6038e-07	-0.580306	0.408	0.517	0.000213786
	CD52	1.74831e-96	0.493807	0.66	0.475	2.33049e-93		CCNH	2.80222e-09	-0.478099	0.257	0.31	3.73536e-06		ARL4C	3.16986e-11	0.751437	0.276	0.202	4.22542e-08		PRKD3	1.05727e-10	-0.592059	0.22	0.127	1.40934e-07
	OGT	2.98523e-08	0.493342	0.274	0.223	3.97932e-05		TRBC1	6.35728e-48	-0.48355	0.226	0.347	8.47426e-45		MYADM	6.45445e-18	0.749909	0.402	0.295	8.60378e-15		RP11-347P5.1	2.82261e-06	-0.596174	0.337	0.455	0.00376254
	KIR3DL1	1.78525e-08	0.492284	0.253	0.207	2.37973e-05		CTSW	2.25525e-76	-0.483925	0.472	0.62	3.00625e-73		TIPARP	1.36681e-17	0.73871	0.373	0.269	1.82196e-14		CD7	2.91954e-42	-0.597636	0.392	0.604	3.89174e-39
	MBD4	4.26425e-06	0.48225	0.245	0.208	0.00568424		METRNL	6.26123e-28	-0.485983	0.194	0.29	8.34621e-25		GPR65	4.70765e-21	0.73345	0.405	0.287	6.2753e-18		ATP1B3	3.00567e-06	-0.599755	0.42	0.347	0.00400656
	PIK3CD	6.36135e-08	0.472713	0.194	0.153	8.47968e-05		TLE1	2.08988e-36	-0.489513	0.065	0.135	2.78581e-33		TNFAIP8	2.45841e-14	0.730121	0.301	0.212	3.27706e-11		CD52	1.42335e-24	-0.599764	0.36	0.538	1.89733e-21
	HSPB1	1.36696e-101	0.459091	0.564	0.361	1.82216e-98		ITM2A	3.56209e-65	-0.493465	0.449	0.562	4.74827e-62		MX1	3.79664e-23	0.726916	0.445	0.318	5.06093e-20		APOBR	4.90578e-08	-0.612086	0.26	0.163	6.5394e-05
	TRAC	2.20344e-16	0.452904	0.324	0.249	2.93719e-13		TRAC	3.37761e-45	-0.496304	0.213	0.335	4.50235e-42		TUBA4A	3.93211e-06	0.694247	0.421	0.361	0.0052415		ITGB2	1.44872e-08	-0.612717	0.366	0.486	1.93115e-05
	CEBPD	1.58934e-15	0.451835	0.39	0.317	2.11859e-12		FTL	2.20756e-87	-0.500617	0.448	0.614	2.94268e-84		ALG13	7.3343e-06	0.690908	0.234	0.182	0.00977662		ISG20L2	1.11889e-08	-0.613832	0.283	0.178	1.49147e-05
	INTS6	1.17662e-11	0.435593	0.308	0.245	1.56843e-08		PDE7A	7.56253e-19	-0.500923	0.18	0.255	1.00809e-15		MAPK13	1.0634e-17	0.690352	0.102	0.044	1.41751e-14		MBD4	5.18901e-07	-0.619702	0.322	0.209	0.000691695
	HERPUD1	7.85343e-16	0.432012	0.502	0.446	1.04686e-12		GOLGB1	5.01086e-09	-0.5052	0.155	0.203	6.67948e-06		CCL3	2.01487e-52	0.687758	0.642	0.436	2.68583e-49		ID2	8.69711e-29	-0.62234	0.396	0.551	1.15932e-25
	NCALD	1.02654e-18	0.429496	0.25	0.175	1.36838e-15		HEXIM1	3.64961e-22	-0.506089	0.152	0.228	4.86493e-19		GBP2	9.87017e-16	0.668031	0.347	0.252	1.31569e-12		CD44	1.84121e-10	-0.625789	0.391	0.505	2.45433e-07
	PVT1	4.04144e-11	0.422609	0.139	0.095	5.38724e-08		SMIM24	9.39858e-20	-0.514959	0.072	0.122	1.25283e-16		FAM177A1	8.19147e-24	0.666136	0.583	0.454	1.09192e-20		DENND3	1.78869e-22	-0.626729	0.225	0.105	2.38433e-19
	CD55	1.62276e-14	0.416869	0.363	0.288	2.16313e-11		RC3H1	9.49129e-11	-0.516317	0.082	0.12	1.26519e-07		PIK3R1	4.44783e-32	0.643013	0.609	0.448	5.92896e-29		ITGAX	1.37689e-10	-0.633183	0.357	0.509	1.8354e-07
	GRN	2.84181e-09	0.398592	0.254	0.204	3.78814e-06		GPR183	9.98049e-19	-0.524173	0.146	0.213	1.3304e-15		LINC-PINT	4.38274e-11	0.639799	0.231	0.159	5.84219e-08		NR4A2	1.5784e-30	-0.635638	0.366	0.55	2.10401e-27
	GSTP1	1.83449e-56	0.396251	0.65	0.505	2.44538e-53		ALOX5AP	8.72913e-10	-0.52455	0.406	0.415	1.16359e-06		KRT86	1.59101e-19	0.637464	0.598	0.475	2.12082e-16		FTL	2.00784e-34	-0.645727	0.336	0.54	2.67646e-31
	CDC42SE1	2.26769e-07	0.395713	0.476	0.443	0.000302283		GSE1	1.90939e-16	-0.535995	0.113	0.172	2.54521e-13		OAS1	2.75475e-07	0.621372	0.291	0.235	0.000367208		TMEM14C	8.80093e-07	-0.651028	0.257	0.17	0.00117316
	KIR2DL1	5.65019e-16	0.393404	0.461	0.397	7.5317e-13		CCL3L3	3.88332e-96	-0.542775	0.253	0.431	5.17646e-93		ATP8A1	8.48238e-10	0.620606	0.109	0.061	1.1307e-06		MAP3K8	1.95345e-09	-0.651228	0.383	0.521	2.60395e-06
	IL32	2.0856e-42	0.385143	0.579	0.434	2.78011e-39		NEAT1	1.55473e-51	-0.549249	0.472	0.574	2.07246e-48		BTG2	1.15249e-27	0.61828	0.639	0.494	1.53627e-24		ISG15	9.09024e-18	-0.655235	0.338	0.508	1.21173e-14
	CLIC3	2.62416e-22	0.382959	0.33	0.243	3.498e-19		RAD21	5.04411e-26	-0.553678	0.206	0.3	6.7238e-23		TRAC	1.50733e-14	0.613931	0.352	0.26	2.00927e-11		LINC01481-1	4.90791e-07	-0.657851	0.158	0.098	0.000654224
	SPRY1	1.55466e-13	0.377913	0.315	0.245	2.07237e-10		NR4A2	3.46321e-87	-0.555864	0.467	0.616	4.61646e-84		NR4A1	5.42224e-10	0.613715	0.47	0.396	7.22785e-07		GNL3	5.09093e-13	-0.665765	0.312	0.184	6.78621e-10
	GBP4	1.44658e-12	0.376445	0.063	0.105	1.92829e-09		CTNNB1	2.96539e-37	-0.5567	0.383	0.465	3.95286e-34		NCR3	1.99759e-06	0.596831	0.344	0.294	0.00266278		SUGP2	2.50079e-20	-0.674488	0.189	0.088	3.33356e-17
	SLC15A4	5.09214e-08	0.367324	0.187	0.146	6.78782e-05		GOLIM4	3.59653e-14	-0.560301	0.315	0.371	4.79417e-11		FAM43A	7.10904e-08	0.594986	0.157	0.106	9.47636e-05		IER2	3.35566e-29	-0.682	0.369	0.541	4.47309e-26
	SLA	3.31471e-17	0.359003	0.493	0.417	4.41851e-14		SNHG15	3.09419e-43	-0.562699	0.169	0.282	4.12456e-40		STK10	6.66241e-08	0.594116	0.24	0.182	8.88099e-05		TPM1	1.29975e-16	-0.687349	0.197	0.099	1.73256e-13
	SNRNP200	1.01141e-06	0.354951	0.209	0.169	0.00134821		SMG1	1.53302e-09	-0.563503	0.208	0.266	2.04352e-06		SYNE1	7.49348e-09	0.582901	0.119	0.072	9.98881e-06		KIAA0907	1.05716e-06	-0.689884	0.185	0.118	0.0014092
	PTP4A1	3.44532e-10	0.351947	0.487	0.45	4.59261e-07		KIAA1033	1.05407e-09	-0.576041	0.079	0.114	1.40508e-06		MYO1F	1.81876e-29	0.570657	0.478	0.322	2.42441e-26		CEBPB	9.7713e-07	-0.695297	0.301	0.199	0.00130251
	KLRC2	3.69881e-47	0.345633	0.507	0.377	4.93052e-44		OSM	3.45741e-10	-0.596257	0.14	0.183	4.60873e-07		ISG15	8.80821e-29	0.559331	0.643	0.48	1.17413e-25		ELF2	4.92406e-08	-0.703121	0.242	0.152	6.56377e-05
	AKAP5	1.16675e-18	0.323801	0.219	0.15	1.55528e-15		S1PR4	2.97035e-24	-0.597147	0.123	0.196	3.95948e-21		REL	3.90985e-12	0.551782	0.587	0.501	5.21183e-09		NINJ1	2.61447e-07	-0.708546	0.208	0.134	0.000348509
	NCR3	1.89846e-11	0.321013	0.345	0.282	2.53065e-08		HLA-DPA1	5.58481e-25	-0.616292	0.313	0.393	7.44455e-22		HELZ2	2.43823e-07	0.550388	0.145	0.098	0.000325016		HERC1	1.40862e-06	-0.70968	0.339	0.227	0.00187768
	NUFIP2	1.94596e-07	0.306847	0.178	0.139	0.000259396		CHD1	1.12765e-34	-0.619165	0.245	0.348	1.50315e-31		TSPYL1	2.35095e-06	0.535229	0.196	0.148	0.00313381		JADE1	1.24207e-06	-0.716568	0.267	0.176	0.00165568
	NR4A1	8.53042e-14	0.303767	0.452	0.384	1.1371e-10		HAVCR2	7.44045e-78	-0.61943	0.326	0.476	9.91812e-75		ILF3-AS1	2.45546e-06	0.521247	0.193	0.144	0.00327313		OTUD6B-AS1	7.38138e-07	-0.732302	0.266	0.173	0.000983938
	RHOB	1.94761e-23	0.303417	0.508	0.424	2.59616e-20		CTSB	1.09642e-41	-0.627643	0.247	0.369	1.46153e-38		PTGDR	6.26553e-06	0.508188	0.299	0.25	0.00835195		WDR74	1.42772e-09	-0.733241	0.241	0.147	1.90315e-06
	ITGAX	4.71508e-13	0.291016	0.531	0.485	6.2852e-10		SOD2	4.9979e-10	-0.632611	0.204	0.266	6.6622e-07		S100A10	2.22103e-41	0.507335	0.631	0.428	2.96063e-38		DUSP2	5.58081e-36	-0.745692	0.341	0.54	7.43921e-33
	LGALS1	3.51031e-79	0.288858	0.666	0.484	4.67924e-76		PAPD5	1.32333e-18	-0.646493	0.172	0.245	1.764e-15		RAB37	5.22074e-08	0.498263	0.156	0.103	6.95925e-05		CD2	6.39017e-12	-0.745836	0.366	0.505	8.51809e-09
	FTL	1.4759e-135	0.270801	0.705	0.459	1.96737e-132		H2AFV	5.06568e-34	-0.657105	0.374	0.459	6.75256e-31		ITGB2	2.48567e-50	0.493164	0.694	0.455	3.3134e-47		SNRNP200	5.7248e-18	-0.756649	0.313	0.168	7.63116e-15
	CTD-3252C9.4	1.36827e-18	-0.275619	0.351	0.442	1.8239e-15		SOCS2	7.12374e-23	-0.659381	0.156	0.234	9.49594e-20		CREM	3.36018e-07	0.478723	0.511	0.442	0.000447913		CTSA	1.43613e-14	-0.766789	0.341	0.503	1.91436e-11
	IGFBP2	7.71794e-19	-0.28298	0.36	0.462	1.0288e-15		LDLRAD4	1.24113e-27	-0.661158	0.191	0.282	1.65443e-24		ATP1B3	4.23704e-14	0.471199	0.44	0.344	5.64797e-11		PTP4A1	2.79826e-06	-0.769646	0.34	0.47	0.00373009
	RNF19A	1.54143e-12	-0.285733	0.183	0.239	2.05473e-09		TMEM2	1.22022e-18	-0.666638	0.224	0.297	1.62655e-15		ZFP36L1	8.81902e-13	0.449199	0.444	0.348	1.17558e-09		PIM3	6.75394e-17	-0.772189	0.263	0.141	9.00301e-14
	DUSP2	1.49764e-10	-0.28732	0.495	0.535	1.99636e-07		SLC15A4	1.45013e-25	-0.667927	0.123	0.196	1.93302e-22		HSPA5	4.86336e-11	0.4327	0.598	0.491	6.48286e-08		MATK	1.56975e-21	-0.775567	0.307	0.494	2.09247e-18
	OTUD6B-AS1	3.3183e-09	-0.29429	0.147	0.192	4.42329e-06		PYHIN1	3.18165e-28	-0.66872	0.169	0.256	4.24114e-25		CD44	2.02077e-38	0.421272	0.685	0.477	2.69368e-35		ALOX5AP	6.6978e-08	-0.776365	0.285	0.421	8.92817e-05
	PBXIP1	1.19803e-09	-0.304781	0.174	0.221	1.59698e-06		CYBA	3.49815e-125	-0.687256	0.386	0.558	4.66303e-122		N4BP2L2	8.29418e-10	0.417239	0.553	0.474	1.10561e-06		DLG1	1.18392e-07	-0.789038	0.182	0.112	0.000157817
	FOSB	3.75088e-32	-0.312864	0.429	0.518	4.99993e-29		FOSL2	2.06478e-63	-0.691148	0.439	0.535	2.75235e-60		IER2	4.42414e-16	0.411587	0.627	0.518	5.89738e-13		ANXA1	7.97794e-23	-0.796029	0.339	0.508	1.06346e-19
	PIK3R1	2.1532e-17	-0.331343	0.389	0.49	2.87021e-14		HSPB1	4.32361e-141	-0.694543	0.323	0.524	5.76337e-138		CLEC2D	4.7427e-31	0.406198	0.146	0.056	6.32202e-28		BTG2	1.94358e-16	-0.796852	0.349	0.52	2.59079e-13
	ZBP1	5.6918e-15	-0.334487	0.14	0.2	7.58717e-12		HLA-DRB1	1.34832e-20	-0.697342	0.218	0.301	1.79732e-17		CEBPD	7.84371e-07	0.404105	0.392	0.331	0.00104557		ZNF331	4.19613e-07	-0.801444	0.326	0.452	0.000559344
	CCL3L3	8.88325e-31	-0.335401	0.429	0.3	1.18414e-27		TUBB4B	1.54686e-58	-0.697743	0.322	0.453	2.06196e-55		JUND	6.56853e-22	0.395352	0.633	0.499	8.75586e-19		IKZF3	4.61625e-13	-0.826242	0.253	0.144	6.15346e-10
	CCNH	6.35155e-10	-0.346341	0.247	0.293	8.46661e-07		THUMPD3-AS1	1.13731e-27	-0.703545	0.145	0.23	1.51604e-24		AC016831.7	7.03217e-16	0.390107	0.116	0.056	9.37389e-13		GRK6	1.04937e-20	-0.826373	0.224	0.107	1.39882e-17
	GPR65	1.0475e-13	-0.368765	0.251	0.314	1.39632e-10		CD74	1.39934e-118	-0.7068	0.374	0.568	1.86531e-115		IRF2BP2	4.08655e-08	0.375152	0.323	0.259	5.44738e-05		KIR3DX1	8.88137e-07	-0.827873	0.222	0.144	0.00118389
	AC069363.1	2.54025e-10	-0.371155	0.187	0.138	3.38616e-07		RNPEPL1	7.1612e-20	-0.711591	0.15	0.22	9.54588e-17		PTP4A1	5.69974e-08	0.343528	0.522	0.454	7.59775e-05		IFRD1	1.5593e-06	-0.838759	0.29	0.387	0.00207854
	YPEL5	1.45086e-15	-0.381591	0.432	0.513	1.934e-12		ATG2A	2.06887e-12	-0.714316	0.113	0.16	2.75781e-09		TCF7	5.98955e-06	0.341669	0.186	0.138	0.00798408		NSD1	1.51477e-11	-0.841493	0.24	0.138	2.01919e-08
	KIR2DL4	4.37097e-21	-0.387911	0.396	0.498	5.82651e-18		IGFBP7	2.15381e-94	-0.714749	0.444	0.602	2.87103e-91		KLRD1	4.21965e-23	0.340461	0.665	0.53	5.6248e-20		CD69	2.43581e-30	-0.8452	0.282	0.49	3.24694e-27
	SPP1	7.00108e-65	-0.389121	0.555	0.379	9.33244e-62		SEMA4D	5.72711e-63	-0.717083	0.298	0.444	7.63424e-60		RGS1	1.88546e-39	0.330113	0.709	0.502	2.51332e-36		TNF	1.86673e-08	-0.847164	0.267	0.173	2.48834e-05
	BCO2	1.10708e-23	-0.390719	0.196	0.282	1.47574e-20		PLAU	1.80567e-07	-0.722903	0.08	0.11	0.000240696		EML4	3.89318e-11	0.314914	0.41	0.33	5.18961e-08		KLRD1	8.41078e-53	-0.851284	0.327	0.56	1.12116e-49
	KRT81	3.19867e-28	-0.395394	0.412	0.519	4.26383e-25		IRF2BPL	9.07567e-50	-0.726404	0.151	0.267	1.20979e-46		TRIM22	9.78269e-24	0.276339	0.281	0.166	1.30403e-20		ZBTB7A	3.3094e-07	-0.859688	0.268	0.174	0.000441144
	OFD1	3.27981e-18	-0.409607	0.208	0.279	4.37199e-15		LDLR	6.12554e-08	-0.727289	0.075	0.105	8.16534e-05		FOSB	1.64441e-14	0.261713	0.603	0.484	2.19199e-11		TNFRSF18	1.44495e-56	-0.869496	0.295	0.55	1.92612e-53
	PLCH2	4.66815e-08	-0.414218	0.1	0.135	6.22264e-05		ZEB2	6.23413e-29	-0.729021	0.132	0.213	8.3101e-26		BCO2	4.69191e-08	-0.259719	0.181	0.266	6.25432e-05		SPTSSB	6.83946e-06	-0.902873	0.253	0.312	0.009117
	APOC1	1.84105e-10	-0.429958	0.203	0.149	2.45412e-07		EIF5A	8.38264e-113	-0.72904	0.369	0.523	1.11741e-109		ZFP36L2	1.36503e-07	-0.262844	0.471	0.555	0.000181959		ADAM17	1.85219e-10	-0.909223	0.15	0.081	2.46897e-07
	PPP1R15A	9.40176e-27	-0.433469	0.442	0.535	1.25325e-23		DNMT1	2.79427e-27	-0.73317	0.168	0.256	3.72476e-24		CD55	1.13598e-07	-0.263462	0.231	0.315	0.000151427		AREG	4.68876e-47	-0.910161	0.308	0.529	6.25011e-44
	ZFP36	2.08103e-65	-0.434227	0.428	0.588	2.77402e-62		ID3	2.27914e-106	-0.744689	0.271	0.446	3.03809e-103		PBXIP1	1.29128e-07	-0.26483	0.142	0.215	0.000172128		LINC00996	3.9364e-15	-0.914926	0.302	0.478	5.24723e-12
	C12orf75	4.79717e-07	-0.439117	0.155	0.191	0.000639463		LIM2	6.65721e-47	-0.75525	0.12	0.222	8.87406e-44		CAST	1.59319e-10	-0.269434	0.292	0.396	2.12372e-07		NFKB1	6.80668e-13	-0.922924	0.259	0.15	9.07331e-10
	STAB1	6.02379e-18	-0.439847	0.134	0.081	8.02971e-15		MCM5	5.62842e-55	-0.757919	0.089	0.189	7.50268e-52		MCTP2	4.58792e-06	-0.30598	0.267	0.346	0.0061157		TRIM56	1.66312e-07	-0.924856	0.249	0.158	0.000221694
	N4BP2L2	9.41143e-41	-0.442919	0.373	0.52	1.25454e-37		HLA-DRA	4.15695e-99	-0.762777	0.402	0.54	5.54122e-96		GADD45A	7.41015e-10	-0.319683	0.195	0.29	9.87773e-07		YPEL5	1.91846e-20	-0.926306	0.31	0.507	2.5573e-17
	CHMP1B	2.66513e-10	-0.452173	0.281	0.331	3.55262e-07		ZBTB7A	5.15352e-33	-0.784183	0.14	0.231	6.86965e-30		EIF5A	5.86925e-06	-0.324166	0.384	0.445	0.00782371		C1QC	6.03667e-12	-0.934734	0.378	0.24	8.04688e-09
	IFI44L	1.06033e-54	-0.454803	0.334	0.503	1.41342e-51		KIR3DL2	1.23923e-16	-0.796007	0.064	0.107	1.65189e-13		AHNAK	1.04742e-11	-0.327204	0.131	0.226	1.39621e-08		CCDC137	2.53855e-15	-0.935037	0.143	0.067	3.38389e-12
	CCL3	7.87101e-11	-0.463105	0.392	0.477	1.0492e-07		PIK3R6	3.65956e-31	-0.798749	0.162	0.255	4.87819e-28		HSPB1	3.40036e-06	-0.351937	0.363	0.42	0.00453268		SERPINE2	1.00326e-09	-0.938133	0.327	0.205	1.33735e-06
	SLC39A10	9.78638e-16	-0.471931	0.089	0.144	1.30452e-12		HMGN2	2.74361e-66	-0.813103	0.451	0.572	3.65724e-63		ITM2A	3.87789e-10	-0.356166	0.429	0.508	5.16923e-07		SLC2A3	2.5075e-29	-0.938164	0.293	0.527	3.34249e-26
	IRF9	3.67743e-26	-0.488737	0.138	0.222	4.90201e-23		SRGAP3	1.56273e-57	-0.813628	0.254	0.39	2.08312e-54		ANXA1	1.81462e-08	-0.383655	0.432	0.501	2.41889e-05		DUSP1	1.01225e-49	-0.941359	0.254	0.506	1.34932e-46
	RP11-386I14.4	3.99224e-08	-0.491562	0.203	0.246	5.32165e-05		RNF166	1.96081e-10	-0.814002	0.106	0.148	2.61376e-07		OGT	3.55158e-06	-0.396398	0.176	0.242	0.00473425		MYO1F	1.28834e-07	-0.948172	0.278	0.341	0.000171736
	MS4A6A	3.62437e-10	-0.508382	0.127	0.088	4.83128e-07		RANBP2	4.55376e-35	-0.834215	0.215	0.323	6.07016e-32		CD7	4.07661e-17	-0.400732	0.493	0.596	5.43412e-14		C1orf162	2.44309e-06	-0.950744	0.293	0.362	0.00325664
	TNFAIP8	2.91227e-19	-0.51225	0.166	0.24	3.88205e-16		TNFAIP3	1.30435e-151	-0.842521	0.388	0.573	1.7387e-148		XCL1	1.45226e-07	-0.413425	0.46	0.547	0.000193586		LRIF1	2.18044e-13	-0.954314	0.146	0.073	2.90653e-10
	SMC4	8.53092e-13	-0.51881	0.207	0.259	1.13717e-09		RALGAPA1	8.10666e-10	-0.862035	0.153	0.201	1.08062e-06		GZMH	3.08383e-06	-0.422097	0.347	0.408	0.00411074		GZMM	1.27033e-21	-0.958122	0.248	0.433	1.69335e-18
	HMGN2	1.24341e-17	-0.525187	0.465	0.522	1.65747e-14		AIF1	4.23341e-65	-0.864493	0.176	0.316	5.64313e-62		IGFBP2	9.43084e-13	-0.42265	0.338	0.445	1.25713e-09		XAF1	5.45107e-08	-0.961179	0.256	0.317	7.26628e-05
	TNFRSF4	8.0752e-39	-0.526453	0.31	0.432	1.07642e-35		SLC7A6	8.43574e-18	-0.868755	0.09	0.142	1.12448e-14		HAVCR2	1.09953e-06	-0.428183	0.343	0.4	0.00146567		KRT81	2.63565e-38	-0.961849	0.244	0.512	3.51332e-35
	ATM	9.81312e-15	-0.530425	0.134	0.193	1.30809e-11		ARHGEF1	9.3302e-132	-0.873196	0.426	0.586	1.24372e-128		ZBTB38	3.20666e-06	-0.433908	0.102	0.159	0.00427447		CD83	3.37057e-28	-0.963715	0.328	0.16	4.49297e-25
	SNRNP25	2.52954e-21	-0.540684	0.317	0.4	3.37187e-18		EIF3B	3.62528e-59	-0.878254	0.233	0.376	4.8325e-56		XCL2	7.10392e-07	-0.440426	0.425	0.529	0.000946952		NUMA1	8.01802e-17	-0.964906	0.193	0.095	1.0688e-13
	ARRDC3	6.05334e-06	-0.546483	0.098	0.126	0.00806911		KPNA2	7.43185e-47	-0.878857	0.218	0.34	9.90666e-44		RASA2	4.6987e-07	-0.442169	0.167	0.242	0.000626337		HSPH1	5.09399e-21	-0.977677	0.286	0.146	6.79029e-18
	XAF1	2.54749e-35	-0.555066	0.23	0.342	3.3958e-32		PABPC4	1.28906e-22	-0.881059	0.186	0.274	1.71831e-19		NR4A2	2.09453e-11	-0.446156	0.467	0.542	2.79201e-08		ZFP36L2	1.41059e-85	-0.981171	0.269	0.571	1.88032e-82
	ITGAE	3.30789e-08	-0.556313	0.15	0.191	4.40941e-05		ELMSAN1	2.39748e-49	-0.89441	0.122	0.228	3.19584e-46		SPP1	1.53066e-07	-0.451945	0.497	0.418	0.000204037		SLC5A3	9.64999e-27	-0.982033	0.212	0.091	1.28634e-23
	PDLIM1	1.96213e-29	-0.572742	0.159	0.249	2.61552e-26		RGS1	0	-0.899189	0.382	0.684	0		NFATC2IP	4.32145e-06	-0.455665	0.146	0.209	0.0057605		KLRB1	2.73639e-50	-0.985995	0.248	0.507	3.64761e-47
	ZFP36L2	5.97154e-114	-0.598643	0.403	0.6	7.96006e-111		NINJ1	6.73814e-61	-0.899748	0.09	0.198	8.98194e-58		PRF1	3.02183e-16	-0.456611	0.451	0.541	4.0281e-13		ZBTB43	7.48457e-08	-0.987687	0.201	0.124	9.97693e-05
	SATB1	8.06423e-36	-0.602443	0.067	0.153	1.07496e-32		PIM2	6.75534e-76	-0.901929	0.198	0.348	9.00487e-73		CORO1B	4.79665e-08	-0.458915	0.134	0.205	6.39394e-05		PIK3R1	2.13397e-13	-0.988657	0.31	0.476	2.84459e-10
	PIM3	1.79478e-12	-0.606374	0.191	0.136	2.39244e-09		AC069363.1	3.39396e-35	-0.902864	0.112	0.197	4.52415e-32		S100A6	2.95943e-21	-0.471917	0.412	0.546	3.94492e-18		ATP6V0A2	5.83175e-08	-0.989313	0.115	0.064	7.77372e-05
	H1FX	9.33066e-13	-0.610452	0.186	0.242	1.24378e-09		PLTP	5.23745e-15	-0.90661	0.062	0.103	6.98153e-12		CD52	6.02291e-70	-0.480114	0.293	0.547	8.02854e-67		IFI44L	4.73224e-38	-1.00715	0.236	0.477	6.30807e-35
	CRIP1	1.98305e-34	-0.611031	0.416	0.54	2.64341e-31		CCND2	8.68148e-156	-0.909485	0.376	0.573	1.15724e-152		ITGA1	3.9436e-12	-0.487014	0.183	0.287	5.25682e-09		MAFF	6.82556e-38	-1.0155	0.269	0.529	9.09847e-35
	CCL4L2	2.82294e-07	-0.617596	0.443	0.4	0.000376298		ZBTB43	3.04069e-09	-0.924353	0.111	0.152	4.05324e-06		B3GNT7	1.6535e-20	-0.521788	0.377	0.483	2.20411e-17		POLK	1.88001e-08	-1.02055	0.159	0.093	2.50606e-05
	AOAH	1.26497e-25	-0.623531	0.162	0.247	1.6862e-22		NFKBIZ	1.36408e-32	-0.928951	0.187	0.284	1.81832e-29		H2AFZ	4.80163e-08	-0.521911	0.459	0.514	6.40057e-05		KLRC2	1.20414e-09	-1.02092	0.288	0.422	1.60512e-06
	H2AFV	9.98208e-29	-0.625237	0.337	0.44	1.33061e-25		FLNA	4.80784e-62	-0.932114	0.228	0.376	6.40885e-59		PRKX	7.11591e-11	-0.523121	0.256	0.359	9.48551e-08		NFKBID	2.34268e-10	-1.03087	0.255	0.152	3.12279e-07
	APBA2	1.15934e-80	-0.626784	0.066	0.216	1.54539e-77		ACOXL	2.956e-56	-0.933666	0.038	0.114	3.94035e-53		CHD3	6.04043e-06	-0.559072	0.154	0.217	0.00805189		ZFP36	4.29932e-94	-1.0422	0.252	0.571	5.731e-91
	WDR74	2.2377e-07	-0.631459	0.129	0.164	0.000298286		PMAIP1	5.91611e-81	-0.933833	0.171	0.325	7.88617e-78		SOCS1	1.48993e-22	-0.579459	0.387	0.506	1.98608e-19		CMC1	8.07051e-90	-1.04337	0.241	0.566	1.0758e-86
	CD7	7.54488e-160	-0.655613	0.421	0.647	1.00573e-156		TUBA1C	4.13927e-56	-0.951809	0.115	0.227	5.51765e-53		MBD4	4.08647e-12	-0.607059	0.132	0.226	5.44727e-09		PABPC4	2.04702e-09	-1.04354	0.347	0.216	2.72868e-06
	OAS1	2.91672e-29	-0.655992	0.172	0.264	3.88799e-26		HECTD1	3.79539e-11	-0.954374	0.212	0.27	5.05925e-08		ZBTB7A	5.51088e-13	-0.614563	0.097	0.19	7.34601e-10		ENOSF1	9.97436e-15	-1.04453	0.133	0.062	1.32958e-11
	C1QC	2.45619e-28	-0.656733	0.33	0.222	3.27411e-25		ICAM1	1.04301e-31	-0.967401	0.134	0.219	1.39033e-28		HERC1	2.81181e-12	-0.623648	0.144	0.244	3.74814e-09		TMEM107	6.11311e-41	-1.05145	0.288	0.117	8.14878e-38
	HSP90AA1	1.45383e-51	-0.668707	0.437	0.553	1.93796e-48		POLR2B	8.82762e-17	-0.968638	0.214	0.29	1.17672e-13		B4GALT1	1.62901e-09	-0.64737	0.238	0.328	2.17147e-06		ZBTB10	5.34881e-10	-1.05327	0.1	0.05	7.12997e-07
	RP11-489E7.4	2.73013e-23	-0.677146	0.128	0.204	3.63926e-20		STAB1	3.57074e-51	-0.975991	0.057	0.14	4.75979e-48		ARHGEF1	1.08243e-17	-0.652051	0.41	0.508	1.44288e-14		TGS1	5.03936e-12	-1.0595	0.138	0.07	6.71746e-09
	PLSCR1	7.29447e-17	-0.687924	0.17	0.234	9.72353e-14		NR4A3	3.65848e-22	-0.983562	0.093	0.154	4.87675e-19		NEAT1	3.41549e-24	-0.669801	0.395	0.531	4.55285e-21		MS4A6A	1.256e-17	-1.06045	0.185	0.091	1.67425e-14
	PTGER4	1.83704e-21	-0.695905	0.22	0.3	2.44878e-18		SNAP47	2.07927e-35	-0.993738	0.077	0.152	2.77167e-32		GZMA	1.73745e-28	-0.672066	0.431	0.565	2.31602e-25		GBP1	3.54615e-26	-1.06414	0.207	0.088	4.72702e-23
	BTG1	1.45378e-94	-0.703069	0.393	0.569	1.93789e-91		RP11-138A9.2	8.10563e-35	-0.994491	0.092	0.171	1.08048e-31		CD2	7.86371e-52	-0.6743	0.29	0.514	1.04823e-48		RPS6KA5	3.97913e-22	-1.07091	0.142	0.057	5.30418e-19
	SAMD9	1.69456e-19	-0.711037	0.114	0.18	2.25885e-16		IER5	3.66423e-111	-0.995525	0.194	0.382	4.88442e-108		ATP8B4	1.46737e-12	-0.700604	0.124	0.22	1.956e-09		RNF139	5.53218e-06	-1.07532	0.282	0.338	0.00737439
	MYADM	2.27285e-28	-0.712888	0.234	0.33	3.02971e-25		ARL6IP1	1.64665e-36	-1.00469	0.342	0.442	2.19498e-33		C1orf162	1.47717e-22	-0.714292	0.223	0.369	1.96907e-19		KRT86	1.40437e-37	-1.08117	0.255	0.506	1.87203e-34
	KLF2	1.24932e-23	-0.71727	0.076	0.141	1.66535e-20		KDM6B	7.01249e-63	-1.00526	0.142	0.27	9.34765e-60		EGR1	1.23621e-12	-0.714472	0.258	0.355	1.64787e-09		PLEKHF1	1.625e-13	-1.08409	0.18	0.094	2.16613e-10
	SEPP1	2.79887e-37	-0.721115	0.282	0.173	3.73089e-34		SMC4	1.38135e-41	-1.00586	0.196	0.303	1.84135e-38		PHLDA1	1.00413e-28	-0.722229	0.295	0.454	1.33851e-25		N4BP2L2	1.867e-32	-1.08444	0.254	0.5	2.48871e-29
	KLF6	6.62012e-58	-0.724491	0.372	0.507	8.82462e-55		CD59	1.78618e-167	-1.01072	0.334	0.546	2.38098e-164		CST3	3.71309e-26	-0.730933	0.369	0.5	4.94955e-23		TNFRSF4	3.08824e-17	-1.08797	0.259	0.412	4.11663e-14
	ALG13	7.81219e-11	-0.732571	0.152	0.2	1.04137e-07		C1QA	9.03821e-131	-1.01167	0.303	0.497	1.20479e-127		GSE1	5.2066e-08	-0.74065	0.083	0.146	6.94039e-05		NUPR1	7.26986e-10	-1.11849	0.105	0.054	9.69072e-07
	ALOX5AP	1.25905e-49	-0.738749	0.304	0.449	1.67832e-46		DAPK2	5.71563e-98	-1.01328	0.192	0.367	7.61894e-95		STAT3	4.16616e-17	-0.763378	0.262	0.382	5.5535e-14		OTULIN	3.72096e-08	-1.11929	0.153	0.089	4.96004e-05
	TSC22D3	4.28322e-140	-0.74646	0.351	0.585	5.70953e-137		UBE2S	2.7469e-56	-1.02495	0.247	0.377	3.66162e-53		TRAF5	2.79685e-15	-0.774754	0.208	0.329	3.7282e-12		PUM2	8.91666e-16	-1.12804	0.199	0.1	1.18859e-12
	NFKBID	5.24549e-14	-0.757903	0.119	0.175	6.99224e-11		TOX	1.2921e-23	-1.03495	0.097	0.161	1.72237e-20		TNFRSF18	4.27832e-69	-0.784056	0.296	0.553	5.703e-66		APOL2	6.52638e-07	-1.13032	0.153	0.093	0.000869966
	RNF166	4.05923e-06	-0.778853	0.103	0.133	0.00541095		CEBPB	4.76322e-58	-1.03599	0.15	0.275	6.34937e-55		GRN	1.33175e-12	-0.792063	0.128	0.226	1.77522e-09		MYO9B	4.7481e-09	-1.13737	0.203	0.122	6.32921e-06
	RGCC	8.7123e-32	-0.78321	0.331	0.453	1.16135e-28		GZMA	0	-1.03719	0.419	0.712	0		SLC7A6	3.01679e-06	-0.796244	0.069	0.118	0.00402138		DTHD1	2.44233e-06	-1.15204	0.068	0.114	0.00325563
	IFITM1	1.79941e-184	-0.79578	0.329	0.581	2.39861e-181		DUT	1.57997e-28	-1.0383	0.285	0.369	2.1061e-25		SEMA4D	1.96241e-28	-0.801537	0.211	0.381	2.61589e-25		SYNC	1.16042e-14	-1.16653	0.119	0.054	1.54684e-11
	DUT	1.91314e-16	-0.803096	0.275	0.341	2.55021e-13		H2AFZ	5.37093e-88	-1.04112	0.45	0.58	7.15945e-85		CTSA	1.08457e-37	-0.809686	0.33	0.506	1.44573e-34		CCNG2	4.36666e-10	-1.17027	0.111	0.056	5.82076e-07
	MX1	6.48174e-58	-0.804308	0.219	0.369	8.64016e-55		BIRC3	1.04292e-53	-1.05096	0.176	0.299	1.39021e-50		IFITM3	7.57976e-23	-0.821438	0.361	0.474	1.01038e-19		TSC22D3	3.82839e-99	-1.18028	0.223	0.548	5.10324e-96
	PTGDR	1.45353e-46	-0.808702	0.165	0.286	1.93756e-43		RP11-138A9.1	1.42008e-37	-1.05335	0.087	0.167	1.89297e-34		TMEM173	4.79532e-07	-0.826013	0.107	0.163	0.000639217		ADAM8	2.68945e-09	-1.19439	0.224	0.296	3.58504e-06
	HES6	4.97105e-17	-0.823458	0.154	0.098	6.62641e-14		PTMS	8.40311e-88	-1.05896	0.165	0.324	1.12013e-84		ACP5	4.24872e-20	-0.832707	0.264	0.392	5.66354e-17		CLIC3	1.9568e-20	-1.2256	0.143	0.276	2.60842e-17
	GBP2	1.36052e-46	-0.824556	0.171	0.293	1.81357e-43		MDM2	1.7517e-55	-1.06863	0.138	0.256	2.33502e-52		PTMS	1.95931e-15	-0.832801	0.138	0.248	2.61176e-12		AOAH	1.81415e-08	-1.22727	0.172	0.229	2.41826e-05
	GIMAP7	4.55526e-25	-0.832195	0.166	0.249	6.07217e-22		C1QB	1.53333e-101	-1.08978	0.262	0.441	2.04392e-98		TBC1D20	7.91062e-14	-0.833898	0.096	0.19	1.05449e-10		CCL5	1.89198e-41	-1.23085	0.185	0.435	2.52201e-38
	DUSP4	3.45738e-28	-0.837716	0.147	0.236	4.60868e-25		PLPP1	1.7332e-53	-1.09242	0.125	0.239	2.31036e-50		ID2	1.47422e-78	-0.843641	0.307	0.561	1.96513e-75		STAB1	1.83507e-15	-1.23277	0.177	0.088	2.44615e-12
	COX6A2	4.2295e-54	-0.842012	0.223	0.362	5.63792e-51		SYNGR1	2.69647e-134	-1.0941	0.338	0.506	3.59439e-131		KIR2DL4	3.31169e-60	-0.845906	0.235	0.494	4.41449e-57		GBP2	5.44414e-09	-1.2491	0.207	0.265	7.25704e-06
	OXNAD1	2.55395e-39	-0.85111	0.169	0.278	3.40441e-36		APOE	8.40166e-65	-1.09657	0.204	0.356	1.11994e-61		CTNNB1	2.1203e-24	-0.847191	0.289	0.434	2.82636e-21		PHTF1	2.93748e-12	-1.25002	0.179	0.096	3.91565e-09
	PDE4B	1.73622e-41	-0.85432	0.075	0.172	2.31438e-38		BCL2	7.42875e-54	-1.0973	0.062	0.15	9.90252e-51		RNPEPL1	3.98354e-13	-0.856652	0.098	0.19	5.31005e-10		C1orf21	2.07177e-10	-1.2564	0.109	0.054	2.76167e-07
	GABPB1-AS1	5.41088e-08	-0.862476	0.124	0.16	7.2127e-05		CLIC3	5.97497e-89	-1.09796	0.197	0.348	7.96463e-86		SLFN13	2.02682e-14	-0.867026	0.152	0.262	2.70176e-11		JUNB	3.69218e-83	-1.27912	0.172	0.505	4.92168e-80
	STAT1	2.12664e-20	-0.862526	0.16	0.234	2.83482e-17		ATP1B3	5.25869e-130	-1.11566	0.263	0.459	7.00984e-127		APOBEC3D	8.40642e-07	-0.874678	0.113	0.174	0.00112058		SEL1L	1.11894e-09	-1.29644	0.154	0.086	1.49155e-06
	CITED2	7.05776e-23	-0.868517	0.295	0.383	9.408e-20		STAT3	1.02218e-142	-1.132	0.282	0.477	1.36256e-139		TLE1	1.84993e-06	-0.876536	0.055	0.101	0.00246596		ACP5	3.15409e-30	-1.30483	0.198	0.396	4.2044e-27
	CDHR1	3.3725e-112	-0.876078	0.145	0.352	4.49555e-109		ZC3H12A	1.34777e-52	-1.13287	0.105	0.208	1.79657e-49		TNFRSF4	1.22814e-35	-0.882689	0.231	0.416	1.63712e-32		ATP1B1	2.77271e-17	-1.31474	0.196	0.096	3.69602e-14
	IL16	3.53754e-50	-0.87904	0.139	0.263	4.71554e-47		ACY3	1.03235e-101	-1.13896	0.13	0.292	1.37613e-98		RAB3GAP1	4.5773e-07	-0.885652	0.079	0.135	0.000610154		APPL1	1.82319e-20	-1.32119	0.259	0.129	2.43032e-17
	CD2	1.53219e-142	-0.880155	0.301	0.564	2.04241e-139		HLA-DQB1	1.09283e-29	-1.14103	0.107	0.183	1.45674e-26		TYMS	4.13886e-07	-0.885973	0.072	0.125	0.000551709		SEPP1	1.12071e-21	-1.32689	0.35	0.19	1.4939e-18
	S100A10	2.36651e-81	-0.880236	0.31	0.496	3.15456e-78		MS4A6A	3.33307e-43	-1.14905	0.063	0.14	4.44298e-40		PLPP1	2.59792e-18	-0.893669	0.078	0.187	3.46303e-15		S100A9	1.76087e-12	-1.34636	0.226	0.13	2.34724e-09
	KLRD1	4.76092e-224	-0.881936	0.322	0.621	6.34631e-221		IFITM10	8.88026e-19	-1.17184	0.061	0.107	1.18374e-15		TUBA1B	7.8323e-10	-0.904219	0.423	0.476	1.04405e-06		RFX5	2.92203e-20	-1.35253	0.159	0.069	3.89506e-17
	ICAM2	5.128e-28	-0.897327	0.039	0.102	6.83562e-25		CSF1	1.25575e-151	-1.19113	0.196	0.406	1.67392e-148		SORL1	5.24167e-23	-0.911646	0.142	0.288	6.98715e-20		BTG1	3.26023e-137	-1.3532	0.184	0.551	4.34589e-134
	C10orf54	1.52362e-39	-0.912153	0.12	0.224	2.03099e-36		SOX4	8.97508e-32	-1.20536	0.055	0.117	1.19638e-28		WDFY2	7.91905e-13	-0.9215	0.07	0.153	1.05561e-09		GLIPR1	4.6378e-09	-1.35873	0.215	0.129	6.18219e-06
	SELM	2.65264e-12	-0.932113	0.06	0.1	3.53597e-09		MTRNR2L8	4.79999e-11	-1.20608	0.101	0.142	6.39839e-08		TACC1	1.24221e-31	-0.926307	0.184	0.361	1.65586e-28		PBXIP1	1.30603e-08	-1.37048	0.156	0.213	1.74094e-05
	MUM1	7.28564e-13	-0.93926	0.095	0.142	9.71176e-10		LYST	1.75713e-18	-1.20668	0.08	0.131	2.34226e-15		ZFHX3	4.85557e-34	-0.937011	0.127	0.306	6.47248e-31		KANSL1-AS1	5.96662e-06	-1.3781	0.151	0.096	0.0079535
	LEF1	1.86343e-46	-0.997407	0.112	0.227	2.48395e-43		SERPINB9	6.00183e-82	-1.21391	0.11	0.248	8.00043e-79		RUNX3	2.03241e-58	-0.937061	0.321	0.547	2.70921e-55		S100A8	1.73822e-22	-1.38841	0.152	0.063	2.31704e-19
	TC2N	1.77923e-33	-1.01003	0.081	0.168	2.37172e-30		CD14	3.44734e-65	-1.22311	0.144	0.275	4.5953e-62		SLC1A5	5.23503e-25	-0.943347	0.146	0.295	6.9783e-22		RC3H1	8.18328e-12	-1.39455	0.173	0.093	1.09083e-08
	TNF	1.59989e-08	-1.01313	0.217	0.167	2.13265e-05		RNASE1	2.5507e-125	-1.2316	0.288	0.482	3.40008e-122		GAPDH	7.95763e-64	-0.950784	0.303	0.516	1.06075e-60		UBR1	2.1899e-06	-1.44513	0.109	0.064	0.00291914
	TOX	7.33702e-07	-1.0235	0.103	0.135	0.000978024		RGS16	1.5082e-30	-1.23916	0.104	0.179	2.01043e-27		NUCB2	2.70716e-64	-0.968625	0.303	0.541	3.60864e-61		TXNIP	2.6307e-29	-1.47768	0.157	0.356	3.50672e-26
	GPR171	3.43774e-07	-1.04152	0.071	0.101	0.000458251		GAPDH	0	-1.26491	0.336	0.688	0		EIF3B	7.15624e-18	-0.976305	0.181	0.31	9.53926e-15		HIST1H1E	7.33066e-55	-1.48104	0.208	0.062	9.77177e-52
	PAQR6	2.58433e-30	-1.04258	0.066	0.143	3.44491e-27		ADAM8	6.98435e-103	-1.26677	0.209	0.385	9.31013e-100		SLC2A1	5.71407e-16	-0.983068	0.075	0.173	7.61685e-13		FCRL6	1.97782e-17	-1.53443	0.066	0.165	2.63643e-14
	ISG15	2.27755e-162	-1.04552	0.318	0.558	3.03597e-159		APOC1	2.18831e-21	-1.26701	0.13	0.203	2.91702e-18		TARSL2	2.80338e-14	-1.0188	0.1	0.196	3.73691e-11		CD27	7.00618e-10	-1.57709	0.111	0.178	9.33924e-07
	RSAD2	3.32967e-21	-1.05864	0.045	0.1	4.43846e-18		NFKB1	1.41893e-31	-1.27862	0.121	0.203	1.89143e-28		ITGAM	5.31667e-18	-1.04284	0.071	0.176	7.08713e-15		MSH3	1.01492e-08	-1.58864	0.116	0.063	1.35288e-05
	RASGEF1B	2.26146e-21	-1.07852	0.106	0.175	3.01453e-18		AC092580.4	6.18347e-29	-1.30705	0.083	0.148	8.24256e-26		SRGAP3	1.69802e-29	-1.04952	0.162	0.331	2.26346e-26		MED29	7.73088e-14	-1.6176	0.242	0.132	1.03053e-10
	CDKN1B	1.95957e-11	-1.08517	0.084	0.127	2.61211e-08		SPP1	8.64653e-60	-1.31599	0.36	0.503	1.15258e-56		RHOB	7.52459e-43	-1.05573	0.269	0.464	1.00303e-39		SPIDR	4.75423e-07	-1.6471	0.1	0.056	0.000633738
	FOS	0	-1.09234	0.241	0.614	0		TIMP1	2.36841e-16	-1.32363	0.287	0.235	3.15709e-13		KIR3DL1	5.13046e-33	-1.05974	0.071	0.234	6.8389e-30		KCNQ1OT1	6.60662e-07	-1.71258	0.115	0.067	0.000880663
	PIK3IP1	1.16433e-23	-1.09636	0.07	0.135	1.55205e-20		CD3D	6.81307e-70	-1.32988	0.109	0.228	9.08182e-67		MT1X	8.64686e-08	-1.06986	0.235	0.178	0.000115263		PLCH2	1.95924e-07	-1.72857	0.078	0.13	0.000261167
	CKS1B	1.93224e-11	-1.10889	0.162	0.208	2.57567e-08		HELLS	1.19158e-33	-1.3315	0.059	0.123	1.58837e-30		KLRC2	2.58215e-70	-1.0812	0.171	0.436	3.44201e-67		MT1X	2.34561e-12	-1.73373	0.293	0.174	3.1267e-09
	GYPC	1.06788e-94	-1.11242	0.206	0.397	1.42348e-91		IKZF3	8.46452e-60	-1.34359	0.102	0.212	1.12832e-56		TIAM1	9.04241e-12	-1.08874	0.062	0.135	1.20535e-08		NF1	8.3964e-09	-1.76041	0.112	0.06	1.11924e-05
	BIN1	1.26959e-70	-1.12439	0.077	0.219	1.69236e-67		ATF3	6.75161e-18	-1.34359	0.061	0.106	8.9999e-15		IRF2BPL	3.54669e-16	-1.09684	0.107	0.214	4.72774e-13		GBP4	9.01024e-11	-1.79319	0.16	0.088	1.20106e-07
	TUBB	6.87144e-06	-1.13207	0.408	0.452	0.00915963		MYL9	1.31313e-21	-1.36979	0.053	0.101	1.7504e-18		SNRNP25	3.78593e-49	-1.11066	0.184	0.397	5.04665e-46		CH17-373J23.1	2.62154e-09	-1.82537	0.145	0.082	3.49451e-06
	HLA-DRB5	2.46884e-19	-1.13342	0.188	0.122	3.29096e-16		PIM3	3.898e-60	-1.37553	0.1	0.211	5.19603e-57		EPAS1	5.1694e-35	-1.17303	0.107	0.284	6.89081e-32		FAM102B	1.72472e-09	-1.92774	0.104	0.053	2.29905e-06
	SERTAD3	7.20448e-08	-1.14351	0.077	0.109	9.60357e-05		IGFBP1	3.851e-51	-1.37732	0.337	0.224	5.13339e-48		NCALD	1.3022e-17	-1.17966	0.096	0.205	1.73583e-14		MYC	2.69483e-08	-1.94415	0.138	0.08	3.59221e-05
	IFITM3	2.09897e-205	-1.14962	0.257	0.539	2.79793e-202		HMGB2	4.44857e-38	-1.37981	0.44	0.489	5.92994e-35		LINC00996	2.00425e-89	-1.1941	0.191	0.491	2.67167e-86		ANKRD36	5.29391e-08	-1.96761	0.131	0.075	7.05678e-05
	KLRB1	4.06592e-211	-1.15845	0.276	0.563	5.41988e-208		LYZ	7.60123e-46	-1.38281	0.146	0.25	1.01324e-42		ZMAT3	1.89192e-13	-1.19495	0.044	0.12	2.52193e-10		SOX4	3.39016e-17	-1.99416	0.164	0.077	4.51908e-14
	ASPH	5.39673e-12	-1.1603	0.062	0.102	7.19384e-09		GNG2	3.85112e-107	-1.38857	0.022	0.124	5.13354e-104		CDKN1A	8.10088e-19	-1.19623	0.114	0.232	1.07985e-15		MYL9	4.50796e-07	-2.02398	0.121	0.071	0.000600912
	TXNIP	4.41815e-101	-1.19186	0.197	0.392	5.8894e-98		SPINK2	8.71323e-274	-1.40125	0.284	0.548	1.16147e-270		GSTP1	1.44025e-150	-1.22526	0.21	0.576	1.91985e-147		PIK3IP1	3.76376e-08	-2.05252	0.068	0.122	5.01709e-05
	TMEM173	1.03086e-57	-1.19329	0.07	0.19	1.37414e-54		S100A13	2.59123e-44	-1.40746	0.052	0.125	3.45411e-41		CHST2	4.1515e-21	-1.25831	0.085	0.206	5.53395e-18		ANKRD27	4.91824e-11	-2.07224	0.107	0.052	6.55602e-08
	CD44	4.91855e-305	-1.20427	0.228	0.592	6.55643e-302		C12orf75	3.95033e-102	-1.41313	0.111	0.265	5.26579e-99		CDHR1	1.07763e-42	-1.26555	0.117	0.315	1.43648e-39		AC092580.4	1.53482e-06	-2.12186	0.069	0.117	0.00204592
	TUBA1A	1.75e-58	-1.22252	0.165	0.303	2.33276e-55		CD83	3.63121e-96	-1.44505	0.106	0.254	4.8404e-93		TPM1	1.43209e-06	-1.29526	0.063	0.111	0.00190897		PLTP	5.63569e-08	-2.1533	0.133	0.077	7.51238e-05
	MYO1F	6.16017e-186	-1.24086	0.128	0.412	8.2115e-183		EPAS1	4.65765e-221	-1.46297	0.15	0.407	6.20865e-218		ID3	6.1068e-40	-1.31386	0.181	0.368	8.14036e-37		P3H1	5.14423e-10	-2.15726	0.118	0.061	6.85726e-07
	KLRF1	1.57369e-57	-1.2482	0.18	0.316	2.09773e-54		PCNA	8.06542e-60	-1.47136	0.158	0.278	1.07512e-56		SYNGR1	1.26513e-76	-1.32372	0.159	0.44	1.68641e-73		TBC1D31	1.77915e-15	-2.16021	0.127	0.056	2.3716e-12
	EPS8L2	1.91612e-07	-1.24886	0.081	0.111	0.000255419		SLC2A1	5.34115e-83	-1.4738	0.102	0.238	7.11975e-80		SELL	7.78857e-19	-1.32677	0.027	0.116	1.03822e-15		GALC	1.49606e-10	-2.27907	0.116	0.059	1.99425e-07
	ZNF276	1.06552e-19	-1.26121	0.058	0.113	1.42034e-16		YES1	1.35821e-14	-1.48145	0.069	0.111	1.81049e-11		PAQR6	5.31333e-10	-1.32874	0.063	0.129	7.08267e-07		ELMOD2	1.04236e-12	-2.30126	0.1	0.045	1.38946e-09
	DUSP1	9.18068e-278	-1.2807	0.244	0.574	1.22379e-274		CHST2	2.76615e-138	-1.48196	0.111	0.294	3.68727e-135		KIR2DL1	1.65129e-87	-1.36105	0.134	0.441	2.20117e-84		CTD-2020K17.1	5.9406e-06	-2.34382	0.124	0.076	0.00791882
	PLA2G6	1.64371e-34	-1.29179	0.042	0.117	2.19107e-31		FKBP11	3.01784e-197	-1.48882	0.118	0.346	4.02278e-194		PIK3R6	2.63158e-35	-1.38778	0.056	0.219	3.50789e-32		CFD	2.91757e-17	-2.36305	0.179	0.087	3.88912e-14
	CD69	3.76241e-259	-1.29726	0.243	0.557	5.01529e-256		TUBA1B	3.61262e-83	-1.49967	0.409	0.544	4.81562e-80		MDM2	2.72533e-17	-1.39979	0.095	0.202	3.63286e-14		RP11-354E11.2	3.26476e-06	-2.36499	0.104	0.062	0.00435192
	AHNAK	1.04046e-90	-1.29863	0.094	0.261	1.38693e-87		UBE2F	1.13117e-261	-1.50041	0.321	0.559	1.50784e-258		CSF1	9.36039e-47	-1.4067	0.103	0.311	1.24774e-43		ZNF274	1.44878e-06	-2.58914	0.102	0.058	0.00193123
	ISG20	2.69329e-182	-1.31193	0.188	0.475	3.59016e-179		LGMN	4.96483e-26	-1.52145	0.073	0.134	6.61812e-23		UBE2F	3.3812e-66	-1.41005	0.202	0.453	4.50714e-63		CYB5D2	4.00738e-08	-2.7654	0.101	0.054	5.34184e-05
	RGS2	1.44543e-35	-1.33932	0.161	0.26	1.92675e-32		PRSS57	4.07926e-38	-1.52899	0.043	0.105	5.43765e-35		DAPK2	2.14704e-40	-1.41775	0.1	0.289	2.862e-37		CCL2	7.5576e-20	-2.8598	0.165	0.074	1.00743e-16
	FLT3LG	8.70957e-45	-1.35491	0.05	0.143	1.16099e-41		CXCR4	6.13237e-51	-1.53979	0.317	0.389	8.17445e-48		GOLIM4	6.17271e-53	-1.43786	0.139	0.361	8.22822e-50		TMEM181	1.25359e-06	-3.07289	0.101	0.057	0.00167104
	HMGB2	5.85536e-85	-1.35893	0.319	0.514	7.80519e-82		CDKN1A	4.48524e-198	-1.54635	0.116	0.347	5.97882e-195		DPF3	2.51883e-36	-1.45499	0.067	0.233	3.3576e-33		TIMP3	2.62261e-10	-3.11963	0.145	0.079	3.49593e-07
	ANXA1	0	-1.37517	0.234	0.589	0		SCX	3.65718e-75	-1.57241	0.061	0.166	4.87502e-72		SLC44A1	3.64753e-88	-1.46693	0.127	0.434	4.86216e-85		APOD	4.17989e-11	-3.18369	0.105	0.051	5.5718e-08
	STMN1	1.79814e-06	-1.39416	0.259	0.292	0.00239692		C1QC	2.52186e-73	-1.57865	0.181	0.333	3.36163e-70		LTC4S	3.87197e-22	-1.47184	0.043	0.151	5.16133e-19		LUM	2.24977e-08	-3.54472	0.284	0.179	2.99895e-05
	CRTAM	3.40333e-55	-1.41936	0.065	0.18	4.53665e-52		PRDM1	9.68522e-126	-1.71432	0.078	0.236	1.29104e-122		SERPINB9	1.99202e-20	-1.50095	0.071	0.183	2.65537e-17
	CCL5	7.67811e-168	-1.43078	0.223	0.485	1.02349e-164		CKS1B	3.00338e-102	-1.73334	0.126	0.277	4.0035e-99		MMP25-AS1	1.5232e-07	-1.51772	0.107	0.171	0.000203042
	ATP1B1	4.43432e-28	-1.44274	0.053	0.122	5.91095e-25		TUBB	3.81675e-104	-1.77162	0.377	0.515	5.08772e-101		CD59	5.75911e-99	-1.53204	0.132	0.46	7.67689e-96
	GZMM	1.09826e-249	-1.44292	0.168	0.509	1.46398e-246		C15orf48	6.57829e-190	-1.77432	0.101	0.316	8.76887e-187		PPFIA1	1.31494e-37	-1.54065	0.059	0.229	1.75282e-34
	C1orf162	6.32166e-187	-1.4515	0.149	0.431	8.42677e-184		PLAC8	6.31851e-51	-1.80219	0.054	0.134	8.42257e-48		PLA2G6	3.72222e-08	-1.54814	0.05	0.102	4.96172e-05
	ITGA4	1.94954e-30	-1.48302	0.053	0.125	2.59873e-27		FDXR	1.15956e-47	-1.84006	0.051	0.128	1.54569e-44		KIR3DX1	6.24613e-28	-1.56775	0.036	0.162	8.3261e-25
	AC006129.2	9.29966e-16	-1.48602	0.069	0.119	1.23964e-12		ATAD3B	1.64434e-34	-1.88567	0.048	0.109	2.1919e-31		DTHD1	1.06751e-23	-1.57609	0.019	0.12	1.423e-20
	GZMH	7.73723e-188	-1.51301	0.189	0.479	1.03137e-184		CTSL	5.89464e-31	-1.90318	0.067	0.133	7.85756e-28		AK1	4.44515e-13	-1.60399	0.058	0.136	5.92538e-10
	MATK	0	-1.51557	0.164	0.593	0		ZMAT3	2.01949e-16	-1.90741	0.091	0.141	2.69198e-13		ITGAX	1.72245e-160	-1.63926	0.133	0.533	2.29602e-157
	ARL4A	3.1441e-59	-1.52143	0.092	0.217	4.19108e-56		STMN1	1.33729e-192	-2.08673	0.185	0.4	1.78261e-189		KIR2DL3	4.2129e-146	-1.66558	0.118	0.506	5.6158e-143
	MT2A	5.23079e-62	-1.52913	0.244	0.399	6.97265e-59		MTRNR2L12	4.99753e-27	-2.14083	0.154	0.234	6.6617e-24		CTSW	7.06471e-254	-1.66799	0.1	0.583	9.41726e-251
	FCRL6	5.02695e-87	-1.54929	0.048	0.197	6.70093e-84		EGLN3	2.31882e-82	-2.16736	0.024	0.111	3.09099e-79		C15orf48	3.60487e-25	-1.69281	0.081	0.211	4.80529e-22
	TMEM107	1.64877e-06	-1.59975	0.107	0.139	0.00219781		HES6	1.46558e-85	-2.19109	0.06	0.175	1.95362e-82		LGALS1	8.36219e-261	-1.71478	0.109	0.574	1.11468e-257
	XCL2	0	-1.6404	0.163	0.648	0		LBH	6.3642e-52	-2.1966	0.045	0.12	8.48348e-49		DRAXIN	8.27939e-30	-1.73195	0.046	0.183	1.10364e-26
	RAB37	6.21546e-31	-1.65891	0.054	0.128	8.2852e-28		KIFC1	9.99483e-77	-2.30818	0.028	0.114	1.33231e-73		HIST1H4C	2.24597e-16	-1.75372	0.26	0.376	2.99387e-13
	GBP1	1.02592e-15	-1.6723	0.062	0.11	1.36755e-12		CYP26A1	0	-2.31034	0.034	0.343	0		COX6A2	1.67646e-90	-1.75868	0.052	0.352	2.23473e-87
	CXCR4	3.0407e-59	-1.68068	0.243	0.389	4.05325e-56		FCGR3A	2.93783e-34	-2.3436	0.059	0.124	3.91613e-31		TIMP1	7.62139e-09	-1.76156	0.189	0.27	1.01593e-05
	GRK6	3.12313e-39	-1.70092	0.053	0.139	4.16313e-36		ENTPD1	0	-2.37849	0.05	0.418	0		SPTSSB	3.78076e-87	-1.77859	0.04	0.333	5.03975e-84
	CD48	0	-1.71171	0.094	0.474	0		HIST1H4C	3.10979e-68	-2.40152	0.311	0.429	4.14535e-65		SPINK2	2.63243e-134	-1.82201	0.087	0.436	3.50902e-131
	ITGB2	0	-1.72516	0.127	0.603	0		SEPP1	5.05917e-87	-2.41862	0.133	0.283	6.74387e-84		ACY3	1.15954e-44	-1.83631	0.039	0.22	1.54567e-41
	C16orf54	1.42512e-56	-1.75933	0.033	0.133	1.89968e-53		PTTG1	3.55295e-140	-2.55858	0.067	0.228	4.73609e-137		ENTPD1	3.67074e-48	-1.86231	0.045	0.236	4.8931e-45
	TAGAP	1.95273e-78	-1.77437	0.066	0.209	2.60299e-75		HLA-DRB5	2.20123e-53	-2.56417	0.093	0.194	2.93424e-50		LIM2	4.50514e-36	-1.92185	0.03	0.18	6.00535e-33
	ZNF683	1.04957e-184	-1.77441	0.061	0.322	1.39907e-181		KSR1	9.93096e-16	-2.56434	0.085	0.134	1.3238e-12		IGFBP7	6.53114e-244	-1.94477	0.072	0.561	8.70601e-241
	PRR34-AS1	3.39874e-81	-1.79876	0.03	0.16	4.53051e-78		MCM7	4.38434e-78	-2.60148	0.065	0.176	5.84433e-75		LYZ	2.16976e-08	-2.03664	0.129	0.2	2.89229e-05
	XCL1	0	-1.80937	0.124	0.688	0		CDKN3	1.88379e-95	-2.63761	0.015	0.101	2.51109e-92		B4GALNT1	3.39143e-40	-2.0706	0.026	0.186	4.52077e-37
	TNFSF14	8.71937e-94	-1.81227	0.041	0.194	1.16229e-90		B4GALNT1	0	-2.65685	0.029	0.341	0		COTL1	0	-2.17572	0.038	0.617	0
	TIMP1	1.85113e-28	-1.82831	0.196	0.288	2.46755e-25		RAMP1	4.11429e-69	-2.72962	0.033	0.117	5.48435e-66		GZMB	0	-2.22692	0.047	0.62	0
	LCK	1.84713e-113	-1.94029	0.04	0.214	2.46222e-110		KIAA0101	3.85215e-151	-2.81228	0.047	0.199	5.13491e-148		CYP26A1	1.04609e-42	-2.27349	0.023	0.19	1.39444e-39
	CD27	4.66868e-125	-1.96564	0.037	0.222	6.22335e-122		TYMS	3.83817e-190	-2.88691	0.04	0.214	5.11628e-187		ADAMTS1	2.92858e-17	-2.3224	0.033	0.118	3.90379e-14
	IGFBP1	7.03657e-64	-2.028	0.175	0.325	9.37974e-61		ATAD2	2.16003e-38	-2.91051	0.05	0.116	2.87932e-35		APOC2	1.28416e-13	-2.42866	0.036	0.107	1.71179e-10
	IL27RA	9.02009e-45	-2.06461	0.043	0.133	1.20238e-41		LILRB1	2.22736e-160	-3.07766	0.023	0.163	2.96907e-157		KSR1	4.40558e-12	-2.49807	0.044	0.114	5.87264e-09
	KIAA0101	2.91516e-21	-2.09679	0.073	0.132	3.8859e-18		AURKB	9.91573e-120	-3.19482	0.01	0.107	1.32177e-116		BGLAP	1.27572e-39	-2.74836	0.027	0.185	1.70053e-36
	PLAC8	7.21287e-15	-2.24567	0.058	0.103	9.61476e-12		BIRC5	2.71855e-139	-3.22518	0.017	0.136	3.62383e-136		SCX	3.05236e-20	-3.04986	0.025	0.117	4.0688e-17
	CD8A	2.25711e-44	-2.26233	0.029	0.111	3.00873e-41		ZWINT	1.18387e-147	-3.31964	0.019	0.147	1.5781e-144
	CFD	6.76622e-11	-2.29175	0.125	0.084	9.01938e-08		CCL2	3.95274e-38	-3.38249	0.05	0.117	5.269e-35
	MT1X	3.71123e-21	-2.3724	0.131	0.202	4.94708e-18		CENPM	5.35479e-123	-3.44741	0.02	0.131	7.13794e-120
	AC092580.4	2.22623e-36	-2.47843	0.054	0.134	2.96757e-33		SH2D1A	4.16675e-95	-3.44873	0.028	0.127	5.55428e-92
	MKI67	2.61227e-28	-2.50476	0.038	0.102	3.48215e-25		TIMP3	1.15165e-17	-3.4518	0.063	0.109	1.53515e-14
	CLU	1.97459e-54	-2.51104	0.021	0.112	2.63213e-51		DMKN	2.09165e-92	-3.52568	0.023	0.117	2.78817e-89
	CCL2	2.77403e-12	-2.61433	0.11	0.07	3.69778e-09		ITM2C	4.36912e-86	-3.56796	0.056	0.164	5.82404e-83
	SELL	6.37774e-92	-2.99251	0.012	0.142	8.50153e-89		GAPDHS	2.15031e-78	-3.68187	0.023	0.105	2.86636e-75
	ITM2C	3.13725e-46	-3.29333	0.04	0.129	4.18195e-43		MKI67	3.28168e-113	-3.73957	0.032	0.148	4.37449e-110
	LUM	1.16938e-07	-3.31048	0.156	0.199	0.000155878		LAYN	5.88367e-214	-3.76778	0.013	0.176	7.84294e-211
	CENPF	5.15959e-30	-3.34694	0.037	0.102	6.87774e-27		CFD	5.03516e-53	-3.85867	0.056	0.14	6.71187e-50
	DCN	6.56158e-13	-3.38686	0.122	0.177	8.74658e-10		TIGIT	8.32082e-70	-3.86961	0.031	0.113	1.10917e-66
								NUSAP1	1.57909e-134	-4.2394	0.017	0.133	2.10492e-131
								CDK1	5.23796e-118	-4.24833	0.01	0.106	6.9822e-115
								TPX2	1.74231e-109	-4.249	0.012	0.106	2.3225e-106
								CENPF	4.95914e-90	-4.25844	0.038	0.14	6.61053e-87
								CD160	8.01403e-134	-4.32441	0.013	0.123	1.06827e-130
								TK1	2.80277e-140	-4.34285	0.015	0.132	3.7361e-137
								RRM2	3.48591e-114	-4.59307	0.012	0.108	4.64671e-111
								UBE2C	3.31807e-165	-4.61559	0.019	0.157	4.42299e-162
								ARG2	1.44516e-183	-4.87157	0.011	0.152	1.9264e-180
								RPRML	8.04593e-135	-5.02543	0.005	0.105	1.07252e-131
								LAMA4	2.42286e-129	-5.12748	0.005	0.1	3.22968e-126
								TOP2A	1.84757e-127	-5.44923	0.01	0.111	2.46281e-124

## Sheet: dNKall6orig fdr01 FC rank posit
dNK1	dNK1	p_val	avg_log2FC	pct.1	pct.2	p_val_adj	dNK2	dNK2	p_val	avg_log2FC	pct.1	pct.2	p_val_adj	dNK3	dNK3	p_val	avg_log2FC	pct.1	pct.2	p_val_adj	dNKp	dNKp	p_val	avg_log2FC	pct.1	pct.2	p_val_adj	dNK_MAF+	dNK_MAF+	p_val	avg_log2FC	pct.1	pct.2	p_val_adj	NRF2F2+	NRF2F2+	p_val	avg_log2FC	pct.1	pct.2	p_val_adj
	CERCAM	3.33672e-106	5.48108	0.1	0.015	4.44785e-103		SELL	1.38343e-110	2.42267	0.165	0.04	1.84411e-107		CD160	0	6.6517	0.541	0.016	0		UBE2C	0	6.9575	0.712	0.029	0		HLA-DRB5	2.22091e-112	6.97703	0.704	0.132	2.96047e-109		LUM	2.04543e-81	9.25914	0.754	0.181	2.72656e-78
	RPRML	1.93705e-198	5.25585	0.151	0.015	2.58209e-195		CLU	9.47557e-65	2.07722	0.128	0.041	1.26309e-61		TIGIT	0	6.21618	0.356	0.041	0		TOP2A	0	6.88078	0.563	0.013	0		SEPP1	1.21588e-108	6.53941	0.802	0.194	1.62077e-105		DCN	2.06582e-76	9.09709	0.687	0.156	2.75374e-73
	LAMA4	3.36232e-166	4.99541	0.138	0.016	4.48198e-163		CD27	5.88185e-161	1.84701	0.257	0.074	7.84051e-158		ITM2C	0	5.68907	0.591	0.057	0		RRM2	0	6.84126	0.551	0.014	0		MAFB	7.14991e-153	6.46195	0.475	0.04	9.53083e-150		TIMP3	3.90568e-77	8.55361	0.507	0.079	5.20627e-74
	DMKN	6.81806e-170	4.34191	0.171	0.028	9.08848e-167		CD8A	2.48317e-34	1.79657	0.118	0.055	3.31007e-31		LDB2	0	5.67317	0.217	0.009	0		CDC20	0	6.78509	0.455	0.017	0		F13A1	3.71691e-179	6.28803	0.438	0.029	4.95464e-176		APOD	3.60444e-210	8.46784	0.649	0.049	4.80472e-207
	ARG2	2.78752e-205	4.1571	0.198	0.031	3.71577e-202		PLA2G6	6.05678e-46	1.78416	0.132	0.057	8.07369e-43		TRAT1	1.5356e-208	4.87939	0.13	0.005	2.04696e-205		CENPF	0	6.68667	0.643	0.037	0		CCL2	5.54957e-46	6.09064	0.37	0.077	7.39757e-43		CFD	3.37671e-111	8.46585	0.634	0.088	4.50115e-108
	LAYN	2.71692e-284	3.61802	0.243	0.032	3.62165e-281		ASPH	3.36012e-11	1.70582	0.106	0.074	4.47904e-08		ADGRG1	1.16997e-137	4.60903	0.139	0.014	1.55957e-134		CCNB1	0	6.62264	0.389	0.021	0		MARCKS	6.51897e-243	6.07216	0.605	0.042	8.68978e-240		RBP1	2.10682e-73	7.04664	0.433	0.059	2.80839e-70
	LILRB1	1.4174e-244	3.43644	0.229	0.035	1.88939e-241		TSPAN32	6.56942e-14	1.68179	0.19	0.146	8.75704e-11		LY9	1.21813e-168	4.5977	0.132	0.009	1.62377e-165		NUSAP1	0	6.4904	0.606	0.025	0		MS4A7	2.36168e-178	6.00851	0.543	0.046	3.14812e-175		PCOLCE	2.30855e-109	6.77102	0.396	0.033	3.07729e-106
	GAPDHS	6.01306e-127	3.28716	0.147	0.029	8.01541e-124		PRR34-AS1	1.21403e-55	1.53102	0.168	0.076	1.6183e-52		LBH	0	4.38033	0.376	0.05	0		ASPM	0	6.45634	0.376	0.007	0		C1QC	3.7663e-135	5.77953	0.92	0.242	5.02047e-132		MGP	0	6.62761	0.522	0.016	0
	RGPD5	1.32967e-20	3.0091	0.116	0.065	1.77246e-17		PAQR6	1.16175e-44	1.46214	0.16	0.079	1.54861e-41		LINC00861	2.71957e-164	4.2509	0.164	0.016	3.62519e-161		SPC25	0	6.28717	0.335	0.004	0		MAF	4.92268e-191	5.76651	0.444	0.028	6.56193e-188		TIMP1	1.10147e-33	6.56068	0.664	0.259	1.46826e-30
	MTRNR2L12	4.79614e-45	3.00134	0.274	0.161	6.39326e-42		XCL1	0	1.44001	0.778	0.255	0		C1orf21	1.25716e-152	3.95839	0.236	0.041	1.6758e-149		TPX2	0	6.24432	0.501	0.017	0		MEF2C	0	5.59243	0.426	0.012	0		IGFBP1	3.34836e-07	6.53317	0.433	0.283	0.000446336
	EGLN3	5.76529e-129	2.91364	0.154	0.031	7.68513e-126		MMP25-AS1	2.8028e-07	1.43081	0.178	0.149	0.000373613		FCGR3A	1.1126e-36	3.95596	0.189	0.079	1.4831e-33		CDK1	0	6.19489	0.529	0.014	0		MS4A6A	3.77998e-153	5.45558	0.685	0.09	5.03871e-150		ACTA2	0	6.53118	0.694	0.033	0
	B4GALNT1	0	2.81031	0.472	0.064	0		C1orf162	1.31814e-257	1.42969	0.49	0.198	1.75708e-254		AC092580.4	0	3.86018	0.513	0.073	0		GTSE1	0	6.00529	0.408	0.005	0		FCGR2A	8.27789e-77	5.44856	0.389	0.052	1.10344e-73		DKK1	2.33342e-95	6.47828	0.388	0.037	3.11045e-92
	IGHA1	2.47842e-33	2.75517	0.107	0.047	3.30373e-30		TMEM173	2.99547e-85	1.37172	0.216	0.09	3.99296e-82		SPOCK2	5.05747e-125	3.81934	0.153	0.02	6.7416e-122		MKI67	0	5.96404	0.668	0.036	0		SLC40A1	3.35116e-139	5.43715	0.414	0.034	4.46709e-136		IGFBP6	1.75369e-127	6.45241	0.433	0.035	2.33767e-124
	ATAD3B	8.56771e-30	2.6803	0.122	0.06	1.14208e-26		XCL2	0	1.30241	0.719	0.284	0		GNG2	0	3.81671	0.425	0.033	0		AURKB	0	5.94075	0.539	0.013	0		APOC1	1.01273e-16	5.40443	0.395	0.16	1.34997e-13		MYL9	1.01432e-110	6.23295	0.567	0.069	1.35208e-107
	CYP26A1	0	2.66436	0.473	0.068	0		FCRL6	5.31238e-119	1.27758	0.228	0.074	7.08141e-116		FRMD4B	2.98613e-101	3.80668	0.191	0.04	3.98052e-98		PLK1	0	5.75473	0.343	0.006	0		PLTP	6.86949e-50	5.36127	0.389	0.077	9.15702e-47		TAGLN	0	6.13857	0.604	0.025	0
	HIC1	9.84591e-81	2.64923	0.118	0.03	1.31246e-77		ANXA1	0	1.25829	0.656	0.305	0		PLAC8	1.73247e-268	3.76156	0.379	0.062	2.30938e-265		CENPA	0	5.64335	0.366	0.004	0		SPP1	7.99352e-11	5.33738	0.617	0.423	1.06554e-07		CYR61	4.84624e-200	6.07186	0.373	0.015	6.46003e-197
	ZMAT3	5.23498e-40	2.64175	0.177	0.09	6.97823e-37		AHNAK	3.43075e-127	1.25704	0.296	0.124	4.57319e-124		SLAMF7	2.14778e-128	3.70564	0.197	0.034	2.86299e-125		BIRC5	0	5.57945	0.649	0.022	0		LGMN	2.27547e-80	5.28137	0.525	0.095	3.0332e-77		IGFBP4	2.1498e-74	6.00613	0.313	0.031	2.86568e-71
	ENTPD1	0	2.49627	0.576	0.09	0		LEF1	2.61305e-56	1.22756	0.244	0.14	3.4832e-53		SH2D1A	0	3.59302	0.443	0.037	0		CENPM	0	5.56282	0.606	0.025	0		MSR1	1.93828e-115	5.15928	0.389	0.036	2.58372e-112		IGFBP5	1.45705e-202	5.99193	0.306	0.01	1.94225e-199
	SCX	1.63238e-141	2.45095	0.228	0.066	2.17596e-138		RAB37	1.7448e-15	1.22472	0.128	0.085	2.32581e-12		CXCR4	0	3.59271	0.951	0.291	0		CCNB2	0	5.52857	0.372	0.008	0		STAB1	6.93703e-136	5.11908	0.642	0.088	9.24706e-133		SERPING1	5.88048e-106	5.97559	0.351	0.027	7.83868e-103
	C15orf48	1.65007e-251	2.20521	0.397	0.128	2.19954e-248		CDHR1	3.03457e-208	1.21744	0.411	0.162	4.04508e-205		CD79B	1.72243e-164	3.55853	0.195	0.025	2.29601e-161		TK1	0	5.52342	0.578	0.025	0		LY96	2.36739e-101	5.02195	0.407	0.044	3.15573e-98		SERPINF1	7.44565e-164	5.87069	0.418	0.025	9.92505e-161
	PRSS57	1.72535e-29	2.15092	0.116	0.056	2.29989e-26		GZMH	1.54162e-170	1.20649	0.518	0.265	2.05498e-167		PRR7	1.72759e-98	3.41032	0.161	0.029	2.30288e-95		CDKN3	0	5.41189	0.478	0.018	0		CD14	4.22186e-113	5.007	0.821	0.196	5.62773e-110		MDK	1.20461e-107	5.81051	0.299	0.019	1.60575e-104
	KSR1	3.71922e-21	2.09216	0.152	0.092	4.95772e-18		AC006129.2	3.18771e-10	1.13086	0.121	0.088	4.24921e-07		WIPF3	8.98743e-64	3.37614	0.118	0.024	1.19802e-60		HMMR	0	5.40479	0.318	0.005	0		IGSF6	4.35947e-108	4.81758	0.278	0.019	5.81118e-105		C1R	9.21058e-137	5.68318	0.343	0.02	1.22777e-133
	MTRNR2L8	1.34703e-17	2.08658	0.162	0.104	1.79559e-14		TNFSF14	1.13395e-62	1.07125	0.203	0.096	1.51156e-59		IFNG	6.8044e-112	3.01784	0.224	0.049	9.07027e-109		ZWINT	0	5.35309	0.664	0.028	0		RNASE1	2.77516e-100	4.65112	0.944	0.369	3.69929e-97		CPXM1	1.25109e-93	5.56525	0.321	0.026	1.66771e-90
	CHST2	1.76032e-198	1.97656	0.37	0.132	2.3465e-195		MUM1	2.94743e-13	1.05696	0.148	0.108	3.92892e-10		ITGA4	8.45106e-27	2.98503	0.196	0.097	1.12653e-23		TYMS	0	4.81743	0.769	0.065	0		HES1	4.24069e-93	4.63009	0.216	0.013	5.65284e-90		RAMP1	3.41975e-65	5.51149	0.44	0.067	4.55852e-62
	NEIL1	4.1101e-44	1.96187	0.108	0.04	5.47876e-41		CD2	2.44381e-276	1.04593	0.643	0.317	3.2576e-273		PIM3	7.2716e-21	2.96351	0.239	0.142	9.69304e-18		KIAA0101	0	4.72793	0.794	0.059	0		GPNMB	1.13492e-21	4.59917	0.247	0.063	1.51285e-18		SPARCL1	4.33156e-204	5.47764	0.358	0.013	5.77397e-201
	SLC2A1	7.81673e-105	1.93123	0.286	0.12	1.04197e-101		TMEM107	2.51408e-07	1.01535	0.113	0.151	0.000335127		LYST	6.72425e-76	2.9442	0.261	0.088	8.96343e-73		KIFC1	0	4.6454	0.478	0.033	0		C1QB	1.43329e-94	4.57135	0.895	0.336	1.91058e-91		CALD1	1.35578e-120	5.42496	0.276	0.014	1.80725e-117
	ACOXL	6.20072e-97	1.91259	0.156	0.043	8.26556e-94		ZNF683	3.32314e-175	1.0007	0.358	0.128	4.42975e-172		LUZP1	1.20846e-15	2.83113	0.127	0.063	1.61088e-12		PTTG1	0	4.64324	0.724	0.091	0		HLA-DQB1	7.95376e-67	4.56623	0.586	0.136	1.06024e-63		FBLN1	1.47584e-48	5.34739	0.224	0.024	1.9673e-45
	PRDM1	7.34075e-112	1.90288	0.27	0.107	9.78522e-109		ITGB2	1.82149e-268	0.996234	0.626	0.3	2.42804e-265		TBX21	9.3007e-54	2.80438	0.142	0.038	1.23978e-50		HIST1H4C	6.22963e-292	4.58641	0.773	0.331	8.3041e-289		NUPR1	1.43062e-14	4.55047	0.198	0.056	1.90702e-11		TGM2	5.2312e-149	5.25897	0.336	0.017	6.97318e-146
	EPAS1	0	1.89006	0.521	0.176	0		ZNF276	8.92767e-18	0.956049	0.119	0.074	1.19006e-14		MID1IP1	2.11703e-44	2.80432	0.1	0.024	2.822e-41		CLSPN	0	4.13467	0.339	0.017	0		HLA-DRB1	1.72102e-78	4.3851	0.796	0.249	2.29412e-75		TPM2	2.63554e-230	5.2458	0.448	0.019	3.51317e-227
	CDKN1A	3.77886e-236	1.8759	0.422	0.149	5.03722e-233		FOS	0	0.942088	0.666	0.337	0		YES1	7.47632e-38	2.79744	0.191	0.078	9.96594e-35		STMN1	0	4.02396	0.972	0.225	0		C1QA	2.5337e-105	4.36624	0.957	0.384	3.37742e-102		LGALS3BP	1.22949e-06	5.18726	0.127	0.043	0.00163891
	FN1	7.08454e-41	1.8503	0.112	0.044	9.4437e-38		COX6A2	1.29933e-86	0.939654	0.398	0.239	1.732e-83		LCK	0	2.69631	0.576	0.128	0		CKS1B	0	3.73707	0.832	0.141	0		AIF1	2.09121e-97	4.17992	0.821	0.232	2.78759e-94		C11orf96	3.59507e-99	5.12661	0.254	0.015	4.79223e-96
	CD3D	2.09836e-96	1.846	0.276	0.123	2.79711e-93		RSAD2	6.12873e-17	0.925924	0.104	0.063	8.16959e-14		EPS8L2	2.90745e-09	2.66663	0.154	0.098	3.87563e-06		TUBB	0	3.72599	0.94	0.398	0		KCTD12	7.84692e-111	4.17295	0.302	0.022	1.046e-107		C1S	1.36387e-102	5.09033	0.209	0.009	1.81804e-99
	UBE2F	0	1.82016	0.721	0.325	0		TNFRSF4	5.03973e-124	0.902974	0.493	0.289	6.71797e-121		PREX1	2.29508e-162	2.6527	0.263	0.048	3.05934e-159		TUBA1B	0	3.44759	0.983	0.428	0		HAMP	5.42898e-53	4.17203	0.235	0.028	7.23683e-50		CTGF	6.09744e-169	5.00136	0.261	0.008	8.12789e-166
	SPINK2	0	1.79739	0.748	0.281	0		IFITM3	4.85643e-170	0.88665	0.568	0.34	6.47361e-167		ARID5B	1.58079e-17	2.62679	0.102	0.044	2.10719e-14		ATAD2	1.16873e-253	3.38901	0.378	0.055	1.55792e-250		IGF1	2.01047e-58	4.11285	0.13	0.008	2.67996e-55		IGFBP3	3.32021e-66	4.87172	0.194	0.013	4.42584e-63
	CSF1	2.8171e-306	1.77335	0.54	0.203	3.7552e-303		TNF	1.72761e-13	0.885668	0.152	0.214	2.3029e-10		RNF166	2.12429e-52	2.61873	0.265	0.111	2.83168e-49		HMGB2	0	3.34763	0.946	0.421	0		IFI30	1.16849e-84	4.10192	0.198	0.012	1.5576e-81		TCEAL4	2.78477e-36	4.73908	0.291	0.05	3.7121e-33
	CTC-425F1.4	3.47476e-17	1.76618	0.101	0.057	4.63186e-14		CRTAM	2.87065e-22	0.873053	0.178	0.116	3.82657e-19		FCMR	7.35311e-64	2.6152	0.178	0.05	9.80169e-61		C21orf58	0	3.23755	0.217	0.01	0		LPAR6	7.06932e-111	4.08874	0.407	0.041	9.4234e-108		PTGDS	6.13793e-143	4.68476	0.425	0.029	8.18186e-140
	SERPINB9	2.60947e-109	1.73832	0.299	0.128	3.47843e-106		MYO1F	1.08467e-112	0.829288	0.424	0.233	1.44587e-109		SLC44A2	1.86792e-31	2.52688	0.127	0.046	2.48993e-28		MCM7	0	3.17184	0.51	0.083	0		APOE	5.92268e-11	4.02314	0.463	0.271	7.89493e-08		CRYAB	1.13033e-51	4.64133	0.261	0.03	1.50673e-48
	ADAM8	1.84228e-175	1.71498	0.476	0.223	2.45576e-172		CD44	6.36557e-200	0.828388	0.614	0.356	8.48531e-197		ZBTB16	8.01961e-168	2.52234	0.216	0.03	1.06901e-164		HELLS	3.41359e-213	3.10611	0.37	0.064	4.55031e-210		FCGR1A	1.81159e-69	3.95365	0.216	0.018	2.41485e-66		COL6A2	6.8914e-38	4.62302	0.112	0.008	9.18623e-35
	KDM4B	1.2286e-14	1.68791	0.107	0.064	1.63772e-11		ZFP36L2	3.5212e-292	0.812756	0.68	0.391	4.69376e-289		CD83	5.95125e-16	2.51801	0.254	0.166	7.93302e-13		PCNA	1.702e-242	2.99358	0.616	0.179	2.26877e-239		MNDA	8.98925e-98	3.92342	0.272	0.02	1.19827e-94		OSR2	6.98656e-95	4.53736	0.209	0.01	9.31308e-92
	MDM2	1.30435e-90	1.65769	0.31	0.149	1.7387e-87		ATP1B1	7.17997e-09	0.804524	0.117	0.088	9.5709e-06		MYC	3.43167e-26	2.5077	0.167	0.076	4.57442e-23		HIST1H2BH	4.13349e-105	2.73684	0.123	0.013	5.50994e-102		PTAFR	1.77343e-59	3.91165	0.148	0.01	2.36398e-56		IGF2	8.16684e-24	4.51583	0.172	0.027	1.08864e-20
	FDXR	7.55694e-26	1.64752	0.131	0.07	1.00734e-22		TC2N	2.639e-27	0.798029	0.175	0.109	3.51779e-24		TGIF1	1.20185e-41	2.49806	0.118	0.033	1.60207e-38		PIF1	2.95247e-126	2.71666	0.153	0.017	3.93565e-123		KLF4	4.97261e-60	3.89771	0.395	0.067	6.62849e-57		TMEM45A	1.1486e-44	4.21653	0.149	0.011	1.53109e-41
	SYNGR1	0	1.5905	0.659	0.327	0		FLT3LG	1.68104e-15	0.792436	0.139	0.094	2.24083e-12		TAGAP	4.24067e-170	2.46674	0.462	0.143	5.65281e-167		DUT	1.70671e-245	2.66191	0.748	0.288	2.27504e-242		MS4A4A	6.93119e-107	3.83354	0.414	0.043	9.23928e-104		LGALS3	7.7165e-17	4.13067	0.358	0.125	1.02861e-13
	SNAP47	6.0156e-43	1.59003	0.178	0.088	8.01879e-40		DTHD1	3.07089e-24	0.792112	0.136	0.08	4.0935e-21		PMAIP1	7.81239e-75	2.42495	0.44	0.222	1.04139e-71		SMC4	0	2.66151	0.769	0.201	0		HLA-DPA1	4.38025e-78	3.79833	0.895	0.342	5.83887e-75		BASP1	4.23481e-26	4.0885	0.127	0.014	5.64501e-23
	STAT3	1.44371e-263	1.58927	0.599	0.29	1.92447e-260		PUM2	1.04045e-06	0.791636	0.094	0.125	0.00138692		BCL2	1.82611e-92	2.40741	0.276	0.085	2.4342e-89		TUBA1C	1.01103e-237	2.64724	0.555	0.133	1.34771e-234		TTYH3	2.59055e-90	3.76686	0.29	0.025	3.45321e-87		NUPR1	1.68089e-34	4.06383	0.299	0.055	2.24063e-31
	HECTD1	7.81067e-25	1.5759	0.303	0.216	1.04116e-21		TSC22D3	6.297e-226	0.789548	0.643	0.381	8.3939e-223		GBP5	4.23835e-17	2.38066	0.12	0.056	5.64973e-14		HIST2H2AC	4.22226e-139	2.63984	0.29	0.057	5.62828e-136		EPHX1	4.78283e-51	3.63212	0.123	0.008	6.37551e-48		PRSS23	1.16793e-25	3.75231	0.112	0.011	1.55685e-22
	DAPK2	3.42774e-214	1.56091	0.478	0.198	4.56918e-211		CD7	2.64851e-306	0.780321	0.716	0.434	3.53046e-303		ZC3H12A	1.32482e-50	2.37062	0.296	0.138	1.76599e-47		H2AFZ	0	2.61958	0.976	0.47	0		CD93	1.4339e-74	3.61466	0.241	0.021	1.91139e-71		SELM	1.06098e-38	3.66696	0.403	0.086	1.41429e-35
	SLC7A6	9.95883e-33	1.5554	0.171	0.093	1.32751e-29		APBA2	2.36588e-88	0.759162	0.238	0.103	3.15371e-85		SERTAD3	8.78653e-29	2.25137	0.192	0.091	1.17124e-25		ARL6IP1	7.72241e-132	2.53534	0.705	0.361	1.0294e-128		VSIG4	3.74583e-64	3.54052	0.383	0.059	4.99319e-61		C10orf10	5.56616e-56	3.48653	0.157	0.01	7.41969e-53
	POLR2B	5.89582e-21	1.52643	0.308	0.227	7.85912e-18		KLRD1	8.9378e-231	0.727204	0.666	0.395	1.19141e-227		CDKN1B	1.58371e-49	2.23795	0.248	0.103	2.11108e-46		UBE2S	1.12104e-280	2.49299	0.777	0.266	1.49434e-277		VMO1	5.45928e-31	3.47098	0.154	0.02	7.27722e-28		VCAN	1.00784e-37	3.48521	0.142	0.012	1.34346e-34
	PLPP1	3.55779e-80	1.52598	0.286	0.138	4.74253e-77		GZMM	1.25466e-130	0.71274	0.526	0.291	1.67246e-127		TNFRSF1A	7.33102e-28	2.19824	0.153	0.065	9.77225e-25		IGKC	1.94515e-19	2.45968	0.116	0.047	2.59289e-16		CTSB	1.40876e-52	3.44468	0.778	0.296	1.87787e-49		COL1A1	3.19957e-60	3.47207	0.254	0.024	4.26502e-57
	ZBTB43	4.19078e-09	1.51612	0.16	0.119	5.58631e-06		IFI44L	3.5197e-127	0.708617	0.562	0.336	4.69176e-124		BEX2	5.46325e-65	2.18576	0.133	0.029	7.28251e-62		ARHGAP11B	1.00482e-201	2.45826	0.274	0.036	1.33942e-198		IFIT1	1.41535e-07	3.443	0.13	0.044	0.000188666		SERPINH1	1.63683e-51	3.41562	0.179	0.014	2.18189e-48
	ACY3	1.21688e-158	1.5019	0.365	0.146	1.62211e-155		CITED2	3.98862e-09	0.682282	0.38	0.336	5.31683e-06		LTB	9.94556e-129	2.15181	0.397	0.134	1.32574e-125		HMGN2	0	2.2872	0.961	0.468	0		HLA-DRA	4.95653e-79	3.39414	0.957	0.458	6.60705e-76		S100A13	4.23775e-23	3.36191	0.313	0.082	5.64893e-20
	LYZ	4.66643e-44	1.48527	0.272	0.165	6.22035e-41		MATK	2.22333e-202	0.680444	0.618	0.316	2.9637e-199		ALOX5AP	0	2.13803	0.843	0.367	0		KPNA2	7.02935e-207	2.25248	0.694	0.238	9.37013e-204		PHACTR1	4.32298e-16	3.23467	0.154	0.035	5.76253e-13		SPON2	1.23697e-36	3.27509	0.209	0.026	1.64888e-33
	KIR3DL2	1.15182e-32	1.44995	0.134	0.065	1.53537e-29		PBXIP1	2.08514e-33	0.642789	0.245	0.164	2.77949e-30		CCL5	0	2.12531	0.941	0.363	0		H2AFV	2.34086e-282	2.0752	0.864	0.375	3.12036e-279		CD74	3.39879e-87	3.17384	0.988	0.455	4.53059e-84		ULK4	5.90087e-13	3.05116	0.134	0.029	7.86586e-10
	EIF3B	1.24308e-104	1.43518	0.443	0.246	1.65703e-101		BCO2	6.88493e-42	0.635305	0.303	0.207	9.17761e-39		NFKBIZ	2.81287e-53	2.07256	0.396	0.215	3.74956e-50		MCM5	5.49841e-169	2.06426	0.44	0.109	7.32938e-166		FTL	1.91747e-71	3.01128	0.951	0.518	2.55599e-68		IFI27	7.39339e-56	3.0216	0.44	0.077	9.85538e-53
	LIM2	6.11146e-112	1.41999	0.293	0.121	8.14658e-109		KLF2	5.6011e-09	0.614167	0.138	0.107	7.46627e-06		IL27RA	2.58617e-56	2.05581	0.248	0.095	3.44737e-53		TOX	4.99341e-20	2.00558	0.237	0.117	6.65621e-17		HLA-DPB1	1.07202e-51	2.91319	0.809	0.327	1.429e-48		CST3	1.46247e-14	2.59293	0.784	0.485	1.94947e-11
	OSM	5.33774e-15	1.41042	0.199	0.145	7.11521e-12		PTGDR	7.84779e-29	0.608592	0.289	0.213	1.04611e-25		ICAM2	3.87676e-38	2.05085	0.187	0.075	5.16772e-35		LDLR	4.15817e-34	1.86363	0.206	0.079	5.54284e-31		CXCL8	6.85289e-23	2.862	0.648	0.338	9.1349e-20		HSPB1	5.00123e-31	2.53932	0.813	0.41	6.66664e-28
	RP11-138A9.1	2.29394e-21	1.4044	0.172	0.106	3.05782e-18		GBP2	1.47474e-30	0.602835	0.298	0.216	1.96583e-27		GLIPR1	5.55973e-106	2.00488	0.342	0.115	7.41112e-103		HIST1H1D	4.83717e-113	1.83503	0.217	0.04	6.44794e-110		PTPRJ	4.93709e-20	2.78763	0.185	0.04	6.58115e-17		MARCKS	6.17621e-06	2.46329	0.134	0.048	0.00823289
	KDM5B	4.33243e-07	1.39363	0.133	0.1	0.000577513		ZBP1	2.61162e-28	0.59521	0.217	0.145	3.48128e-25		BCL2A1	1.55002e-20	1.97447	0.178	0.092	2.06617e-17		MCM3	7.6089e-142	1.77198	0.389	0.098	1.01427e-138		SOD2	6.89324e-17	2.75013	0.494	0.229	9.1887e-14		MFGE8	8.94578e-18	2.41153	0.269	0.076	1.19247e-14
	PABPC4	2.91364e-13	1.38277	0.273	0.209	3.88389e-10		TXNIP	4.27074e-57	0.594969	0.403	0.265	5.6929e-54		ZEB2	1.95939e-85	1.96059	0.367	0.149	2.61186e-82		S1PR4	1.15505e-40	1.71846	0.329	0.142	1.53968e-37		COLEC12	3.95015e-31	2.72051	0.148	0.019	5.26555e-28		COL6A1	1.03362e-16	2.36175	0.172	0.036	1.37781e-13
	RAMP1	1.76106e-66	1.35262	0.138	0.047	2.34749e-63		SLC44A1	1.25257e-25	0.588858	0.446	0.361	1.66968e-22		CD69	0	1.93434	0.913	0.43	0		TUBB4B	2.70815e-144	1.69645	0.729	0.353	3.60996e-141		CEBPB	4.29798e-45	2.70945	0.623	0.201	5.72921e-42		TPM1	9.08139e-27	2.15974	0.381	0.104	1.21055e-23
	PIK3R6	1.99669e-72	1.33012	0.313	0.165	2.66159e-69		KLF6	6.52046e-30	0.578994	0.51	0.425	8.69177e-27		RGCC	4.97268e-115	1.9204	0.681	0.395	6.62859e-112		NUCB2	4.10096e-188	1.65898	0.836	0.493	5.46658e-185		GPR34	2.66813e-36	2.70227	0.414	0.106	3.55661e-33		S100A6	8.35984e-08	1.55142	0.694	0.532	0.000111437
	GZMA	0	1.26888	0.845	0.448	0		KIR2DL4	1.93564e-58	0.571333	0.542	0.386	2.58021e-55		GPR68	3.98617e-14	1.91908	0.104	0.05	5.31356e-11		CKS2	8.13821e-183	1.60441	0.8	0.368	1.08482e-179		DUSP6	4.31869e-11	2.65169	0.352	0.161	5.75681e-08		IGFBP7	2.24285e-20	1.37609	0.761	0.514	2.98972e-17
	SRGAP3	3.9297e-114	1.26634	0.47	0.26	5.23829e-111		CTA-29F11.1	4.04793e-06	0.556662	0.103	0.133	0.0053959		PIK3IP1	2.71759e-68	1.91331	0.276	0.102	3.62255e-65		RP11-544A12.8	6.881e-08	1.59566	0.11	0.061	9.17238e-05		GRN	4.55937e-44	2.63501	0.63	0.211	6.07764e-41		SOCS3	1.88884e-07	1.04846	0.306	0.15	0.000251782
	ARHGEF1	6.44611e-241	1.25988	0.694	0.429	8.59267e-238		ITGAM	1.49142e-13	0.547435	0.186	0.143	1.98807e-10		GPR183	1.91925e-11	1.89481	0.243	0.171	2.55836e-08		C12orf75	4.51763e-252	1.56937	0.606	0.145	6.022e-249		RP11-758H9.2	3.15465e-10	2.48497	0.117	0.03	4.20514e-07		IFITM3	9.6799e-17	1.0324	0.769	0.46	1.29033e-13
	TLE1	5.00412e-80	1.24804	0.183	0.066	6.6705e-77		LDLRAP1	2.49598e-08	0.543593	0.106	0.078	3.32715e-05		IKZF3	2.41661e-71	1.88015	0.325	0.135	3.22135e-68		FDXR	3.8542e-74	1.54857	0.254	0.072	5.13765e-71		CST3	2.1783e-75	2.44186	0.963	0.481	2.90368e-72		PLPP1	3.65261e-07	0.986443	0.336	0.175	0.000486894
	RALGAPA1	6.96163e-10	1.23912	0.211	0.162	9.27985e-07		OXNAD1	2.70552e-25	0.540665	0.281	0.212	3.60645e-22		C12orf75	4.0644e-43	1.8667	0.322	0.168	5.41784e-40		LTC4S	2.70399e-107	1.50027	0.393	0.12	3.60442e-104		ZFP36L1	2.14161e-42	2.42606	0.772	0.351	2.85477e-39		PDLIM1	3.79453e-10	0.769692	0.44	0.222	5.05811e-07
	CD59	1.01228e-258	1.23605	0.657	0.349	1.34937e-255		IFITM1	1.01257e-110	0.527957	0.595	0.419	1.34976e-107		CPNE7	2.52107e-21	1.86615	0.107	0.042	3.36058e-18		AC004951.6	7.52678e-14	1.44871	0.103	0.045	1.00332e-10		SAT1	3.42731e-52	2.38709	0.901	0.499	4.56861e-49		TUBA1A	7.84202e-11	0.558618	0.507	0.264	1.04534e-07
	IER5	5.0316e-113	1.23269	0.428	0.226	6.70712e-110		XAF1	1.6866e-32	0.526366	0.354	0.263	2.24824e-29		ARL4A	1.88993e-86	1.85534	0.392	0.163	2.51927e-83		RAD21	2.09778e-127	1.38154	0.598	0.219	2.79634e-124		BASP1	4.43993e-29	2.38652	0.123	0.014	5.91843e-26		ARID5B	5.41128e-07	0.276296	0.142	0.048	0.000721324
	CCND2	1.99717e-239	1.22691	0.677	0.391	2.66223e-236		CD48	1.08818e-91	0.503291	0.462	0.268	1.45055e-88		CLIC3	5.38698e-187	1.84957	0.609	0.232	7.18084e-184		DNMT1	4.44339e-146	1.24829	0.565	0.178	5.92304e-143		RPPH1	2.9996e-18	2.36741	0.167	0.036	3.99847e-15
	S100A13	3.4981e-39	1.221	0.141	0.065	4.66297e-36		CTSA	5.08665e-76	0.499942	0.575	0.389	6.7805e-73		NFKBID	7.54559e-20	1.81785	0.248	0.151	1.00583e-16		CLEC2D	3.2807e-06	1.22906	0.103	0.061	0.00437318		HSPA1A	4.90838e-64	2.23745	0.815	0.296	6.54287e-61
	GSTM2	7.56788e-20	1.21153	0.102	0.054	1.0088e-16		ID2	7.5801e-95	0.493355	0.613	0.451	1.01043e-91		AC069363.1	3.80729e-17	1.81456	0.231	0.143	5.07512e-14		HES6	5.99424e-90	1.20709	0.321	0.095	7.99032e-87		KLF2	6.41005e-31	2.08871	0.42	0.12	8.54459e-28
	ZBTB7A	1.41109e-51	1.20693	0.27	0.15	1.88098e-48		C16orf54	4.35217e-25	0.488197	0.133	0.076	5.80144e-22		CYBA	0	1.81083	0.918	0.42	0		H1FX	2.54628e-109	1.10694	0.538	0.201	3.39419e-106		LGALS3BP	2.47693e-18	2.06424	0.185	0.042	3.30175e-15
	ID3	4.0568e-186	1.18347	0.545	0.281	5.40771e-183		ISG15	1.18945e-111	0.487929	0.579	0.394	1.58553e-108		PFKFB3	8.44088e-37	1.80592	0.142	0.049	1.12517e-33		CTC-425F1.4	1.17306e-14	1.06849	0.132	0.063	1.5637e-11		GPR183	6.35603e-25	2.00357	0.469	0.173	8.47259e-22
	ATP1B3	2.57859e-75	1.18342	0.475	0.308	3.43726e-72		KRT81	2.7129e-63	0.474663	0.566	0.402	3.61629e-60		GRK6	9.59468e-41	1.80138	0.236	0.104	1.27897e-37		GAPDH	2.43162e-184	1.03659	0.882	0.465	3.24135e-181		NINJ1	3.09097e-29	1.97605	0.438	0.135	4.12026e-26
	GAPDH	0	1.18211	0.775	0.397	0		KLRF1	8.80136e-13	0.471529	0.305	0.25	1.17322e-09		KDM2B	2.84334e-11	1.76343	0.109	0.059	3.79018e-08		EIF5A	9.56627e-93	0.973534	0.674	0.42	1.27518e-89		CTSL	4.47276e-36	1.93508	0.383	0.094	5.96219e-33
	RANBP2	2.07832e-39	1.18114	0.35	0.234	2.77041e-36		KANSL1-AS1	9.77341e-10	0.465474	0.083	0.12	1.30279e-06		CCNH	9.67778e-93	1.74962	0.511	0.258	1.29005e-89		PTMS	1.85752e-60	0.957901	0.474	0.218	2.47607e-57		POU2F2	8.93777e-18	1.88226	0.105	0.016	1.19141e-14
	NR4A3	4.50829e-10	1.17683	0.153	0.109	6.00955e-07		PLCH2	3.16777e-14	0.45457	0.146	0.103	4.22263e-11		DUSP4	2.32982e-47	1.73665	0.37	0.197	3.10564e-44		ACTG1	3.862e-110	0.935535	0.798	0.53	5.14805e-107		TSPAN33	1.50737e-16	1.87406	0.111	0.019	2.00932e-13
	FKBP11	9.74379e-115	1.17024	0.363	0.172	1.29885e-111		PTGER4	1.30138e-08	0.443918	0.295	0.259	1.73474e-05		TRBC1	6.00748e-154	1.68532	0.596	0.25	8.00798e-151		ARHGAP33	3.02779e-68	0.930737	0.117	0.019	4.03605e-65		HSPB1	1.8375e-19	1.83671	0.667	0.411	2.44939e-16
	RNPEPL1	3.55861e-20	1.15289	0.233	0.163	4.74363e-17		SELM	3.56981e-11	0.433854	0.105	0.071	4.75855e-08		LPIN2	3.69488e-27	1.66385	0.139	0.056	4.92527e-24		CRIP1	1.05384e-57	0.897826	0.691	0.491	1.40477e-54		FCGBP	9.89605e-16	1.81861	0.148	0.033	1.31914e-12
	IGF2R	1.67833e-15	1.13323	0.121	0.074	2.23721e-12		SNRNP25	1.75499e-14	0.431487	0.408	0.343	2.3394e-11		RORA	8.25865e-47	1.66049	0.379	0.21	1.10088e-43		LGALS1	9.53731e-40	0.851739	0.66	0.521	1.27132e-36		FCGR3A	1.57173e-32	1.81273	0.352	0.085	2.09511e-29
	AK1	7.70033e-35	1.11344	0.191	0.106	1.02645e-31		RP11-489E7.4	9.50324e-17	0.427675	0.207	0.156	1.26678e-13		BIN1	9.37357e-66	1.6524	0.36	0.164	1.2495e-62		AC069363.1	2.97565e-06	0.773919	0.217	0.145	0.00396654		IGFBP4	3.13054e-33	1.725	0.204	0.031	4.17302e-30
	SMIM24	9.86945e-15	1.11118	0.129	0.082	1.3156e-11		N4BP2L2	2.94051e-51	0.427574	0.555	0.394	3.9197e-48		RP11-51J9.5	1.1604e-43	1.65212	0.271	0.126	1.54682e-40		SNRNP25	8.8787e-74	0.745297	0.616	0.358	1.18353e-70		HSPA6	5.5537e-08	1.68522	0.167	0.063	7.40308e-05
	BIRC3	5.4314e-53	1.10823	0.329	0.197	7.24005e-50		MYADM	1.93612e-06	0.417484	0.319	0.287	0.00258085		PYHIN1	2.4519e-84	1.62814	0.42	0.188	3.26838e-81		ITGAE	2.60094e-40	0.736041	0.369	0.164	3.46705e-37		S100A9	3.41226e-10	1.64577	0.302	0.135	4.54854e-07
	PAPD5	3.57816e-22	1.09935	0.264	0.184	4.76969e-19		IRF9	2.49009e-19	0.416026	0.227	0.168	3.31929e-16		TUBA1A	1.75965e-58	1.58406	0.452	0.248	2.34562e-55		IGFBP7	1.57698e-63	0.704743	0.729	0.499	2.10211e-60		CCL3L3	1.19511e-26	1.63522	0.679	0.329	1.59308e-23
	IFITM10	1.31699e-26	1.07565	0.127	0.066	1.75555e-23		OAS1	1.28766e-15	0.412638	0.264	0.211	1.71645e-12		TOX	4.96118e-68	1.52114	0.287	0.111	6.61326e-65		COTL1	1.18708e-83	0.682209	0.799	0.545	1.58238e-80		HSPA1B	1.37891e-55	1.49391	0.654	0.193	1.83808e-52
	IRF2BPL	5.2338e-59	1.05913	0.302	0.169	6.97665e-56		C10orf54	5.03152e-06	0.410349	0.208	0.182	0.00670702		CCL3L3	1.35487e-11	1.50374	0.406	0.327	1.80604e-08		GSTP1	1.10538e-80	0.670349	0.788	0.523	1.47347e-77		NEAT1	6.02914e-34	1.33608	0.864	0.514	8.03684e-31
	WDR26	4.43299e-14	1.05483	0.191	0.135	5.90918e-11		CTD-3252C9.4	4.26679e-15	0.395504	0.455	0.374	5.68763e-12		ADAM28	3.05022e-32	1.46893	0.111	0.035	4.06594e-29		SMG1	1.12842e-15	0.645661	0.384	0.222	1.50419e-12		IER5	7.45674e-16	1.2739	0.543	0.276	9.93983e-13
	GOLIM4	1.52572e-51	1.05021	0.44	0.305	2.03379e-48		ISG20	5.33593e-72	0.393508	0.479	0.304	7.11279e-69		RGS2	9.5849e-45	1.45041	0.392	0.218	1.27767e-41		ATF3	1.18024e-24	0.60936	0.174	0.074	1.57326e-21		CD83	1.26163e-19	1.24862	0.438	0.17	1.68175e-16
	SEMA4D	1.37817e-93	1.03749	0.504	0.315	1.83709e-90		AREG	4.43863e-30	0.387469	0.547	0.469	5.9167e-27		GYPC	2.3808e-127	1.44332	0.635	0.318	3.17361e-124		HSP90AA1	7.7475e-36	0.594879	0.679	0.509	1.03274e-32		JUN	1.84949e-30	1.22741	0.778	0.44	2.46538e-27
	FOSL2	5.72602e-104	1.03419	0.602	0.44	7.63279e-101		SATB1	6.35752e-10	0.387107	0.146	0.111	8.47458e-07		IL16	2.63938e-49	1.42203	0.393	0.214	3.5183e-46		DNAJB1	7.7414e-08	0.550997	0.421	0.344	0.000103193		CYBA	4.0764e-28	1.17506	0.84	0.46	5.43384e-25
	TIAM1	7.20816e-06	1.03314	0.152	0.121	0.00960848		SLC39A10	3.18224e-12	0.380835	0.147	0.108	4.24193e-09		DUSP1	7.40907e-210	1.40196	0.85	0.45	9.87629e-207		ITM2A	2.01285e-46	0.54301	0.67	0.486	2.68313e-43		RGS2	5.61416e-16	1.15398	0.5	0.23	7.48368e-13
	PIM2	2.69882e-80	1.02879	0.389	0.223	3.59753e-77		OFD1	1.69155e-12	0.372727	0.279	0.237	2.25484e-09		KLRB1	1.43369e-307	1.40089	0.93	0.443	1.9111e-304		CD59	5.89656e-47	0.476812	0.634	0.413	7.86012e-44		CFD	9.4513e-11	1.08007	0.241	0.093	1.25986e-07
	GOLGA8A	1.45106e-12	1.02871	0.108	0.068	1.93426e-09		MX1	1.62627e-26	0.358013	0.371	0.28	2.16782e-23		KDM6B	2.87999e-36	1.396	0.333	0.188	3.83902e-33		FLNA	2.91113e-41	0.431567	0.538	0.275	3.88054e-38		SERPING1	3.17227e-18	1.06798	0.148	0.029	4.22864e-15
	DRAXIN	1.37928e-09	1.02049	0.206	0.158	1.83857e-06		GZMB	3.90665e-75	0.356417	0.633	0.493	5.20756e-72		AOAH	1.61358e-90	1.39583	0.453	0.202	2.15091e-87		PDLIM1	1.56464e-30	0.402449	0.404	0.21	2.08567e-27		SERPINA1	1.65245e-09	0.998994	0.111	0.029	2.20271e-06
	CTSW	0	1.00406	0.822	0.438	0		DUSP1	1.84347e-104	0.32759	0.577	0.379	2.45735e-101		LIMD2	8.2482e-134	1.39219	0.676	0.352	1.09949e-130		ACY3	1.0958e-31	0.397722	0.376	0.189	1.4607e-28		BIN1	3.34739e-08	0.960726	0.358	0.179	4.46207e-05
	GSE1	6.38668e-08	0.976025	0.169	0.129	8.51344e-05		DZIP3	2.33283e-07	0.313952	0.192	0.162	0.000310966		CD48	6.46342e-164	1.37837	0.714	0.34	8.61574e-161		HNRNPH1	4.18326e-26	0.385773	0.561	0.454	5.57629e-23		SOCS3	8.10164e-13	0.873316	0.358	0.149	1.07995e-09
	CTNNB1	3.70894e-80	0.975387	0.541	0.378	4.94402e-77		KLRB1	1.47256e-52	0.301517	0.557	0.404	1.96292e-49		OTULIN	2.80213e-12	1.34831	0.151	0.088	3.73523e-09		ADCY3	3.40684e-14	0.368902	0.11	0.049	4.54131e-11		CEBPD	2.27485e-17	0.854126	0.648	0.333	3.03238e-14
	HAVCR2	2.16206e-123	0.972856	0.558	0.336	2.88203e-120		ITGAX	6.36186e-38	0.282848	0.562	0.421	8.48036e-35		FNBP1	9.00877e-106	1.34472	0.557	0.273	1.20087e-102		ENTPD1	1.08201e-22	0.362583	0.354	0.207	1.44232e-19		FRMD4B	1.92455e-26	0.844927	0.241	0.051	2.56542e-23
	RP11-138A9.2	2.94098e-19	0.963616	0.174	0.112	3.92033e-16		SOCS1	6.07542e-11	0.27919	0.53	0.455	8.09853e-08		PDE4B	7.51081e-47	1.33743	0.288	0.132	1.00119e-43		S100A10	2.2443e-18	0.358344	0.532	0.439	2.99165e-15		PLAU	9.73722e-16	0.843086	0.278	0.091	1.29797e-12
	NR4A2	7.64905e-258	0.957407	0.752	0.457	1.01962e-254		CCL4L2	6.78349e-23	0.276022	0.384	0.444	9.04239e-20		SLC15A4	2.20123e-11	1.32468	0.218	0.151	2.93424e-08		CD74	5.7415e-24	0.286042	0.573	0.453	7.65342e-21		KLF6	5.40885e-20	0.84281	0.765	0.467	7.21e-17
	ATG2A	5.90705e-09	0.938464	0.166	0.124	7.8741e-06		MAFF	2.71272e-21	0.27403	0.553	0.455	3.61606e-18		LDLRAD4	2.86744e-30	1.31817	0.357	0.22	3.8223e-27		AIF1	6.50971e-28	0.273449	0.421	0.225	8.67744e-25		EGR1	3.46921e-19	0.828149	0.667	0.342	4.62446e-16
	RGS1	5.28121e-266	0.935318	0.743	0.44	7.03986e-263		FOSB	2.98953e-24	0.271832	0.528	0.454	3.98504e-21		MT2A	6.40709e-62	1.31549	0.554	0.339	8.54065e-59		GADD45A	2.63578e-39	0.252357	0.502	0.263	3.51349e-36		PTMS	1.37297e-12	0.766028	0.469	0.234	1.83017e-09
	PTMS	2.83039e-52	0.925089	0.336	0.202	3.77292e-49		MAP3K8	9.16572e-18	0.26977	0.551	0.462	1.22179e-14		GIMAP7	4.5198e-36	1.31431	0.362	0.214	6.02489e-33									TNFRSF1A	3.25813e-17	0.7207	0.247	0.07	4.34308e-14
	ZBTB38	8.01815e-08	0.924836	0.184	0.143	0.000106882		IGFBP2	6.00073e-19	0.265573	0.48	0.382	7.99898e-16		PLSCR1	3.96065e-26	1.31114	0.33	0.206	5.27954e-23									ZEB2	8.37826e-08	0.71473	0.327	0.167	0.000111682
	PLK2	1.33666e-25	0.913374	0.156	0.089	1.78177e-22		PIK3R1	2.00715e-08	0.26005	0.499	0.42	2.67553e-05		DNAJB1	5.44667e-34	1.30813	0.487	0.337	7.26041e-31									HERC1	2.07851e-08	0.684919	0.42	0.233	2.77066e-05
	TNFRSF18	4.699e-242	0.912832	0.744	0.453	6.26377e-239		TACC1	2.65846e-09	0.257253	0.364	0.323	3.54373e-06		DLGAP1-AS1	6.33855e-21	1.30642	0.107	0.043	8.44929e-18									METRNL	5.6548e-08	0.662819	0.432	0.235	7.53785e-05
	CHD1	5.53438e-30	0.896553	0.367	0.265	7.37733e-27									IRS2	7.44502e-16	1.30314	0.115	0.055	9.92421e-13									RP11-1143G9.4	2.20052e-07	0.655609	0.13	0.044	0.000293329
	APOBR	1.07208e-08	0.873981	0.203	0.159	1.42908e-05									ISG20	1.24987e-96	1.29962	0.657	0.373	1.66608e-93									RHOB	7.25222e-13	0.648681	0.673	0.443	9.6672e-10
	NFKB1	1.02642e-13	0.87384	0.2	0.144	1.36822e-10									PRKAG2	1.68801e-11	1.29096	0.111	0.059	2.25012e-08									GADD45B	1.40028e-12	0.638453	0.735	0.496	1.86657e-09
	ITGA1	9.85952e-46	0.873542	0.372	0.243	1.31427e-42									DHRS3	8.25497e-26	1.27161	0.321	0.203	1.10039e-22									JUND	6.02655e-06	0.556204	0.679	0.509	0.00803339
	KIR3DX1	1.30956e-25	0.861688	0.208	0.13	1.74565e-22									SERTAD1	4.81121e-52	1.2633	0.53	0.338	6.41334e-49									SOX4	2.00633e-06	0.545337	0.185	0.082	0.00267443
	GOLGB1	6.67568e-07	0.861485	0.207	0.166	0.000889868									TNFRSF1B	6.16273e-30	1.25862	0.243	0.126	8.21492e-27									DNAJB1	4.77528e-09	0.469212	0.574	0.347	6.36545e-06
	IGFBP7	5.30798e-237	0.855497	0.746	0.434	7.07553e-234									C16orf54	8.20712e-10	1.229	0.159	0.101	1.09401e-06									CCL4L2	2.33034e-15	0.455662	0.654	0.408	3.10634e-12
	PRKD3	9.74689e-12	0.854013	0.17	0.122	1.29926e-08									JUNB	3.87438e-151	1.21544	0.787	0.449	5.16454e-148									CTC-425F1.4	9.63586e-07	0.364871	0.167	0.067	0.00128446
	ELMSAN1	1.35359e-32	0.85178	0.238	0.146	1.80433e-29									BTG1	3.65746e-204	1.20843	0.87	0.488	4.8754e-201									IRF2BP2	6.20991e-06	0.342237	0.426	0.263	0.00827781
	FLNA	1.23278e-29	0.841439	0.371	0.269	1.6433e-26									CHMP1B	1.08208e-27	1.19444	0.439	0.306	1.44242e-24									ARRDC3	1.80464e-08	0.328121	0.265	0.117	2.40558e-05
	B4GALT1	3.13366e-35	0.840525	0.396	0.293	4.17717e-32									PTPN22	3.06856e-58	1.19331	0.364	0.174	4.09039e-55									TCF4	1.46574e-09	0.327297	0.154	0.048	1.95383e-06
	NEAT1	7.41244e-122	0.827504	0.666	0.465	9.88078e-119									NFE2L2	1.51079e-44	1.1931	0.462	0.286	2.01388e-41									DUSP1	3.42941e-08	0.262288	0.698	0.483	4.57141e-05
	CTSL	2.53125e-09	0.824679	0.126	0.087	3.37416e-06									KLRF1	4.05057e-53	1.19238	0.457	0.262	5.39941e-50									CDKN1A	1.88382e-06	0.255374	0.383	0.219	0.00251113
	HELZ2	4.22774e-07	0.820654	0.08	0.11	0.000563558									IFRD1	3.02247e-36	1.18881	0.525	0.365	4.02895e-33
	PPP1R16A	3.89826e-11	0.797049	0.104	0.067	5.19638e-08									GZMK	4.77838e-39	1.18662	0.529	0.355	6.36958e-36
	SORL1	6.05775e-09	0.793661	0.313	0.261	8.07498e-06									PLIN2	6.70904e-15	1.17255	0.17	0.097	8.94315e-12
	SOCS2	1.38848e-26	0.792372	0.257	0.168	1.85084e-23									ITGAE	2.26553e-42	1.15804	0.321	0.166	3.01995e-39
	HCG18	7.43908e-11	0.792007	0.137	0.095	9.9163e-08									GIMAP4	3.07475e-24	1.15589	0.319	0.208	4.09864e-21
	RAB3GAP1	5.69398e-17	0.791164	0.174	0.114	7.59007e-14									CEBPB	4.84125e-20	1.14576	0.3	0.198	6.45339e-17
	RUNX3	7.96096e-78	0.779593	0.636	0.487	1.0612e-74									PLEKHF1	1.27699e-12	1.1317	0.159	0.095	1.70222e-09
	KIR2DL3	4.69719e-109	0.772013	0.608	0.422	6.26136e-106									PPP1R15A	2.49588e-57	1.12442	0.701	0.491	3.32701e-54
	CNOT2	1.09854e-22	0.76658	0.42	0.333	1.46435e-19									ABCB1	4.61466e-14	1.07717	0.198	0.122	6.15135e-11
	TRAF5	1.17628e-23	0.759872	0.386	0.293	1.56797e-20									DUSP2	4.77084e-149	1.07521	0.816	0.495	6.35953e-146
	HERC1	1.4077e-36	0.74952	0.317	0.206	1.87647e-33									GADD45G	8.78203e-09	1.06169	0.104	0.06	1.17064e-05
	OTULIN	1.8807e-06	0.742994	0.073	0.102	0.00250698									ABHD15	3.73486e-09	1.05929	0.144	0.092	4.97857e-06
	DPF3	2.75276e-16	0.735355	0.269	0.2	3.66943e-13									FKBP11	2.56879e-24	1.05735	0.332	0.211	3.4242e-21
	COTL1	2.70748e-257	0.731071	0.777	0.489	3.60907e-254									SAMD9	4.81572e-20	1.04699	0.254	0.153	6.41936e-17
	SLC35E1	3.56758e-07	0.730353	0.22	0.178	0.000475558									NFKBIA	3.04768e-63	1.04523	0.683	0.49	4.06256e-60
	CMIP	3.75739e-10	0.725478	0.182	0.135	5.0086e-07									STAT1	7.74009e-16	1.03828	0.299	0.206	1.03175e-12
	GGA1	2.41363e-26	0.708422	0.332	0.238	3.21736e-23									JUN	1.84584e-73	1.03199	0.671	0.423	2.4605e-70
	HEXIM1	3.22865e-12	0.677168	0.23	0.172	4.30378e-09									CRTAM	1.35972e-19	1.02472	0.237	0.141	1.81251e-16
	MLLT6	1.43968e-11	0.664759	0.207	0.152	1.91909e-08									TXNIP	1.53403e-47	1.02098	0.519	0.322	2.04486e-44
	C1orf56	1.76554e-17	0.643181	0.389	0.322	2.35346e-14									CTA-29F11.1	5.33723e-12	1.01886	0.177	0.111	7.11453e-09
	BGLAP	4.4262e-33	0.640511	0.1	0.196	5.90012e-30									GPR171	7.88344e-19	1.01039	0.165	0.086	1.05086e-15
	TNFAIP3	8.47088e-78	0.639546	0.587	0.431	1.12917e-74									MATK	2.24346e-104	1.00224	0.753	0.452	2.99054e-101
	PRF1	5.69808e-66	0.636819	0.63	0.498	7.59554e-63									C10orf54	1.50231e-49	0.999203	0.36	0.18	2.00258e-46
	B3GNT7	1.0179e-38	0.627261	0.552	0.446	1.35686e-35									TMEM2	1.20408e-58	0.99633	0.443	0.239	1.60504e-55
	PRKX	8.42686e-13	0.625912	0.397	0.332	1.1233e-09									GADD45B	7.91365e-37	0.981355	0.655	0.484	1.05489e-33
	TBC1D20	2.04163e-12	0.616339	0.222	0.166	2.7215e-09									FOXO3	4.9764e-14	0.97488	0.157	0.088	6.63354e-11
	R3HDM2	6.53125e-12	0.614908	0.18	0.13	8.70615e-09									TSPYL2	3.30182e-18	0.973052	0.292	0.19	4.40133e-15
	ICAM1	2.26481e-23	0.611641	0.23	0.152	3.019e-20									ZNF331	9.42473e-75	0.970863	0.673	0.419	1.25632e-71
	PTPRE	7.96379e-25	0.607834	0.291	0.2	1.06157e-21									GZMM	8.31416e-88	0.958653	0.669	0.394	1.10828e-84
	ZFHX3	6.99478e-16	0.605368	0.346	0.27	9.32404e-13									RP11-138A9.2	4.08594e-08	0.953488	0.18	0.123	5.44656e-05
	AKNA	3.18394e-13	0.598995	0.42	0.355	4.24419e-10									FLT3LG	4.48556e-15	0.927087	0.189	0.111	5.97925e-12
	SNHG15	4.15373e-25	0.593627	0.286	0.197	5.53692e-22									NINJ1	2.92842e-10	0.923359	0.201	0.134	3.90358e-07
	SPTSSB	9.4799e-53	0.582702	0.411	0.27	1.26367e-49									HSP90AA1	1.26473e-63	0.92032	0.711	0.504	1.68588e-60
	ACP5	2.46126e-38	0.582471	0.466	0.349	3.28086e-35									ARRDC3	2.8083e-08	0.912367	0.169	0.114	3.74346e-05
	ITGB7	3.18763e-13	0.577275	0.379	0.312	4.24911e-10									YPEL5	4.42679e-60	0.904259	0.698	0.471	5.90091e-57
	POLR2A	1.95003e-11	0.577202	0.249	0.192	2.59939e-08									NLRP1	1.88575e-22	0.896708	0.127	0.053	2.5137e-19
	KDM6B	9.02289e-15	0.570605	0.25	0.183	1.20275e-11									RNF149	9.9138e-10	0.864016	0.153	0.096	1.32151e-06
	NINJ1	1.0013e-18	0.567957	0.187	0.122	1.33474e-15									CCL4L2	1.90143e-11	0.853337	0.503	0.402	2.53461e-08
	SLFN13	4.72555e-06	0.56052	0.283	0.24	0.00629916									TLE4	2.49216e-19	0.838307	0.21	0.119	3.32205e-16
	RGS16	4.08769e-13	0.56019	0.176	0.125	5.44889e-10									OXNAD1	1.93597e-09	0.836999	0.31	0.243	2.58065e-06
	PHLDA1	5.48672e-52	0.553351	0.534	0.406	7.3138e-49									PLCG2	3.44542e-08	0.817595	0.293	0.38	4.59275e-05
	EIF5A	4.73821e-59	0.550605	0.532	0.406	6.31603e-56									RBM38	9.55851e-14	0.811514	0.223	0.145	1.27415e-10
	CREM	9.48464e-86	0.535341	0.58	0.401	1.2643e-82									ZFP36	3.79699e-96	0.810139	0.772	0.523	5.06139e-93
	LINC00996	1.47313e-31	0.531579	0.531	0.44	1.96368e-28									PIM1	1.8124e-27	0.808691	0.53	0.388	2.41592e-24
	METRNL	2.23885e-14	0.528152	0.29	0.219	2.98438e-11									KANSL1-AS1	2.50378e-17	0.808062	0.172	0.093	3.33754e-14
	SOCS3	9.34419e-17	0.525523	0.198	0.135	1.24558e-13									TNFAIP3	4.29882e-50	0.807438	0.655	0.455	5.73032e-47
	JADE1	9.12506e-11	0.524231	0.222	0.169	1.21637e-07									TNFSF14	2.34895e-10	0.794485	0.218	0.147	3.13116e-07
	ITM2A	1.5342e-49	0.51177	0.582	0.471	2.04508e-46									CNOT6L	1.33749e-25	0.792703	0.315	0.191	1.78288e-22
	REL	2.06869e-34	0.511438	0.587	0.48	2.75757e-31									H1FX	3.22689e-12	0.792589	0.298	0.22	4.30145e-09
	APOBEC3C	3.35691e-21	0.508838	0.482	0.404	4.47476e-18									SATB1	3.24094e-08	0.776238	0.181	0.125	4.32017e-05
	WDFY2	2.91445e-12	0.50279	0.183	0.132	3.88497e-09									VPS37B	3.71707e-28	0.76867	0.493	0.35	4.95485e-25
	CD52	1.74831e-96	0.493807	0.66	0.475	2.33049e-93									ARL4C	3.16986e-11	0.751437	0.276	0.202	4.22542e-08
	OGT	2.98523e-08	0.493342	0.274	0.223	3.97932e-05									MYADM	6.45445e-18	0.749909	0.402	0.295	8.60378e-15
	KIR3DL1	1.78525e-08	0.492284	0.253	0.207	2.37973e-05									TIPARP	1.36681e-17	0.73871	0.373	0.269	1.82196e-14
	MBD4	4.26425e-06	0.48225	0.245	0.208	0.00568424									GPR65	4.70765e-21	0.73345	0.405	0.287	6.2753e-18
	PIK3CD	6.36135e-08	0.472713	0.194	0.153	8.47968e-05									TNFAIP8	2.45841e-14	0.730121	0.301	0.212	3.27706e-11
	HSPB1	1.36696e-101	0.459091	0.564	0.361	1.82216e-98									MX1	3.79664e-23	0.726916	0.445	0.318	5.06093e-20
	TRAC	2.20344e-16	0.452904	0.324	0.249	2.93719e-13									TUBA4A	3.93211e-06	0.694247	0.421	0.361	0.0052415
	CEBPD	1.58934e-15	0.451835	0.39	0.317	2.11859e-12									ALG13	7.3343e-06	0.690908	0.234	0.182	0.00977662
	INTS6	1.17662e-11	0.435593	0.308	0.245	1.56843e-08									MAPK13	1.0634e-17	0.690352	0.102	0.044	1.41751e-14
	HERPUD1	7.85343e-16	0.432012	0.502	0.446	1.04686e-12									CCL3	2.01487e-52	0.687758	0.642	0.436	2.68583e-49
	NCALD	1.02654e-18	0.429496	0.25	0.175	1.36838e-15									GBP2	9.87017e-16	0.668031	0.347	0.252	1.31569e-12
	PVT1	4.04144e-11	0.422609	0.139	0.095	5.38724e-08									FAM177A1	8.19147e-24	0.666136	0.583	0.454	1.09192e-20
	CD55	1.62276e-14	0.416869	0.363	0.288	2.16313e-11									PIK3R1	4.44783e-32	0.643013	0.609	0.448	5.92896e-29
	GRN	2.84181e-09	0.398592	0.254	0.204	3.78814e-06									LINC-PINT	4.38274e-11	0.639799	0.231	0.159	5.84219e-08
	GSTP1	1.83449e-56	0.396251	0.65	0.505	2.44538e-53									KRT86	1.59101e-19	0.637464	0.598	0.475	2.12082e-16
	CDC42SE1	2.26769e-07	0.395713	0.476	0.443	0.000302283									OAS1	2.75475e-07	0.621372	0.291	0.235	0.000367208
	KIR2DL1	5.65019e-16	0.393404	0.461	0.397	7.5317e-13									ATP8A1	8.48238e-10	0.620606	0.109	0.061	1.1307e-06
	IL32	2.0856e-42	0.385143	0.579	0.434	2.78011e-39									BTG2	1.15249e-27	0.61828	0.639	0.494	1.53627e-24
	CLIC3	2.62416e-22	0.382959	0.33	0.243	3.498e-19									TRAC	1.50733e-14	0.613931	0.352	0.26	2.00927e-11
	SPRY1	1.55466e-13	0.377913	0.315	0.245	2.07237e-10									NR4A1	5.42224e-10	0.613715	0.47	0.396	7.22785e-07
	GBP4	1.44658e-12	0.376445	0.063	0.105	1.92829e-09									NCR3	1.99759e-06	0.596831	0.344	0.294	0.00266278
	SLC15A4	5.09214e-08	0.367324	0.187	0.146	6.78782e-05									FAM43A	7.10904e-08	0.594986	0.157	0.106	9.47636e-05
	SLA	3.31471e-17	0.359003	0.493	0.417	4.41851e-14									STK10	6.66241e-08	0.594116	0.24	0.182	8.88099e-05
	SNRNP200	1.01141e-06	0.354951	0.209	0.169	0.00134821									SYNE1	7.49348e-09	0.582901	0.119	0.072	9.98881e-06
	PTP4A1	3.44532e-10	0.351947	0.487	0.45	4.59261e-07									MYO1F	1.81876e-29	0.570657	0.478	0.322	2.42441e-26
	KLRC2	3.69881e-47	0.345633	0.507	0.377	4.93052e-44									ISG15	8.80821e-29	0.559331	0.643	0.48	1.17413e-25
	AKAP5	1.16675e-18	0.323801	0.219	0.15	1.55528e-15									REL	3.90985e-12	0.551782	0.587	0.501	5.21183e-09
	NCR3	1.89846e-11	0.321013	0.345	0.282	2.53065e-08									HELZ2	2.43823e-07	0.550388	0.145	0.098	0.000325016
	NUFIP2	1.94596e-07	0.306847	0.178	0.139	0.000259396									TSPYL1	2.35095e-06	0.535229	0.196	0.148	0.00313381
	NR4A1	8.53042e-14	0.303767	0.452	0.384	1.1371e-10									ILF3-AS1	2.45546e-06	0.521247	0.193	0.144	0.00327313
	RHOB	1.94761e-23	0.303417	0.508	0.424	2.59616e-20									PTGDR	6.26553e-06	0.508188	0.299	0.25	0.00835195
	ITGAX	4.71508e-13	0.291016	0.531	0.485	6.2852e-10									S100A10	2.22103e-41	0.507335	0.631	0.428	2.96063e-38
	LGALS1	3.51031e-79	0.288858	0.666	0.484	4.67924e-76									RAB37	5.22074e-08	0.498263	0.156	0.103	6.95925e-05
	FTL	1.4759e-135	0.270801	0.705	0.459	1.96737e-132									ITGB2	2.48567e-50	0.493164	0.694	0.455	3.3134e-47
															CREM	3.36018e-07	0.478723	0.511	0.442	0.000447913
															ATP1B3	4.23704e-14	0.471199	0.44	0.344	5.64797e-11
															ZFP36L1	8.81902e-13	0.449199	0.444	0.348	1.17558e-09
															HSPA5	4.86336e-11	0.4327	0.598	0.491	6.48286e-08
															CD44	2.02077e-38	0.421272	0.685	0.477	2.69368e-35
															N4BP2L2	8.29418e-10	0.417239	0.553	0.474	1.10561e-06
															IER2	4.42414e-16	0.411587	0.627	0.518	5.89738e-13
															CLEC2D	4.7427e-31	0.406198	0.146	0.056	6.32202e-28
															CEBPD	7.84371e-07	0.404105	0.392	0.331	0.00104557
															JUND	6.56853e-22	0.395352	0.633	0.499	8.75586e-19
															AC016831.7	7.03217e-16	0.390107	0.116	0.056	9.37389e-13
															IRF2BP2	4.08655e-08	0.375152	0.323	0.259	5.44738e-05
															PTP4A1	5.69974e-08	0.343528	0.522	0.454	7.59775e-05
															TCF7	5.98955e-06	0.341669	0.186	0.138	0.00798408
															KLRD1	4.21965e-23	0.340461	0.665	0.53	5.6248e-20
															RGS1	1.88546e-39	0.330113	0.709	0.502	2.51332e-36
															EML4	3.89318e-11	0.314914	0.41	0.33	5.18961e-08
															TRIM22	9.78269e-24	0.276339	0.281	0.166	1.30403e-20
															FOSB	1.64441e-14	0.261713	0.603	0.484	2.19199e-11
