# Supplementary material for: Gene Regulatory Network Analysis of Decidual Stromal Cells and Natural Killer Cells
Source: Reprod Sci. 2024 Aug 1;31(10):3159–74. doi: 10.1007/s43032-024-01653-1 (PMC11438719; doi:10.1007/s43032-024-01653-1)
Supplement: Supplementary file 5 — Supplementary Table 5 (XLSX 58 KB) [file 43032_2024_1653_MOESM5_ESM.xlsx]

## Sheet: Sheet1
dNK1	rss		dNK2	rss		dNK3	rss		dNKp	rss		MAF+	rss		NR2F2+	rss		for dNK2 and dNK3, the top interferon regulatory factors (IRF) marked with red
IRX3(43g)	0,512714119		RUNX2(51g)	0,583472975		RFX4(5g)	0,369885318		TEAD4(24g)	0,353522283		HES1(8g)	0,263991263		ZNF680(3g)	0,167445389
FOXP2(104g)	0,455690187		XBP1(119g)	0,558363865		DLX2(12g)	0,311564505		E2F2(363g)	0,332846538		BATF3(10g)	0,231873815		NKX2-3(3g)	0,168692346
ZBTB7A(10g)	0,451679051		IRF7(669g)	0,557798243		NFATC1(18g)	0,310091257		E2F8(361g)	0,332816152		ZNF701(6g)	0,228643041		LHX4(5g)	0,169007263
CD59(59g)	0,440682373		REST(352g)	0,557642156		TBX21(56g)	0,303093791		DLX3(3g)	0,296208077		MAFB(162g)	0,220933779		ZNF124(3g)	0,171059565
RREB1(131g)	0,440400964		KLF2(139g)	0,557344488		IRF6(11g)	0,299718373		E2F7(386g)	0,294529424		MEF2C(106g)	0,22036576		ZNF227(6g)	0,172244448
HES6(22g)	0,439771714		PSMD12(155g)	0,556440258		SATB1(12g)	0,290262425		BRCA1(497g)	0,292194092		NFIB(32g)	0,220013788		ZNF71(8g)	0,172261206
RELB(182g)	0,436376134		HOXB2(113g)	0,554908544		FOXN2(38g)	0,285849133		RAD21(498g)	0,290635069		MAF(205g)	0,218685539		ZNF667(5g)	0,172518621
ARNTL2(171g)	0,433266021		GATA3(15g)	0,554775576		TGIF1(133g)	0,285470511		E2F1(813g)	0,288375873		KLF4(37g)	0,21866211		ZBTB39(10g)	0,172840582
USF2(25g)	0,428588186		FOS(1455g)	0,554298047		HMGA2(12g)	0,283068223		TFDP1(767g)	0,287275522		HOXA9(23g)	0,218317357		GRHL1(7g)	0,173012913
MEF2A(60g)	0,423782593		ZNF143(273g)	0,553947343		IRF2(156g)	0,28164456		SOX4(11g)	0,285857514		TLX2(13g)	0,218081286		CEBPE(8g)	0,173129677
ZNF100(31g)	0,423754596		ETV2(90g)	0,553284179		MEF2C(106g)	0,279004602		YBX1(91g)	0,28483943		MITF(22g)	0,215183003		ZNF416(4g)	0,173597811
IRF8(684g)	0,423620742		CREB1(395g)	0,553102206		IRF5(26g)	0,278178618		POLE3(293g)	0,281349429		ZNF813(4g)	0,20707981		NR1D1(4g)	0,173690799
BCL3(59g)	0,423490352		SETDB1(197g)	0,55297077		KLF10(248g)	0,276888628		ZNF30(9g)	0,279255083		NFATC1(18g)	0,206821045		POU6F1(8g)	0,173975211
TFE3(58g)	0,423319001		ETS1(1050g)	0,552929668		AGMAT(23g)	0,276627053		HDAC2(557g)	0,279138833		THRB(13g)	0,204269967		HNF1A(3g)	0,174040306
ELF4(365g)	0,422649067		IRF2(156g)	0,552826742		RARG(18g)	0,276437256		POLE4(241g)	0,2763376		CEBPA(74g)	0,203881106		SNAI1(11g)	0,174417662
ZBTB33(86g)	0,422566404		ELF2(1201g)	0,552663606		HOXA7(13g)	0,275680976		HES6(22g)	0,275005284		ETV5(278g)	0,203673656		NR2F6(9g)	0,174541344
ESRRA(200g)	0,422348799		NANOG(10g)	0,552382991		DDIT3(73g)	0,275665789		CREBL2(31g)	0,274797825		RORC(20g)	0,203274135		TEAD3(2g)	0,17455412
MNT(48g)	0,42209631		IRF9(513g)	0,552017017		HOXB2(113g)	0,275221867		RORC(20g)	0,271805925		FOXO4(8g)	0,202604257		EHF(4g)	0,174562928
MAFB(162g)	0,421604392		SOX18(13g)	0,551831151		RARA(45g)	0,274989799		SP6(23g)	0,271406914		WT1(141g)	0,202287064		HOXA4(6g)	0,174580085
PRDM1(354g)	0,421598209		STAT1(1135g)	0,551725967		KLF3(111g)	0,274491562		ZNF611(6g)	0,270143425		EMX2(13g)	0,202154241		ZNF57(3g)	0,174655807
FLI1(727g)	0,421565298		RELA(346g)	0,551605476		GTF2B(247g)	0,274204675		E2F4(623g)	0,268310557		SPI1(284g)	0,201650349		ZNF85(6g)	0,174738633
ETV5(278g)	0,421552362		RXRB(58g)	0,551384406		MYC(443g)	0,273684946		MTF1(4g)	0,26821486		ZNF319(26g)	0,200056498		THRB(13g)	0,174905382
IRF4(45g)	0,420056305		E2F3(397g)	0,551265449		NFYA(228g)	0,27265567		NFYB(334g)	0,267848576		HSF2(20g)	0,199551614		ZNF552(4g)	0,174911739
NFKB1(288g)	0,419312743		KLF13(233g)	0,551235717		KLF12(43g)	0,271491819		PAX5(47g)	0,267844121		SIX4(18g)	0,199120416		ZNF716(5g)	0,175057816
CUX1(159g)	0,419133393		PBX3(336g)	0,551165589		HOXA5(16g)	0,271374702		CTCF(163g)	0,26739139		RORB(6g)	0,197942725		ZNF189(4g)	0,17508724
MAF(205g)	0,419014514		IRF1(2647g)	0,55064967		FOXO3(22g)	0,271358827		SP2(280g)	0,26711072		CREB5(23g)	0,197278052		ZNF23(4g)	0,175153245
SRF(265g)	0,418871927		ZNF711(6g)	0,550545105		ATF3(125g)	0,270951587		HTATIP2(47g)	0,267076732		CEBPB(429g)	0,197185242		ZNF831(6g)	0,175197228
REL(210g)	0,418678875		KDM5A(699g)	0,550111592		NFE2L2(607g)	0,27072901		YY1(210g)	0,265366318		GATA6(8g)	0,197133782		BATF3(10g)	0,175243117
BHLHE40(919g)	0,418647616		IKZF1(446g)	0,549932914		GATA3(15g)	0,270651621		RBM3(6g)	0,26451465		MYPOP(4g)	0,196978389		HOXA3(7g)	0,175792058
NR2C2(291g)	0,41785531		RUNX1(181g)	0,549746961		ZNF16(7g)	0,270427204		CREB3L2(182g)	0,264228067		ZNF831(6g)	0,196762429		ZSCAN31(5g)	0,175959161
MEF2D(112g)	0,417695861		TAF7(780g)	0,549743178		JUNB(641g)	0,270410502		E2F5(41g)	0,263630286		MYEF2(4g)	0,196713699		DEAF1(14g)	0,176014832
STAT3(425g)	0,417534173		EOMES(32g)	0,549739258		EGR3(149g)	0,270397373		TAF1(499g)	0,262574798		TEF(15g)	0,196321486		ZNF341(5g)	0,176022142
HSF1(134g)	0,417262057		SPIB(133g)	0,549717261		HSF2(20g)	0,269794589		ZBTB33(86g)	0,262438829		RARB(21g)	0,19571693		ZNF699(10g)	0,176099556
PHF8(395g)	0,416879549		NR3C1(454g)	0,54961018		MAFK(118g)	0,269634758		TRIM28(339g)	0,261342417		RB1(27g)	0,195659308		TEAD4(24g)	0,176269674
SIN3A(524g)	0,416709245		ZNF274(265g)	0,549493115		STAT1(1135g)	0,269453155		ERF(292g)	0,261201274		ARX(35g)	0,195651187		TFEC(9g)	0,176422283
TGIF2(133g)	0,416657133		ELF1(2255g)	0,549268573		REL(210g)	0,269236325		SP3(69g)	0,261064518		HOXA7(13g)	0,195208202		PUM3(6g)	0,176664331
E4F1(286g)	0,416649639		ATF6B(306g)	0,549245362		IRF1(2647g)	0,26908499		SPI1(284g)	0,261004674		KLF2(139g)	0,195074882		MITF(22g)	0,176719793
SREBF1(378g)	0,416602129		ETV3(184g)	0,548881315		KDM2B(124g)	0,268983583		ZNF100(31g)	0,260853524		VENTX(6g)	0,194950733		HOXB6(6g)	0,176720212
SP1(269g)	0,416421285		THAP1(195g)	0,548718434		KLF8(86g)	0,268339589		GABPB1(61g)	0,260832883		PUM3(6g)	0,194873213		ZNF780B(6g)	0,176753286
MYBL1(48g)	0,416171816		BRF1(511g)	0,548686527		FOXP3(28g)	0,268248473		PATZ1(102g)	0,260443818		ATF3(125g)	0,194844173		POLR3A(13g)	0,176917781
HOXA10(24g)	0,416041741		SOX5(12g)	0,548625125		E2F6(225g)	0,268005868		KLF4(37g)	0,260389492		NR2F2(30g)	0,194757071		NR2F1(8g)	0,176983185
FOSL2(969g)	0,415869688		FOXJ3(62g)	0,548534481		NFYB(334g)	0,267650917		GLIS2(23g)	0,260335199		STAT6(8g)	0,194753374		MTF1(4g)	0,177213573
SREBF2(499g)	0,415478336		DBP(93g)	0,548529932		ZNF384(119g)	0,2676082		EP300(241g)	0,259996673		MGA(58g)	0,194316048		NHLH2(4g)	0,177234925
CTCF(163g)	0,41535768		POU5F1(22g)	0,548387132		THAP1(195g)	0,267446485		NR2C2(291g)	0,259994378		RUNX1(181g)	0,194298037		MYCN(7g)	0,177355431
TRIM28(339g)	0,415277197		JUN(876g)	0,548301352		EGR2(18g)	0,267432004		RFX2(77g)	0,259896888		BHLHE41(78g)	0,19421362		ZNF624(10g)	0,177467404
SIX5(79g)	0,415146996		BDP1(104g)	0,548198317		BATF(70g)	0,267244125		ATF1(191g)	0,259730918		ARNTL2(171g)	0,193528845		GATA2(6g)	0,177656753
NFKB2(286g)	0,414417971		BCLAF1(758g)	0,548129203		IRF7(669g)	0,266720338		HOXA4(6g)	0,259720084		YY2(75g)	0,19339032		TBX19(5g)	0,177937757
YY1(210g)	0,414332732		KLF6(465g)	0,547991185		BRF2(206g)	0,266579797		CHD2(492g)	0,259616889		TFE3(58g)	0,19329795		ZNF572(4g)	0,177951832
CLOCK(159g)	0,414251245		FOSB(795g)	0,547832676		CEBPZ(270g)	0,2665029		HSF1(134g)	0,25900711		CUX1(159g)	0,193243423		MYPOP(4g)	0,177972863
MAFG(77g)	0,414113313		MAX(359g)	0,547763938		ZNF143(273g)	0,266437961		ELK4(323g)	0,258940154		BACH2(137g)	0,193147586		HOXB3(12g)	0,178048901
CREM(1636g)	0,41399855		STAT2(319g)	0,5475504		JDP2(81g)	0,266424931		CREB3(31g)	0,258927238		ZNF460(136g)	0,193058003		FOXK1(24g)	0,178072454
RFX5(151g)	0,413952392		ETS2(218g)	0,547234128		ZNF583(71g)	0,266414393		ELK1(159g)	0,2586608		ZNF383(9g)	0,192746884		ZNF233(6g)	0,178095006
KLF10(248g)	0,413606135		KLF3(111g)	0,547036308		FOXO1(99g)	0,266360502		MAZ(505g)	0,25853146		NR1H3(60g)	0,192658956		TFEB(8g)	0,178121981
RBBP5(489g)	0,413397131		ELK3(384g)	0,546995882		KLF2(139g)	0,266281422		ZNF768(12g)	0,258293296		EGR4(25g)	0,192645023		LHX1(4g)	0,178187206
KLF16(332g)	0,413181583		POLR2A(928g)	0,546848276		ATF1(191g)	0,266234791		ETV2(90g)	0,258265955		STAT2(319g)	0,192513388		PURA(4g)	0,178394756
SP3(69g)	0,41296553		ZNF597(81g)	0,546763621		BACH2(137g)	0,266221846		MAX(359g)	0,257994356		RFXAP(36g)	0,192286814		HOXA7(13g)	0,178527772
ZNF224(138g)	0,41276059		JUND(2018g)	0,54667791		ZNF597(81g)	0,26618837		CEBPA(74g)	0,257804539		PRDM1(354g)	0,192279486		SMAD1(3g)	0,178534186
PBX1(83g)	0,412734459		TFF3(60g)	0,546590721		NFKB2(286g)	0,266138532		KLF12(43g)	0,257800825		EGR2(18g)	0,192196432		CRX(21g)	0,178786553
RXRA(66g)	0,412579375		ASCL2(16g)	0,546365656		CREB3(31g)	0,266042094		KLF16(332g)	0,257524953		CEBPD(176g)	0,192163961		MEIS2(6g)	0,178903999
IRF3(103g)	0,412553009		MAFF(620g)	0,546256616		POLR3G(38g)	0,265946508		NRF1(244g)	0,257504632		SP4(208g)	0,19216253		TLX2(13g)	0,179205891
MXI1(337g)	0,4123449		ATF4(1012g)	0,546125925		HIVEP2(17g)	0,265833505		USF2(25g)	0,257393591		ZNF224(138g)	0,19197364		RORB(6g)	0,179224129
BACH2(137g)	0,412105236		UBTF(284g)	0,545772516		MAFF(620g)	0,265793347		ATF3(125g)	0,257361039		KLF10(248g)	0,191751784		PPARG(18g)	0,179274109
ELK4(323g)	0,411848591		ERF(292g)	0,545733682		RUNX2(51g)	0,26576331		HOXA9(23g)	0,257162458		NR1H2(4g)	0,191743517		TEAD1(11g)	0,179371247
NFYA(228g)	0,411785669		MYC(443g)	0,54568078		ELF1(2255g)	0,265639004		RFX5(151g)	0,256944656		EGR1(224g)	0,191737743		ZFP92(4g)	0,179403249
ATF4(1012g)	0,411746752		NFYB(334g)	0,545675314		ERF(292g)	0,265624247		IRF3(103g)	0,256920567		PAX5(47g)	0,191708037		FOXD2(15g)	0,179403592
ZNF76(28g)	0,411612437		GTF3C2(184g)	0,545605803		TGIF2(133g)	0,265589291		PRKAA1(54g)	0,256912547		GLIS2(23g)	0,191616445		FOXO4(8g)	0,179467597
DDIT3(73g)	0,411579795		PRKAA1(54g)	0,545554455		BACH1(22g)	0,265563228		REST(352g)	0,25685533		ZNF91(66g)	0,191450141		FOXJ1(11g)	0,17951418
CEBPD(176g)	0,411565657		BRF2(206g)	0,545360716		CEBPD(176g)	0,265491224		BRF1(511g)	0,256846533		STAT1(1135g)	0,191431054		HLF(16g)	0,179586926
KDM5A(699g)	0,411507328		ZNF384(119g)	0,545312407		OVOL2(45g)	0,265414455		SMARCC2(35g)	0,256683568		E2F6(225g)	0,191272298		BORCS8-MEF2B(8g)	0,179854997
E2F5(41g)	0,411461172		CHD2(492g)	0,545298954		ETS1(1050g)	0,265371667		SIN3A(524g)	0,256646371		KLF3(111g)	0,191251081		ZNF26(7g)	0,179896119
ATF6B(306g)	0,411252244		GMEB1(218g)	0,545114304		FOS(1455g)	0,265161968		UBTF(284g)	0,2565839		HOXA5(16g)	0,191207186		RARG(18g)	0,18000812
ZNF460(136g)	0,411116821		ELF3(156g)	0,545071572		ZNF70(9g)	0,265073759		POLR2A(928g)	0,256547938		MAFK(118g)	0,191202342		STAT5A(40g)	0,180008475
JUND(2018g)	0,411059914		TBP(231g)	0,544800859		FOSB(795g)	0,265012925		ETS1(1050g)	0,256517798		SRF(265g)	0,191202193		HES7(12g)	0,180239639
EOMES(32g)	0,411001646		NFE2L2(607g)	0,544777288		ETV2(90g)	0,265011888		MEF2A(60g)	0,256410079		POU5F1(22g)	0,191186893		ZFP64(10g)	0,180321886
GTF3C2(184g)	0,410985672		MXI1(337g)	0,544737326		ZNF263(88g)	0,264964364		AHR(114g)	0,256374432		NFKB1(288g)	0,191082268		AGMAT(23g)	0,18036107
MAZ(505g)	0,410978948		STAT3(425g)	0,544688744		IRF9(513g)	0,264835781		TAF7(780g)	0,255892793		IRF3(103g)	0,191040655		ZNF772(7g)	0,18036825
EGR1(224g)	0,41094896		CEBPD(176g)	0,544555721		JUN(876g)	0,264627249		CLOCK(159g)	0,255706454		MEF2A(60g)	0,191024907		LBX2(11g)	0,180394053
UBTF(284g)	0,410934869		ATF1(191g)	0,544370511		SP4(208g)	0,264601322		RUNX1(181g)	0,255675491		FOXO3(22g)	0,190950258		NFE2L1(5g)	0,180542611
GABPA(240g)	0,410878632		EP300(241g)	0,544361419		CREM(1636g)	0,264361666		MYBL1(48g)	0,25548952		FOXP2(104g)	0,190904791		KDM4D(3g)	0,180555615
NRF1(244g)	0,410771357		CLOCK(159g)	0,544277746		ATF2(83g)	0,264254904		SRF(265g)	0,255230075		RFX5(151g)	0,190841618		SOX7(6g)	0,180581859
MAFF(620g)	0,410770753		MLXIP(91g)	0,544234716		BCLAF1(758g)	0,264239584		CD59(59g)	0,255145348		ELK4(323g)	0,190797878		TRPS1(46g)	0,1805856
NR1H3(60g)	0,410684369		RBBP5(489g)	0,543688613		ZNF362(206g)	0,264103823		BCLAF1(758g)	0,255006006		POLR3G(38g)	0,19078839		NRL(11g)	0,180656043
NR3C1(454g)	0,410645798		GABPA(240g)	0,543640558		GMEB1(218g)	0,264079677		IKZF1(446g)	0,254930946		BCL3(59g)	0,190767127		ZNF813(4g)	0,180784422
MAFK(118g)	0,410528744		ETV6(224g)	0,543572078		ELK3(384g)	0,264063063		ATF6(226g)	0,254925447		JUN(876g)	0,19076583		ARX(35g)	0,180812651
POLR2A(928g)	0,410487766		ATF6(226g)	0,54355324		REST(352g)	0,263786922		HOXB3(12g)	0,254885036		BORCS8-MEF2B(8g)	0,190729136		RFXANK(3g)	0,180938239
ETV3(184g)	0,410334726		CREM(1636g)	0,543493002		TAF7(780g)	0,263771223		RREB1(131g)	0,254786886		ZNF100(31g)	0,190723127		NEUROD2(4g)	0,180965437
CHD2(492g)	0,410201639		RBM3(6g)	0,543397074		TFCP2(9g)	0,263671548		MXI1(337g)	0,254650585		HSF1(134g)	0,190701557		PPARA(20g)	0,180965914
JUNB(641g)	0,410105114		TAF1(499g)	0,543341147		CREB1(395g)	0,263616989		NR1H3(60g)	0,25464686		ETS2(218g)	0,190696197		BCL11A(11g)	0,181019506
SP4(208g)	0,410066885		ZNF91(66g)	0,543260316		HTATIP2(47g)	0,263519029		BATF3(10g)	0,254626589		MYC(443g)	0,190665127		ZNF30(9g)	0,181054187
CEBPB(429g)	0,410033132		AHR(114g)	0,543258343		ETV5(278g)	0,263334961		SP4(208g)	0,254625965		FOSL1(27g)	0,190647815		ZNF701(6g)	0,181137594
ZNF770(141g)	0,409998185		SREBF1(378g)	0,543232678		TBP(231g)	0,263328408		LBX2(11g)	0,254602359		SP2(280g)	0,190561556		GCM1(22g)	0,181264799
NFIC(20g)	0,409934351		EGR1(224g)	0,54312496		E2F3(397g)	0,263303197		JUND(2018g)	0,254550931		RFX2(77g)	0,19051688		ZNF528(3g)	0,181302722
IKZF1(446g)	0,409910305		CEBPB(429g)	0,542924857		ELK1(159g)	0,263236146		ZNF224(138g)	0,254513389		IRF5(26g)	0,190403315		POLR3G(38g)	0,181461659
WT1(141g)	0,409877672		ELK4(323g)	0,542648894		KLF6(465g)	0,263088392		E2F6(225g)	0,254480182		ESRRA(200g)	0,19040291		NR6A1(6g)	0,181479718
ZNF274(265g)	0,409797248		SREBF2(499g)	0,542486935		GABPA(240g)	0,263081476		RELA(346g)	0,254470209		KLF6(465g)	0,190377951		ZNF354A(4g)	0,181551014
SPI1(284g)	0,409587772		USF1(267g)	0,542430889		ATF4(1012g)	0,263039061		XBP1(119g)	0,254406397		ELK1(159g)	0,190342946		SOX4(11g)	0,181558528
E2F4(623g)	0,409535946		TGIF1(133g)	0,542412186		ZNF319(26g)	0,262908236		PSMD12(155g)	0,254305607		ETV6(224g)	0,190314005		RFX4(5g)	0,181586586
JDP2(81g)	0,409284876		JUNB(641g)	0,542333176		USF1(267g)	0,262853617		ELF1(2255g)	0,254262157		IRF8(684g)	0,190310093		ARID3A(4g)	0,181596643
USF1(267g)	0,40919958		FOSL2(969g)	0,542326608		FOSL1(27g)	0,262823375		ELF2(1201g)	0,254245015		IRF9(513g)	0,190305814		GFI1B(12g)	0,181673122
ELF3(156g)	0,409085088		CEBPZ(270g)	0,542269916		FOXJ1(11g)	0,262803675		ZNF583(71g)	0,254224146		NFKB2(286g)	0,190290095		PLAGL2(11g)	0,181707202
NFE2L2(607g)	0,409076257		ELK1(159g)	0,54164945		RFX5(151g)	0,262773858		RFXAP(36g)	0,254218453		ATF1(191g)	0,190250113		GMEB2(9g)	0,181714509
ETV6(224g)	0,409006996		NFKB2(286g)	0,541408605		EGR1(224g)	0,262693107		CEBPZ(270g)	0,25412968		SPIB(133g)	0,190248801		TFE3(58g)	0,18172485
EP300(241g)	0,408926858		NRF1(244g)	0,541320564		SPI1(284g)	0,262692353		MAFK(118g)	0,254123457		IRF7(669g)	0,190244713		ZFHX2(17g)	0,18176723
CEBPZ(270g)	0,408495567		HIC1(27g)	0,541298756		RELB(182g)	0,262560378		STAT1(1135g)	0,253995675		NFYB(334g)	0,190244418		OVOL2(45g)	0,181767991
HDAC2(557g)	0,408494258		ZNF362(206g)	0,541246554		BDP1(104g)	0,26243048		PBX3(336g)	0,253866881		KLF16(332g)	0,190231216		SIX4(18g)	0,18180273
STAT2(319g)	0,408324675		SP1(269g)	0,541198708		MAZ(505g)	0,262231847		SOX5(12g)	0,253820722		GABPB1(61g)	0,190040307		ARNT2(20g)	0,181864713
RBM3(6g)	0,408239264		GTF2B(247g)	0,541074021		ATF6(226g)	0,262152189		JUN(876g)	0,253773467		RELA(346g)	0,189965848		ZFP14(17g)	0,181879715
ATF2(83g)	0,4081816		FLI1(727g)	0,540995884		SP2(280g)	0,262069406		BACH1(22g)	0,253717979		ZNF611(6g)	0,189954715		ZNF792(7g)	0,181903574
FOSL1(27g)	0,408095501		KLF11(123g)	0,540782411		CEBPB(429g)	0,262055631		FLI1(727g)	0,253699928		SREBF2(499g)	0,189934871		ZNF441(8g)	0,181942899
ATF6(226g)	0,408052456		PHF8(395g)	0,540737426		SOX5(12g)	0,261816766		KLF6(465g)	0,253661277		AHR(114g)	0,189910207		MNT(48g)	0,182169087
KDM2B(124g)	0,407954368		BHLHE40(919g)	0,540690385		JUND(2018g)	0,261784755		IRF7(669g)	0,253471837		POLE4(241g)	0,189906945		SATB1(12g)	0,18222093
POU2F1(53g)	0,407893108		SIN3A(524g)	0,540649275		NFKB1(288g)	0,261772699		FOSB(795g)	0,253367406		ATF6(226g)	0,189904935		ZBTB7A(10g)	0,182226109
CREB3L2(182g)	0,407885871		RFX2(77g)	0,54010633		FOXP4(48g)	0,261765222		POU2F1(53g)	0,253307115		TBPL1(17g)	0,189884261		ZNF358(13g)	0,182288934
TAF1(499g)	0,407641718		SP2(280g)	0,539987283		RFX2(77g)	0,261686919		RXRB(58g)	0,253239325		PHF8(395g)	0,1898728		ZNF768(12g)	0,182359885
KLF1(97g)	0,407593568		MAZ(505g)	0,539913403		STAT5A(40g)	0,261679505		BHLHE40(919g)	0,25323181		FOXJ3(62g)	0,189843855		STAT6(8g)	0,182432868
FOSB(795g)	0,407441923		E2F4(623g)	0,539794049		DBP(93g)	0,261655874		FOSL2(969g)	0,253161949		SIN3A(524g)	0,189838924		NR2C1(27g)	0,182499547
KLF6(465g)	0,407266317		ATF7(87g)	0,539758662		ZNF711(6g)	0,26165329		PHF8(395g)	0,253027981		YBX1(91g)	0,18983841		ZNF541(8g)	0,182535196
ELK1(159g)	0,407191609		PRDM1(354g)	0,539749749		ZNF133(13g)	0,26163235		HOXA1(59g)	0,253023314		FOXN2(38g)	0,189831419		SOX15(5g)	0,182581191
TBP(231g)	0,406943033		MEF2D(112g)	0,53967807		MAX(359g)	0,261574002		WT1(141g)	0,25299671		MAFG(77g)	0,189792343		ZNF691(4g)	0,182588914
BRF1(511g)	0,406776516		KDM2B(124g)	0,539391989		FOXP1(29g)	0,261399953		IRF8(684g)	0,252897339		JUND(2018g)	0,189789413		SOX6(16g)	0,182640319
ETS2(218g)	0,406586428		E2F6(225g)	0,539050057		FOSL2(969g)	0,261386862		ZNF274(265g)	0,252895924		ATF7(87g)	0,189710637		MGA(58g)	0,182644205
SPIB(133g)	0,406568122		ZNF224(138g)	0,53901149		RBBP5(489g)	0,261369427		TFF3(60g)	0,252863745		CREM(1636g)	0,189708157		GATA3(15g)	0,182652289
JUN(876g)	0,406493026		KLF8(86g)	0,53880287		ETS2(218g)	0,26133368		IRF9(513g)	0,252848111		ZBTB7A(10g)	0,189698747		ZNF133(13g)	0,182663082
BCLAF1(758g)	0,40634141		ELF4(365g)	0,538534109		ZCCHC14(23g)	0,261272298		SREBF1(378g)	0,252821707		TAF1(499g)	0,189685228		ZNF460(136g)	0,182823213
ELF2(1201g)	0,4061908		SRF(265g)	0,538488452		ZNF219(36g)	0,261251676		GMEB1(218g)	0,252741987		RBM3(6g)	0,189679339		BACH2(137g)	0,182900177
ELK3(384g)	0,40614941		EGR3(149g)	0,538344549		CREB3L2(182g)	0,261074733		SP1(269g)	0,252557819		SREBF1(378g)	0,189657872		EGR4(25g)	0,182904932
ELF1(2255g)	0,405912498		RXRA(66g)	0,538322743		TFF3(60g)	0,26099901		RBBP5(489g)	0,252535033		RELB(182g)	0,189654117		CREB5(23g)	0,182968382
POLE3(293g)	0,405868466		PBX1(83g)	0,538317641		SETDB1(197g)	0,260942824		SREBF2(499g)	0,252463302		YY1(210g)	0,189640734		HMGA2(12g)	0,18303982
ATF3(125g)	0,405854359		GABPB1(61g)	0,538232442		GFI1B(12g)	0,260887319		CEBPB(429g)	0,252412171		FOS(1455g)	0,189638995		PAX8(19g)	0,18315148
IRF1(2647g)	0,405756539		MYBL1(48g)	0,538187557		PBX3(336g)	0,260883541		PRDM1(354g)	0,252330682		FOSB(795g)	0,189623432		EGR2(18g)	0,183151958
TCF7(8g)	0,405720364		HSF1(134g)	0,538113395		RELA(346g)	0,260624357		KLF13(233g)	0,252275279		MNT(48g)	0,18959647		ZNF454(13g)	0,183168843
KLF11(123g)	0,405665252		IRF8(684g)	0,538072638		AHR(114g)	0,260571562		ATF2(83g)	0,252244999		NR2C2(291g)	0,189593994		FOXP4(48g)	0,183224769
YBX1(91g)	0,405662416		ATF2(83g)	0,537965482		MAFB(162g)	0,260279273		ASCL2(16g)	0,252200889		CREB3L2(182g)	0,189559491		ZCCHC14(23g)	0,183241017
MAX(359g)	0,405631106		NFKB1(288g)	0,53771489		E4F1(286g)	0,260098403		ZNF711(6g)	0,252173751		IRF1(2647g)	0,189536596		HIVEP2(17g)	0,183244489
KLF4(37g)	0,405434003		RARA(45g)	0,537630151		TEAD1(11g)	0,260092034		ZNF384(119g)	0,252156376		TGIF2(133g)	0,189533432		E2F8(361g)	0,18324885
AHR(114g)	0,405310028		ZNF263(88g)	0,537607088		E2F8(361g)	0,260077344		FOSL1(27g)	0,252139654		JUNB(641g)	0,189533424		SP6(23g)	0,183284885
TAF7(780g)	0,404840851		E4F1(286g)	0,53755492		ZNF467(74g)	0,260024168		BCL3(59g)	0,251955801		IRF2(156g)	0,18951751		DLX2(12g)	0,183313751
GTF2B(247g)	0,404838538		HTATIP2(47g)	0,537356217		NANOG(10g)	0,260022434		HES1(8g)	0,25191397		IKZF1(446g)	0,189515359		ZBTB7B(17g)	0,183336922
ZNF362(206g)	0,404571005		EGR2(18g)	0,537215117		ZNF460(136g)	0,26000535		KLF11(123g)	0,25188102		RARA(45g)	0,189512841		HESX1(2g)	0,18342008
GFI1(9g)	0,404549037		POLE4(241g)	0,536987435		BCL3(59g)	0,259990893		IRF2(156g)	0,251840284		USF2(25g)	0,189507064		NR1I3(14g)	0,183461317
E2F3(397g)	0,404531168		ATF3(125g)	0,53692993		KLF16(332g)	0,259990065		KDM5A(699g)	0,25182362		FOXC1(19g)	0,189478044		NFIL3(54g)	0,183496706
POLE4(241g)	0,404529552		TRIM28(339g)	0,536771914		POLR2A(928g)	0,25990857		MEF2C(106g)	0,251792335		RBBP5(489g)	0,189437086		ZNF580(16g)	0,183528783
TFF3(60g)	0,404466564		KLF1(97g)	0,536565103		TAF1(499g)	0,259846021		RELB(182g)	0,251761898		FOSL2(969g)	0,189422351		CREBL2(31g)	0,183546408
HOXA11(61g)	0,40442041		AEBP2(23g)	0,536145529		TFAP4(25g)	0,25978666		ATF4(1012g)	0,251733297		TRIM28(339g)	0,189401652		NFATC1(18g)	0,183581874
GABPB1(61g)	0,404311448		MEF2A(60g)	0,536123728		ELF2(1201g)	0,259752365		ZNF76(28g)	0,251529115		EGR3(149g)	0,189401526		ZNF263(88g)	0,183648192
RUNX1(181g)	0,404289592		YY1(210g)	0,535926155		ATF7(87g)	0,259683562		STAT2(319g)	0,251518215		KLF12(43g)	0,189400501		TBX21(56g)	0,183659636
POU5F1(22g)	0,404109737		FOSL1(27g)	0,535873317		NR3C1(454g)	0,259638756		GTF3C2(184g)	0,25146891		RREB1(131g)	0,189398668		ZNF75D(21g)	0,183678977
E2F1(813g)	0,404091655		IRF3(103g)	0,535861197		BHLHE40(919g)	0,259559482		CREM(1636g)	0,251303607		BHLHE40(919g)	0,189397834		ESRRA(200g)	0,18368123
ZNF91(66g)	0,40401398		FOXO3(22g)	0,53562918		E2F5(41g)	0,259538355		THAP1(195g)	0,251272044		GABPA(240g)	0,189393679		PAX5(47g)	0,183718459
SOX5(12g)	0,403840928		NR2C2(291g)	0,535311791		BRF1(511g)	0,259529008		FOS(1455g)	0,251255159		NANOG(10g)	0,189390176		RORC(20g)	0,183834873
MYC(443g)	0,403712046		SPI1(284g)	0,534954777		POLE4(241g)	0,259522273		NR3C1(454g)	0,251224937		RXRB(58g)	0,189382794		GFI1(9g)	0,183842829
PBX3(336g)	0,403688345		ESRRA(200g)	0,534487913		RUNX1(181g)	0,259390177		E2F3(397g)	0,251136353		ZNF711(6g)	0,189359706		KLF16(332g)	0,1838581
KLF13(233g)	0,403672955		ZNF770(141g)	0,534385997		ZNF770(141g)	0,25931667		EOMES(32g)	0,251100226		ERF(292g)	0,18935435		HSF2(20g)	0,183883406
GMEB1(218g)	0,403669304		PATZ1(102g)	0,534322707		TCF7(8g)	0,25929351		JUNB(641g)	0,251100202		KDM2B(124g)	0,189349402		KLF12(43g)	0,183896124
BACH1(22g)	0,403601476		POLE3(293g)	0,534229928		GTF3C2(184g)	0,259275488		ETS2(218g)	0,25099179		IRX3(43g)	0,1893209		IRF4(45g)	0,18391426
IRF9(513g)	0,403391767		RFX5(151g)	0,534009465		RAD21(498g)	0,259206058		MLXIP(91g)	0,250990725		ZNF580(16g)	0,189317892		ZNF45(12g)	0,183917974
CREB1(395g)	0,40329213		SP4(208g)	0,533992017		SPIB(133g)	0,259185296		STAT3(425g)	0,250943165		CHD2(492g)	0,189304982		MAFG(77g)	0,183922433
PATZ1(102g)	0,403219517		REL(210g)	0,533648255		PATZ1(102g)	0,259128223		ZNF780B(6g)	0,250921527		TFF3(60g)	0,189303886		SIX5(79g)	0,183963692
TFDP1(767g)	0,403201193		KLF10(248g)	0,533545794		ZNF30(9g)	0,259106154		ZNF362(206g)	0,250902127		ATF4(1012g)	0,189299791		ARNT(9g)	0,183972917
FOS(1455g)	0,40294345		TCF7(8g)	0,532960768		KLF13(233g)	0,259084299		CREB1(395g)	0,250763514		ZCCHC14(23g)	0,18928523		ZNF770(141g)	0,183974326
MLXIP(91g)	0,40293737		IRF6(11g)	0,532757442		ZNF580(16g)	0,258991035		POU5F1(22g)	0,250678018		TAF7(780g)	0,189279005		REL(210g)	0,183991318
HOXA1(59g)	0,402855503		MAFK(118g)	0,532430211		POU5F1(22g)	0,258985255		SOX18(13g)	0,250610346		MYBL1(48g)	0,189270452		HOXA10(24g)	0,183996015
ZNF384(119g)	0,40261064		HOXA5(16g)	0,5320697		CHD2(492g)	0,258898473		NFKB1(288g)	0,25060703		ELK3(384g)	0,189265479		MAFB(162g)	0,184041951
ASCL2(16g)	0,402449626		RFXAP(36g)	0,531907864		RBM3(6g)	0,258863368		ATF6B(306g)	0,250604514		E2F4(623g)	0,189250586		POU2F1(53g)	0,184060947
THAP1(195g)	0,402440546		RAD21(498g)	0,531769215		GABPB1(61g)	0,258775474		EGR1(224g)	0,250351692		SOX5(12g)	0,189228503		YY2(75g)	0,184121442
RELA(346g)	0,402359761		CREB3L2(182g)	0,53122196		FOXJ3(62g)	0,258702801		NFKB2(286g)	0,250233217		ELF1(2255g)	0,189221824		MEF2D(112g)	0,184161648
ZNF263(88g)	0,402150378		HDAC2(557g)	0,53096155		MXI1(337g)	0,258432674		MAFB(162g)	0,250191816		PATZ1(102g)	0,189205647		RFX5(151g)	0,184176752
BATF(70g)	0,402094057		SMARCC2(35g)	0,530702797		IRF3(103g)	0,258392922		RUNX2(51g)	0,250153107		POLR2A(928g)	0,189198374		ZNF70(9g)	0,184196861
FOXO1(99g)	0,401938764		E2F1(813g)	0,530654996		STAT3(425g)	0,258358157		HOXB2(113g)	0,249760254		NFE2L3(22g)	0,189195156		ZNF91(66g)	0,184220081
BRCA1(497g)	0,401808701		TFDP1(767g)	0,530546079		PSMD12(155g)	0,258323293		MAF(205g)	0,249722172		MXI1(337g)	0,189176464		STAT5B(94g)	0,184245475
BRF2(206g)	0,401784499		YBX1(91g)	0,53032847		ELK4(323g)	0,258266731		BATF(70g)	0,249702297		KLF13(233g)	0,189154855		BCL3(59g)	0,184258195
KLF5(57g)	0,401443583		BCL3(59g)	0,529720139		ARNT2(20g)	0,258246179		TBP(231g)	0,249632716		POU2F1(53g)	0,189148254		ZNF583(71g)	0,184283193
NANOG(10g)	0,401037083		DDIT3(73g)	0,529600609		EP300(241g)	0,258238706		IRF6(11g)	0,249612167		ELF2(1201g)	0,189143191		SP4(208g)	0,184308402
SP2(280g)	0,40102952		BRCA1(497g)	0,529275626		ETV3(184g)	0,258219192		ELK3(384g)	0,249387198		CLOCK(159g)	0,189116484		KLF10(248g)	0,184388576
ATF7(87g)	0,400842762		NFYA(228g)	0,528391095		KLF7(27g)	0,258167133		GTF2B(247g)	0,249000839		DLX3(3g)	0,189107693		NHLH1(4g)	0,184419511
E2F6(225g)	0,400801618		FOXO1(99g)	0,528112939		ELF3(156g)	0,258153365		E4F1(286g)	0,248946405		GATA3(15g)	0,189101945		KLF9(58g)	0,184506862
ATF1(191g)	0,400496395		CTCF(163g)	0,5276186		KDM5A(699g)	0,258106501		BRF2(206g)	0,248945205		REL(210g)	0,189101769		KDM2B(124g)	0,184517754
BDP1(104g)	0,400327941		SP3(69g)	0,526834254		SIN3A(524g)	0,258091694		PBX1(83g)	0,24891187		ZNF467(74g)	0,189097962		EGR3(149g)	0,184518519
ETS1(1050g)	0,400125476		FOXP1(29g)	0,526053802		SOX4(11g)	0,258063004		SPIB(133g)	0,248844381		ZNF143(273g)	0,189077681		NFE2L3(22g)	0,184534864
E2F7(386g)	0,400097132		KLF16(332g)	0,525992865		BRCA1(497g)	0,258017295		KLF2(139g)	0,248675698		ETS1(1050g)	0,18906331		TBPL1(17g)	0,184551914
YY2(75g)	0,400062899		BACH1(22g)	0,525720096		HDAC2(557g)	0,258012303		PUM3(6g)	0,248658355		MAX(359g)	0,188991815		ETV5(278g)	0,184562399
ZNF143(273g)	0,399967919		ZNF583(71g)	0,525079075		TFDP1(767g)	0,257913422		ARNTL2(171g)	0,248609089		OVOL2(45g)	0,188979607		IRX3(43g)	0,184565926
SETDB1(197g)	0,399934433		BACH2(137g)	0,524792279		ATF6B(306g)	0,25789778		FOXN2(38g)	0,248398887		UBTF(284g)	0,188977437		MYBL1(48g)	0,184566258
PRKAA1(54g)	0,399714006		ARNTL2(171g)	0,524623912		KLF11(123g)	0,257871938		KLF3(111g)	0,248360223		PBX1(83g)	0,188972566		NR1H2(4g)	0,184589702
RAD21(498g)	0,3996754		SIX5(79g)	0,524349504		RXRB(58g)	0,257853468		NANOG(10g)	0,248275627		ZNF16(7g)	0,188966583		HES6(22g)	0,184595058
EGR3(149g)	0,399430966		FOXN2(38g)	0,523834562		KLF5(57g)	0,257777984		FOXP4(48g)	0,24826778		EP300(241g)	0,188964212		FOXP1(29g)	0,184617025
XBP1(119g)	0,399203705		TBX21(56g)	0,52347825		CEBPA(74g)	0,257741099		NR2F2(30g)	0,248228576		ZBTB7B(17g)	0,188960321		GABPA(240g)	0,184628957
PSMD12(155g)	0,399032685		ETV5(278g)	0,522924594		TRIM28(339g)	0,25771914		ELF4(365g)	0,248152861		FLI1(727g)	0,188958913		NR1H3(60g)	0,184716586
ERF(292g)	0,398506899		TGIF2(133g)	0,522464509		ETV6(224g)	0,257640134		ZNF143(273g)	0,248093534		GTF2B(247g)	0,188949378		KLF5(57g)	0,184732985
CEBPA(74g)	0,398341		E2F7(386g)	0,521931815		XBP1(119g)	0,257564384		ZNF45(12g)	0,24807276		HOXA10(24g)	0,188948722		CEBPA(74g)	0,18475679
GLIS2(23g)	0,398058702		ZNF467(74g)	0,521734628		E2F4(623g)	0,257414313		ETV6(224g)	0,247897685		PLAGL1(24g)	0,188925431		HEY1(12g)	0,184803174
FOXP1(29g)	0,397963146		USF2(25g)	0,521561769		GLIS2(23g)	0,257382023		CEBPD(176g)	0,247883607		TGIF1(133g)	0,188923464		BDP1(104g)	0,184808716
STAT1(1135g)	0,397707778		IRF4(45g)	0,521446514		MAF(205g)	0,257351068		ZNF541(8g)	0,247879758		STAT3(425g)	0,188915465		KLF8(86g)	0,18481524
RFX2(77g)	0,397671869		RFX3(71g)	0,52104164		RFXAP(36g)	0,257329508		NFYA(228g)	0,247760384		NFE2L2(607g)	0,188904714		RFXAP(36g)	0,184815317
FOXJ3(62g)	0,39736133		CD59(59g)	0,520457276		SP1(269g)	0,257316557		CUX1(159g)	0,247716162		MAFF(620g)	0,188877706		BRF2(206g)	0,184823994
TBX21(56g)	0,397169244		MAF(205g)	0,520416014		ZNF274(265g)	0,257295222		POLR3G(38g)	0,247705322		FOXP1(29g)	0,188871519		ZKSCAN4(5g)	0,184837609
HTATIP2(47g)	0,396924322		GLIS2(23g)	0,520221975		CEBPG(47g)	0,257274326		ZNF568(24g)	0,247703531		BCLAF1(758g)	0,188855636		FOSL1(27g)	0,184850244
ZNF711(6g)	0,395838667		HOXA1(59g)	0,519765585		E2F7(386g)	0,257240885		IRF1(2647g)	0,24764322		E2F3(397g)	0,188855615		E2F7(386g)	0,184853623
ZNF467(74g)	0,395392011		KLF12(43g)	0,519715695		ZNF91(66g)	0,257195837		ZNF580(16g)	0,247575482		GTF3C2(184g)	0,188836842		RFX2(77g)	0,184857938
IRF7(669g)	0,395332207		MEF2C(106g)	0,519432149		ZNF611(6g)	0,257175304		MAFF(620g)	0,247527756		PBX3(336g)	0,188827397		E4F1(286g)	0,184890787
DBP(93g)	0,394914443		RREB1(131g)	0,519354333		PHF8(395g)	0,257086147		TGIF1(133g)	0,247473725		NFYA(228g)	0,188824761		KLF2(139g)	0,184897987
BHLHE41(78g)	0,394727222		CEBPA(74g)	0,51902832		MLXIP(91g)	0,257068352		GABPA(240g)	0,247404322		HDAC2(557g)	0,188822275		BATF(70g)	0,184901649
ZNF597(81g)	0,394634064		JDP2(81g)	0,518991735		SREBF2(499g)	0,257039925		FOXJ3(62g)	0,247403823		BRCA1(497g)	0,188821194		MAF(205g)	0,184902248
ARNT(9g)	0,394427886		BATF(70g)	0,518393772		SOX18(13g)	0,256991382		ZNF91(66g)	0,24727615		SMARCC2(35g)	0,18881627		SREBF2(499g)	0,184928254
TGIF1(133g)	0,393926818		CUX1(159g)	0,517224774		CTCF(163g)	0,256931545		NFE2L2(607g)	0,247233595		SP1(269g)	0,188807973		CEBPG(47g)	0,184934611
RFXAP(36g)	0,393866566		ZNF76(28g)	0,517202794		NR2C2(291g)	0,256846823		NRL(11g)	0,247198654		BACH1(22g)	0,188806426		ZNF383(9g)	0,18493481
REST(352g)	0,393656687		RELB(182g)	0,51698369		KLF9(58g)	0,256836225		STAT6(8g)	0,247089897		FOXO1(99g)	0,188782917		TGIF1(133g)	0,184935535
ETV2(90g)	0,393316341		TFAP4(25g)	0,514575365		ELF4(365g)	0,256822913		ETV5(278g)	0,246768488		ZNF384(119g)	0,188779829		ASCL2(16g)	0,184948712
STAT5B(94g)	0,39308885		E2F5(41g)	0,513733887		IRF8(684g)	0,256722224		RFX4(5g)	0,24657933		BATF(70g)	0,188759947		RUNX2(51g)	0,184954274
SOX18(13g)	0,392861434		WT1(141g)	0,512291836		RORC(20g)	0,256711212		TGIF2(133g)	0,246525553		CD59(59g)	0,188758357		RXRA(66g)	0,184969176
EGR2(18g)	0,392499564		IRF5(26g)	0,511807179		E2F1(813g)	0,256656962		ETV3(184g)	0,246515018		ASCL2(16g)	0,188740696		BRCA1(497g)	0,184997211
MEF2C(106g)	0,392108296		MAFB(162g)	0,511680472		SP3(69g)	0,256614984		BDP1(104g)	0,246465903		RAD21(498g)	0,188737311		ARNTL2(171g)	0,185004613
RXRB(58g)	0,392061122		OVOL2(45g)	0,511167114		STAT2(319g)	0,256471524		NR2C1(27g)	0,24624215		XBP1(119g)	0,18869149		IRF6(11g)	0,185005647
NFYB(334g)	0,391809582		NR1H3(60g)	0,510707495		ZNF224(138g)	0,25646459		SETDB1(197g)	0,246226266		ZNF362(206g)	0,188681402		HIC1(27g)	0,185012077
FOXO3(22g)	0,391662167		ZNF460(136g)	0,510463578		HOXA11(61g)	0,256425874		ATF7(87g)	0,245867082		HOXA1(59g)	0,18867321		GTF2B(247g)	0,185012294
TRPS1(46g)	0,391053344		ARNT(9g)	0,506349617		AEBP2(23g)	0,256388934		BHLHE41(78g)	0,245777875		DDIT3(73g)	0,188652866		NFKB1(288g)	0,185015808
ZNF583(71g)	0,391032527		ZBTB33(86g)	0,506320334		IKZF1(446g)	0,256326158		ZNF561(17g)	0,245475681		ETV2(90g)	0,188625338		TCF7(8g)	0,185049433
HOXB2(113g)	0,390524889		POU2F1(53g)	0,504242324		ASCL2(16g)	0,256312919		VENTX(6g)	0,245417516		NR3C1(454g)	0,188615734		ZNF100(31g)	0,185051905
NFIL3(54g)	0,39018818		E2F8(361g)	0,503315567		PAX5(47g)	0,256285135		RXRA(66g)	0,245360158		ETV3(184g)	0,188614666		RREB1(131g)	0,185059121
GATA3(15g)	0,389366226		KLF5(57g)	0,503074367		PRDM1(354g)	0,256096248		PLAGL1(24g)	0,245261272		TFDP1(767g)	0,188575567		BHLHE41(78g)	0,185062507
HIC1(27g)	0,389255631		MAFG(77g)	0,50277139		YY1(210g)	0,255910036		TCF7(8g)	0,245215789		GMEB1(218g)	0,188563495		IRF1(2647g)	0,185064624
HOXD9(33g)	0,389085622		CREB3(31g)	0,502714658		NR1I3(14g)	0,255907059		ARNT(9g)	0,245173945		ARNT(9g)	0,188561757		MAFK(118g)	0,185076647
CREB3(31g)	0,389002885		E2F2(363g)	0,50159938		ESRRA(200g)	0,255853205		ZNF16(7g)	0,244942795		E4F1(286g)	0,188561424		BACH1(22g)	0,185090216
KLF2(139g)	0,388973777		NR2C1(27g)	0,499885027		UBTF(284g)	0,255816628		DDIT3(73g)	0,244873332		ATF6B(306g)	0,188538564		ZNF597(81g)	0,185107549
ZCCHC14(23g)	0,387808972		HOXA11(61g)	0,497678509		IRF4(45g)	0,25574806		EGR3(149g)	0,244664016		SOX18(13g)	0,188530741		NFKB2(286g)	0,185171333
IRF6(11g)	0,387611794		MGA(58g)	0,495807812		MEIS2(6g)	0,255530125		TFAP4(25g)	0,244183091		KDM5A(699g)	0,188516378		MAFF(620g)	0,185194247
PAX5(47g)	0,387280225		PLAGL1(24g)	0,492790303		ZNF454(13g)	0,255439788		KDM2B(124g)	0,243914678		HTATIP2(47g)	0,188500599		E2F6(225g)	0,185202207
RFX3(71g)	0,387020224		NFIL3(54g)	0,492621188		ARNT(9g)	0,255383625		USF1(267g)	0,243843617		ATF2(83g)	0,188494398		E2F2(363g)	0,185238346
HOXA5(16g)	0,386446877		POLR3G(38g)	0,492180453		ZFP92(4g)	0,254948136		HOXA10(24g)	0,243745211		TCF7(8g)	0,188488297		STAT3(425g)	0,18525491
SOX6(16g)	0,386381521		ZNF100(31g)	0,491912751		SRF(265g)	0,254769229		DBP(93g)	0,243586706		ELF4(365g)	0,18846554		ZNF319(26g)	0,185273163
KLF3(111g)	0,385967817		STAT5B(94g)	0,491871265		YBX1(91g)	0,254688696		ZNF770(141g)	0,243520903		BRF1(511g)	0,188448247		PRDM1(354g)	0,185276113
TEF(15g)	0,38549911		ZNF611(6g)	0,491780222		ZNF341(5g)	0,254577304		ZNF263(88g)	0,243428665		HOXB2(113g)	0,188426092		SMARCC2(35g)	0,185279032
SMARCC2(35g)	0,385340571		PAX5(47g)	0,490907898		MGA(58g)	0,254454354		REL(210g)	0,243344948		EOMES(32g)	0,188417217		MLXIP(91g)	0,185281419
TCF12(55g)	0,384389499		TFE3(58g)	0,486019019		SMARCC2(35g)	0,254373686		MYC(443g)	0,243261915		CEBPZ(270g)	0,188417143		ZNF224(138g)	0,185288919
E2F2(363g)	0,383824014		ZCCHC14(23g)	0,483917933		FLI1(727g)	0,254360788		AEBP2(23g)	0,24302744		ZNF561(17g)	0,188384179		TRIM28(339g)	0,185294818
IRF2(156g)	0,383459763		MNT(48g)	0,480792175		ZNF85(6g)	0,254179686		KLF10(248g)	0,243012275		ZNF274(265g)	0,188378764		KLF6(465g)	0,185297129
ZBTB7B(17g)	0,383262738		YY2(75g)	0,480502369		CLOCK(159g)	0,254027945		KLF1(97g)	0,242977595		CREB1(395g)	0,188347043		ZNF362(206g)	0,185302008
E2F8(361g)	0,383242284		CEBPG(47g)	0,480442304		ZNF26(7g)	0,253962897		RARA(45g)	0,241944457		MLXIP(91g)	0,188334415		ETV4(32g)	0,185308711
ARNT2(20g)	0,383177614		ZBTB7B(17g)	0,478384411		ARNTL2(171g)	0,253847205		HOXA11(61g)	0,241773418		ELF3(156g)	0,188261986		FOSB(795g)	0,185317989
ZFHX2(17g)	0,382046728		FOXP2(104g)	0,477859696		NRF1(244g)	0,253754198		GATA3(15g)	0,241638544		ZNF583(71g)	0,188217135		ATF4(1012g)	0,185329342
KLF12(43g)	0,381898047		KLF4(37g)	0,475514364		HSF1(134g)	0,253722456		FOXO1(99g)	0,241576567		CTCF(163g)	0,188213854		DDIT3(73g)	0,185334619
RARB(21g)	0,38170198		STAT5A(40g)	0,472866901		WT1(141g)	0,253583555		ZBTB7A(10g)	0,241372365		E2F1(813g)	0,188212641		MAZ(505g)	0,185342152
STAT5A(40g)	0,38102179		ETV4(32g)	0,47255012		POLE3(293g)	0,253458311		EGR2(18g)	0,241147384		USF1(267g)	0,188199649		KLF11(123g)	0,185354289
ZNF611(6g)	0,37982936		KLF7(27g)	0,469738112		SREBF1(378g)	0,253388566		ESRRA(200g)	0,241041514		E2F7(386g)	0,188195908		SPI1(284g)	0,185364174
FOXN2(38g)	0,379531085		TRPS1(46g)	0,469210321		SIX5(79g)	0,253310532		HEY1(12g)	0,240884129		IRF4(45g)	0,188191928		CLOCK(159g)	0,185368032
FOXP4(48g)	0,379340876		SP6(23g)	0,468022228		E2F2(363g)	0,253097998		IRX3(43g)	0,240842007		SETDB1(197g)	0,188154879		IRF8(684g)	0,18538558
HIVEP2(17g)	0,37918769		ZBTB7A(10g)	0,466462984		EOMES(32g)	0,253018987		FOXJ1(11g)	0,240776821		PRKAA1(54g)	0,188137029		SREBF1(378g)	0,185400053
NR2C1(27g)	0,378489432		HSF2(20g)	0,464526129		HES6(22g)	0,25281096		KLF8(86g)	0,240716395		IRF6(11g)	0,188130159		USF2(25g)	0,185401034
ZNF319(26g)	0,37591656		BHLHE41(78g)	0,462751467		PBX1(83g)	0,252638042		ZNF319(26g)	0,240431404		PLAGL2(11g)	0,188124116		ZNF76(28g)	0,185425177
KLF7(27g)	0,375678084		TFCP2(9g)	0,462331038		ZNF561(17g)	0,252613557		NR2F1(8g)	0,240001617		ZNF263(88g)	0,188091523		ZNF568(24g)	0,18543295
CEBPG(47g)	0,375462055		FOXP4(48g)	0,462320374		NR1H3(60g)	0,252587629		MNT(48g)	0,239921254		TBX21(56g)	0,188060966		CEBPD(176g)	0,185433954
OVOL2(45g)	0,374314168		ZNF319(26g)	0,462179026		HIC1(27g)	0,252480177		MEF2D(112g)	0,239757765		REST(352g)	0,188047335		GTF3C2(184g)	0,185436181
AEBP2(23g)	0,373389703		HES6(22g)	0,460902858		ZNF441(8g)	0,252404206		ZFHX2(17g)	0,239439736		RFX3(71g)	0,18804179		BCLAF1(758g)	0,18546567
CREBL2(31g)	0,372652243		ZNF568(24g)	0,459882366		HOXA9(23g)	0,252191676		IRF5(26g)	0,239414537		THAP1(195g)	0,188014295		ETV6(224g)	0,185483769
IRF5(26g)	0,371639716		HEY1(12g)	0,457937297		HEY1(12g)	0,252175023		SIX5(79g)	0,238915332		ZNF597(81g)	0,188006317		KLF7(27g)	0,185485304
NR2F2(30g)	0,371002213		ARX(35g)	0,45507293		ZBTB33(86g)	0,252173328		FOXP2(104g)	0,238866972		PSMD12(155g)	0,187992018		FOS(1455g)	0,185488248
NR2F1(8g)	0,370394255		ZNF75D(21g)	0,452372377		BHLHE41(78g)	0,252091719		ZBTB7B(17g)	0,238827043		ZNF76(28g)	0,187979109		BHLHE40(919g)	0,185492585
MGA(58g)	0,370317642		NFIC(20g)	0,449915546		SOX13(7g)	0,252028373		ZNF454(13g)	0,238669439		SOX4(11g)	0,187922857		JUNB(641g)	0,185510309
PPARD(9g)	0,370020651		FOXP3(28g)	0,449884833		HOXA1(59g)	0,251758257		BACH2(137g)	0,23836085		CEBPG(47g)	0,187915793		SIN3A(524g)	0,18551779
TFAP4(25g)	0,369645369		SIX4(18g)	0,448828255		ZNF100(31g)	0,251688772		KLF5(57g)	0,237814471		DLX2(12g)	0,187912655		SP1(269g)	0,185530408
POLR3G(38g)	0,368566261		RORC(20g)	0,446527536		MAFG(77g)	0,251662439		CEBPG(47g)	0,237696933		ZNF770(141g)	0,187908501		IRF9(513g)	0,185544688
ETV4(32g)	0,367563472		NR2F2(30g)	0,445590675		NHLH1(4g)	0,251503913		JDP2(81g)	0,237604897		ZNF768(12g)	0,187902321		RBBP5(489g)	0,185545475
KLF8(86g)	0,367258881		NHLH1(4g)	0,445581974		POU2F1(53g)	0,251236682		ZNF597(81g)	0,237246495		MAZ(505g)	0,187873749		MEF2A(60g)	0,185545556
TBPL1(17g)	0,367142947		ZNF713(14g)	0,444539717		ZNF568(24g)	0,251220496		YY2(75g)	0,237152758		TBP(231g)	0,187866814		TFAP4(25g)	0,185550007
BATF3(10g)	0,36689506		HIVEP2(17g)	0,444350715		PRKAA1(54g)	0,2511146		HOXA5(16g)	0,237020029		TCF12(55g)	0,187844023		MSC(6g)	0,185550571
RUNX2(51g)	0,365621953		ZNF219(36g)	0,444287586		MEF2D(112g)	0,25105886		HIC1(27g)	0,236670613		POLE3(293g)	0,187792046		ETV3(184g)	0,185551712
HEY1(12g)	0,364985095		AGMAT(23g)	0,443601183		NR2C1(27g)	0,250996934		FOXO3(22g)	0,236383527		BDP1(104g)	0,187720288		IRF3(103g)	0,185567901
FOXC1(19g)	0,364891273		ZNF561(17g)	0,441759838		STAT6(8g)	0,250844496		STAT5A(40g)	0,236027943		NR2F6(9g)	0,187712853		GTF2A1(5g)	0,185588796
PLAGL1(24g)	0,36171048		BCL11A(11g)	0,439910408		MEF2A(60g)	0,250780107		IRF4(45g)	0,235763265		NR2C1(27g)	0,187689757		FOXN2(38g)	0,185595929
ZNF155(9g)	0,359962655		STAT6(8g)	0,439497684		TFE3(58g)	0,25071798		NFIL3(54g)	0,235177746		ZNF454(13g)	0,187687188		MXI1(337g)	0,185604755
SP6(23g)	0,359758777		SOX13(7g)	0,439217554		STAT5B(94g)	0,250389492		TLX2(13g)	0,234658441		E2F2(363g)	0,187686097		RAD21(498g)	0,185606605
FOXD2(15g)	0,359420383		TEF(15g)	0,437416942		ZFP14(17g)	0,250265716		STAT5B(94g)	0,233854444		MEF2D(112g)	0,187593082		JDP2(81g)	0,185620601
MEIS2(6g)	0,357474936		TBPL1(17g)	0,435704911		ZNF75D(21g)	0,250215619		ZNF460(136g)	0,233783891		KLF5(57g)	0,187455201		ZNF16(7g)	0,185621164
ZNF768(12g)	0,356058828		RARB(21g)	0,429357485		RXRA(66g)	0,25012979		ELF3(156g)	0,233135517		NRF1(244g)	0,187423499		NFIC(20g)	0,185627545
HLF(16g)	0,354870962		ZNF454(13g)	0,427558837		NFIL3(54g)	0,250046959		RARB(21g)	0,233046233		STAT5A(40g)	0,18735265		FOXO3(22g)	0,185648648
STAT6(8g)	0,354366303		GFI1(9g)	0,427536836		SIX4(18g)	0,24996316		TBX21(56g)	0,232316295		FOXP3(28g)	0,187351858		MEF2C(106g)	0,185684289
ZNF568(24g)	0,35159187		HOXA10(24g)	0,427061539		MYBL1(48g)	0,249860032		ZCCHC14(23g)	0,232080102		NFIC(20g)	0,1872678		RUNX1(181g)	0,185688807
RARA(45g)	0,351509781		ARNT2(20g)	0,426772763		ETV4(32g)	0,249783084		ETV4(32g)	0,231727674		ZBTB33(86g)	0,187254181		RELB(182g)	0,18569705
ZNF219(36g)	0,35091127		CREBL2(31g)	0,426628833		CD59(59g)	0,249467057		ZNF467(74g)	0,231495682		ARNT2(20g)	0,187194994		AEBP2(23g)	0,185714261
BCL11A(11g)	0,350371348		TCF12(55g)	0,425836855		KLF1(97g)	0,249396378		TFE3(58g)	0,231211103		BRF2(206g)	0,187146975		CREM(1636g)	0,185729601
NR1I3(14g)	0,350333341		KLF9(58g)	0,420422895		RREB1(131g)	0,248927431		MAFG(77g)	0,230810337		ZNF45(12g)	0,187110992		ATF1(191g)	0,185739948
HSF2(20g)	0,350088517		HES7(12g)	0,419479106		KLF4(37g)	0,24828176		MEIS2(6g)	0,230287511		PPARA(20g)	0,187096218		NFE2L2(607g)	0,185751158
ZNF16(7g)	0,34967457		TEAD1(11g)	0,41862692		CUX1(159g)	0,248221295		FOXP1(29g)	0,230126265		RUNX2(51g)	0,187058192		RELA(346g)	0,185768773
ZNF30(9g)	0,349612732		DLX2(12g)	0,417613203		USF2(25g)	0,247676801		MSC(6g)	0,229690513		E2F8(361g)	0,186908283		UBTF(284g)	0,185781348
ZNF454(13g)	0,349421618		FOXC1(19g)	0,41464829		ZNF76(28g)	0,247152569		NFATC1(18g)	0,229237962		SP3(69g)	0,186891723		IRF5(26g)	0,185813059
SIX4(18g)	0,34714723		GFI1B(12g)	0,413436481		EGR4(25g)	0,247093139		FOXC1(19g)	0,228843695		AEBP2(23g)	0,186864559		CREB1(395g)	0,185817979
CREB5(23g)	0,347083729		ZNF580(16g)	0,409273389		ZNF713(14g)	0,246826657		TFEB(8g)	0,228461798		HIVEP2(17g)	0,186827827		E2F3(397g)	0,185844163
HES1(8g)	0,345608188		ZNF30(9g)	0,408418306		FOXP2(104g)	0,246592187		MGA(58g)	0,22809199		KLF11(123g)	0,186821774		FOSL2(969g)	0,185858418
DLX3(3g)	0,341440986		NFE2L3(22g)	0,407158914		HOXB3(12g)	0,24596115		TEAD1(11g)	0,227727878		ZNF219(36g)	0,186791349		EOMES(32g)	0,18589108
ZNF561(17g)	0,339948643		FOXD2(15g)	0,403664906		HOXA10(24g)	0,245649543		NFE2L3(22g)	0,227426028		JDP2(81g)	0,186736184		NR3C1(454g)	0,185896937
ZNF75D(21g)	0,33927341		HLF(16g)	0,402931595		CREBL2(31g)	0,245622633		KLF7(27g)	0,22702032		TRPS1(46g)	0,186716532		CTCF(163g)	0,185897556
GCM1(22g)	0,338978626		SOX6(16g)	0,401567957		YY2(75g)	0,245614681		SIX4(18g)	0,226693742		NFE2L1(5g)	0,186698224		RFX3(71g)	0,185899062
RORC(20g)	0,33787768		NRL(11g)	0,399613877		ARX(35g)	0,245472068		TEF(15g)	0,226400126		HOXB3(12g)	0,186661815		ERF(292g)	0,185900014
TFCP2(9g)	0,337409626		ZFP14(17g)	0,39935955		PLAGL1(24g)	0,245286286		CEBPE(8g)	0,225988736		HEY1(12g)	0,186640035		ELF3(156g)	0,185904278
NHLH1(4g)	0,337313731		ARID3A(4g)	0,399011344		HES7(12g)	0,245025962		ARID3A(4g)	0,225498311		E2F5(41g)	0,186557048		TAF7(780g)	0,185915045
ARX(35g)	0,336896047		RB1(27g)	0,397398338		PPARA(20g)	0,244914696		NFIC(20g)	0,225313611		RXRA(66g)	0,186556612		JUN(876g)	0,185925265
PAX8(19g)	0,336892947		EGR4(25g)	0,397231879		ZNF358(13g)	0,243977709		GFI1(9g)	0,224995138		KLF7(27g)	0,18654769		SETDB1(197g)	0,185935867
GATA2(6g)	0,335566088		IRX3(43g)	0,394712006		TRPS1(46g)	0,243856057		OVOL2(45g)	0,223208321		SMAD1(3g)	0,186458193		MYC(443g)	0,185952071
AGMAT(23g)	0,332996318		ZNF16(7g)	0,394169675		RFX3(71g)	0,243640404		TRPS1(46g)	0,22270421		HES6(22g)	0,186381658		NFYA(228g)	0,185956639
RB1(27g)	0,332774534		FOXK1(24g)	0,393956076		HLF(16g)	0,243427143		TCF12(55g)	0,222262372		ZNF358(13g)	0,186354308		PBX3(336g)	0,185956966
ZNF713(14g)	0,331733384		NR1I3(14g)	0,392154493		BCL11A(11g)	0,243314369		SOX6(16g)	0,222161683		ZFP64(10g)	0,186352386		CREB3L2(182g)	0,185959639
ZNF26(7g)	0,331050019		PPARA(20g)	0,391245599		MNT(48g)	0,243298362		TFCP2(9g)	0,221428976		MEIS2(6g)	0,186333222		IKZF1(446g)	0,185961117
KLF9(58g)	0,330916399		ZFHX2(17g)	0,389165729		RB1(27g)	0,24311816		ARX(35g)	0,221318222		HOXA11(61g)	0,186308329		EGR1(224g)	0,18596615
ZFP14(17g)	0,329344877		ZNF441(8g)	0,382756334		NFE2L3(22g)	0,242915146		HOXD9(33g)	0,221172625		DBP(93g)	0,186192265		E2F5(41g)	0,185976701
CEBPE(8g)	0,329012505		HOXD9(33g)	0,380601647		SOX6(16g)	0,242259958		AGMAT(23g)	0,221039663		MSC(6g)	0,186167081		JUND(2018g)	0,185980876
ZNF580(16g)	0,328849211		GCM1(22g)	0,380425029		GFI1(9g)	0,241832831		RFX3(71g)	0,220864734		ZNF354A(4g)	0,18606523		KLF13(233g)	0,185991113
NFE2L3(22g)	0,328839963		ZNF768(12g)	0,379663268		GTF2A1(5g)	0,241352323		ZNF75D(21g)	0,220706908		FOXD2(15g)	0,186062675		ELF4(365g)	0,185992137
SOX4(11g)	0,328761239		HES1(8g)	0,376728602		LHX1(4g)	0,241076195		BCL11A(11g)	0,219738318		KLF1(97g)	0,186059701		ZNF384(119g)	0,185997058
ZFP64(10g)	0,328709609		ZNF541(8g)	0,375639874		GCM1(22g)	0,24087471		GTF2A1(5g)	0,21784035		HLF(16g)	0,186048166		CEBPZ(270g)	0,186004914
NRL(11g)	0,327498894		NR5A2(12g)	0,374686443		SNAI1(11g)	0,240714235		HOXA7(13g)	0,217588023		STAT5B(94g)	0,185909197		ELF1(2255g)	0,186008383
FOXP3(28g)	0,326774085		PPARG(18g)	0,370485852		FOXC1(19g)	0,239785061		TBPL1(17g)	0,217194641		TFCP2(9g)	0,18586954		IRF7(669g)	0,186020063
HOXA9(23g)	0,325923723		BORCS8-MEF2B(8g)	0,368461945		TCF12(55g)	0,239776644		ZNF26(7g)	0,216711556		GFI1B(12g)	0,185794838		ELK4(323g)	0,186028253
ZNF133(13g)	0,325180589		ZNF383(9g)	0,366575874		TBPL1(17g)	0,238867418		NR1H2(4g)	0,21666231		HOXD9(33g)	0,185790025		TBP(231g)	0,186029944
EGR4(25g)	0,324279537		ZNF699(10g)	0,366465715		RARB(21g)	0,238755444		ZFP64(10g)	0,216571598		NR1I3(14g)	0,185787841		ELK3(384g)	0,186035523
HOXB6(6g)	0,324206802		HOXD11(5g)	0,365839701		PPARG(18g)	0,238454443		PPARD(9g)	0,216411067		HIC1(27g)	0,185703532		ZNF274(265g)	0,186035664
ZNF792(7g)	0,321311165		LHX1(4g)	0,365188282		NR2F2(30g)	0,238370495		PAX8(19g)	0,216300864		NHLH2(4g)	0,185696909		HSF1(134g)	0,186042268
SOX13(7g)	0,320677257		FOXJ1(11g)	0,364343573		SP6(23g)	0,238089499		FOXD2(15g)	0,216264238		BCL11A(11g)	0,185619645		TCF12(55g)	0,186053797
ZNF541(8g)	0,319339867		ZNF133(13g)	0,363540966		ZBTB7B(17g)	0,238034257		ZNF691(4g)	0,215727043		SIX5(79g)	0,185612803		CHD2(492g)	0,186083535
HES7(12g)	0,317518098		SOX4(11g)	0,361284602		NRL(11g)	0,237620762		NR6A1(6g)	0,215407611		CREB3(31g)	0,185606565		IRF2(156g)	0,186096285
ZNF85(6g)	0,314416231		ZNF155(9g)	0,357469049		GRHL1(7g)	0,237372727		GCM1(22g)	0,215100107		ZNF699(10g)	0,185571771		KDM5A(699g)	0,186099307
PUM3(6g)	0,313920913		RFXANK(3g)	0,357015314		TEF(15g)	0,236936489		HSF2(20g)	0,214999084		NR2F1(8g)	0,185526518		XBP1(119g)	0,186108491
PPARA(20g)	0,310029045		ZNF70(9g)	0,356866283		NFIC(20g)	0,236654639		CREB5(23g)	0,214669875		SOX6(16g)	0,185515066		POLR2A(928g)	0,186124593
TEAD1(11g)	0,309287857		ZNF45(12g)	0,356245599		NR5A2(12g)	0,236338059		MYEF2(4g)	0,214652465		TBX1(3g)	0,185333916		ATF3(125g)	0,186134058
ZNF45(12g)	0,308850639		DLX3(3g)	0,352047882		NFIB(32g)	0,235977482		ZNF701(6g)	0,214591261		SP6(23g)	0,185324436		FLI1(727g)	0,186140317
ZNF358(13g)	0,307845537		SATB1(12g)	0,351761652		FOXK1(24g)	0,235468864		PPARA(20g)	0,214572636		CREBL2(31g)	0,185283768		RBM3(6g)	0,186143662
MITF(22g)	0,307206261		NR1H2(4g)	0,351537204		ZNF416(4g)	0,234385525		GATA2(6g)	0,214333847		ZNF75D(21g)	0,185252401		PSMD12(155g)	0,186152658
RARG(18g)	0,306056948		NR6A1(6g)	0,351520944		CEBPE(8g)	0,234170092		DLX2(12g)	0,214012821		ZFP92(4g)	0,185244905		DBP(93g)	0,186163759
GFI1B(12g)	0,305131834		NFATC1(18g)	0,349993959		PAX8(19g)	0,233148544		ZNF85(6g)	0,213512797		KLF9(58g)	0,185191854		SRF(265g)	0,186176134
CRX(21g)	0,304969768		PAX8(19g)	0,349598393		NR1H2(4g)	0,233104604		ZNF713(14g)	0,21347585		KLF8(86g)	0,185112789		ATF7(87g)	0,186190706
FOXK1(24g)	0,30420735		VENTX(6g)	0,348916984		ZKSCAN4(5g)	0,23304657		RFXANK(3g)	0,213042092		NRL(11g)	0,1848934		TAF1(499g)	0,186201365
NR5A2(12g)	0,303663932		MITF(22g)	0,348112386		MITF(22g)	0,232527078		RARG(18g)	0,212860694		ZNF155(9g)	0,184822153		REST(352g)	0,186214046
ZNF699(10g)	0,303168025		ZNF358(13g)	0,34777529		ZNF541(8g)	0,23175072		SOX13(7g)	0,211991673		ETV4(32g)	0,18479796		SOX18(13g)	0,186217636
NR6A1(6g)	0,30256814		HMGA2(12g)	0,343373803		HES1(8g)	0,231688666		TFAP2E(14g)	0,211858685		PAX8(19g)	0,184733125		SOX5(12g)	0,186237969
GTF2A1(5g)	0,302566269		PPARD(9g)	0,342617672		ZNF71(8g)	0,231548253		HIVEP2(17g)	0,211374154		ZNF568(24g)	0,18473071		CD59(59g)	0,186243794
ZNF528(3g)	0,301108314		HOXA9(23g)	0,342305121		HOXD9(33g)	0,2311495		TBX1(3g)	0,211256414		ZFHX2(17g)	0,184685958		CREB3(31g)	0,18624467
HOXB3(12g)	0,298924897		HOXA7(13g)	0,342289667		NHLH2(4g)	0,230861084		ZNF70(9g)	0,211234256		NFIL3(54g)	0,184596329		ZNF711(6g)	0,186251766
POLR3A(13g)	0,297636557		ZNF26(7g)	0,34040835		ZNF831(6g)	0,229931788		ARNT2(20g)	0,210940244		GFI1(9g)	0,184373421		HOXA1(59g)	0,186259124
MSC(6g)	0,297457876		GTF2A1(5g)	0,339543858		TFEB(8g)	0,229705152		EGR4(25g)	0,210662757		ZNF30(9g)	0,184278177		TGIF2(133g)	0,186259197
ZNF780B(6g)	0,297238507		ZKSCAN4(5g)	0,338999121		ZNF772(7g)	0,229704278		ZNF155(9g)	0,209939435		LHX1(4g)	0,184257026		NRF1(244g)	0,186263721
VENTX(6g)	0,296290941		NR2F1(8g)	0,338786738		MTF1(4g)	0,229384915		NR1I3(14g)	0,20924021		ZFP14(17g)	0,18415592		NR2C2(291g)	0,186289746
FOXO4(8g)	0,293707142		CREB5(23g)	0,338580139		ZNF383(9g)	0,229326692		ZNF831(6g)	0,209176293		PPARD(9g)	0,184152713		RB1(27g)	0,186290463
NFATC1(18g)	0,293328487		CRX(21g)	0,338431282		GMEB2(9g)	0,229260709		HES7(12g)	0,208917067		TFAP2E(14g)	0,184109919		GMEB1(218g)	0,186292833
NR1H2(4g)	0,293309174		ZNF85(6g)	0,338402059		EMX2(13g)	0,229187922		RB1(27g)	0,208751516		CEBPE(8g)	0,184061429		RARA(45g)	0,186294051
ARID3A(4g)	0,292710983		ZFP64(10g)	0,334578825		ZNF699(10g)	0,228976269		ZNF792(7g)	0,208645182		GATA2(6g)	0,184056252		E2F1(813g)	0,186296205
PPARG(18g)	0,291869499		TBX19(5g)	0,333077582		RFXANK(3g)	0,228639506		ZNF436(5g)	0,208246245		TFAP4(25g)	0,184010949		PHF8(395g)	0,186308053
GMEB2(9g)	0,291540746		GATA2(6g)	0,332794034		POLR3A(13g)	0,228359853		FOXP3(28g)	0,208103253		TEAD1(11g)	0,183824656		ZNF143(273g)	0,186319725
RFXANK(3g)	0,290543546		ZNF772(7g)	0,328550803		ZNF768(12g)	0,228174976		PPARG(18g)	0,208090605		NR6A1(6g)	0,183750473		E2F4(623g)	0,186330364
FOXJ1(11g)	0,290366908		NFIB(32g)	0,328155719		THRB(13g)	0,228172346		ZNF71(8g)	0,207314947		ZNF70(9g)	0,183646147		POLE4(241g)	0,186332587
ZNF70(9g)	0,286521735		RARG(18g)	0,325909116		IRX3(43g)	0,227564799		ZNF133(13g)	0,207168916		PPARG(18g)	0,183564902		CUX1(159g)	0,18633476
GATA6(8g)	0,286043668		ZNF792(7g)	0,325655435		GATA2(6g)	0,226793949		ZNF624(10g)	0,206954061		NR5A2(12g)	0,183500778		ATF6B(306g)	0,18633824
DLX2(12g)	0,283868675		ZNF831(6g)	0,32565245		VENTX(6g)	0,226193013		GMEB2(9g)	0,206837273		FOXK1(24g)	0,183464043		ETS2(218g)	0,186360396
TFEB(8g)	0,283066148		HOXB3(12g)	0,325182953		PPARD(9g)	0,226192372		ZFP14(17g)	0,205888376		POLR3A(13g)	0,183408709		ELK1(159g)	0,186378151
ZNF831(6g)	0,281833699		BATF3(10g)	0,322801073		BATF3(10g)	0,226017693		ZNF358(13g)	0,205872039		FOXP4(48g)	0,18322412		ZNF561(17g)	0,186431271
LHX1(4g)	0,281379993		GMEB2(9g)	0,32128581		ZNF780B(6g)	0,225881008		ZNF219(36g)	0,20548886		NHLH1(4g)	0,183105395		ATF2(83g)	0,186460206
ZKSCAN4(5g)	0,278560193		GRHL1(7g)	0,317661854		CREB5(23g)	0,225859877		KLF9(58g)	0,205477247		AGMAT(23g)	0,183073331		BRF1(511g)	0,186483525
LBX2(11g)	0,277441718		MEIS2(6g)	0,316350609		FOXD2(15g)	0,225824462		PURA(4g)	0,205213853		GCM1(22g)	0,183066473		NANOG(10g)	0,186490266
MYCN(7g)	0,275842215		MSC(6g)	0,315012376		TCF7L2(30g)	0,225798753		NR5A2(12g)	0,203357978		HOXD11(5g)	0,182917375		USF1(267g)	0,18649527
HOXA7(13g)	0,272193131		LBX2(11g)	0,314442712		CRX(21g)	0,225630458		ZNF441(8g)	0,203149521		CREB3L1(23g)	0,182797677		YY1(210g)	0,186511178
PLAGL2(11g)	0,269844751		CEBPE(8g)	0,306118804		ZNF155(9g)	0,225610895		ZNF416(4g)	0,202925074		ZNF780B(6g)	0,182758697		ELF2(1201g)	0,186519139
ZNF383(9g)	0,267629186		TCF7L2(30g)	0,304187856		ZNF45(12g)	0,22511477		MITF(22g)	0,202610476		MTF1(4g)	0,182586929		ETS1(1050g)	0,186519907
ZNF772(7g)	0,266931805		ZNF780B(6g)	0,303882266		TFEC(9g)	0,225045608		NHLH1(4g)	0,202558425		HES7(12g)	0,182444188		POU5F1(22g)	0,186534856
NFE2L1(5g)	0,26531617		KDM4D(3g)	0,303609097		ZBTB7A(10g)	0,224720838		LHX1(4g)	0,202476239		LBX2(11g)	0,182402942		ZNF467(74g)	0,186547231
NFIB(32g)	0,265142178		TBX1(3g)	0,303034731		TFAP2E(14g)	0,223817494		THRB(13g)	0,201855095		HOXA3(7g)	0,182369231		ATF6(226g)	0,18655221
NHLH2(4g)	0,264422736		FOXO4(8g)	0,300969152		HOXD11(5g)	0,223067431		POLR3A(13g)	0,201009471		FOXJ1(11g)	0,182303408		TFCP2(9g)	0,186569785
DEAF1(14g)	0,264239187		ZSCAN31(5g)	0,300137388		MSC(6g)	0,222835105		EMX2(13g)	0,200590416		SOX13(7g)	0,182189022		HOXA9(23g)	0,186581674
ZNF701(6g)	0,263815938		POLR3A(13g)	0,299541534		ZFP64(10g)	0,222754305		TBX19(5g)	0,199865359		TFEB(8g)	0,182105566		THAP1(195g)	0,186623397
SNAI1(11g)	0,263122388		NFE2L1(5g)	0,298472376		HESX1(2g)	0,222374536		SATB1(12g)	0,199684444		GMEB2(9g)	0,182031762		GATA6(8g)	0,186636949
THRB(13g)	0,262699636		TFEC(9g)	0,297459927		HOXA4(6g)	0,222344499		DLX5(18g)	0,199648589		RARG(18g)	0,181966025		HDAC2(557g)	0,186688794
TCF7L2(30g)	0,261156764		TFEB(8g)	0,296394729		DEAF1(14g)	0,22178633		ZKSCAN4(5g)	0,199507996		ZNF133(13g)	0,1819416		SP2(280g)	0,186703719
HOXA4(6g)	0,26064547		NHLH2(4g)	0,296214404		FOXO4(8g)	0,2216417		HLF(16g)	0,198955216		ZNF624(10g)	0,181646337		AHR(114g)	0,186773906
TLX2(13g)	0,260084041		HOXA4(6g)	0,294335811		NR6A1(6g)	0,221108135		ZNF528(3g)	0,198848747		ZNF441(8g)	0,181543896		PATZ1(102g)	0,186823961
ZNF441(8g)	0,259837683		MYPOP(4g)	0,293346555		MYCN(7g)	0,220910239		GFI1B(12g)	0,198794488		DEAF1(14g)	0,181415366		MAX(359g)	0,186849158
TFEC(9g)	0,257758508		TFAP2E(14g)	0,289765295		KDM4D(3g)	0,220906774		PLAGL2(11g)	0,198237718		ZNF713(14g)	0,181385209		PRKAA1(54g)	0,186857818
ZFP92(4g)	0,257075065		THRB(13g)	0,289434551		SOX7(6g)	0,219887097		FOXK1(24g)	0,198210022		ZNF416(4g)	0,18137209		SP3(69g)	0,186871787
TFAP2E(14g)	0,256342873		DEAF1(14g)	0,289021825		CREB3L1(23g)	0,219417438		ZNF383(9g)	0,198135957		ARID3A(4g)	0,181364107		ZNF611(6g)	0,186908778
NEUROD2(4g)	0,255793243		PLAGL2(11g)	0,287065145		ZNF716(5g)	0,218008647		BORCS8-MEF2B(8g)	0,197976511		ZNF792(7g)	0,181351951		HOXB2(113g)	0,186923145
SOX7(6g)	0,253854455		PUM3(6g)	0,286850073		TLX2(13g)	0,21793368		MYPOP(4g)	0,197961425		KDM4D(3g)	0,181286863		TBX1(3g)	0,186941703
MYPOP(4g)	0,253162452		SOX15(5g)	0,286668213		ZNF233(6g)	0,217654556		TFEC(9g)	0,197440792		TFEC(9g)	0,180980561		ZBTB33(86g)	0,186977055
KDM4D(3g)	0,252583585		MTF1(4g)	0,286197621		NFE2L1(5g)	0,217526551		GATA6(8g)	0,197322089		ZNF124(3g)	0,180925543		EP300(241g)	0,186983958
ZNF436(5g)	0,252380544		ZNF341(5g)	0,285673378		ZFHX2(17g)	0,217320481		NFIB(32g)	0,197240159		HOXA4(6g)	0,180820017		POLE3(293g)	0,187000473
BORCS8-MEF2B(8g)	0,251921365		SOX7(6g)	0,285669591		SOX15(5g)	0,216587587		DEAF1(14g)	0,196790637		SATB1(12g)	0,180811169		TFDP1(767g)	0,187000641
RFX4(5g)	0,250898746		EMX2(13g)	0,284932024		NR2F1(8g)	0,214250687		HOXB6(6g)	0,19679002		TCF7L2(30g)	0,180809868		NFYB(334g)	0,187007132
ZNF716(5g)	0,250363426		ZFP92(4g)	0,281589671		ZNF436(5g)	0,213867458		CRX(21g)	0,19548593		SOX15(5g)	0,180628266		YBX1(91g)	0,187060338
GRHL1(7g)	0,249967525		MYCN(7g)	0,28147824		ZNF624(10g)	0,213819302		ZNF699(10g)	0,195235725		PURA(4g)	0,180415072		FOXP2(104g)	0,187062572
MTF1(4g)	0,24884384		CREB3L1(23g)	0,276678438		BORCS8-MEF2B(8g)	0,21356548		HOXD11(5g)	0,195233368		RFXANK(3g)	0,180398904		ZNF155(9g)	0,187141128
ZSCAN31(5g)	0,248266594		RFX4(5g)	0,276006669		ZNF701(6g)	0,21233087		FOXO4(8g)	0,194664835		RFX4(5g)	0,18039701		GABPB1(61g)	0,187208287
ZNF691(4g)	0,247472286		TLX2(13g)	0,275111151		TBX1(3g)	0,212051903		ZNF341(5g)	0,194558062		ZKSCAN4(5g)	0,180148546		PBX1(83g)	0,187269564
ZNF341(5g)	0,24625089		ZNF716(5g)	0,272377321		LBX2(11g)	0,212017836		TCF7L2(30g)	0,193555946		ZNF189(4g)	0,179999844		HOXA5(16g)	0,187288201
TBX1(3g)	0,245467403		ZNF701(6g)	0,270970227		PURA(4g)	0,211252056		NHLH2(4g)	0,193259008		SNAI1(11g)	0,179817285		TFF3(60g)	0,18729874
HMGA2(12g)	0,245057962		PURA(4g)	0,270772637		ZBTB39(10g)	0,20997141		HOXA3(7g)	0,193220479		GRHL1(7g)	0,179699987		NR5A2(12g)	0,187380005
SOX15(5g)	0,241342299		ZBTB39(10g)	0,270315989		ZSCAN31(5g)	0,209533334		MYCN(7g)	0,193141343		ZNF528(3g)	0,179615167		KLF1(97g)	0,187472235
RORB(6g)	0,241058332		ZNF416(4g)	0,268163553		MYPOP(4g)	0,208701003		SOX7(6g)	0,192646215		ZNF772(7g)	0,1793879		KLF3(111g)	0,187517001
POU6F1(8g)	0,240227159		SNAI1(11g)	0,267406149		NR2F6(9g)	0,208497002		ZNF772(7g)	0,192333283		ZNF541(8g)	0,179334022		ETV2(90g)	0,187517434
ZNF624(10g)	0,239225218		ZNF691(4g)	0,266872299		DLX3(3g)	0,207173411		HMGA2(12g)	0,191907121		ZSCAN31(5g)	0,179104993		SPIB(133g)	0,187560375
SATB1(12g)	0,237936511		SMAD1(3g)	0,265200387		POU6F1(8g)	0,206574744		ZNF716(5g)	0,191783497		AR(12g)	0,179097709		STAT2(319g)	0,187574545
PURA(4g)	0,237615864		ZNF436(5g)	0,26481144		ZNF354A(4g)	0,206136679		SNAI1(11g)	0,190956705		ZNF341(5g)	0,178691285		TEF(15g)	0,187609248
HOXA3(7g)	0,236526571		RORB(6g)	0,264185341		ZNF792(7g)	0,205078927		ZBTB39(10g)	0,190942362		ZNF667(5g)	0,178688667		STAT1(1135g)	0,187702308
NR2F6(9g)	0,236246484		DLX5(18g)	0,262414725		ZNF667(5g)	0,204962706		RORB(6g)	0,190293995		ZNF691(4g)	0,178626344		HTATIP2(47g)	0,187768631
ZNF189(4g)	0,235658178		ZNF233(6g)	0,261376411		TBX19(5g)	0,204693305		NFE2L1(5g)	0,189234092		ZNF26(7g)	0,178441706		RXRB(58g)	0,187873527
EMX2(13g)	0,234196095		NR2F6(9g)	0,260029133		DLX5(18g)	0,204201466		SOX15(5g)	0,188765609		CRX(21g)	0,178394372		PPARD(9g)	0,187917431
DLX5(18g)	0,234161812		ZNF71(8g)	0,254571162		ZNF813(4g)	0,203864103		ZNF667(5g)	0,188468805		POU6F1(8g)	0,17834243		CEBPB(429g)	0,187981743
ZNF233(6g)	0,232434652		HESX1(2g)	0,253428057		TEAD4(24g)	0,203706959		KDM4D(3g)	0,188246105		HOXB6(6g)	0,178118563		FOXJ3(62g)	0,189041989
CREB3L1(23g)	0,231729014		ZNF624(10g)	0,250618007		EHF(4g)	0,203446633		ZFP92(4g)	0,188183168		LHX4(5g)	0,177904557		MYEF2(4g)	0,189056775
ZNF71(8g)	0,229725532		MYEF2(4g)	0,245976335		PUM3(6g)	0,203317185		GRHL1(7g)	0,188162316		GTF2A1(5g)	0,177702316		HOXA11(61g)	0,189081959
SMAD1(3g)	0,229621359		POU6F1(8g)	0,243756959		PLAGL2(11g)	0,203159083		HESX1(2g)	0,188156711		NEUROD2(4g)	0,17739834		ZNF219(36g)	0,189346311
ZBTB39(10g)	0,229242972		ZNF124(3g)	0,241281629		GATA6(8g)	0,202382586		NKX2-3(3g)	0,187037684		TEAD4(24g)	0,177322308		GLIS2(23g)	0,189595971
TEAD4(24g)	0,22900734		GATA6(8g)	0,238858217		ZNF124(3g)	0,201649363		SMAD1(3g)	0,186728068		TEAD3(2g)	0,177144448		SOX13(7g)	0,190267071
AR(12g)	0,227060333		NEUROD2(4g)	0,235518299		NEUROD2(4g)	0,200516529		ZNF572(4g)	0,185424985		ZBTB39(10g)	0,177014989		ZNF436(5g)	0,191077246
ZNF124(3g)	0,226974561		TEAD4(24g)	0,233927056		ZNF691(4g)	0,200320826		AR(12g)	0,185131077		MYCN(7g)	0,176996818		FOXC1(19g)	0,191340945
ZNF416(4g)	0,224868542		AR(12g)	0,23050973		HOXA3(7g)	0,20006903		ZSCAN31(5g)	0,185037586		EHF(4g)	0,17696165		DLX3(3g)	0,192461587
TBX19(5g)	0,221072685		ZNF572(4g)	0,230062211		LHX4(5g)	0,198356364		CREB3L1(23g)	0,184801763		HMGA2(12g)	0,176857721		HES1(8g)	0,192622615
HOXD11(5g)	0,219988157		ZNF189(4g)	0,229299801		RORB(6g)	0,197839984		NR2F6(9g)	0,184788883		ZNF716(5g)	0,176754987		HOXD9(33g)	0,193256384
ZNF667(5g)	0,212417262		HOXA3(7g)	0,228871574		ZNF528(3g)	0,197574054		ZNF189(4g)	0,184349414		ZNF85(6g)	0,175865603		RARB(21g)	0,193852423
EHF(4g)	0,212169012		ZNF667(5g)	0,225106252		ZNF189(4g)	0,197562623		ZNF23(4g)	0,183735273		ZNF552(4g)	0,175737358		FOXP3(28g)	0,194202604
MYEF2(4g)	0,210282938		ZNF528(3g)	0,224679486		MYEF2(4g)	0,197029171		ZNF124(3g)	0,182926165		ZNF233(6g)	0,175207064		FOXO1(99g)	0,194949698
ZNF572(4g)	0,208367567		HOXB6(6g)	0,224278272		AR(12g)	0,19485931		ZNF354A(4g)	0,182336229		MEIS1(8g)	0,175145656		ZNF713(14g)	0,196763361
HESX1(2g)	0,206972172		EHF(4g)	0,219361809		NR1D1(4g)	0,194324487		NEUROD2(4g)	0,18048452		ZNF436(5g)	0,175044893		VENTX(6g)	0,197713322
ZNF23(4g)	0,20342976		NR1D1(4g)	0,217146671		SMAD1(3g)	0,193618804		POU6F1(8g)	0,179880644		ZNF227(6g)	0,174704689		KLF4(37g)	0,197936214
LHX4(5g)	0,203320317		ZNF813(4g)	0,216494477		ZNF23(4g)	0,18679715		LHX4(5g)	0,1789178		DLX5(18g)	0,174503143		HOXD11(5g)	0,203278278
NR1D1(4g)	0,202642952		ZNF23(4g)	0,212464938		NKX2-3(3g)	0,184242309		ZNF233(6g)	0,178777916		SOX7(6g)	0,174465284		PLAGL1(24g)	0,205326551
ZNF354A(4g)	0,200713315		ZNF354A(4g)	0,207408407		ZNF227(6g)	0,183828052		EHF(4g)	0,178397723		HESX1(2g)	0,173660539		CREB3L1(23g)	0,206473959
ZNF552(4g)	0,199979431		NKX2-3(3g)	0,197255929		ARID3A(4g)	0,183177829		ZNF552(4g)	0,177411128		TBX19(5g)	0,173166566		WT1(141g)	0,208562342
NKX2-3(3g)	0,199286646		LHX4(5g)	0,193119689		TEAD3(2g)	0,180926711		ZNF813(4g)	0,174793433		NKX2-3(3g)	0,172541421		NR2F2(30g)	0,212346289
ZNF813(4g)	0,196870794		ZNF552(4g)	0,193064548		ZNF572(4g)	0,180338349		NR1D1(4g)	0,17449581		ZNF572(4g)	0,172024716		DLX5(18g)	0,226565716
MEIS1(8g)	0,188527366		HNF1A(3g)	0,190979888		HOXB6(6g)	0,178089768		ZNF227(6g)	0,172245502		NR1D1(4g)	0,17192471		TFAP2E(14g)	0,229027319
HNF1A(3g)	0,181636273		MEIS1(8g)	0,183711686		HNF1A(3g)	0,176240599		MEIS1(8g)	0,171955206		ZNF71(8g)	0,171762629		TCF7L2(30g)	0,252537828
ZNF227(6g)	0,173709654		ZNF227(6g)	0,181112301		MEIS1(8g)	0,174065098		HNF1A(3g)	0,169787778		HNF1A(3g)	0,169875782		EMX2(13g)	0,252853056
ZNF680(3g)	0,172484198		TEAD3(2g)	0,179758872		ZNF552(4g)	0,173658629		TEAD3(2g)	0,169688818		ZNF23(4g)	0,169710113		NFIB(32g)	0,257752751
ZNF57(3g)	0,171598571		ZNF57(3g)	0,172089886		ZNF680(3g)	0,173608171		ZNF680(3g)	0,169517249		ZNF57(3g)	0,167445389		MEIS1(8g)	0,280244702
TEAD3(2g)	0,170605582		ZNF680(3g)	0,170858871		ZNF57(3g)	0,168271624		ZNF57(3g)	0,167445389		ZNF680(3g)	0,167445389		AR(12g)	0,309635827
