# Supplementary material for: Gene Regulatory Network Analysis of Decidual Stromal Cells and Natural Killer Cells
Source: Reprod Sci. 2024 Aug 1;31(10):3159–74. doi: 10.1007/s43032-024-01653-1 (PMC11438719; doi:10.1007/s43032-024-01653-1)
Supplement: Supplementary file 6 — Supplementary Table 6 (XLSX 170 KB) [file 43032_2024_1653_MOESM6_ESM.xlsx]

## Sheet: core regulon target input lists
dNK1	FOXP2	RELB	ZNF100	RREB1	IRX3	dNK2	KLF2	ZNF143	dNK3	TGIF1	TBX21	FOXN2	IRF2	IRF7
	MYLIP	CAMKK1	NDUFS1	RUNX3	MAP3K9		ARF5	FUCA2		COPZ2	USP28	RTFDC1	HCCS	FGR
	DAPK2	CDKL5	DAPK2	FAM13B	ATP2B4		NISCH	CFLAR		IFRD1	TBX21	AKAP11	FBXL3	LAP3
	PRDM1	IL32	TAB2	DAPK2	ATG2B		ZBTB32	RBM6		CDKL3	PICALM	FAM107B	ANLN	MYCBP2
	YBX3	CLDN11	RRP15	PHF23	MGLL		CD44	VPS50		SLC7A14	P2RX5	CTTNBP2	HSD17B6	ITGA3
	HIPK2	PHLDB1	IKZF5	CTNNA1	PLXNA2		APBA2	TTC22		RUNX3	LAT2	HOXA9	PSMA4	GDE1
	MTFR1	ALAS1	TNRC6B	LTBP1	ELF4		TNK2	VPS41		LIMA1	PIK3IP1	HSP90AA1	CDK17	MATK
	PLPP1	BIRC3	ERH	PLEKHA5	MAGED2		SLC9A3R2	E2F2		APPBP2	SYNGR1	FH	HIPK2	CD79B
	ACSL4	SH2D2A	DNAJC3	POLR3E	C1GALT1		STAG3	BID		GPC1	PTK6	CSK	PFKP	SYPL1
	AP1M1	ARHGAP31	EIF3B	CTDP1	TGFBR1		KLF6	FHL1		MYO9A	SPOCK2	ERI1	JADE1	SEC62
	PLD1	MAP2K3	NPM3	AP3D1	HOXB6		TBC1D25	TBPL1		KCNAB2	ZBTB16	SCN1B	CBFA2T2	RANBP9
	RFX3	SPDL1	FOXP1	CDK13	PTPN6		ARHGEF10L	MFAP3		ATP1B3	CRTAM	CDK6	FYB	ANOS1
	DLGAP4	WDR37	RIMS3	ATP1B3	LAMA4		HOXA9	MRPL43		ASNS	ERGIC1	ZFAND5	ZFAND6	AKAP8L
	ARG2	BCAR1	C1orf198	PABPC1	TFDP2		SLC1A3	TMCC3		NOTCH3	SLAMF1	FOXM1	FUS	PTBP1
	CDV3	PHPT1	PAIP2	FOSL2	ABTB1		MEF2C	SFSWAP		COL5A3	RNF2	MRPL18	TYRO3	MAP4K3
	PSMD5	TRAF1	SOCS2	PLOD1	RTKN		CDC14B	FAR2		MAPRE3	PREX1	GZMK	SMARCB1	SLC25A39
	ZC3H7B	CDK14	GNAI1	B4GALT1	EPAS1		HSPB11	MGAT4A		PPP1R15A	ZC4H2	PIKFYVE	MAPK1	ZC3H3
	ATP11C	GNA15	FMO5	PXN	HSD11B1		DNAJA1	RPS6KA2		OSBPL8	DTD2	RHOT1	TNRC6B	CD74
	KPNA3	PLPP1	EIF5A	FUS	KLF12		PPP1R15A	LIMS2		ZNF184	NDUFA10	KLF2	AHSA1	MNAT1
	INTS6	PKM	FBXO21	LTBP4	CCND2		GNAS	IPCEF1		RBFOX2	ZNF331	RFTN1	AHCY	PHF20
	QPRT	TP53BP1	CCDC115	PABPC4	PANK3		FKBP5	CELSR1		CNIH1	ALOX5AP	DNAJB1	SMCHD1	CD44
	DECR1	ARHGAP10	APTX	GGA1	LHX4		TRIOBP	TIMM21		BMP7	TTLL4	BTBD3	NXT2	BCLAF1
	GDAP1	SRI	ACTR2	TPTEP1	TOX2		TSPO	RBMS2		ARMCX3	ARMC9	WDR74	DRP2	MAP2K3
	RASSF4	NFKB2	SLC24A4	TSPO	RAB3IP		WDR59	SPAG6		MYEF2	SYTL2	EDEM1	MRPS31	DAPK2
	SFXN3	ITGAE	DHRS3	SYNGR1	C16orf13		TCEB2	EXOSC5		PRX	GLTP	ITM2C	MED26	AP2S1
	PHACTR1	SMAP2	GPX4	PSMA7	B4GALNT1		IMPAD1	GPR137B		GAPDHS	RGS16	IFI44L	OLFM2	HSPA5
	LAMA4	DNAJA1	CXXC5	KIF3B	ENTPD1		PLAT	UBE2D4		ERF	PIK3R1	RNF111	RABAC1	GPM6B
	SPARC	EPB41L1	ABAT	FAM83D	SMAD4		SNX8	REST		NAMPT	GSN	CDC25C	MTPN	SIKE1
	CNOT6	ERP29	MYL6B	ANKRD12	RNPEPL1		RGS9	TXLNG		KANK1	MMAA	MAGOH	PRKAG2	KCNH2
	ATP6V1A	ICAM1	CDC42SE1	UBL4A	LRP8		VTN	ALG6		C10orf54	WWC2	SNRK	C5	EIF2AK2
	QPCT	CAPN3	DPF3	SLC30A4	ABR		SLAIN2	SMOX		KRT23	NRG1	RPL39L	CCL8	ZNF280C
	WIPF1	CYP26A1	RAB7B	TGFB1	SPSB3		SPARC	GMIP		FBXW7	CPT2	ARIH1	SUPT6H	PPP1R12A
	PLEK	WAC		CDK6	HAND2		DBN1	ANKRD24		CAMKK2	DUSP2	IRF2	WHSC1	NGFR
	SLC2A1	HSP90AB1		EIF3B	BRWD3		C3orf14	TGFB2		WNT5B	DIP2A	EXOSC10	MTCH2	MCM10
	B4GALT2	MFNG		TGFBR1	GTF2A1		CNR1	DHPS		GZMK	CCR5	POP7	PHC1	EML1
	FBXW2	NFKBIA		AKNA	SLC30A1		DUSP1	MZF1		CYTIP	FCMR	KDM2A	TTK	SP100
	AVPI1	PGRMC1		APBA1	IRF2BP1		EGR1	GCAT		MLPH	SLC22A15	GJC1	SEMA5A	DNTTIP2
	LAX1	AMMECR1		RND2	ETV4		PPP3CC	HSCB		DLX2	TAGAP	IKZF1	LMNB1	IFI35
	MORF4L2	PIM2		WHSC1	UBE2F		EEPD1	POLE2		OSCP1	RBPJ	CD47	GORASP1	NUCKS1
	CDKN1A	SMS		HSPA8	RTN4RL1		ARL4A	PYGL		BMP8B	ZEB2		ACTR3	FUNDC1
	PPAT	NDFIP2		MADD	BACE1		ATP7B	CD99L2		AKT3	JUNB		SPTBN1	WDR1
	FOXP2	TNFSF13B		CHKA	ZDHHC9		NR4A1	ELMO3		CCNI	RXFP1		TMEM59	RHOBTB1
	EGLN3	RGCC		CNOT2	TLE1		AHNAK	LYRM1		UBE2B	CALB2		CD2	CLASP1
	SNX9	RELB		EIF4G1	ITPRIPL1		C3	SMPD3		TGFBI	LRRC63		ST6GALNAC5	TMEM131
	NOTCH2	CDC37		USP34			TRIP10	HAGHL		ZNF706	MLF1		CD48	ARHGAP15
	TMBIM1	CBLL1		EPAS1			FOSB	LIN7B		CXCR4	TIGIT		RPA2	TPD52
	CTDSPL2	TLE4		CCND2			TMX4	RNASEH2A		HNRNPA2B1	FAM89A		CAMSAP2	ACACB
	RERE	DCUN1D4		SORBS3			KLF2	IL27RA		ARL4A	LCK		C1orf54	ICAM3
	LMO4	CRTAM		RBBP6			SAT1	ATP1A3		PMEPA1	FNBP1		SET	ARHGEF1
	NAF1	HIPK3		GLIPR2			ZSWIM6	KDELR1		ALDH1A2	C19orf35		DUSP1	MAP2K7
	CYP4V2	ACSS3		SDC4			ZNF227	CCDC114		NRL	ZNF766		CYSTM1	RARB
	PLK2	MCM9		PTGIS			RAB11FIP4	MAST1		ZNF331	ADARB1		EPC1	PSEN1
	EIF4EBP2	CD83		CDKN1A			PPFIA1	HBP1		RFTN1	MBP		NT5C3A	CLDND1
	ADM	MDN1		RREB1			DNAJB1	CBLL1		KHDRBS3	LBH		ARHGAP9	MAGI3
	TTC12	ARSB		TRAP1			ZSWIM4	MOGAT3		CTNNBL1	ZNF816-ZNF321P		USP9X	PTPRC
	DIP2C	LOXL3		SIN3B			TBC1D14	BCL7B		BTG1	LINC01426		OR2B6	FYB
	MFSD6	IL1RL2		MACF1			SLC38A2	CCL1		SBF2	SIGLEC12		IFI6	RNF13
	PSMG3	NFE2L2		ABHD17A			KIDINS220	SEPSECS		VAV3			OMD	CHMP5
	CNOT11	RAP1A		SLC6A8			ANXA1	ITFG2		ETS1			GNG11	C14orf166
	HLCS	OSCP1		GINS2			CD164	COPZ1		TMEM2			PRKRIP1	P2RX7
	ASGR2	TNFAIP3		MGAT1			MDM2	PRKAB1		MAP7			LOXL1	OAS1
	OMA1	CCNI		NDFIP1			USP44	RIC8B		ITM2C			GADD45G	ERP29
	PPP4R2	PPL		GOLM1			LRRC1	ICK		GOLGA1			EIF2S3	TXNL1
	FAM208A	CCND2		TLN1			FHDC1	HARS2		ARRB1			CTNNBL1	PSME1
	FBXO8	CAT		FRS3			DUSP5	C5orf15		GABARAPL1			ALOX5AP	SEC22C
	CITED2	ADGRE5		PHLDA1			FAM222A	ACAP2		VPS37B			ZFC3H1	PTGS1
	TMEM200A	OPTN		TLE3			SLC16A3	C3orf14		AZIN2			YWHAQ	CYP26A1
	STXBP5	PFDN5		ZFHX3			EMP3	PODXL2		XCL1			RSAD2	IL12RB1
	GEM	SNAI1		ZCCHC14			CAPN10	PSMD14		RHBDD1			CMPK2	PALMD
	PIGA	CDKN1A		ZCCHC2			SERBP1	TXNDC9		ACKR3			EMP1	HSD3B7
	MARCH8	LRRFIP1		LMO4			ANK2	NOL10		ST8SIA6			AKIRIN2	SETD1A
	ST5	ZBTB1		HDGF			PNRC1	PCYOX1		TCF7L2			PAN2	RANBP1
	ZNF3	MAP2K2		ARF1			SLC12A9	ICMT		STK32B			USP15	DDT
	SOST	TUBA4A		CALM2			SESN3	RPL22		CEBPG			ITM2C	CYTH4
	COA6	TXNDC17		GSN			MBNL1	IVNS1ABP		C16orf74			LCP1	GGA1
	IRF2	LAMA5		NR6A1			FAM167A	AKT3		APCDD1			AOAH	SH3BP1
	RAB31	NINJ1		EIF4EBP2			RAB11FIP1	SLC19A2		PSD3			MYOF	EIF3L
	STAT3	PIAS3		BTBD11			RNF111	FASLG		BACH1			ANP32A	TPTEP1
	ACYP2	EIF5A		TADA1			TSC22D3	SLC35A3		DUSP2			TTYH2	RAB36
	DPAGT1	MORC4		BCL2L11			RADIL	KMT2A		EMSY			RPTOR	TIMP3
	C2CD2L	MACROD1		CEBPG			G6PD	GTF3C3		RNF166			ATP1B1	EIF3D
	THEMIS	CEPT1		ELMSAN1			SPRY1	EPC1		MAGOH			GPA33	GZMH
	AHSA2	GLUL		B3GNT7			CITED2	ZNF211		DDR2			DUSP10	AHSA1
	SCAI	LIMD2		GATAD1			NDUFB6	NAA60		NBPF20			MEIS1	DHRS7
	RUVBL1	SKIL		FMNL2			IQCD	HERPUD2		TIPARP			FBLN7	SRSF5
	EFCAB13	ARPC5L		GAREM2			TTC16	NUDT10		PCOLCE2			VGLL4	STK4
	RPRML	ENPP2		AUTS2			MYO5B	MOCS3		CEP44			TNFAIP8	CDC25B
	ABAT	C6orf52		SLC45A3			GPX4	LYPD3		TAGAP			KRBOX4	ISM1
	PGP	SLC37A4		EFCAB14			TUBA1A	TMTC4		YWHAZ			USP6NL	KIF3B
	ZNF445	ARHGAP29		SIK3			NFKBID	RNF113A		TMEM55B			ITPRIP	CHMP4B
	SESTD1	FBXO11		LMNA			DNAAF3	ARMC7		SPINT1			PTPRO	CST3
	FAM9C	TET1		LRRC14			ADAM9	CANX		ATP9B			ANKRD29	APMAP
	PARVB	AP1AR		SQSTM1			SNUPN	PAICS		RBFOX3			ATP5G3	PLS3
	ZBED6CL	G3BP2		SPRY1			SIN3A	DAD1		TPM4			RABGEF1	SCML2
	TLE1	KIAA1644		YWHAZ			PTAFR	ASS1		ZNF641			CLIC2	RAB40AL
	TCAF1	TCHP		FAM219A			CHRNB1	C16orf13		CHAF1A			PSD3	PIN4
	L3MBTL3	NAA30		PTCHD1			TRABD	PPIL4		HSPBAP1			UBE2L6	BEX4
	LAYN	ANP32A		SGPL1			HOPX	ATP6V1E1		GPR183			VPS8	UGGT2
	PRR3	CYP11A1		TRIM44			LPAR3	RBSN		B3GNT2			MX1	NUTF2
	CNEP1R1	SLC5A2		CTNNB1			BCL2L1	PSMC3IP		GAA			CNNM4	N4BP1
	ANKRD28	GATA6		PBK			COL8A2	WDR44		HOPX			SLAMF8	HMOX2
	GABPB1-AS1	SLC13A5		SETD5			SYNPO	STARD3		RXFP1			SV2A	GABPB1
	MTRNR2L8	DYRK3		AVEN			PPP1CA	FMO5		NHLH1			PTMS	DECR1
	FAM72C	DUSP10		PWWP2A			MRPL52	LLGL1		CYCS			ZDHHC1	LEPROTL1
	NUDT3	CSRNP1		RNF139			C1QA	TBC1D14		CEBPB			PLPP3	PPP1R37
		ARL6IP5		PPP1R14B			ARHGAP1	COQ3		CCR9			GBP2	CD37
		TNIP1		GOLIM4			MCTP1	GUCY2D		ZNF80			ANTXR2	AKT2
		MPZL2		UNC119B			CLK2	ARHGEF11		HIC1			IFI16	NAPA
		LATS2		RIMS2			C8orf59	TPT1		TGIF1			TIPARP	PLPPR2
		BCL2L11		CTNNBIP1			METRNL	CDK7		HNRNPA0			GPX8	ITGB8
		PGM5		ZBTB7A			JUN	SRPK2		GREM2			TMEM200A	HBP1
		MCU		CALR			MYADM	MRPL44		DDN			NOS3	MPP6
		ELMSAN1		C3orf58			HOXB4	APPL2		BTBD9			RIC3	DNAJB6
		PTMS		BTBD9			SPATA13	C7orf25		SH2D1A			CLEC4E	SSBP1
		TCHH		NUDT14			LHFP	AOAH		TMEM120B			ZCCHC18	FAM188B
		SQSTM1		UBE2F			PLA2G6	SAP130		FHIT			IRF2	HSPB1
		BCL6B		PPP1R2			RBM11	FAM129B		ARID5A			P2RY12	LSM5
		PIGR		FMNL1			SP1	MRPL50		HOXC4			CYTL1	RHEB
		BDH2		PTCH1			ZFP36L1	XPA		SPRED2			LRRC8D	PDLIM1
		HAND2		TMEM201			POU3F1	GMPR		TOX			ISG20	C10orf54
		YWHAZ		PLCG2			ZNF566	ATAD1		NELFE			PAIP1	CCSER2
		HACD1		ENTPD7			MIR22HG	CEP55		FAM155A			IL16	LIPA
		FBN1		CALM1			ARL4C	FGD4		DDR1			ATAD5	MAP3K8
		TRIM44		PPP1CB			C6orf132	AMIGO2		LBH			SEC24C	TSPAN14
		RRAD		LINC01588			PDCD1	TCHP		MYL5			FBXO34	RNF43
		PRRT2		FNIP1			RYR1	TMX1		LINGO3			APOBEC3B	SLC25A11
		CDC42EP5		LINC00167			NMB	STON2		SGMS1-AS1			SHMT2	CCL8
		EEF2		SEMA3F-AS1			OSTC	COPS3		ZNF345			BRICD5	MPP2
		TMIGD2		FLJ20021			HSPA1B	DPEP3		HOXA-AS3			SH2D1A	UBE2D3
		MFSD2A		ADNP-AS1			PRR13	PCTP		CHMP1B			ZFP36L1	SOD3
		COG7		ST20-AS1			ITSN1	IMPA2		TBX2-AS1			C11orf96	WHSC1
		STAT3		UHRF1			CPNE1	CCDC97		SNHG22			ISG15	ZBTB16
		AXIN2					MIR503HG	CACNG8		NBPF9			SPRY4	CRTAM
		LGALS9					CPB2-AS1	ATP1B1		ORAI1			FAM120AOS	HSPA8
		MN1					ZBTB22	TOR1AIP1					APOD	TMEM109
		NMD3					PAXBP1-AS1	GOLPH3L					NFKBIL1	IL10RA
		LGALS9B					ZBTB11-AS1	TTC13					MICB	COMMD9
		PDE7B					C19orf84	LYG1					HLA-F	MDK
		MLLT3					TYW1B	SLC4A10					SAMD9	CHKA
		ISG20					PTH2	DYNC1LI1					FIRRE	CD69
		CCL19						TM4SF19					GPSM3	CLEC2B
		MTX1						DAAM2					CLDN9	ATP5B
		ADGRF3						LANCL3					ARHGEF28	OAS3
		JUP						NR6A1					FAM72D	OAS2
		NET1						PDSS1					MIR181A1HG	TBC1D30
		GOLT1A						INCENP					TNF	ST8SIA1
		SLC29A2						FERMT3					LINC00941	C2CD5
		YES1						DOCK1					ZNF737	UST
		TIGIT						SLC7A11					PSMD6-AS2	SLC26A8
		CLEC4G						RABGAP1L					PSMB9	MDN1
		TRAK1						ZNF776					NEAT1	BACH2
		SLC25A18						CCNO					KLRC4-KLRK1	ASCC3
		ZNF438						TMEM251					L3MBTL4-AS1	SOBP
		UPP1						NEIL2					SLC25A53	ADGRG6
		KCNQ3						NIFK					CCL5	CUTA
		CSF1						KCNMA1					CCL4L2	ENPP5
		ADAMTSL5						C8orf37					HIST1H2BB	HSPA9
		LINC00643						RHPN1						RNF130
		PRG2						FCER1G						PPP2CA
		KRT14						ARHGAP27						CRBN
		TNFRSF18						SSU72						UBE3A
		CLCN1						ZBTB7B						RPL24
		S100A16						LRWD1						EIF1B
		S100A4						C16orf59						CYTIP
		ZNF799						ADCY9						IFIH1
		ARL9						NEU3						STAT1
		STMN3						NOL9						IGFBP2
		OCLN						C1orf106						IL1RL2
		PIM3						TGFBR2						HPCAL1
		TSGA13						MON1A						EPAS1
		LTB						RELL2						PAPPA2
		LINC01429						PHKG1						ANGPTL1
		RGPD4-AS1						FASTK						TMEM59
		SDCBP2-AS1						CCDC171						SRM
		PHKA2-AS1						C9orf64						FBXO6
		HOXA11-AS						GAPVD1						SMG7
		ARHGAP8						AQP3						RGS2
		SCX						DDIAS						AGMAT
		TTC39C-AS1						POLL						CD2
		SMIM22						TRIM66						ST6GALNAC5
		ADRA2B						ZNF143						CD48
		CCL4L2						TMEM135						IGSF21
		HIST1H4I						SAAL1						GBP1
								DPEP2						CD160
								ENTHD2						GALE
								ZNF226						ID3
								SERPINF2						PRRC2C
								E4F1						KIF14
								GPR183						MED28
								SPATA24						MYL12B
								NUDT6						UBN1
								CHST11						HEATR1
								ZNF562						NEK6
								BCL2						CSF3R
								CYP4F22						IFI27L2
								PPIH						IRF2BPL
								CYCS						LTBP2
								THAP2						RBM25
								EIF1						SLF2
								WDR49						IFIT3
								ZNF654						DUSP1
								NRIP3						SEC16B
								EID2						ELF1
								LMNB2						SERP1
								RMDN1						DUSP4
								PDDC1						RNF2
								JUN						TNFSF10
								TSSK6						CXCR4
								TSHZ1						SEPT7
								CCDC43						HERPUD2
								KCNE1						NT5C3A
								WASH1						CALD1
								ZBTB2						SRGN
								ZNF101						CCDC91
								TMEM30B						MMP19
								CEP97						ORMDL2
								PLGLB1						RAB9B
								PRR14L						NMI
								CBX6						PFKFB2
								AIFM3						PREX1
								BTBD9						NCOA3
								DNAH2						CDH26
								LRTOMT						ZBP1
								THAP7						SOX4
								TMEM106A						AHNAK
								CIB1						MT2A
								FAM43A						IRF1
								SIGIRR						SEPT6
								MAPK11						GPR108
								ADAMTSL5						TNFSF14
								DMWD						SDCBP2
								GNB1L						RBCK1
								DNAH14						BFSP1
								ZNF197						CAPNS1
								BCDIN3D						HCST
								FANCM						IFI6
								ZNF250						OMG
								IPO4						AIF1L
								SPTSSB						MAP2K2
								SDHAF3						DYRK2
								ADA						KLF2
								ZNF470						ZFP36
								SIPA1L1						SPINK2
								RAB40C						ATF4
								FAN1						DNAJB9
								RCSD1						CLN6
								LRIG2						SUMF2
								PRMT6						SPCS3
								MAGEE1						E2F8
								MRPS18B						RNASE1
								ZNF337-AS1						ARHGEF6
								IRF9						PRRG3
								TMEM233						HELZ2
								SGMS1-AS1						ADRM1
								SCAMP4						ATPIF1
								DHFR						EIF3G
								GAS6-AS1						C19orf66
								LINC01503						DNMT1
								UNC5B-AS1						SH3BGRL
								LY6G5B						TRAF3
								IL10RB						TRIM22
								DDOST						IQCA1
								RORA-AS1						CARD6
								LINC01252						PNISR
								ZBED5-AS1						H3F3B
								HOXA-AS3						EIF5A
								INAFM2						KDM6B
								ILF3-AS1						XAF1
								LINC01140						ACY3
								TMEM56-RWDD3						ALOX5AP
								CASC15						EPSTI1
								CWC25						SRRM1
								GGNBP2						ZNF414
								PAGR1						RARRES3
														BTG1
														SARAF
														CAMK1
														TSPAN2
														PTPN22
														SORT1
														RSAD2
														CMPK2
														OSTF1
														ANXA1
														OASL
														B4GALNT1
														CD164
														NHSL1
														USP15
														KIAA0513
														CCDC102A
														LAMC1
														GPR55
														SP110
														PHF11
														ITM2B
														AOAH
														TXN
														ANP32B
														MYC
														IL33
														SDCBP
														CASP1
														ALKBH8
														STRA6
														IFI44L
														ARHGAP29
														IFI44
														ACTR1A
														PARP9
														HERC5
														AP1AR
														RASGEF1B
														G3BP2
														SEPT11
														PDE6H
														CD27
														SCAF11
														TMBIM6
														C14orf37
														GPR65
														FBLN5
														NIPA2
														MESDC1
														PML
														CYP1A1
														C16orf58
														MYLK3
														CDH11
														IRF8
														BCAS3
														ADCYAP1
														WDR45B
														PMAIP1
														VAV1
														IFITM3
														EMP3
														MYO1F
														SLC47A1
														SLC2A5
														EFHD2
														LMO4
														CTTNBP2NL
														PSMA5
														C1orf162
														CD53
														TIPRL
														XCL1
														XCL2
														MGST3
														SF3B4
														MCL1
														PI4KB
														C1orf56
														KCNN3
														LYST
														ARF1
														EML4
														CALM2
														MEIS1
														SLC4A10
														FAM198A
														PLAC8
														KLHL8
														TNFAIP8
														TRIM7
														RNF217
														RSPO3
														IGFBP1
														C7orf43
														NOM1
														SH3KBP1
														MSN
														TACC1
														TERF1
														CDKN2A
														FBXO10
														STOM
														GPR107
														FAM171A1
														CDHR1
														LIN7C
														HSD17B12
														ST14
														FEZ1
														KLRF1
														HNMT
														TEX12
														UBC
														TWF1
														VPS26B
														RABGAP1L
														JMY
														ZFP36L2
														GPD1L
														UTRN
														RASSF3
														PLA2R1
														ADPRHL1
														UBASH3B
														UCHL1
														ATP5J
														SLFN13
														CDK19
														TTC39B
														GOLGA7B
														TMBIM4
														MICU3
														TSPAN7
														PPP2R2B
														SUPV3L1
														HK1
														UBE2L6
														EIF4A2
														TMEM171
														CLDN12
														SUSD3
														ARMC12
														TSC22D3
														MX1
														DUSP2
														ABHD3
														AUTS2
														ALAS2
														TAGLN2
														UBE2Z
														CHAF1B
														PTMS
														C1R
														CCDC107
														ITGB2
														ADAR
														CCDC12
														PTH1R
														LY6E
														SQSTM1
														MAML1
														FDXR
														SRSF2
														SIGLEC11
														RPL26
														STX5
														SYNC
														UBXN10
														GBP2
														PKDCC
														CLHC1
														CTSS
														PMVK
														SLC15A2
														TRIM46
														PYHIN1
														IFI16
														PPM1K
														TIPARP
														ZC3H12A
														AIMP1
														DNAJB14
														SHISA5
														CDC20B
														TXLNB
														T
														OSR2
														C9orf64
														PIGA
														NOL6
														RPL36AL
														C10orf25
														C12orf50
														PACSIN3
														ARL5B
														FBN1
														KIAA0355
														HSP90B1
														B2M
														SLFN5
														FAM96A
														PEX11A
														YWHAB
														GNGT2
														RBFOX3
														ACAA2
														SGK494
														TUBA1A
														NFKBID
														ATCAY
														ANGPTL4
														CD300C
														DNAJC7
														KIF5C
														TAP1
														MLKL
														AHCYL1
														LGALS9
														AFAP1L2
														CXCL10
														CXCL8
														LDB2
														FAXDC2
														CRTAP
														UBB
														FOS
														CD14
														ARL6IP1
														SMAGP
														ZNF160
														TADA3
														COL8A2
														JMJD1C
														CYCS
														FRMD3
														ISG20
														CEBPB
														GNG12
														HCFC1
														NIPAL4
														CCL19
														METAP1D
														PARP14
														MZT2A
														C1QB
														C1QA
														SNX33
														EIF1
														RNF213
														RBM4B
														TMEM167A
														WDR49
														NLRP6
														APITD1
														CLTB
														DRAP1
														SFN
														YES1
														RTTN
														PLA2G16
														WSB2
														SHMT1
														RHOG
														KCNA3
														SAMD9L
														ZFAS1
														HNRNPA0
														GRB2
														RPS27
														P4HTM
														COX5A
														TRIML2
														SMCO3
														GADD45GIP1
														FAM156B
														FZD2
														PRF1
														SSR4
														MRPL14
														GPR137C
														LSMEM1
														GPR88
														IDH2
														PRR34
														TSHZ2
														SATB1
														C10orf107
														SF3A3
														MX2
														SH2D1A
														PTP4A2
														UBE2F
														PPP1R2
														TMEM173
														USP18
														MAFF
														FAM43A
														IFITM2
														ROR1
														IRF7
														UBE2L3
														SYN3
														ANKFY1
														IFIT1
														IFITM1
														LINC00839
														BTLA
														GNG2
														BTN3A2
														CYP27C1
														TMEM17
														GPR141
														TLR5
														ISG15
														SEMA4D
														LINC00265
														CENPP
														PLSCR1
														SELL
														S100A13
														COLCA1
														ZNF765
														TSC22D2
														SPTSSB
														MME
														TOMM7
														NF1
														METTL9
														ANXA6
														C5orf56
														BCO2
														RPS26
														PSAP
														GPAA1
														ERO1A
														LEKR1
														ZNF335
														ZNF770
														HELZ
														KCNRG
														MMP17
														CCDC69
														C6orf89
														ECI2
														CD3E
														C6orf163
														MAFB
														HLA-DRA
														HSPA1B
														AIF1
														HLA-E
														HLA-F
														AARD
														ADGRG1
														SAMD9
														H1FX-AS1
														HLA-A
														C11orf31
														IRF9
														NUDT19
														FIS1
														XKR9
														LINC00473
														HLA-DPB1
														MIR181A2HG
														TRAM2-AS1
														SGMS1-AS1
														PARG
														VAV3-AS1
														HLA-DPA1
														LINC00493
														LINC01431
														APOBEC3G
														ADSL
														PSMB9
														LINC00882
														N4BP2L2
														SCAMP1-AS1
														SEPP1
														ZBED3-AS1
														LINC01094
														STAU2-AS1
														RAD21-AS1
														AGAP2-AS1
														LBX2-AS1
														CLEC5A
														PPT2-EGFL8
														CEBPA-AS1
														CCL5
														CCL4
														HIST1H4I
														HIST1H2BB
														HIST1H2AB
														GHET1

## Sheet: dNK1
GroupID	Category	Term	Description	LogP	Log(q-value)	InTerm_InList	Genes	Symbols						GO	Category	Description	Count	%	Log10(P)	Log10(q)
1_Summary	GO Biological Processes	GO:0002520	immune system development	-12.7479	-8.5597	43/746	211,864,1021,1054,1435,1499,1938,2034,3965,4050,4242,4300,4791,4853,5336,5341,5605,5777,5971,6363,6774,7040,7046,7128,8444,8543,8621,8761,8879,9308,9464,10018,10370,10673,22890,27086,28996,51341,57089,84456,96459,339390,387357,151,2000,3383,4089,7094,7551,9047,28984,54900,56253,80762	ALAS1,RUNX3,CDK6,CEBPG,CSF1,CTNNB1,EEF2,EPAS1,LGALS9,LTB,MFNG,MLLT3,NFKB2,NOTCH2,PLCG2,PLEK,MAP2K2,PTPN6,RELB,CCL19,STAT3,TGFB1,TGFBR1,TNFAIP3,DYRK3,LMO4,CDK13,PABPC4,SGPL1,CD83,HAND2,BCL2L11,CITED2,TNFSF13B,ZBTB1,FOXP1,HIPK2,ZBTB7A,ENTPD7,L3MBTL3,FNIP1,CLEC4G,THEMIS,ADRA2B,ELF4,ICAM1,SMAD4,TLN1,ZNF3,SH2D2A,RGCC,LAX1,CRTAM,NDFIP1						GO:0002520	GO Biological Processes	immune system development	43	9.21	-12.75	-8.56
1_Member	GO Biological Processes	GO:0002520	immune system development	-12.7479	-8.5597	43/746	211,864,1021,1054,1435,1499,1938,2034,3965,4050,4242,4300,4791,4853,5336,5341,5605,5777,5971,6363,6774,7040,7046,7128,8444,8543,8621,8761,8879,9308,9464,10018,10370,10673,22890,27086,28996,51341,57089,84456,96459,339390,387357	ALAS1,RUNX3,CDK6,CEBPG,CSF1,CTNNB1,EEF2,EPAS1,LGALS9,LTB,MFNG,MLLT3,NFKB2,NOTCH2,PLCG2,PLEK,MAP2K2,PTPN6,RELB,CCL19,STAT3,TGFB1,TGFBR1,TNFAIP3,DYRK3,LMO4,CDK13,PABPC4,SGPL1,CD83,HAND2,BCL2L11,CITED2,TNFSF13B,ZBTB1,FOXP1,HIPK2,ZBTB7A,ENTPD7,L3MBTL3,FNIP1,CLEC4G,THEMIS						GO:1903706	GO Biological Processes	regulation of hemopoiesis	27	5.78	-9.37	-5.66
1_Member	GO Biological Processes	GO:0048534	hematopoietic or lymphoid organ development	-12.4167	-8.52961	41/699	211,864,1021,1054,1435,1499,1938,2034,4050,4242,4300,4791,4853,5336,5341,5605,5777,5971,6363,6774,7040,7046,8444,8543,8621,8761,8879,9308,9464,10018,10370,10673,22890,27086,28996,51341,57089,84456,96459,339390,387357	ALAS1,RUNX3,CDK6,CEBPG,CSF1,CTNNB1,EEF2,EPAS1,LTB,MFNG,MLLT3,NFKB2,NOTCH2,PLCG2,PLEK,MAP2K2,PTPN6,RELB,CCL19,STAT3,TGFB1,TGFBR1,DYRK3,LMO4,CDK13,PABPC4,SGPL1,CD83,HAND2,BCL2L11,CITED2,TNFSF13B,ZBTB1,FOXP1,HIPK2,ZBTB7A,ENTPD7,L3MBTL3,FNIP1,CLEC4G,THEMIS						GO:0001701	GO Biological Processes	in utero embryonic development	25	5.35	-8.61	-5.2
1_Member	GO Biological Processes	GO:0030097	hemopoiesis	-9.08651	-5.5004	34/649	211,864,1021,1054,1435,1499,1938,2034,4242,4300,4853,5336,5341,5777,5971,6363,6774,7040,8444,8621,8761,8879,9308,10370,10673,22890,27086,28996,51341,57089,84456,96459,339390,387357	ALAS1,RUNX3,CDK6,CEBPG,CSF1,CTNNB1,EEF2,EPAS1,MFNG,MLLT3,NOTCH2,PLCG2,PLEK,PTPN6,RELB,CCL19,STAT3,TGFB1,DYRK3,CDK13,PABPC4,SGPL1,CD83,CITED2,TNFSF13B,ZBTB1,FOXP1,HIPK2,ZBTB7A,ENTPD7,L3MBTL3,FNIP1,CLEC4G,THEMIS						GO:0043408	GO Biological Processes	regulation of MAPK cascade	34	7.28	-8.35	-5.05
1_Member	GO Biological Processes	GO:0001775	cell activation	-8.33349	-5.04841	34/695	151,1021,1054,1435,1499,2000,3383,4089,4242,4791,4853,5336,5341,5777,5971,6363,6774,7046,7094,7551,9047,9308,10673,22890,27086,28984,51341,54900,56253,57089,80762,96459,339390,387357	ADRA2B,CDK6,CEBPG,CSF1,CTNNB1,ELF4,ICAM1,SMAD4,MFNG,NFKB2,NOTCH2,PLCG2,PLEK,PTPN6,RELB,CCL19,STAT3,TGFBR1,TLN1,ZNF3,SH2D2A,CD83,TNFSF13B,ZBTB1,FOXP1,RGCC,ZBTB7A,LAX1,CRTAM,ENTPD7,NDFIP1,FNIP1,CLEC4G,THEMIS						GO:0045859	GO Biological Processes	regulation of protein kinase activity	33	7.07	-8.14	-4.96
1_Member	GO Biological Processes	GO:0046649	lymphocyte activation	-7.15047	-4.34252	25/459	1021,1054,1499,2000,3383,4242,4853,5336,5777,5971,6363,6774,9047,9308,10673,22890,27086,51341,54900,56253,57089,80762,96459,339390,387357	CDK6,CEBPG,CTNNB1,ELF4,ICAM1,MFNG,NOTCH2,PLCG2,PTPN6,RELB,CCL19,STAT3,SH2D2A,CD83,TNFSF13B,ZBTB1,FOXP1,ZBTB7A,LAX1,CRTAM,ENTPD7,NDFIP1,FNIP1,CLEC4G,THEMIS						GO:0008285	GO Biological Processes	negative regulation of cell population proliferation	36	7.71	-7.99	-4.88
1_Member	GO Biological Processes	GO:0045321	leukocyte activation	-6.38236	-3.78525	27/575	1021,1054,1435,1499,2000,3383,4242,4853,5336,5777,5971,6363,6774,7551,9047,9308,10673,22890,27086,51341,54900,56253,57089,80762,96459,339390,387357	CDK6,CEBPG,CSF1,CTNNB1,ELF4,ICAM1,MFNG,NOTCH2,PLCG2,PTPN6,RELB,CCL19,STAT3,ZNF3,SH2D2A,CD83,TNFSF13B,ZBTB1,FOXP1,ZBTB7A,LAX1,CRTAM,ENTPD7,NDFIP1,FNIP1,CLEC4G,THEMIS						GO:0010942	GO Biological Processes	positive regulation of cell death	31	6.64	-7.96	-4.88
1_Member	GO Biological Processes	GO:1903131	mononuclear cell differentiation	-6.11257	-3.64868	19/321	1021,1054,1435,1499,4242,4853,5336,5971,6363,6774,9308,10673,22890,27086,51341,57089,96459,339390,387357	CDK6,CEBPG,CSF1,CTNNB1,MFNG,NOTCH2,PLCG2,RELB,CCL19,STAT3,CD83,TNFSF13B,ZBTB1,FOXP1,ZBTB7A,ENTPD7,FNIP1,CLEC4G,THEMIS						GO:0043122	GO Biological Processes	regulation of I-kappaB kinase/NF-kappaB signaling	19	4.07	-7.67	-4.63
1_Member	GO Biological Processes	GO:0002521	leukocyte differentiation	-5.9512	-3.50854	21/394	1021,1054,1435,1499,4242,4853,5336,5971,6363,6774,9308,10370,10673,22890,27086,51341,57089,84456,96459,339390,387357	CDK6,CEBPG,CSF1,CTNNB1,MFNG,NOTCH2,PLCG2,RELB,CCL19,STAT3,CD83,CITED2,TNFSF13B,ZBTB1,FOXP1,ZBTB7A,ENTPD7,L3MBTL3,FNIP1,CLEC4G,THEMIS						GO:0080135	GO Biological Processes	regulation of cellular response to stress	33	7.07	-7.34	-4.41
1_Member	GO Biological Processes	GO:0042110	T cell activation	-5.94852	-3.50854	18/298	1021,1499,2000,3383,5777,5971,6363,6774,9047,9308,10673,22890,27086,56253,57089,80762,339390,387357	CDK6,CTNNB1,ELF4,ICAM1,PTPN6,RELB,CCL19,STAT3,SH2D2A,CD83,TNFSF13B,ZBTB1,FOXP1,CRTAM,ENTPD7,NDFIP1,CLEC4G,THEMIS						GO:0001837	GO Biological Processes	epithelial to mesenchymal transition	11	2.36	-7.3	-4.39
1_Member	GO Biological Processes	GO:0030098	lymphocyte differentiation	-5.76694	-3.34962	17/276	1021,1054,1499,4242,4853,5336,5971,6774,9308,10673,22890,27086,51341,57089,96459,339390,387357	CDK6,CEBPG,CTNNB1,MFNG,NOTCH2,PLCG2,RELB,STAT3,CD83,TNFSF13B,ZBTB1,FOXP1,ZBTB7A,ENTPD7,FNIP1,CLEC4G,THEMIS						GO:0000165	GO Biological Processes	MAPK cascade	17	3.64	-7.24	-4.35
1_Member	GO Biological Processes	GO:0046631	alpha-beta T cell activation	-3.87064	-1.99995	8/97	2000,5971,6774,9308,27086,57089,80762,339390	ELF4,RELB,STAT3,CD83,FOXP1,ENTPD7,NDFIP1,CLEC4G						GO:0048638	GO Biological Processes	regulation of developmental growth	21	4.5	-7.18	-4.35
1_Member	GO Biological Processes	GO:0030217	T cell differentiation	-3.51349	-1.72366	10/168	1021,1499,5971,6774,9308,22890,27086,57089,339390,387357	CDK6,CTNNB1,RELB,STAT3,CD83,ZBTB1,FOXP1,ENTPD7,CLEC4G,THEMIS						GO:0009725	GO Biological Processes	response to hormone	33	7.07	-6.83	-4.11
1_Member	GO Biological Processes	GO:0035710	CD4-positive, alpha-beta T cell activation	-3.44351	-1.68023	6/61	5971,6774,9308,27086,57089,80762	RELB,STAT3,CD83,FOXP1,ENTPD7,NDFIP1						GO:0010632	GO Biological Processes	regulation of epithelial cell migration	19	4.07	-6.74	-4.06
1_Member	GO Biological Processes	GO:0043367	CD4-positive, alpha-beta T cell differentiation	-3.06491	-1.42779	5/48	5971,6774,9308,27086,57089	RELB,STAT3,CD83,FOXP1,ENTPD7						GO:0051090	GO Biological Processes	regulation of DNA-binding transcription factor activity	24	5.14	-6.65	-3.99
1_Member	GO Biological Processes	GO:0002285	lymphocyte activation involved in immune response	-3.01174	-1.39411	8/130	3383,4242,4853,5336,5971,6774,27086,57089	ICAM1,MFNG,NOTCH2,PLCG2,RELB,STAT3,FOXP1,ENTPD7						GO:0071559	GO Biological Processes	response to transforming growth factor beta	14	3	-6.4	-3.79
1_Member	GO Biological Processes	GO:0002294	CD4-positive, alpha-beta T cell differentiation involved in immune response	-2.64668	-1.13794	4/36	5971,6774,27086,57089	RELB,STAT3,FOXP1,ENTPD7						GO:0006886	GO Biological Processes	intracellular protein transport	30	6.42	-6.36	-3.77
1_Member	GO Biological Processes	GO:0042093	T-helper cell differentiation	-2.64668	-1.13794	4/36	5971,6774,27086,57089	RELB,STAT3,FOXP1,ENTPD7						GO:1903320	GO Biological Processes	regulation of protein modification by small protein conjugation or removal	17	3.64	-6.31	-3.74
1_Member	GO Biological Processes	GO:0002287	alpha-beta T cell activation involved in immune response	-2.60227	-1.10607	4/37	5971,6774,27086,57089	RELB,STAT3,FOXP1,ENTPD7						GO:0022604	GO Biological Processes	regulation of cell morphogenesis	19	4.07	-6.3	-3.73
1_Member	GO Biological Processes	GO:0002293	alpha-beta T cell differentiation involved in immune response	-2.60227	-1.10607	4/37	5971,6774,27086,57089	RELB,STAT3,FOXP1,ENTPD7						GO:0031330	GO Biological Processes	negative regulation of cellular catabolic process	16	3.43	-5.79	-3.36
1_Member	GO Biological Processes	GO:0002292	T cell differentiation involved in immune response	-2.43771	-1.00005	4/41	5971,6774,27086,57089	RELB,STAT3,FOXP1,ENTPD7
1_Member	GO Biological Processes	GO:0046632	alpha-beta T cell differentiation	-2.38986	-0.96437	5/68	5971,6774,9308,27086,57089	RELB,STAT3,CD83,FOXP1,ENTPD7
1_Member	GO Biological Processes	GO:0002286	T cell activation involved in immune response	-2.20895	-0.83967	5/75	3383,5971,6774,27086,57089	ICAM1,RELB,STAT3,FOXP1,ENTPD7
1_Member	GO Biological Processes	GO:0002366	leukocyte activation involved in immune response	-2.00808	-0.714303	8/190	3383,4242,4853,5336,5971,6774,27086,57089	ICAM1,MFNG,NOTCH2,PLCG2,RELB,STAT3,FOXP1,ENTPD7
2_Summary	GO Biological Processes	GO:1903706	regulation of hemopoiesis	-9.36947	-5.65842	27/413	639,864,1021,1435,1499,2200,3965,4792,4853,5777,6363,6774,7040,8294,8808,8943,9308,10401,11221,22890,27086,56253,56998,80762,84695,338382,339390,384,6385,7525,10673,54900,126259,201633,284194,18,10370,28984,80709,1026,7128,7158,7468,825,5341,8543,5362,55435,79872,5553,10769,29085,463,811,3728,6239,8784,706,2627,3326,5971	PRDM1,RUNX3,CDK6,CSF1,CTNNB1,FBN1,LGALS9,NFKBIA,NOTCH2,PTPN6,CCL19,STAT3,TGFB1,H4C9,IL1RL2,AP3D1,CD83,PIAS3,DUSP10,ZBTB1,FOXP1,CRTAM,CTNNBIP1,NDFIP1,LOXL3,RAB7B,CLEC4G,ARG2,SDC4,YES1,TNFSF13B,LAX1,TMIGD2,TIGIT,LGALS9B,ABAT,CITED2,RGCC,AKNA,CDKN1A,TNFAIP3,TP53BP1,NSD2,CAPN3,PLEK,LMO4,PLXNA2,AP1AR,CBLL1,PRG2,PLK2,PHPT1,ZFHX3,CALR,JUP,RREB1,TNFRSF18,TSPO,GATA6,HSP90AB1,RELB
2_Member	GO Biological Processes	GO:1903706	regulation of hemopoiesis	-9.36947	-5.65842	27/413	639,864,1021,1435,1499,2200,3965,4792,4853,5777,6363,6774,7040,8294,8808,8943,9308,10401,11221,22890,27086,56253,56998,80762,84695,338382,339390	PRDM1,RUNX3,CDK6,CSF1,CTNNB1,FBN1,LGALS9,NFKBIA,NOTCH2,PTPN6,CCL19,STAT3,TGFB1,H4C9,IL1RL2,AP3D1,CD83,PIAS3,DUSP10,ZBTB1,FOXP1,CRTAM,CTNNBIP1,NDFIP1,LOXL3,RAB7B,CLEC4G
2_Member	GO Biological Processes	GO:1902105	regulation of leukocyte differentiation	-8.93041	-5.44121	23/317	639,864,1021,1435,1499,2200,3965,4853,5777,6363,7040,8808,8943,9308,10401,11221,22890,27086,56253,56998,80762,84695,339390	PRDM1,RUNX3,CDK6,CSF1,CTNNB1,FBN1,LGALS9,NOTCH2,PTPN6,CCL19,TGFB1,IL1RL2,AP3D1,CD83,PIAS3,DUSP10,ZBTB1,FOXP1,CRTAM,CTNNBIP1,NDFIP1,LOXL3,CLEC4G
2_Member	GO Biological Processes	GO:0050863	regulation of T cell activation	-7.53296	-4.54892	23/376	384,639,864,1499,3965,5777,6363,6385,7525,8808,8943,9308,10673,11221,22890,54900,56253,80762,84695,126259,201633,284194,339390	ARG2,PRDM1,RUNX3,CTNNB1,LGALS9,PTPN6,CCL19,SDC4,YES1,IL1RL2,AP3D1,CD83,TNFSF13B,DUSP10,ZBTB1,LAX1,CRTAM,NDFIP1,LOXL3,TMIGD2,TIGIT,LGALS9B,CLEC4G
2_Member	GO Biological Processes	GO:0022407	regulation of cell-cell adhesion	-7.18815	-4.34904	26/490	18,384,864,3965,5777,6363,6385,7040,7525,8808,8943,9308,10370,10673,11221,22890,28984,54900,56253,80709,80762,84695,126259,201633,284194,339390	ABAT,ARG2,RUNX3,LGALS9,PTPN6,CCL19,SDC4,TGFB1,YES1,IL1RL2,AP3D1,CD83,CITED2,TNFSF13B,DUSP10,ZBTB1,RGCC,LAX1,CRTAM,AKNA,NDFIP1,LOXL3,TMIGD2,TIGIT,LGALS9B,CLEC4G
2_Member	GO Biological Processes	GO:0051249	regulation of lymphocyte activation	-6.94963	-4.19283	28/573	384,639,864,1026,1499,3965,5777,6363,6385,7040,7128,7158,7468,7525,8808,8943,9308,10673,11221,22890,54900,56253,80762,84695,126259,201633,284194,339390	ARG2,PRDM1,RUNX3,CDKN1A,CTNNB1,LGALS9,PTPN6,CCL19,SDC4,TGFB1,TNFAIP3,TP53BP1,NSD2,YES1,IL1RL2,AP3D1,CD83,TNFSF13B,DUSP10,ZBTB1,LAX1,CRTAM,NDFIP1,LOXL3,TMIGD2,TIGIT,LGALS9B,CLEC4G
2_Member	GO Biological Processes	GO:0022408	negative regulation of cell-cell adhesion	-6.9176	-4.17659	16/202	18,384,864,3965,5777,6385,7040,28984,54900,56253,80709,80762,84695,201633,284194,339390	ABAT,ARG2,RUNX3,LGALS9,PTPN6,SDC4,TGFB1,RGCC,LAX1,CRTAM,AKNA,NDFIP1,LOXL3,TIGIT,LGALS9B,CLEC4G
2_Member	GO Biological Processes	GO:0050865	regulation of cell activation	-6.8226	-4.11155	32/727	18,384,639,825,864,1026,1499,3965,5341,5777,6363,6385,7040,7128,7158,7468,7525,8543,8808,8943,9308,10673,11221,22890,54900,56253,80762,84695,126259,201633,284194,339390	ABAT,ARG2,PRDM1,CAPN3,RUNX3,CDKN1A,CTNNB1,LGALS9,PLEK,PTPN6,CCL19,SDC4,TGFB1,TNFAIP3,TP53BP1,NSD2,YES1,LMO4,IL1RL2,AP3D1,CD83,TNFSF13B,DUSP10,ZBTB1,LAX1,CRTAM,NDFIP1,LOXL3,TMIGD2,TIGIT,LGALS9B,CLEC4G
2_Member	GO Biological Processes	GO:0046634	regulation of alpha-beta T cell activation	-6.6193	-3.9752	12/115	384,639,864,3965,6363,8943,9308,56253,80762,84695,284194,339390	ARG2,PRDM1,RUNX3,LGALS9,CCL19,AP3D1,CD83,CRTAM,NDFIP1,LOXL3,LGALS9B,CLEC4G
2_Member	GO Biological Processes	GO:0007162	negative regulation of cell adhesion	-6.38391	-3.78525	19/308	18,384,864,3965,5362,5777,6385,7040,28984,54900,55435,56253,79872,80709,80762,84695,201633,284194,339390	ABAT,ARG2,RUNX3,LGALS9,PLXNA2,PTPN6,SDC4,TGFB1,RGCC,LAX1,AP1AR,CRTAM,CBLL1,AKNA,NDFIP1,LOXL3,TIGIT,LGALS9B,CLEC4G
2_Member	GO Biological Processes	GO:1903037	regulation of leukocyte cell-cell adhesion	-6.25952	-3.72457	21/377	384,864,3965,5777,6363,6385,7525,8808,8943,9308,10673,11221,22890,54900,56253,80762,84695,126259,201633,284194,339390	ARG2,RUNX3,LGALS9,PTPN6,CCL19,SDC4,YES1,IL1RL2,AP3D1,CD83,TNFSF13B,DUSP10,ZBTB1,LAX1,CRTAM,NDFIP1,LOXL3,TMIGD2,TIGIT,LGALS9B,CLEC4G
2_Member	GO Biological Processes	GO:0002683	negative regulation of immune system process	-6.16194	-3.67274	23/449	384,864,1021,1499,2200,3965,5553,5777,6385,7040,7128,7525,10401,10769,11221,29085,54900,56253,80762,84695,201633,284194,339390	ARG2,RUNX3,CDK6,CTNNB1,FBN1,LGALS9,PRG2,PTPN6,SDC4,TGFB1,TNFAIP3,YES1,PIAS3,PLK2,DUSP10,PHPT1,LAX1,CRTAM,NDFIP1,LOXL3,TIGIT,LGALS9B,CLEC4G
2_Member	GO Biological Processes	GO:0050868	negative regulation of T cell activation	-6.11275	-3.64868	12/128	384,864,3965,5777,6385,54900,56253,80762,84695,201633,284194,339390	ARG2,RUNX3,LGALS9,PTPN6,SDC4,LAX1,CRTAM,NDFIP1,LOXL3,TIGIT,LGALS9B,CLEC4G
2_Member	GO Biological Processes	GO:0051250	negative regulation of lymphocyte activation	-5.67947	-3.27663	13/166	384,864,3965,5777,6385,7128,54900,56253,80762,84695,201633,284194,339390	ARG2,RUNX3,LGALS9,PTPN6,SDC4,TNFAIP3,LAX1,CRTAM,NDFIP1,LOXL3,TIGIT,LGALS9B,CLEC4G
2_Member	GO Biological Processes	GO:0002694	regulation of leukocyte activation	-5.60472	-3.23609	28/670	384,639,864,1026,1499,3965,5777,6363,6385,7040,7128,7158,7468,7525,8808,8943,9308,10673,11221,22890,54900,56253,80762,84695,126259,201633,284194,339390	ARG2,PRDM1,RUNX3,CDKN1A,CTNNB1,LGALS9,PTPN6,CCL19,SDC4,TGFB1,TNFAIP3,TP53BP1,NSD2,YES1,IL1RL2,AP3D1,CD83,TNFSF13B,DUSP10,ZBTB1,LAX1,CRTAM,NDFIP1,LOXL3,TMIGD2,TIGIT,LGALS9B,CLEC4G
2_Member	GO Biological Processes	GO:0046642	negative regulation of alpha-beta T cell proliferation	-5.48138	-3.14475	5/16	384,3965,80762,284194,339390	ARG2,LGALS9,NDFIP1,LGALS9B,CLEC4G
2_Member	GO Biological Processes	GO:1903038	negative regulation of leukocyte cell-cell adhesion	-5.47558	-3.14475	12/147	384,864,3965,5777,6385,54900,56253,80762,84695,201633,284194,339390	ARG2,RUNX3,LGALS9,PTPN6,SDC4,LAX1,CRTAM,NDFIP1,LOXL3,TIGIT,LGALS9B,CLEC4G
2_Member	GO Biological Processes	GO:0046636	negative regulation of alpha-beta T cell activation	-5.25508	-2.9754	7/45	384,864,3965,80762,84695,284194,339390	ARG2,RUNX3,LGALS9,NDFIP1,LOXL3,LGALS9B,CLEC4G
2_Member	GO Biological Processes	GO:0045619	regulation of lymphocyte differentiation	-5.24645	-2.97209	14/210	639,864,3965,5777,6363,8808,8943,9308,11221,22890,56253,80762,84695,339390	PRDM1,RUNX3,LGALS9,PTPN6,CCL19,IL1RL2,AP3D1,CD83,DUSP10,ZBTB1,CRTAM,NDFIP1,LOXL3,CLEC4G
2_Member	GO Biological Processes	GO:0050866	negative regulation of cell activation	-4.99309	-2.81056	14/221	18,384,864,3965,5777,6385,7128,54900,56253,80762,84695,201633,284194,339390	ABAT,ARG2,RUNX3,LGALS9,PTPN6,SDC4,TNFAIP3,LAX1,CRTAM,NDFIP1,LOXL3,TIGIT,LGALS9B,CLEC4G
2_Member	GO Biological Processes	GO:0042130	negative regulation of T cell proliferation	-4.89778	-2.73807	8/70	384,3965,5777,6385,56253,80762,284194,339390	ARG2,LGALS9,PTPN6,SDC4,CRTAM,NDFIP1,LGALS9B,CLEC4G
2_Member	GO Biological Processes	GO:0002695	negative regulation of leukocyte activation	-4.8435	-2.69275	13/198	384,864,3965,5777,6385,7128,54900,56253,80762,84695,201633,284194,339390	ARG2,RUNX3,LGALS9,PTPN6,SDC4,TNFAIP3,LAX1,CRTAM,NDFIP1,LOXL3,TIGIT,LGALS9B,CLEC4G
2_Member	GO Biological Processes	GO:2000515	negative regulation of CD4-positive, alpha-beta T cell activation	-4.83038	-2.68793	6/35	384,864,3965,80762,84695,284194	ARG2,RUNX3,LGALS9,NDFIP1,LOXL3,LGALS9B
2_Member	GO Biological Processes	GO:0070664	negative regulation of leukocyte proliferation	-4.72985	-2.60614	9/96	384,3965,5777,6385,7128,56253,80762,284194,339390	ARG2,LGALS9,PTPN6,SDC4,TNFAIP3,CRTAM,NDFIP1,LGALS9B,CLEC4G
2_Member	GO Biological Processes	GO:0070663	regulation of leukocyte proliferation	-4.64822	-2.54513	15/269	384,1026,1435,1499,3965,5777,6363,6385,7128,10673,56253,80762,126259,284194,339390	ARG2,CDKN1A,CSF1,CTNNB1,LGALS9,PTPN6,CCL19,SDC4,TNFAIP3,TNFSF13B,CRTAM,NDFIP1,TMIGD2,LGALS9B,CLEC4G
2_Member	GO Biological Processes	GO:0045580	regulation of T cell differentiation	-4.60549	-2.53126	12/179	639,864,3965,6363,8808,8943,9308,11221,22890,56253,84695,339390	PRDM1,RUNX3,LGALS9,CCL19,IL1RL2,AP3D1,CD83,DUSP10,ZBTB1,CRTAM,LOXL3,CLEC4G
2_Member	GO Biological Processes	GO:0045785	positive regulation of cell adhesion	-4.58442	-2.51682	21/484	463,811,864,1021,1435,3728,3965,5777,6239,6363,6385,7525,8784,8808,8943,9308,10370,10673,11221,22890,126259	ZFHX3,CALR,RUNX3,CDK6,CSF1,JUP,LGALS9,PTPN6,RREB1,CCL19,SDC4,YES1,TNFRSF18,IL1RL2,AP3D1,CD83,CITED2,TNFSF13B,DUSP10,ZBTB1,TMIGD2
2_Member	GO Biological Processes	GO:0042129	regulation of T cell proliferation	-4.53417	-2.4845	12/182	384,1499,3965,5777,6363,6385,10673,56253,80762,126259,284194,339390	ARG2,CTNNB1,LGALS9,PTPN6,CCL19,SDC4,TNFSF13B,CRTAM,NDFIP1,TMIGD2,LGALS9B,CLEC4G
2_Member	GO Biological Processes	GO:0032944	regulation of mononuclear cell proliferation	-4.53279	-2.4845	14/243	384,1026,1435,1499,3965,5777,6363,6385,10673,56253,80762,126259,284194,339390	ARG2,CDKN1A,CSF1,CTNNB1,LGALS9,PTPN6,CCL19,SDC4,TNFSF13B,CRTAM,NDFIP1,TMIGD2,LGALS9B,CLEC4G
2_Member	GO Biological Processes	GO:2000514	regulation of CD4-positive, alpha-beta T cell activation	-4.509	-2.46696	8/79	384,864,3965,6363,9308,80762,84695,284194	ARG2,RUNX3,LGALS9,CCL19,CD83,NDFIP1,LOXL3,LGALS9B
2_Member	GO Biological Processes	GO:1902107	positive regulation of leukocyte differentiation	-4.48747	-2.45766	12/184	864,1435,3965,4853,6363,7040,8808,8943,9308,11221,22890,56998	RUNX3,CSF1,LGALS9,NOTCH2,CCL19,TGFB1,IL1RL2,AP3D1,CD83,DUSP10,ZBTB1,CTNNBIP1
2_Member	GO Biological Processes	GO:1903708	positive regulation of hemopoiesis	-4.48747	-2.45766	12/184	864,1435,3965,4853,6363,7040,8808,8943,9308,11221,22890,56998	RUNX3,CSF1,LGALS9,NOTCH2,CCL19,TGFB1,IL1RL2,AP3D1,CD83,DUSP10,ZBTB1,CTNNBIP1
2_Member	GO Biological Processes	GO:2000562	negative regulation of CD4-positive, alpha-beta T cell proliferation	-4.44037	-2.41952	4/13	384,3965,80762,284194	ARG2,LGALS9,NDFIP1,LGALS9B
2_Member	GO Biological Processes	GO:0050672	negative regulation of lymphocyte proliferation	-4.20555	-2.22731	8/87	384,3965,5777,6385,56253,80762,284194,339390	ARG2,LGALS9,PTPN6,SDC4,CRTAM,NDFIP1,LGALS9B,CLEC4G
2_Member	GO Biological Processes	GO:0032945	negative regulation of mononuclear cell proliferation	-4.17	-2.21483	8/88	384,3965,5777,6385,56253,80762,284194,339390	ARG2,LGALS9,PTPN6,SDC4,CRTAM,NDFIP1,LGALS9B,CLEC4G
2_Member	GO Biological Processes	GO:0050670	regulation of lymphocyte proliferation	-3.99815	-2.08874	13/239	384,1026,1499,3965,5777,6363,6385,10673,56253,80762,126259,284194,339390	ARG2,CDKN1A,CTNNB1,LGALS9,PTPN6,CCL19,SDC4,TNFSF13B,CRTAM,NDFIP1,TMIGD2,LGALS9B,CLEC4G
2_Member	GO Biological Processes	GO:0046637	regulation of alpha-beta T cell differentiation	-3.86161	-1.99977	7/73	639,864,3965,6363,8943,9308,84695	PRDM1,RUNX3,LGALS9,CCL19,AP3D1,CD83,LOXL3
2_Member	GO Biological Processes	GO:2000561	regulation of CD4-positive, alpha-beta T cell proliferation	-3.40078	-1.65037	4/23	384,3965,80762,284194	ARG2,LGALS9,NDFIP1,LGALS9B
2_Member	GO Biological Processes	GO:0050867	positive regulation of cell activation	-3.38786	-1.6489	18/467	825,864,1026,3965,5341,5777,6363,7040,7158,7468,7525,8808,8943,9308,10673,11221,22890,126259	CAPN3,RUNX3,CDKN1A,LGALS9,PLEK,PTPN6,CCL19,TGFB1,TP53BP1,NSD2,YES1,IL1RL2,AP3D1,CD83,TNFSF13B,DUSP10,ZBTB1,TMIGD2
2_Member	GO Biological Processes	GO:0045582	positive regulation of T cell differentiation	-3.31322	-1.5934	8/117	864,3965,6363,8808,8943,9308,11221,22890	RUNX3,LGALS9,CCL19,IL1RL2,AP3D1,CD83,DUSP10,ZBTB1
2_Member	GO Biological Processes	GO:0051251	positive regulation of lymphocyte activation	-3.24521	-1.55535	16/400	864,1026,3965,5777,6363,7040,7158,7468,7525,8808,8943,9308,10673,11221,22890,126259	RUNX3,CDKN1A,LGALS9,PTPN6,CCL19,TGFB1,TP53BP1,NSD2,YES1,IL1RL2,AP3D1,CD83,TNFSF13B,DUSP10,ZBTB1,TMIGD2
2_Member	GO Biological Processes	GO:0046640	regulation of alpha-beta T cell proliferation	-3.24068	-1.55423	5/44	384,3965,80762,284194,339390	ARG2,LGALS9,NDFIP1,LGALS9B,CLEC4G
2_Member	GO Biological Processes	GO:0050870	positive regulation of T cell activation	-3.22804	-1.54638	12/251	864,3965,5777,6363,7525,8808,8943,9308,10673,11221,22890,126259	RUNX3,LGALS9,PTPN6,CCL19,YES1,IL1RL2,AP3D1,CD83,TNFSF13B,DUSP10,ZBTB1,TMIGD2
2_Member	GO Biological Processes	GO:0002698	negative regulation of immune effector process	-3.19241	-1.51879	8/122	3965,5553,5777,7040,11221,80762,84695,339390	LGALS9,PRG2,PTPN6,TGFB1,DUSP10,NDFIP1,LOXL3,CLEC4G
2_Member	GO Biological Processes	GO:0001818	negative regulation of cytokine production	-3.12461	-1.473	15/371	384,706,2627,3326,3965,5553,5777,5971,7040,7128,9308,28984,80762,201633,284194	ARG2,TSPO,GATA6,HSP90AB1,LGALS9,PRG2,PTPN6,RELB,TGFB1,TNFAIP3,CD83,RGCC,NDFIP1,TIGIT,LGALS9B
2_Member	GO Biological Processes	GO:0050777	negative regulation of immune response	-3.09515	-1.44907	10/190	384,3965,5777,7128,7525,10769,11221,80762,84695,339390	ARG2,LGALS9,PTPN6,TNFAIP3,YES1,PLK2,DUSP10,NDFIP1,LOXL3,CLEC4G
2_Member	GO Biological Processes	GO:0045621	positive regulation of lymphocyte differentiation	-3.01174	-1.39411	8/130	864,3965,6363,8808,8943,9308,11221,22890	RUNX3,LGALS9,CCL19,IL1RL2,AP3D1,CD83,DUSP10,ZBTB1
2_Member	GO Biological Processes	GO:1903039	positive regulation of leukocyte cell-cell adhesion	-2.8852	-1.29691	12/275	864,3965,5777,6363,7525,8808,8943,9308,10673,11221,22890,126259	RUNX3,LGALS9,PTPN6,CCL19,YES1,IL1RL2,AP3D1,CD83,TNFSF13B,DUSP10,ZBTB1,TMIGD2
2_Member	GO Biological Processes	GO:0046638	positive regulation of alpha-beta T cell differentiation	-2.8681	-1.28631	5/53	864,3965,6363,8943,9308	RUNX3,LGALS9,CCL19,AP3D1,CD83
2_Member	GO Biological Processes	GO:0022409	positive regulation of cell-cell adhesion	-2.77636	-1.22867	13/322	864,3965,5777,6363,7525,8808,8943,9308,10370,10673,11221,22890,126259	RUNX3,LGALS9,PTPN6,CCL19,YES1,IL1RL2,AP3D1,CD83,CITED2,TNFSF13B,DUSP10,ZBTB1,TMIGD2
2_Member	GO Biological Processes	GO:0043370	regulation of CD4-positive, alpha-beta T cell differentiation	-2.76032	-1.22051	5/56	864,3965,6363,9308,84695	RUNX3,LGALS9,CCL19,CD83,LOXL3
2_Member	GO Biological Processes	GO:0002696	positive regulation of leukocyte activation	-2.71479	-1.18559	16/450	864,1026,3965,5777,6363,7040,7158,7468,7525,8808,8943,9308,10673,11221,22890,126259	RUNX3,CDKN1A,LGALS9,PTPN6,CCL19,TGFB1,TP53BP1,NSD2,YES1,IL1RL2,AP3D1,CD83,TNFSF13B,DUSP10,ZBTB1,TMIGD2
2_Member	GO Biological Processes	GO:0046635	positive regulation of alpha-beta T cell activation	-2.28381	-0.886512	5/72	864,3965,6363,8943,9308	RUNX3,LGALS9,CCL19,AP3D1,CD83
3_Summary	GO Biological Processes	GO:0001701	in utero embryonic development	-8.61307	-5.20305	25/387	133,320,639,1499,2034,2627,4089,4242,4245,4848,4853,5727,5930,6498,6615,7046,7779,8531,9464,10018,10370,23272,26524,50861,80312,2182,3216,5362,6385,7040,8313,8543,642658,811,1026,2200,4000,5605,5606,6717,7029,7468,9249,10252,23118,205428,473,1435,1495,2000,2683,2752,3660,5777,6774,8878,9047,10673,28996,80709,80762,81610,339390,22890,151,3911,4814,7534,8879,56913,56998,706,1054,3177,4580,8835	ADM,APBA1,PRDM1,CTNNB1,EPAS1,GATA6,SMAD4,MFNG,MGAT1,CNOT2,NOTCH2,PTCH1,RBBP6,SKIL,SNAI1,TGFBR1,SLC30A1,YBX3,HAND2,BCL2L11,CITED2,TASOR,LATS2,STMN3,TET1,ACSL4,HOXB6,PLXNA2,SDC4,TGFB1,AXIN2,LMO4,SCX,CALR,CDKN1A,FBN1,LMNA,MAP2K2,MAP2K3,SRI,TFDP2,NSD2,DHRS3,SPRY1,TAB2,DIPK2A,RERE,CSF1,CTNNA1,ELF4,B4GALT1,GLUL,IRF2,PTPN6,STAT3,SQSTM1,SH2D2A,TNFSF13B,HIPK2,AKNA,NDFIP1,FAM83D,CLEC4G,ZBTB1,ADRA2B,LAMA5,N…
3_Member	GO Biological Processes	GO:0001701	in utero embryonic development	-8.61307	-5.20305	25/387	133,320,639,1499,2034,2627,4089,4242,4245,4848,4853,5727,5930,6498,6615,7046,7779,8531,9464,10018,10370,23272,26524,50861,80312	ADM,APBA1,PRDM1,CTNNB1,EPAS1,GATA6,SMAD4,MFNG,MGAT1,CNOT2,NOTCH2,PTCH1,RBBP6,SKIL,SNAI1,TGFBR1,SLC30A1,YBX3,HAND2,BCL2L11,CITED2,TASOR,LATS2,STMN3,TET1
3_Member	GO Biological Processes	GO:0009792	embryo development ending in birth or egg hatching	-8.25436	-5.02044	33/665	133,320,639,1499,2034,2182,2627,3216,4089,4242,4245,4848,4853,5362,5727,5930,6385,6498,6615,7040,7046,7779,8313,8531,8543,9464,10018,10370,23272,26524,50861,80312,642658	ADM,APBA1,PRDM1,CTNNB1,EPAS1,ACSL4,GATA6,HOXB6,SMAD4,MFNG,MGAT1,CNOT2,NOTCH2,PLXNA2,PTCH1,RBBP6,SDC4,SKIL,SNAI1,TGFB1,TGFBR1,SLC30A1,AXIN2,YBX3,LMO4,HAND2,BCL2L11,CITED2,TASOR,LATS2,STMN3,TET1,SCX
3_Member	GO Biological Processes	GO:0043009	chordate embryonic development	-8.04986	-4.90309	32/643	133,320,639,1499,2034,2627,3216,4089,4242,4245,4848,4853,5362,5727,5930,6385,6498,6615,7040,7046,7779,8313,8531,8543,9464,10018,10370,23272,26524,50861,80312,642658	ADM,APBA1,PRDM1,CTNNB1,EPAS1,GATA6,HOXB6,SMAD4,MFNG,MGAT1,CNOT2,NOTCH2,PLXNA2,PTCH1,RBBP6,SDC4,SKIL,SNAI1,TGFB1,TGFBR1,SLC30A1,AXIN2,YBX3,LMO4,HAND2,BCL2L11,CITED2,TASOR,LATS2,STMN3,TET1,SCX
3_Member	GO Biological Processes	GO:0007507	heart development	-7.21984	-4.35389	28/556	133,639,811,1026,1499,2200,2627,4000,4089,4853,5605,5606,5727,6615,6717,7029,7040,7046,7468,8313,8543,9249,9464,10252,10370,23118,205428,642658	ADM,PRDM1,CALR,CDKN1A,CTNNB1,FBN1,GATA6,LMNA,SMAD4,NOTCH2,MAP2K2,MAP2K3,PTCH1,SNAI1,SRI,TFDP2,TGFB1,TGFBR1,NSD2,AXIN2,LMO4,DHRS3,HAND2,SPRY1,CITED2,TAB2,DIPK2A,SCX
3_Member	GO Biological Processes	GO:0008283	cell population proliferation	-6.21509	-3.68968	30/698	133,473,639,1435,1495,1499,2000,2627,2683,2752,3660,4089,4853,5605,5727,5777,6774,7046,8313,8878,9047,9464,10370,10673,28996,80709,80762,81610,205428,339390	ADM,RERE,PRDM1,CSF1,CTNNA1,CTNNB1,ELF4,GATA6,B4GALT1,GLUL,IRF2,SMAD4,NOTCH2,MAP2K2,PTCH1,PTPN6,STAT3,TGFBR1,AXIN2,SQSTM1,SH2D2A,HAND2,CITED2,TNFSF13B,HIPK2,AKNA,NDFIP1,FAM83D,DIPK2A,CLEC4G
3_Member	GO Biological Processes	GO:0048538	thymus development	-6.1669	-3.67274	8/48	1499,5605,7046,8543,9464,10018,10370,22890	CTNNB1,MAP2K2,TGFBR1,LMO4,HAND2,BCL2L11,CITED2,ZBTB1
3_Member	GO Biological Processes	GO:0035239	tube morphogenesis	-5.13773	-2.90861	27/670	133,151,639,1435,1499,2034,2627,2683,2752,3911,4089,4814,4853,5727,6385,7040,7046,7534,8543,8879,9047,9464,10018,10252,10370,56913,56998	ADM,ADRA2B,PRDM1,CSF1,CTNNB1,EPAS1,GATA6,B4GALT1,GLUL,LAMA5,SMAD4,NINJ1,NOTCH2,PTCH1,SDC4,TGFB1,TGFBR1,YWHAZ,LMO4,SGPL1,SH2D2A,HAND2,BCL2L11,SPRY1,CITED2,C1GALT1,CTNNBIP1
3_Member	GO Biological Processes	GO:0048732	gland development	-4.99881	-2.81056	20/418	706,1054,1435,1499,2627,3177,3911,4089,4580,4853,5605,5727,7040,7046,8543,8835,9464,10018,10370,22890	TSPO,CEBPG,CSF1,CTNNB1,GATA6,SLC29A2,LAMA5,SMAD4,MTX1,NOTCH2,MAP2K2,PTCH1,TGFB1,TGFBR1,LMO4,SOCS2,HAND2,BCL2L11,CITED2,ZBTB1
3_Member	GO Biological Processes	GO:0048598	embryonic morphogenesis	-3.47201	-1.69378	21/582	133,1499,2200,2627,3216,3911,4089,4853,5727,6385,6615,7040,7046,8543,9464,10018,10370,23272,26524,28996,642658	ADM,CTNNB1,FBN1,GATA6,HOXB6,LAMA5,SMAD4,NOTCH2,PTCH1,SDC4,SNAI1,TGFB1,TGFBR1,LMO4,HAND2,BCL2L11,CITED2,TASOR,LATS2,HIPK2,SCX
3_Member	GO Biological Processes	GO:0048514	blood vessel morphogenesis	-3.45931	-1.68778	17/421	133,151,639,1499,2034,2683,2752,4814,4853,7040,7046,7534,8879,9047,9464,10370,56913	ADM,ADRA2B,PRDM1,CTNNB1,EPAS1,B4GALT1,GLUL,NINJ1,NOTCH2,TGFB1,TGFBR1,YWHAZ,SGPL1,SH2D2A,HAND2,CITED2,C1GALT1
3_Member	GO Biological Processes	GO:0060562	epithelial tube morphogenesis	-3.36585	-1.63557	14/314	133,1435,1499,3911,4089,4853,5727,6385,7040,8543,9464,10252,10370,56998	ADM,CSF1,CTNNB1,LAMA5,SMAD4,NOTCH2,PTCH1,SDC4,TGFB1,LMO4,HAND2,SPRY1,CITED2,CTNNBIP1
3_Member	GO Biological Processes	GO:0035148	tube formation	-3.2628	-1.56358	9/149	133,1499,5727,6385,7040,7534,8543,10018,10370	ADM,CTNNB1,PTCH1,SDC4,TGFB1,YWHAZ,LMO4,BCL2L11,CITED2
3_Member	GO Biological Processes	GO:0001568	blood vessel development	-2.97765	-1.37268	18/507	133,151,639,1499,2034,2627,2683,2752,4814,4853,7040,7046,7534,8879,9047,9464,10370,56913	ADM,ADRA2B,PRDM1,CTNNB1,EPAS1,GATA6,B4GALT1,GLUL,NINJ1,NOTCH2,TGFB1,TGFBR1,YWHAZ,SGPL1,SH2D2A,HAND2,CITED2,C1GALT1
3_Member	GO Biological Processes	GO:0001944	vasculature development	-2.7828	-1.23212	18/528	133,151,639,1499,2034,2627,2683,2752,4814,4853,7040,7046,7534,8879,9047,9464,10370,56913	ADM,ADRA2B,PRDM1,CTNNB1,EPAS1,GATA6,B4GALT1,GLUL,NINJ1,NOTCH2,TGFB1,TGFBR1,YWHAZ,SGPL1,SH2D2A,HAND2,CITED2,C1GALT1
3_Member	GO Biological Processes	GO:0016331	morphogenesis of embryonic epithelium	-2.69036	-1.16871	8/146	133,1499,3911,5727,6385,7040,8543,10370	ADM,CTNNB1,LAMA5,PTCH1,SDC4,TGFB1,LMO4,CITED2
3_Member	GO Biological Processes	GO:0001843	neural tube closure	-2.53268	-1.06218	6/91	133,5727,6385,7040,8543,10370	ADM,PTCH1,SDC4,TGFB1,LMO4,CITED2
3_Member	GO Biological Processes	GO:0060606	tube closure	-2.50898	-1.0493	6/92	133,5727,6385,7040,8543,10370	ADM,PTCH1,SDC4,TGFB1,LMO4,CITED2
3_Member	GO Biological Processes	GO:0001838	embryonic epithelial tube formation	-2.46941	-1.02082	7/125	133,1499,5727,6385,7040,8543,10370	ADM,CTNNB1,PTCH1,SDC4,TGFB1,LMO4,CITED2
3_Member	GO Biological Processes	GO:0014020	primary neural tube formation	-2.3952	-0.96594	6/97	133,5727,6385,7040,8543,10370	ADM,PTCH1,SDC4,TGFB1,LMO4,CITED2
3_Member	GO Biological Processes	GO:0048568	embryonic organ development	-2.35612	-0.93585	15/446	133,639,1499,2034,2200,3216,4853,5727,5930,6615,7040,7046,9464,10370,28996	ADM,PRDM1,CTNNB1,EPAS1,FBN1,HOXB6,NOTCH2,PTCH1,RBBP6,SNAI1,TGFB1,TGFBR1,HAND2,CITED2,HIPK2
3_Member	GO Biological Processes	GO:0001570	vasculogenesis	-2.3359	-0.92443	5/70	133,1499,7040,8879,10370	ADM,CTNNB1,TGFB1,SGPL1,CITED2
3_Member	GO Biological Processes	GO:0072175	epithelial tube formation	-2.3217	-0.913125	7/133	133,1499,5727,6385,7040,8543,10370	ADM,CTNNB1,PTCH1,SDC4,TGFB1,LMO4,CITED2
3_Member	GO Biological Processes	GO:0001525	angiogenesis	-2.29546	-0.892977	12/325	151,1499,2034,2683,2752,4814,4853,7046,7534,9047,9464,56913	ADRA2B,CTNNB1,EPAS1,B4GALT1,GLUL,NINJ1,NOTCH2,TGFBR1,YWHAZ,SH2D2A,HAND2,C1GALT1
3_Member	GO Biological Processes	GO:0002009	morphogenesis of an epithelium	-2.2951	-0.892977	15/453	133,1435,1499,3911,4089,4853,5727,6385,6615,7040,8543,9464,10252,10370,56998	ADM,CSF1,CTNNB1,LAMA5,SMAD4,NOTCH2,PTCH1,SDC4,SNAI1,TGFB1,LMO4,HAND2,SPRY1,CITED2,CTNNBIP1
3_Member	GO Biological Processes	GO:0001841	neural tube formation	-2.22796	-0.854038	6/105	133,5727,6385,7040,8543,10370	ADM,PTCH1,SDC4,TGFB1,LMO4,CITED2
3_Member	GO Biological Processes	GO:0048729	tissue morphogenesis	-2.12355	-0.789079	17/565	133,1435,1499,3911,4089,4853,5727,6385,6615,7040,7046,8543,9464,10252,10370,56998,642658	ADM,CSF1,CTNNB1,LAMA5,SMAD4,NOTCH2,PTCH1,SDC4,SNAI1,TGFB1,TGFBR1,LMO4,HAND2,SPRY1,CITED2,CTNNBIP1,SCX
4_Summary	GO Biological Processes	GO:0043408	regulation of MAPK cascade	-8.3491	-5.04841	34/694	151,1499,3301,3383,3965,4089,4853,5336,5605,5606,5777,5906,6363,6764,7040,7046,7185,7534,8567,9464,10114,10174,10252,10318,10550,10961,11221,23779,28996,54900,55872,60370,81610,152007	ADRA2B,CTNNB1,DNAJA1,ICAM1,LGALS9,SMAD4,NOTCH2,PLCG2,MAP2K2,MAP2K3,PTPN6,RAP1A,CCL19,DENND2B,TGFB1,TGFBR1,TRAF1,YWHAZ,MADD,HAND2,HIPK3,SORBS3,SPRY1,TNIP1,ARL6IP5,ERP29,DUSP10,ARHGAP8,HIPK2,LAX1,PBK,AVPI1,FAM83D,GLIPR2
4_Member	GO Biological Processes	GO:0043408	regulation of MAPK cascade	-8.3491	-5.04841	34/694	151,1499,3301,3383,3965,4089,4853,5336,5605,5606,5777,5906,6363,6764,7040,7046,7185,7534,8567,9464,10114,10174,10252,10318,10550,10961,11221,23779,28996,54900,55872,60370,81610,152007	ADRA2B,CTNNB1,DNAJA1,ICAM1,LGALS9,SMAD4,NOTCH2,PLCG2,MAP2K2,MAP2K3,PTPN6,RAP1A,CCL19,DENND2B,TGFB1,TGFBR1,TRAF1,YWHAZ,MADD,HAND2,HIPK3,SORBS3,SPRY1,TNIP1,ARL6IP5,ERP29,DUSP10,ARHGAP8,HIPK2,LAX1,PBK,AVPI1,FAM83D,GLIPR2
4_Member	GO Biological Processes	GO:0043410	positive regulation of MAPK cascade	-5.43353	-3.12617	23/496	151,1499,3383,3965,4853,5336,5605,5606,5906,6363,6764,7040,7046,7185,8567,9464,10174,10550,10961,23779,28996,60370,152007	ADRA2B,CTNNB1,ICAM1,LGALS9,NOTCH2,PLCG2,MAP2K2,MAP2K3,RAP1A,CCL19,DENND2B,TGFB1,TGFBR1,TRAF1,MADD,HAND2,SORBS3,ARL6IP5,ERP29,ARHGAP8,HIPK2,AVPI1,GLIPR2
4_Member	GO Biological Processes	GO:0070372	regulation of ERK1 and ERK2 cascade	-5.00242	-2.81056	17/315	3383,3965,4089,4853,5777,5906,6363,6764,7040,7534,9464,10252,10318,11221,23779,81610,152007	ICAM1,LGALS9,SMAD4,NOTCH2,PTPN6,RAP1A,CCL19,DENND2B,TGFB1,YWHAZ,HAND2,SPRY1,TNIP1,DUSP10,ARHGAP8,FAM83D,GLIPR2
4_Member	GO Biological Processes	GO:0070374	positive regulation of ERK1 and ERK2 cascade	-2.57825	-1.08992	10/223	3383,3965,4853,5906,6363,6764,7040,9464,23779,152007	ICAM1,LGALS9,NOTCH2,RAP1A,CCL19,DENND2B,TGFB1,HAND2,ARHGAP8,GLIPR2
5_Summary	GO Biological Processes	GO:0045859	regulation of protein kinase activity	-8.1438	-4.95563	33/672	151,493,801,805,894,1026,1435,3301,3326,5605,5606,5777,5906,6363,6385,7040,7128,7804,8313,8567,10114,10252,10961,10983,11140,11221,23118,26524,28984,51429,54900,84254,205428,8543,8835,1981,4089,5168,5336,7046,7525,8784,8878,28996,96459,1499,23142,51659,92345	ADRA2B,ATP2B4,CALM1,CALM2,CCND2,CDKN1A,CSF1,DNAJA1,HSP90AB1,MAP2K2,MAP2K3,PTPN6,RAP1A,CCL19,SDC4,TGFB1,TNFAIP3,LRP8,AXIN2,MADD,HIPK3,SPRY1,ERP29,CCNI,CDC37,DUSP10,TAB2,LATS2,RGCC,SNX9,LAX1,CAMKK1,DIPK2A,LMO4,SOCS2,EIF4G1,SMAD4,ENPP2,PLCG2,TGFBR1,YES1,TNFRSF18,SQSTM1,HIPK2,FNIP1,CTNNB1,DCUN1D4,GINS2,NAF1
5_Member	GO Biological Processes	GO:0045859	regulation of protein kinase activity	-8.1438	-4.95563	33/672	151,493,801,805,894,1026,1435,3301,3326,5605,5606,5777,5906,6363,6385,7040,7128,7804,8313,8567,10114,10252,10961,10983,11140,11221,23118,26524,28984,51429,54900,84254,205428	ADRA2B,ATP2B4,CALM1,CALM2,CCND2,CDKN1A,CSF1,DNAJA1,HSP90AB1,MAP2K2,MAP2K3,PTPN6,RAP1A,CCL19,SDC4,TGFB1,TNFAIP3,LRP8,AXIN2,MADD,HIPK3,SPRY1,ERP29,CCNI,CDC37,DUSP10,TAB2,LATS2,RGCC,SNX9,LAX1,CAMKK1,DIPK2A
5_Member	GO Biological Processes	GO:0043549	regulation of kinase activity	-7.53581	-4.54892	35/786	151,493,801,805,894,1026,1435,3301,3326,5605,5606,5777,5906,6363,6385,7040,7128,7804,8313,8543,8567,8835,10114,10252,10961,10983,11140,11221,23118,26524,28984,51429,54900,84254,205428	ADRA2B,ATP2B4,CALM1,CALM2,CCND2,CDKN1A,CSF1,DNAJA1,HSP90AB1,MAP2K2,MAP2K3,PTPN6,RAP1A,CCL19,SDC4,TGFB1,TNFAIP3,LRP8,AXIN2,LMO4,MADD,SOCS2,HIPK3,SPRY1,ERP29,CCNI,CDC37,DUSP10,TAB2,LATS2,RGCC,SNX9,LAX1,CAMKK1,DIPK2A
5_Member	GO Biological Processes	GO:0001934	positive regulation of protein phosphorylation	-7.02853	-4.25534	33/749	151,493,801,805,894,1026,1435,1981,3326,4089,5168,5336,5605,5606,5906,6363,6385,7040,7046,7525,7804,8313,8567,8784,8878,10961,23118,28984,28996,51429,84254,96459,205428	ADRA2B,ATP2B4,CALM1,CALM2,CCND2,CDKN1A,CSF1,EIF4G1,HSP90AB1,SMAD4,ENPP2,PLCG2,MAP2K2,MAP2K3,RAP1A,CCL19,SDC4,TGFB1,TGFBR1,YES1,LRP8,AXIN2,MADD,TNFRSF18,SQSTM1,ERP29,TAB2,RGCC,HIPK2,SNX9,CAMKK1,FNIP1,DIPK2A
5_Member	GO Biological Processes	GO:0051347	positive regulation of transferase activity	-6.75062	-4.05643	28/586	151,493,801,805,894,1026,1435,1499,3326,5605,5606,5906,6363,6385,7040,7804,8313,8543,8567,10961,23118,23142,28984,51429,51659,84254,92345,205428	ADRA2B,ATP2B4,CALM1,CALM2,CCND2,CDKN1A,CSF1,CTNNB1,HSP90AB1,MAP2K2,MAP2K3,RAP1A,CCL19,SDC4,TGFB1,LRP8,AXIN2,LMO4,MADD,ERP29,TAB2,DCUN1D4,RGCC,SNX9,GINS2,CAMKK1,NAF1,DIPK2A
5_Member	GO Biological Processes	GO:0045860	positive regulation of protein kinase activity	-6.70402	-4.03436	23/418	151,493,801,805,894,1026,1435,3326,5605,5606,5906,6363,6385,7040,7804,8313,8567,10961,23118,28984,51429,84254,205428	ADRA2B,ATP2B4,CALM1,CALM2,CCND2,CDKN1A,CSF1,HSP90AB1,MAP2K2,MAP2K3,RAP1A,CCL19,SDC4,TGFB1,LRP8,AXIN2,MADD,ERP29,TAB2,RGCC,SNX9,CAMKK1,DIPK2A
5_Member	GO Biological Processes	GO:0071900	regulation of protein serine/threonine kinase activity	-6.52803	-3.89616	22/395	493,801,805,894,1026,3301,3326,5605,5777,6363,7040,7128,10114,10252,10961,10983,11140,11221,26524,28984,54900,205428	ATP2B4,CALM1,CALM2,CCND2,CDKN1A,DNAJA1,HSP90AB1,MAP2K2,PTPN6,CCL19,TGFB1,TNFAIP3,HIPK3,SPRY1,ERP29,CCNI,CDC37,DUSP10,LATS2,RGCC,LAX1,DIPK2A
5_Member	GO Biological Processes	GO:0033674	positive regulation of kinase activity	-5.99576	-3.53999	24/494	151,493,801,805,894,1026,1435,3326,5605,5606,5906,6363,6385,7040,7804,8313,8543,8567,10961,23118,28984,51429,84254,205428	ADRA2B,ATP2B4,CALM1,CALM2,CCND2,CDKN1A,CSF1,HSP90AB1,MAP2K2,MAP2K3,RAP1A,CCL19,SDC4,TGFB1,LRP8,AXIN2,LMO4,MADD,ERP29,TAB2,RGCC,SNX9,CAMKK1,DIPK2A
5_Member	GO Biological Processes	GO:0071902	positive regulation of protein serine/threonine kinase activity	-3.02167	-1.40171	11/229	493,801,805,894,3326,5605,6363,7040,10961,28984,205428	ATP2B4,CALM1,CALM2,CCND2,HSP90AB1,MAP2K2,CCL19,TGFB1,ERP29,RGCC,DIPK2A
6_Summary	GO Biological Processes	GO:0008285	negative regulation of cell population proliferation	-7.99186	-4.88476	36/790	133,384,706,864,1021,1026,1495,1499,2627,2683,3965,4000,4089,4330,5727,5777,6385,6678,6774,7040,7046,7128,8313,8611,10252,10370,11040,11221,11236,28984,56253,56998,80762,96459,284194,339390,811,2200,4780,4792,6498,6615,8294,8621,9150,9464,10401,27086,55435,84695,2752,3911,4853,6239,29128	ADM,ARG2,TSPO,RUNX3,CDK6,CDKN1A,CTNNA1,CTNNB1,GATA6,B4GALT1,LGALS9,LMNA,SMAD4,MN1,PTCH1,PTPN6,SDC4,SPARC,STAT3,TGFB1,TGFBR1,TNFAIP3,AXIN2,PLPP1,SPRY1,CITED2,PIM2,DUSP10,RNF139,RGCC,CRTAM,CTNNBIP1,NDFIP1,FNIP1,LGALS9B,CLEC4G,CALR,FBN1,NFE2L2,NFKBIA,SKIL,SNAI1,H4C9,CDK13,CTDP1,HAND2,PIAS3,FOXP1,AP1AR,LOXL3,GLUL,LAMA5,NOTCH2,RREB1,UHRF1
6_Member	GO Biological Processes	GO:0008285	negative regulation of cell population proliferation	-7.99186	-4.88476	36/790	133,384,706,864,1021,1026,1495,1499,2627,2683,3965,4000,4089,4330,5727,5777,6385,6678,6774,7040,7046,7128,8313,8611,10252,10370,11040,11221,11236,28984,56253,56998,80762,96459,284194,339390	ADM,ARG2,TSPO,RUNX3,CDK6,CDKN1A,CTNNA1,CTNNB1,GATA6,B4GALT1,LGALS9,LMNA,SMAD4,MN1,PTCH1,PTPN6,SDC4,SPARC,STAT3,TGFB1,TGFBR1,TNFAIP3,AXIN2,PLPP1,SPRY1,CITED2,PIM2,DUSP10,RNF139,RGCC,CRTAM,CTNNBIP1,NDFIP1,FNIP1,LGALS9B,CLEC4G
6_Member	GO Biological Processes	GO:0045596	negative regulation of cell differentiation	-5.04316	-2.83376	28/718	706,811,864,1021,1495,1499,2200,4089,4780,4792,5727,6498,6615,6774,7040,7046,8294,8313,8621,9150,9464,10252,10401,11221,27086,55435,84695,339390	TSPO,CALR,RUNX3,CDK6,CTNNA1,CTNNB1,FBN1,SMAD4,NFE2L2,NFKBIA,PTCH1,SKIL,SNAI1,STAT3,TGFB1,TGFBR1,H4C9,AXIN2,CDK13,CTDP1,HAND2,SPRY1,PIAS3,DUSP10,FOXP1,AP1AR,LOXL3,CLEC4G
6_Member	GO Biological Processes	GO:0050678	regulation of epithelial cell proliferation	-3.5429	-1.73846	17/414	864,1021,1499,2683,2752,3911,4853,5727,6239,6678,6774,7040,7046,7128,11221,28984,29128	RUNX3,CDK6,CTNNB1,B4GALT1,GLUL,LAMA5,NOTCH2,PTCH1,RREB1,SPARC,STAT3,TGFB1,TGFBR1,TNFAIP3,DUSP10,RGCC,UHRF1
6_Member	GO Biological Processes	GO:0050680	negative regulation of epithelial cell proliferation	-2.75315	-1.21555	9/176	864,1021,2683,5727,6678,7040,7046,11221,28984	RUNX3,CDK6,B4GALT1,PTCH1,SPARC,TGFB1,TGFBR1,DUSP10,RGCC
7_Summary	GO Biological Processes	GO:0010942	positive regulation of cell death	-7.95899	-4.88476	31/614	133,706,1026,1495,1499,1981,1984,2627,2683,2934,3301,3965,4089,4293,4853,5740,6498,7046,8313,8878,10018,10276,10550,22822,23604,23621,26524,27086,28984,96459,115209	ADM,TSPO,CDKN1A,CTNNA1,CTNNB1,EIF4G1,EIF5A,GATA6,B4GALT1,GSN,DNAJA1,LGALS9,SMAD4,MAP3K9,NOTCH2,PTGIS,SKIL,TGFBR1,AXIN2,SQSTM1,BCL2L11,NET1,ARL6IP5,PHLDA1,DAPK2,BACE1,LATS2,FOXP1,RGCC,FNIP1,OMA1
7_Member	GO Biological Processes	GO:0010942	positive regulation of cell death	-7.95899	-4.88476	31/614	133,706,1026,1495,1499,1981,1984,2627,2683,2934,3301,3965,4089,4293,4853,5740,6498,7046,8313,8878,10018,10276,10550,22822,23604,23621,26524,27086,28984,96459,115209	ADM,TSPO,CDKN1A,CTNNA1,CTNNB1,EIF4G1,EIF5A,GATA6,B4GALT1,GSN,DNAJA1,LGALS9,SMAD4,MAP3K9,NOTCH2,PTGIS,SKIL,TGFBR1,AXIN2,SQSTM1,BCL2L11,NET1,ARL6IP5,PHLDA1,DAPK2,BACE1,LATS2,FOXP1,RGCC,FNIP1,OMA1
7_Member	GO Biological Processes	GO:0043068	positive regulation of programmed cell death	-7.36768	-4.41052	28/547	133,706,1026,1495,1499,1984,2627,2683,2934,3301,3965,4089,4293,4853,5740,6498,7046,8878,10018,10276,10550,22822,23604,23621,26524,28984,96459,115209	ADM,TSPO,CDKN1A,CTNNA1,CTNNB1,EIF5A,GATA6,B4GALT1,GSN,DNAJA1,LGALS9,SMAD4,MAP3K9,NOTCH2,PTGIS,SKIL,TGFBR1,SQSTM1,BCL2L11,NET1,ARL6IP5,PHLDA1,DAPK2,BACE1,LATS2,RGCC,FNIP1,OMA1
7_Member	GO Biological Processes	GO:0043065	positive regulation of apoptotic process	-7.05014	-4.25991	27/532	133,706,1495,1499,1984,2627,2683,2934,3301,3965,4089,4293,4853,5740,6498,7046,8878,10018,10276,10550,22822,23604,23621,26524,28984,96459,115209	ADM,TSPO,CTNNA1,CTNNB1,EIF5A,GATA6,B4GALT1,GSN,DNAJA1,LGALS9,SMAD4,MAP3K9,NOTCH2,PTGIS,SKIL,TGFBR1,SQSTM1,BCL2L11,NET1,ARL6IP5,PHLDA1,DAPK2,BACE1,LATS2,RGCC,FNIP1,OMA1
8_Summary	GO Biological Processes	GO:0043122	regulation of I-kappaB kinase/NF-kappaB signaling	-7.66835	-4.62631	19/255	330,825,1499,3965,5336,6275,6363,7088,7128,7185,8878,10133,10318,10769,11040,23118,51523,54602,80762	BIRC3,CAPN3,CTNNB1,LGALS9,PLCG2,S100A4,CCL19,TLE1,TNFAIP3,TRAF1,SQSTM1,OPTN,TNIP1,PLK2,PIM2,TAB2,CXXC5,NDFIP2,NDFIP1
8_Member	GO Biological Processes	GO:0043122	regulation of I-kappaB kinase/NF-kappaB signaling	-7.66835	-4.62631	19/255	330,825,1499,3965,5336,6275,6363,7088,7128,7185,8878,10133,10318,10769,11040,23118,51523,54602,80762	BIRC3,CAPN3,CTNNB1,LGALS9,PLCG2,S100A4,CCL19,TLE1,TNFAIP3,TRAF1,SQSTM1,OPTN,TNIP1,PLK2,PIM2,TAB2,CXXC5,NDFIP2,NDFIP1
8_Member	GO Biological Processes	GO:0043123	positive regulation of I-kappaB kinase/NF-kappaB signaling	-3.72352	-1.87778	11/189	330,1499,3965,6275,6363,10769,11040,23118,51523,54602,80762	BIRC3,CTNNB1,LGALS9,S100A4,CCL19,PLK2,PIM2,TAB2,CXXC5,NDFIP2,NDFIP1
9_Summary	GO Biological Processes	GO:0080135	regulation of cellular response to stress	-7.34341	-4.41052	33/726	1054,1499,1981,2521,3301,4780,5605,6363,6498,6615,7158,7185,7468,8110,8313,8444,8531,8607,9464,9643,10018,10097,10114,10131,10550,10961,11221,27086,28996,55872,117143,146760,151987,7040,80762,3326,28984,51659,92345,1026,5930	CEBPG,CTNNB1,EIF4G1,FUS,DNAJA1,NFE2L2,MAP2K2,CCL19,SKIL,SNAI1,TP53BP1,TRAF1,NSD2,DPF3,AXIN2,DYRK3,YBX3,RUVBL1,HAND2,MORF4L2,BCL2L11,ACTR2,HIPK3,TRAP1,ARL6IP5,ERP29,DUSP10,FOXP1,HIPK2,PBK,TADA1,RTN4RL1,PPP4R2,TGFB1,NDFIP1,HSP90AB1,RGCC,GINS2,NAF1,CDKN1A,RBBP6
9_Member	GO Biological Processes	GO:0080135	regulation of cellular response to stress	-7.34341	-4.41052	33/726	1054,1499,1981,2521,3301,4780,5605,6363,6498,6615,7158,7185,7468,8110,8313,8444,8531,8607,9464,9643,10018,10097,10114,10131,10550,10961,11221,27086,28996,55872,117143,146760,151987	CEBPG,CTNNB1,EIF4G1,FUS,DNAJA1,NFE2L2,MAP2K2,CCL19,SKIL,SNAI1,TP53BP1,TRAF1,NSD2,DPF3,AXIN2,DYRK3,YBX3,RUVBL1,HAND2,MORF4L2,BCL2L11,ACTR2,HIPK3,TRAP1,ARL6IP5,ERP29,DUSP10,FOXP1,HIPK2,PBK,TADA1,RTN4RL1,PPP4R2
9_Member	GO Biological Processes	GO:2001020	regulation of response to DNA damage stimulus	-3.91938	-2.02787	15/312	1054,2521,6498,6615,7158,7468,8110,8313,8444,8607,9643,10097,55872,117143,151987	CEBPG,FUS,SKIL,SNAI1,TP53BP1,NSD2,DPF3,AXIN2,DYRK3,RUVBL1,MORF4L2,ACTR2,PBK,TADA1,PPP4R2
9_Member	GO Biological Processes	GO:0045911	positive regulation of DNA recombination	-3.89963	-2.02109	7/72	2521,7040,7158,7468,8607,9643,10097	FUS,TGFB1,TP53BP1,NSD2,RUVBL1,MORF4L2,ACTR2
9_Member	GO Biological Processes	GO:0000018	regulation of DNA recombination	-3.62602	-1.79972	9/133	2521,7040,7158,7468,8607,9643,10097,80762,151987	FUS,TGFB1,TP53BP1,NSD2,RUVBL1,MORF4L2,ACTR2,NDFIP1,PPP4R2
9_Member	GO Biological Processes	GO:0051054	positive regulation of DNA metabolic process	-3.55004	-1.74171	14/301	1054,1499,2521,3326,7040,7158,7468,8110,8607,9643,10097,28984,51659,92345	CEBPG,CTNNB1,FUS,HSP90AB1,TGFB1,TP53BP1,NSD2,DPF3,RUVBL1,MORF4L2,ACTR2,RGCC,GINS2,NAF1
9_Member	GO Biological Processes	GO:0051052	regulation of DNA metabolic process	-3.47714	-1.69722	20/540	1026,1054,1499,2521,3326,5930,7040,7158,7468,8110,8313,8607,9643,10097,28984,51659,80762,92345,117143,151987	CDKN1A,CEBPG,CTNNB1,FUS,HSP90AB1,RBBP6,TGFB1,TP53BP1,NSD2,DPF3,AXIN2,RUVBL1,MORF4L2,ACTR2,RGCC,GINS2,NDFIP1,NAF1,TADA1,PPP4R2
9_Member	GO Biological Processes	GO:0006282	regulation of DNA repair	-3.29775	-1.58254	11/212	1054,2521,7158,7468,8110,8313,8607,9643,10097,117143,151987	CEBPG,FUS,TP53BP1,NSD2,DPF3,AXIN2,RUVBL1,MORF4L2,ACTR2,TADA1,PPP4R2
9_Member	GO Biological Processes	GO:0010569	regulation of double-strand break repair via homologous recombination	-3.05618	-1.42432	6/72	2521,7158,8607,9643,10097,151987	FUS,TP53BP1,RUVBL1,MORF4L2,ACTR2,PPP4R2
9_Member	GO Biological Processes	GO:2000779	regulation of double-strand break repair	-2.90597	-1.31408	8/135	2521,7158,7468,8110,8607,9643,10097,151987	FUS,TP53BP1,NSD2,DPF3,RUVBL1,MORF4L2,ACTR2,PPP4R2
9_Member	GO Biological Processes	GO:1905168	positive regulation of double-strand break repair via homologous recombination	-2.51752	-1.05409	4/39	2521,8607,9643,10097	FUS,RUVBL1,MORF4L2,ACTR2
9_Member	GO Biological Processes	GO:2001022	positive regulation of response to DNA damage stimulus	-2.34918	-0.933331	8/166	1054,2521,6498,8110,8607,9643,10097,55872	CEBPG,FUS,SKIL,DPF3,RUVBL1,MORF4L2,ACTR2,PBK
10_Summary	GO Biological Processes	GO:0001837	epithelial to mesenchymal transition	-7.30302	-4.39361	11/81	1499,4089,6275,6615,7040,7046,10252,23272,80709,81610,84695,3911,9464,10370,8313,28984,152007,642658,23187,133,463,811,825,2034,2627,4000,4814,5239,6717,8110,140465,27086,639,4853,5727,205428,50964	CTNNB1,SMAD4,S100A4,SNAI1,TGFB1,TGFBR1,SPRY1,TASOR,AKNA,FAM83D,LOXL3,LAMA5,HAND2,CITED2,AXIN2,RGCC,GLIPR2,SCX,PHLDB1,ADM,ZFHX3,CALR,CAPN3,EPAS1,GATA6,LMNA,NINJ1,PGM5,SRI,DPF3,MYL6B,FOXP1,PRDM1,NOTCH2,PTCH1,DIPK2A,SOST
10_Member	GO Biological Processes	GO:0001837	epithelial to mesenchymal transition	-7.30302	-4.39361	11/81	1499,4089,6275,6615,7040,7046,10252,23272,80709,81610,84695	CTNNB1,SMAD4,S100A4,SNAI1,TGFB1,TGFBR1,SPRY1,TASOR,AKNA,FAM83D,LOXL3
10_Member	GO Biological Processes	GO:0048762	mesenchymal cell differentiation	-6.27255	-3.72784	14/172	1499,3911,4089,6275,6615,7040,7046,9464,10252,10370,23272,80709,81610,84695	CTNNB1,LAMA5,SMAD4,S100A4,SNAI1,TGFB1,TGFBR1,HAND2,SPRY1,CITED2,TASOR,AKNA,FAM83D,LOXL3
10_Member	GO Biological Processes	GO:0010718	positive regulation of epithelial to mesenchymal transition	-5.63821	-3.2482	8/56	1499,4089,6615,7040,7046,8313,28984,152007	CTNNB1,SMAD4,SNAI1,TGFB1,TGFBR1,AXIN2,RGCC,GLIPR2
10_Member	GO Biological Processes	GO:0060485	mesenchyme development	-5.27998	-2.99491	15/238	1499,3911,4089,6275,6615,7040,7046,9464,10252,10370,23272,80709,81610,84695,642658	CTNNB1,LAMA5,SMAD4,S100A4,SNAI1,TGFB1,TGFBR1,HAND2,SPRY1,CITED2,TASOR,AKNA,FAM83D,LOXL3,SCX
10_Member	GO Biological Processes	GO:0010717	regulation of epithelial to mesenchymal transition	-5.17985	-2.92618	10/107	1499,4089,6615,7040,7046,8313,10252,23187,28984,152007	CTNNB1,SMAD4,SNAI1,TGFB1,TGFBR1,AXIN2,SPRY1,PHLDB1,RGCC,GLIPR2
10_Member	GO Biological Processes	GO:0061061	muscle structure development	-3.43605	-1.67764	19/503	133,463,811,825,1499,2034,2627,3911,4000,4089,4814,5239,6717,7040,7046,8110,10370,140465,642658	ADM,ZFHX3,CALR,CAPN3,CTNNB1,EPAS1,GATA6,LAMA5,LMNA,SMAD4,NINJ1,PGM5,SRI,TGFB1,TGFBR1,DPF3,CITED2,MYL6B,SCX
10_Member	GO Biological Processes	GO:0042118	endothelial cell activation	-3.3895	-1.6489	3/10	4089,7046,27086	SMAD4,TGFBR1,FOXP1
10_Member	GO Biological Processes	GO:0003170	heart valve development	-3.29359	-1.58254	6/65	639,4089,4853,6615,7040,642658	PRDM1,SMAD4,NOTCH2,SNAI1,TGFB1,SCX
10_Member	GO Biological Processes	GO:0060317	cardiac epithelial to mesenchymal transition	-3.06329	-1.42779	4/28	4089,6615,7046,10252	SMAD4,SNAI1,TGFBR1,SPRY1
10_Member	GO Biological Processes	GO:0003179	heart valve morphogenesis	-2.79546	-1.2354	5/55	4089,4853,6615,7040,642658	SMAD4,NOTCH2,SNAI1,TGFB1,SCX
10_Member	GO Biological Processes	GO:0060537	muscle tissue development	-2.69453	-1.17062	13/329	811,2627,4000,4089,4853,5239,5727,7040,7046,10370,140465,205428,642658	CALR,GATA6,LMNA,SMAD4,NOTCH2,PGM5,PTCH1,TGFB1,TGFBR1,CITED2,MYL6B,DIPK2A,SCX
10_Member	GO Biological Processes	GO:0060391	positive regulation of SMAD protein signal transduction	-2.59698	-1.10516	3/18	4089,7040,7046	SMAD4,TGFB1,TGFBR1
10_Member	GO Biological Processes	GO:0014706	striated muscle tissue development	-2.5137	-1.05144	9/191	811,2627,4000,4089,4853,5239,7040,7046,205428	CALR,GATA6,LMNA,SMAD4,NOTCH2,PGM5,TGFB1,TGFBR1,DIPK2A
10_Member	GO Biological Processes	GO:0071772	response to BMP	-2.22796	-0.854038	6/105	2627,4089,4853,7040,50964,642658	GATA6,SMAD4,NOTCH2,TGFB1,SOST,SCX
10_Member	GO Biological Processes	GO:0071773	cellular response to BMP stimulus	-2.22796	-0.854038	6/105	2627,4089,4853,7040,50964,642658	GATA6,SMAD4,NOTCH2,TGFB1,SOST,SCX
10_Member	GO Biological Processes	GO:0007517	muscle organ development	-2.08494	-0.770089	11/304	463,825,3911,4089,6717,7040,7046,8110,10370,140465,642658	ZFHX3,CAPN3,LAMA5,SMAD4,SRI,TGFB1,TGFBR1,DPF3,CITED2,MYL6B,SCX
10_Member	GO Biological Processes	GO:0048738	cardiac muscle tissue development	-2.07391	-0.762535	8/185	811,2627,4000,4089,4853,7040,7046,205428	CALR,GATA6,LMNA,SMAD4,NOTCH2,TGFB1,TGFBR1,DIPK2A
11_Summary	GO Biological Processes	GO:0000165	MAPK cascade	-7.24162	-4.35448	17/217	151,1499,3965,4089,4293,5500,5605,5606,5777,7040,7534,10174,10252,11221,51114,55872,148170	ADRA2B,CTNNB1,LGALS9,SMAD4,MAP3K9,PPP1CB,MAP2K2,MAP2K3,PTPN6,TGFB1,YWHAZ,SORBS3,SPRY1,DUSP10,ZDHHC9,PBK,CDC42EP5
11_Member	GO Biological Processes	GO:0000165	MAPK cascade	-7.24162	-4.35448	17/217	151,1499,3965,4089,4293,5500,5605,5606,5777,7040,7534,10174,10252,11221,51114,55872,148170	ADRA2B,CTNNB1,LGALS9,SMAD4,MAP3K9,PPP1CB,MAP2K2,MAP2K3,PTPN6,TGFB1,YWHAZ,SORBS3,SPRY1,DUSP10,ZDHHC9,PBK,CDC42EP5
11_Member	GO Biological Processes	GO:0070371	ERK1 and ERK2 cascade	-2.79546	-1.2354	5/55	3965,4089,5605,7534,10252	LGALS9,SMAD4,MAP2K2,YWHAZ,SPRY1
12_Summary	GO Biological Processes	GO:0048638	regulation of developmental growth	-7.17548	-4.34904	21/332	825,1026,1435,2627,5727,6774,6792,7046,8153,8531,8835,8879,9150,9699,10018,10370,11221,23499,26524,27086,84879,1981,4089,7040,8425,9564,10276,84260	CAPN3,CDKN1A,CSF1,GATA6,PTCH1,STAT3,CDKL5,TGFBR1,RND2,YBX3,SOCS2,SGPL1,CTDP1,RIMS2,BCL2L11,CITED2,DUSP10,MACF1,LATS2,FOXP1,MFSD2A,EIF4G1,SMAD4,TGFB1,LTBP4,BCAR1,NET1,TCHP
12_Member	GO Biological Processes	GO:0048638	regulation of developmental growth	-7.17548	-4.34904	21/332	825,1026,1435,2627,5727,6774,6792,7046,8153,8531,8835,8879,9150,9699,10018,10370,11221,23499,26524,27086,84879	CAPN3,CDKN1A,CSF1,GATA6,PTCH1,STAT3,CDKL5,TGFBR1,RND2,YBX3,SOCS2,SGPL1,CTDP1,RIMS2,BCL2L11,CITED2,DUSP10,MACF1,LATS2,FOXP1,MFSD2A
12_Member	GO Biological Processes	GO:0040008	regulation of growth	-6.20389	-3.68782	28/624	825,1026,1435,1981,2627,4089,5727,6774,6792,7040,7046,8153,8425,8531,8835,8879,9150,9564,9699,10018,10276,10370,11221,23499,26524,27086,84260,84879	CAPN3,CDKN1A,CSF1,EIF4G1,GATA6,SMAD4,PTCH1,STAT3,CDKL5,TGFB1,TGFBR1,RND2,LTBP4,YBX3,SOCS2,SGPL1,CTDP1,BCAR1,RIMS2,BCL2L11,NET1,CITED2,DUSP10,MACF1,LATS2,FOXP1,TCHP,MFSD2A
12_Member	GO Biological Processes	GO:0001558	regulation of cell growth	-3.44754	-1.68262	17/422	1026,1981,4089,6792,7040,7046,8153,8425,8835,9150,9564,9699,10276,23499,27086,84260,84879	CDKN1A,EIF4G1,SMAD4,CDKL5,TGFB1,TGFBR1,RND2,LTBP4,SOCS2,CTDP1,BCAR1,RIMS2,NET1,MACF1,FOXP1,TCHP,MFSD2A
12_Member	GO Biological Processes	GO:0045927	positive regulation of growth	-2.57328	-1.08582	11/261	825,1435,1981,2627,6792,7046,8153,8531,9699,23499,84879	CAPN3,CSF1,EIF4G1,GATA6,CDKL5,TGFBR1,RND2,YBX3,RIMS2,MACF1,MFSD2A
12_Member	GO Biological Processes	GO:0048639	positive regulation of developmental growth	-2.31816	-0.910312	8/168	825,1435,2627,6792,8153,8531,9699,23499	CAPN3,CSF1,GATA6,CDKL5,RND2,YBX3,RIMS2,MACF1
13_Summary	GO Biological Processes	GO:0009725	response to hormone	-6.83085	-4.11155	33/764	133,411,706,811,847,1435,1495,1583,1979,2200,2627,2770,3177,3301,3312,4780,5315,5829,6363,6513,6774,7040,8313,8611,8835,9564,10018,10370,10401,11031,26524,50964,123041,3383,4792,7128,23621,493,1499,2769,3728,5906,10097	ADM,ARSB,TSPO,CALR,CAT,CSF1,CTNNA1,CYP11A1,EIF4EBP2,FBN1,GATA6,GNAI1,SLC29A2,DNAJA1,HSPA8,NFE2L2,PKM,PXN,CCL19,SLC2A1,STAT3,TGFB1,AXIN2,PLPP1,SOCS2,BCAR1,BCL2L11,CITED2,PIAS3,RAB31,LATS2,SOST,SLC24A4,ICAM1,NFKBIA,TNFAIP3,BACE1,ATP2B4,CTNNB1,GNA15,JUP,RAP1A,ACTR2
13_Member	GO Biological Processes	GO:0009725	response to hormone	-6.83085	-4.11155	33/764	133,411,706,811,847,1435,1495,1583,1979,2200,2627,2770,3177,3301,3312,4780,5315,5829,6363,6513,6774,7040,8313,8611,8835,9564,10018,10370,10401,11031,26524,50964,123041	ADM,ARSB,TSPO,CALR,CAT,CSF1,CTNNA1,CYP11A1,EIF4EBP2,FBN1,GATA6,GNAI1,SLC29A2,DNAJA1,HSPA8,NFE2L2,PKM,PXN,CCL19,SLC2A1,STAT3,TGFB1,AXIN2,PLPP1,SOCS2,BCAR1,BCL2L11,CITED2,PIAS3,RAB31,LATS2,SOST,SLC24A4
13_Member	GO Biological Processes	GO:1901652	response to peptide	-5.03966	-2.83376	21/451	133,847,1583,1979,2200,2770,3177,3383,4780,4792,5315,5829,6513,6774,7128,8835,9564,10018,11031,23621,123041	ADM,CAT,CYP11A1,EIF4EBP2,FBN1,GNAI1,SLC29A2,ICAM1,NFE2L2,NFKBIA,PKM,PXN,SLC2A1,STAT3,TNFAIP3,SOCS2,BCAR1,BCL2L11,RAB31,BACE1,SLC24A4
13_Member	GO Biological Processes	GO:0032870	cellular response to hormone stimulus	-4.58442	-2.51682	21/484	811,1435,1583,1979,2200,2627,3177,3301,3312,4780,5315,5829,6774,8313,8611,8835,9564,10018,11031,26524,50964	CALR,CSF1,CYP11A1,EIF4EBP2,FBN1,GATA6,SLC29A2,DNAJA1,HSPA8,NFE2L2,PKM,PXN,STAT3,AXIN2,PLPP1,SOCS2,BCAR1,BCL2L11,RAB31,LATS2,SOST
13_Member	GO Biological Processes	GO:0043434	response to peptide hormone	-3.70855	-1.86674	16/363	133,847,1583,1979,2200,2770,3177,4780,5315,5829,6513,6774,8835,9564,11031,123041	ADM,CAT,CYP11A1,EIF4EBP2,FBN1,GNAI1,SLC29A2,NFE2L2,PKM,PXN,SLC2A1,STAT3,SOCS2,BCAR1,RAB31,SLC24A4
13_Member	GO Biological Processes	GO:1901653	cellular response to peptide	-3.44946	-1.68268	14/308	1583,1979,2200,3177,3383,4780,5315,5829,6774,8835,9564,10018,11031,23621	CYP11A1,EIF4EBP2,FBN1,SLC29A2,ICAM1,NFE2L2,PKM,PXN,STAT3,SOCS2,BCAR1,BCL2L11,RAB31,BACE1
13_Member	GO Biological Processes	GO:0071417	cellular response to organonitrogen compound	-3.41362	-1.66002	21/588	493,1495,1499,1583,1979,2200,2769,3177,3383,3728,4780,5315,5829,5906,6774,8835,9564,10018,10097,11031,23621	ATP2B4,CTNNA1,CTNNB1,CYP11A1,EIF4EBP2,FBN1,GNA15,SLC29A2,ICAM1,JUP,NFE2L2,PKM,PXN,RAP1A,STAT3,SOCS2,BCAR1,BCL2L11,ACTR2,RAB31,BACE1
13_Member	GO Biological Processes	GO:1901699	cellular response to nitrogen compound	-2.89658	-1.30721	21/646	493,1495,1499,1583,1979,2200,2769,3177,3383,3728,4780,5315,5829,5906,6774,8835,9564,10018,10097,11031,23621	ATP2B4,CTNNA1,CTNNB1,CYP11A1,EIF4EBP2,FBN1,GNA15,SLC29A2,ICAM1,JUP,NFE2L2,PKM,PXN,RAP1A,STAT3,SOCS2,BCAR1,BCL2L11,ACTR2,RAB31,BACE1
13_Member	GO Biological Processes	GO:0071375	cellular response to peptide hormone stimulus	-2.84353	-1.2692	11/241	1583,1979,2200,3177,4780,5315,5829,6774,8835,9564,11031	CYP11A1,EIF4EBP2,FBN1,SLC29A2,NFE2L2,PKM,PXN,STAT3,SOCS2,BCAR1,RAB31
14_Summary	GO Biological Processes	GO:0010632	regulation of epithelial cell migration	-6.73945	-4.05643	19/292	411,493,811,2752,3728,4780,5168,5336,5606,6239,6678,7040,9564,10769,11221,23499,27086,28984,152007,1435,3383,3965,5605,6363,6615,6774,7046,8784,23604,29085,79872,90550,440335	ARSB,ATP2B4,CALR,GLUL,JUP,NFE2L2,ENPP2,PLCG2,MAP2K3,RREB1,SPARC,TGFB1,BCAR1,PLK2,DUSP10,MACF1,FOXP1,RGCC,GLIPR2,CSF1,ICAM1,LGALS9,MAP2K2,CCL19,SNAI1,STAT3,TGFBR1,TNFRSF18,DAPK2,PHPT1,CBLL1,MCU,SMIM22
14_Member	GO Biological Processes	GO:0010632	regulation of epithelial cell migration	-6.73945	-4.05643	19/292	411,493,811,2752,3728,4780,5168,5336,5606,6239,6678,7040,9564,10769,11221,23499,27086,28984,152007	ARSB,ATP2B4,CALR,GLUL,JUP,NFE2L2,ENPP2,PLCG2,MAP2K3,RREB1,SPARC,TGFB1,BCAR1,PLK2,DUSP10,MACF1,FOXP1,RGCC,GLIPR2
14_Member	GO Biological Processes	GO:2000147	positive regulation of cell motility	-5.63189	-3.2482	26/592	811,1435,3383,3965,4780,5168,5336,5605,5606,6239,6363,6615,6678,6774,7040,7046,8784,9564,10769,23604,27086,29085,79872,90550,152007,440335	CALR,CSF1,ICAM1,LGALS9,NFE2L2,ENPP2,PLCG2,MAP2K2,MAP2K3,RREB1,CCL19,SNAI1,SPARC,STAT3,TGFB1,TGFBR1,TNFRSF18,BCAR1,PLK2,DAPK2,FOXP1,PHPT1,CBLL1,MCU,GLIPR2,SMIM22
14_Member	GO Biological Processes	GO:0040017	positive regulation of locomotion	-5.43594	-3.12617	26/607	811,1435,3383,3965,4780,5168,5336,5605,5606,6239,6363,6615,6678,6774,7040,7046,8784,9564,10769,23604,27086,29085,79872,90550,152007,440335	CALR,CSF1,ICAM1,LGALS9,NFE2L2,ENPP2,PLCG2,MAP2K2,MAP2K3,RREB1,CCL19,SNAI1,SPARC,STAT3,TGFB1,TGFBR1,TNFRSF18,BCAR1,PLK2,DAPK2,FOXP1,PHPT1,CBLL1,MCU,GLIPR2,SMIM22
14_Member	GO Biological Processes	GO:0030335	positive regulation of cell migration	-4.99013	-2.81056	24/566	811,1435,3383,3965,4780,5168,5336,5606,6239,6363,6615,6678,6774,7040,7046,8784,9564,10769,23604,27086,79872,90550,152007,440335	CALR,CSF1,ICAM1,LGALS9,NFE2L2,ENPP2,PLCG2,MAP2K3,RREB1,CCL19,SNAI1,SPARC,STAT3,TGFB1,TGFBR1,TNFRSF18,BCAR1,PLK2,DAPK2,FOXP1,CBLL1,MCU,GLIPR2,SMIM22
14_Member	GO Biological Processes	GO:0010634	positive regulation of epithelial cell migration	-4.67836	-2.56673	12/176	811,4780,5168,5336,5606,6239,6678,7040,9564,10769,27086,152007	CALR,NFE2L2,ENPP2,PLCG2,MAP2K3,RREB1,SPARC,TGFB1,BCAR1,PLK2,FOXP1,GLIPR2
14_Member	GO Biological Processes	GO:0010594	regulation of endothelial cell migration	-3.56845	-1.75686	12/230	493,811,2752,3728,4780,5606,6678,7040,9564,10769,27086,28984	ATP2B4,CALR,GLUL,JUP,NFE2L2,MAP2K3,SPARC,TGFB1,BCAR1,PLK2,FOXP1,RGCC
14_Member	GO Biological Processes	GO:0010595	positive regulation of endothelial cell migration	-2.99017	-1.38108	8/131	811,4780,5606,6678,7040,9564,10769,27086	CALR,NFE2L2,MAP2K3,SPARC,TGFB1,BCAR1,PLK2,FOXP1
14_Member	GO Biological Processes	GO:0043535	regulation of blood vessel endothelial cell migration	-2.04418	-0.743525	7/150	493,3728,4780,5606,7040,10769,28984	ATP2B4,JUP,NFE2L2,MAP2K3,TGFB1,PLK2,RGCC
15_Summary	GO Biological Processes	GO:0051090	regulation of DNA-binding transcription factor activity	-6.65099	-3.9943	24/454	825,847,1054,1499,3728,3965,4792,5336,5727,5740,6717,6774,7128,7158,7185,7804,9464,9684,9908,28984,28996,51341,56998,338382	CAPN3,CAT,CEBPG,CTNNB1,JUP,LGALS9,NFKBIA,PLCG2,PTCH1,PTGIS,SRI,STAT3,TNFAIP3,TP53BP1,TRAF1,LRP8,HAND2,LRRC14,G3BP2,RGCC,HIPK2,ZBTB7A,CTNNBIP1,RAB7B
15_Member	GO Biological Processes	GO:0051090	regulation of DNA-binding transcription factor activity	-6.65099	-3.9943	24/454	825,847,1054,1499,3728,3965,4792,5336,5727,5740,6717,6774,7128,7158,7185,7804,9464,9684,9908,28984,28996,51341,56998,338382	CAPN3,CAT,CEBPG,CTNNB1,JUP,LGALS9,NFKBIA,PLCG2,PTCH1,PTGIS,SRI,STAT3,TNFAIP3,TP53BP1,TRAF1,LRP8,HAND2,LRRC14,G3BP2,RGCC,HIPK2,ZBTB7A,CTNNBIP1,RAB7B
15_Member	GO Biological Processes	GO:0051091	positive regulation of DNA-binding transcription factor activity	-4.705	-2.58871	15/266	825,847,1054,1499,3728,3965,5336,6774,7158,7185,7804,28984,28996,51341,338382	CAPN3,CAT,CEBPG,CTNNB1,JUP,LGALS9,PLCG2,STAT3,TP53BP1,TRAF1,LRP8,RGCC,HIPK2,ZBTB7A,RAB7B
15_Member	GO Biological Processes	GO:0051092	positive regulation of NF-kappaB transcription factor activity	-2.54669	-1.07117	8/154	825,847,3965,5336,6774,7185,51341,338382	CAPN3,CAT,LGALS9,PLCG2,STAT3,TRAF1,ZBTB7A,RAB7B
16_Summary	GO Biological Processes	GO:0071559	response to transforming growth factor beta	-6.39703	-3.78525	14/168	463,864,2200,4089,5829,6498,6774,7040,7046,7525,8425,10370,28996,642658,3326,4052,10252,26524,51341,80312,2627,4853,50964,51496,493,1499,847,5606,5906,7804,9564,10817,121551,1435,1979,5284,8835,8879,64651	ZFHX3,RUNX3,FBN1,SMAD4,PXN,SKIL,STAT3,TGFB1,TGFBR1,YES1,LTBP4,CITED2,HIPK2,SCX,HSP90AB1,LTBP1,SPRY1,LATS2,ZBTB7A,TET1,GATA6,NOTCH2,SOST,CTDSPL2,ATP2B4,CTNNB1,CAT,MAP2K3,RAP1A,LRP8,BCAR1,FRS3,ABTB3,CSF1,EIF4EBP2,PIGR,SOCS2,SGPL1,CSRNP1
16_Member	GO Biological Processes	GO:0071559	response to transforming growth factor beta	-6.39703	-3.78525	14/168	463,864,2200,4089,5829,6498,6774,7040,7046,7525,8425,10370,28996,642658	ZFHX3,RUNX3,FBN1,SMAD4,PXN,SKIL,STAT3,TGFB1,TGFBR1,YES1,LTBP4,CITED2,HIPK2,SCX
16_Member	GO Biological Processes	GO:0017015	regulation of transforming growth factor beta receptor signaling pathway	-6.27833	-3.72784	13/147	2200,3326,4052,4089,6498,7040,8425,10252,10370,26524,28996,51341,80312	FBN1,HSP90AB1,LTBP1,SMAD4,SKIL,TGFB1,LTBP4,SPRY1,CITED2,LATS2,HIPK2,ZBTB7A,TET1
16_Member	GO Biological Processes	GO:1903844	regulation of cellular response to transforming growth factor beta stimulus	-6.1776	-3.67274	13/150	2200,3326,4052,4089,6498,7040,8425,10252,10370,26524,28996,51341,80312	FBN1,HSP90AB1,LTBP1,SMAD4,SKIL,TGFB1,LTBP4,SPRY1,CITED2,LATS2,HIPK2,ZBTB7A,TET1
16_Member	GO Biological Processes	GO:0090092	regulation of transmembrane receptor protein serine/threonine kinase signaling pathway	-6.11853	-3.64868	18/290	2200,2627,3326,4052,4089,4853,6498,7040,7046,8425,10252,10370,26524,28996,50964,51341,51496,80312	FBN1,GATA6,HSP90AB1,LTBP1,SMAD4,NOTCH2,SKIL,TGFB1,TGFBR1,LTBP4,SPRY1,CITED2,LATS2,HIPK2,SOST,ZBTB7A,CTDSPL2,TET1
16_Member	GO Biological Processes	GO:0090287	regulation of cellular response to growth factor stimulus	-5.77917	-3.35443	19/338	493,1499,2200,2627,3326,4052,4089,4853,6498,7040,8425,10252,10370,26524,28996,50964,51341,51496,80312	ATP2B4,CTNNB1,FBN1,GATA6,HSP90AB1,LTBP1,SMAD4,NOTCH2,SKIL,TGFB1,LTBP4,SPRY1,CITED2,LATS2,HIPK2,SOST,ZBTB7A,CTDSPL2,TET1
16_Member	GO Biological Processes	GO:0070848	response to growth factor	-5.62345	-3.2482	24/519	463,847,864,1499,2200,2627,4089,4853,5606,5829,5906,6498,6774,7040,7046,7525,7804,8425,9564,10370,10817,28996,50964,642658	ZFHX3,CAT,RUNX3,CTNNB1,FBN1,GATA6,SMAD4,NOTCH2,MAP2K3,PXN,RAP1A,SKIL,STAT3,TGFB1,TGFBR1,YES1,LRP8,LTBP4,BCAR1,CITED2,FRS3,HIPK2,SOST,SCX
16_Member	GO Biological Processes	GO:0007178	transmembrane receptor protein serine/threonine kinase signaling pathway	-5.31855	-3.028	14/207	4052,4089,4853,5829,6498,6774,7040,7046,8425,10370,28996,50964,121551,642658	LTBP1,SMAD4,NOTCH2,PXN,SKIL,STAT3,TGFB1,TGFBR1,LTBP4,CITED2,HIPK2,SOST,ABTB3,SCX
16_Member	GO Biological Processes	GO:0071560	cellular response to transforming growth factor beta stimulus	-5.0681	-2.85306	12/161	2200,4089,5829,6498,6774,7040,7046,7525,8425,10370,28996,642658	FBN1,SMAD4,PXN,SKIL,STAT3,TGFB1,TGFBR1,YES1,LTBP4,CITED2,HIPK2,SCX
16_Member	GO Biological Processes	GO:0071363	cellular response to growth factor stimulus	-5.03118	-2.82978	22/488	847,1499,2200,2627,4089,4853,5606,5829,5906,6498,6774,7040,7046,7525,7804,8425,9564,10370,10817,28996,50964,642658	CAT,CTNNB1,FBN1,GATA6,SMAD4,NOTCH2,MAP2K3,PXN,RAP1A,SKIL,STAT3,TGFB1,TGFBR1,YES1,LRP8,LTBP4,BCAR1,CITED2,FRS3,HIPK2,SOST,SCX
16_Member	GO Biological Processes	GO:0007179	transforming growth factor beta receptor signaling pathway	-4.55239	-2.49455	9/101	4089,5829,6498,6774,7040,7046,8425,10370,28996	SMAD4,PXN,SKIL,STAT3,TGFB1,TGFBR1,LTBP4,CITED2,HIPK2
16_Member	GO Biological Processes	GO:0007167	enzyme-linked receptor protein signaling pathway	-4.18239	-2.21953	24/636	1435,1499,1979,4052,4089,4853,5284,5829,6498,6774,7040,7046,7525,8425,8835,8879,9564,10370,10817,28996,50964,64651,121551,642658	CSF1,CTNNB1,EIF4EBP2,LTBP1,SMAD4,NOTCH2,PIGR,PXN,SKIL,STAT3,TGFB1,TGFBR1,YES1,LTBP4,SOCS2,SGPL1,BCAR1,CITED2,FRS3,HIPK2,SOST,CSRNP1,ABTB3,SCX
16_Member	GO Biological Processes	GO:0030510	regulation of BMP signaling pathway	-3.46713	-1.69227	8/111	2200,2627,4089,4853,6498,28996,50964,51496	FBN1,GATA6,SMAD4,NOTCH2,SKIL,HIPK2,SOST,CTDSPL2
16_Member	GO Biological Processes	GO:0090101	negative regulation of transmembrane receptor protein serine/threonine kinase signaling pathway	-3.08009	-1.43599	9/158	2200,4052,6498,10252,28996,50964,51341,51496,80312	FBN1,LTBP1,SKIL,SPRY1,HIPK2,SOST,ZBTB7A,CTDSPL2,TET1
16_Member	GO Biological Processes	GO:0090288	negative regulation of cellular response to growth factor stimulus	-2.56823	-1.08517	7/120	493,2200,6498,10252,28996,50964,51496	ATP2B4,FBN1,SKIL,SPRY1,HIPK2,SOST,CTDSPL2
16_Member	GO Biological Processes	GO:0030514	negative regulation of BMP signaling pathway	-2.53375	-1.06218	5/63	2200,6498,28996,50964,51496	FBN1,SKIL,HIPK2,SOST,CTDSPL2
16_Member	GO Biological Processes	GO:0030512	negative regulation of transforming growth factor beta receptor signaling pathway	-2.35176	-0.935181	6/99	2200,4052,6498,10252,51341,80312	FBN1,LTBP1,SKIL,SPRY1,ZBTB7A,TET1
17_Summary	GO Biological Processes	GO:0006886	intracellular protein transport	-6.35851	-3.7724	30/687	320,375,706,811,1026,3312,3839,4000,4580,4792,6774,7040,7534,8266,8878,8907,8943,9145,9699,10961,11031,11140,22906,26088,51114,51429,51496,54332,91949,117177	APBA1,ARF1,TSPO,CALR,CDKN1A,HSPA8,KPNA3,LMNA,MTX1,NFKBIA,STAT3,TGFB1,YWHAZ,UBL4A,SQSTM1,AP1M1,AP3D1,SYNGR1,RIMS2,ERP29,RAB31,CDC37,TRAK1,GGA1,ZDHHC9,SNX9,CTDSPL2,GDAP1,COG7,RAB3IP
17_Member	GO Biological Processes	GO:0006886	intracellular protein transport	-6.35851	-3.7724	30/687	320,375,706,811,1026,3312,3839,4000,4580,4792,6774,7040,7534,8266,8878,8907,8943,9145,9699,10961,11031,11140,22906,26088,51114,51429,51496,54332,91949,117177	APBA1,ARF1,TSPO,CALR,CDKN1A,HSPA8,KPNA3,LMNA,MTX1,NFKBIA,STAT3,TGFB1,YWHAZ,UBL4A,SQSTM1,AP1M1,AP3D1,SYNGR1,RIMS2,ERP29,RAB31,CDC37,TRAK1,GGA1,ZDHHC9,SNX9,CTDSPL2,GDAP1,COG7,RAB3IP
17_Member	GO Biological Processes	GO:0006605	protein targeting	-3.22804	-1.54638	12/251	706,3312,4580,7534,8266,8943,9145,11140,22906,51114,54332,117177	TSPO,HSPA8,MTX1,YWHAZ,UBL4A,AP3D1,SYNGR1,CDC37,TRAK1,ZDHHC9,GDAP1,RAB3IP
18_Summary	GO Biological Processes	GO:1903320	regulation of protein modification by small protein conjugation or removal	-6.31272	-3.73734	17/252	330,706,825,1499,2034,3301,3326,7046,7128,8878,10318,10401,23142,54602,54765,79142,80762	BIRC3,TSPO,CAPN3,CTNNB1,EPAS1,DNAJA1,HSP90AB1,TGFBR1,TNFAIP3,SQSTM1,TNIP1,PIAS3,DCUN1D4,NDFIP2,TRIM44,PHF23,NDFIP1
18_Member	GO Biological Processes	GO:1903320	regulation of protein modification by small protein conjugation or removal	-6.31272	-3.73734	17/252	330,706,825,1499,2034,3301,3326,7046,7128,8878,10318,10401,23142,54602,54765,79142,80762	BIRC3,TSPO,CAPN3,CTNNB1,EPAS1,DNAJA1,HSP90AB1,TGFBR1,TNFAIP3,SQSTM1,TNIP1,PIAS3,DCUN1D4,NDFIP2,TRIM44,PHF23,NDFIP1
18_Member	GO Biological Processes	GO:0031396	regulation of protein ubiquitination	-3.93488	-2.03897	12/210	330,706,3301,3326,7046,7128,8878,23142,54602,54765,79142,80762	BIRC3,TSPO,DNAJA1,HSP90AB1,TGFBR1,TNFAIP3,SQSTM1,DCUN1D4,NDFIP2,TRIM44,PHF23,NDFIP1
18_Member	GO Biological Processes	GO:1903321	negative regulation of protein modification by small protein conjugation or removal	-3.9022	-2.02109	8/96	706,825,1499,3301,7128,8878,10401,54765	TSPO,CAPN3,CTNNB1,DNAJA1,TNFAIP3,SQSTM1,PIAS3,TRIM44
18_Member	GO Biological Processes	GO:1903322	positive regulation of protein modification by small protein conjugation or removal	-2.25222	-0.861316	7/137	330,10318,10401,23142,54602,79142,80762	BIRC3,TNIP1,PIAS3,DCUN1D4,NDFIP2,PHF23,NDFIP1
18_Member	GO Biological Processes	GO:0031397	negative regulation of protein ubiquitination	-2.0052	-0.714303	5/84	706,3301,7128,8878,54765	TSPO,DNAJA1,TNFAIP3,SQSTM1,TRIM44
19_Summary	GO Biological Processes	GO:0022604	regulation of cell morphogenesis	-6.29882	-3.7339	19/312	752,811,5168,5362,6239,6678,6792,7804,8153,9699,10097,23499,29780,55435,56882,84879,114793,148170,254065	FMNL1,CALR,ENPP2,PLXNA2,RREB1,SPARC,CDKL5,LRP8,RND2,RIMS2,ACTR2,MACF1,PARVB,AP1AR,CDC42SE1,MFSD2A,FMNL2,CDC42EP5,BRWD3
19_Member	GO Biological Processes	GO:0022604	regulation of cell morphogenesis	-6.29882	-3.7339	19/312	752,811,5168,5362,6239,6678,6792,7804,8153,9699,10097,23499,29780,55435,56882,84879,114793,148170,254065	FMNL1,CALR,ENPP2,PLXNA2,RREB1,SPARC,CDKL5,LRP8,RND2,RIMS2,ACTR2,MACF1,PARVB,AP1AR,CDC42SE1,MFSD2A,FMNL2,CDC42EP5,BRWD3
19_Member	GO Biological Processes	GO:0008360	regulation of cell shape	-2.54669	-1.07117	8/154	752,5362,8153,29780,56882,114793,148170,254065	FMNL1,PLXNA2,RND2,PARVB,CDC42SE1,FMNL2,CDC42EP5,BRWD3
20_Summary	GO Biological Processes	GO:0031330	negative regulation of cellular catabolic process	-5.7923	-3.36	16/245	493,706,1981,2521,3326,6774,8313,8531,23118,26986,28996,51322,55872,79142,84879,92345,523,4780,4848,8761,10018,10133,10769,11040,11236,23112,23604,29116,51429,55571,57472,4089	ATP2B4,TSPO,EIF4G1,FUS,HSP90AB1,STAT3,AXIN2,YBX3,TAB2,PABPC1,HIPK2,WAC,PBK,PHF23,MFSD2A,NAF1,ATP6V1A,NFE2L2,CNOT2,PABPC4,BCL2L11,OPTN,PLK2,PIM2,RNF139,TNRC6B,DAPK2,MYLIP,SNX9,CNOT11,CNOT6,SMAD4
20_Member	GO Biological Processes	GO:0031330	negative regulation of cellular catabolic process	-5.7923	-3.36	16/245	493,706,1981,2521,3326,6774,8313,8531,23118,26986,28996,51322,55872,79142,84879,92345	ATP2B4,TSPO,EIF4G1,FUS,HSP90AB1,STAT3,AXIN2,YBX3,TAB2,PABPC1,HIPK2,WAC,PBK,PHF23,MFSD2A,NAF1
20_Member	GO Biological Processes	GO:0031329	regulation of cellular catabolic process	-5.48938	-3.14475	31/798	493,523,706,1981,2521,3326,4780,4848,6774,8313,8531,8761,10018,10133,10769,11040,11236,23112,23118,23604,26986,28996,29116,51322,51429,55571,55872,57472,79142,84879,92345	ATP2B4,ATP6V1A,TSPO,EIF4G1,FUS,HSP90AB1,NFE2L2,CNOT2,STAT3,AXIN2,YBX3,PABPC4,BCL2L11,OPTN,PLK2,PIM2,RNF139,TNRC6B,TAB2,DAPK2,PABPC1,HIPK2,MYLIP,WAC,SNX9,CNOT11,PBK,CNOT6,PHF23,MFSD2A,NAF1
20_Member	GO Biological Processes	GO:0009895	negative regulation of catabolic process	-4.74189	-2.61442	17/330	493,706,1981,2521,3326,4089,6774,8313,8531,23118,26986,28996,51322,55872,79142,84879,92345	ATP2B4,TSPO,EIF4G1,FUS,HSP90AB1,SMAD4,STAT3,AXIN2,YBX3,TAB2,PABPC1,HIPK2,WAC,PBK,PHF23,MFSD2A,NAF1
20_Member	GO Biological Processes	GO:0010506	regulation of autophagy	-2.10687	-0.777838	12/344	523,706,1981,6774,10018,10133,10769,11040,23118,23604,51322,79142	ATP6V1A,TSPO,EIF4G1,STAT3,BCL2L11,OPTN,PLK2,PIM2,TAB2,DAPK2,WAC,PHF23

## Sheet: dNK2
GroupID	Category	Term	Description	LogP	Log(q-value)	InTerm_InList	Genes	Symbols						GO	Category	Description	Count	%	Log10(P)	Log10(q)
1_Summary	GO Biological Processes	GO:0030097	hemopoiesis	-7.02911	-2.84094	28/649	100,301,596,677,1316,1880,1958,2207,2539,3205,3214,3725,4208,4297,5978,6146,7042,7048,8763,10365,10370,10519,10945,25942,51043,55512,55846,150274,27343,712,960,1650,2778,5327,8754,23657,83706,113277	ADA,ANXA1,BCL2,ZFP36L1,KLF6,GPR183,EGR1,FCER1G,G6PD,HOXA9,HOXB4,JUN,MEF2C,KMT2A,REST,RPL22,TGFB2,TGFBR2,CD164,KLF2,CITED2,CIB1,KDELR1,SIN3A,ZBTB7B,SMPD3,ITFG2,HSCB,POLL,C1QA,CD44,DDOST,GNAS,PLAT,ADAM9,SLC7A11,FERMT3,TMEM106A						GO:0030097	GO Biological Processes	hemopoiesis	28	6.85	-7.03	-2.84
1_Member	GO Biological Processes	GO:0030097	hemopoiesis	-7.02911	-2.84094	28/649	100,301,596,677,1316,1880,1958,2207,2539,3205,3214,3725,4208,4297,5978,6146,7042,7048,8763,10365,10370,10519,10945,25942,51043,55512,55846,150274	ADA,ANXA1,BCL2,ZFP36L1,KLF6,GPR183,EGR1,FCER1G,G6PD,HOXA9,HOXB4,JUN,MEF2C,KMT2A,REST,RPL22,TGFB2,TGFBR2,CD164,KLF2,CITED2,CIB1,KDELR1,SIN3A,ZBTB7B,SMPD3,ITFG2,HSCB						GO:0048545	GO Biological Processes	response to steroid hormone	16	3.91	-5.72	-2.13
1_Member	GO Biological Processes	GO:0048534	hematopoietic or lymphoid organ development	-6.37673	-2.60749	28/699	100,301,596,677,1316,1880,1958,2207,2539,3205,3214,3725,4208,4297,5978,6146,7042,7048,8763,10365,10370,10519,10945,25942,51043,55512,55846,150274	ADA,ANXA1,BCL2,ZFP36L1,KLF6,GPR183,EGR1,FCER1G,G6PD,HOXA9,HOXB4,JUN,MEF2C,KMT2A,REST,RPL22,TGFB2,TGFBR2,CD164,KLF2,CITED2,CIB1,KDELR1,SIN3A,ZBTB7B,SMPD3,ITFG2,HSCB						GO:1902230	GO Biological Processes	negative regulation of intrinsic apoptotic signaling pathway in response to DNA damage	6	1.47	-5.57	-2.08
1_Member	GO Biological Processes	GO:0002520	immune system development	-6.31854	-2.60749	29/746	100,301,596,677,1316,1880,1958,2207,2539,3205,3214,3725,4208,4297,5978,6146,7042,7048,8763,10365,10370,10519,10945,25942,27343,51043,55512,55846,150274	ADA,ANXA1,BCL2,ZFP36L1,KLF6,GPR183,EGR1,FCER1G,G6PD,HOXA9,HOXB4,JUN,MEF2C,KMT2A,REST,RPL22,TGFB2,TGFBR2,CD164,KLF2,CITED2,CIB1,KDELR1,SIN3A,POLL,ZBTB7B,SMPD3,ITFG2,HSCB						GO:0010035	GO Biological Processes	response to inorganic substance	22	5.38	-5.34	-1.93
1_Member	GO Biological Processes	GO:0001775	cell activation	-4.94404	-1.83688	25/695	100,301,596,677,712,960,1316,1650,1880,1958,2207,2778,3205,3725,4208,5327,6146,7048,8754,10945,23657,51043,55846,83706,113277	ADA,ANXA1,BCL2,ZFP36L1,C1QA,CD44,KLF6,DDOST,GPR183,EGR1,FCER1G,GNAS,HOXA9,JUN,MEF2C,PLAT,RPL22,TGFBR2,ADAM9,KDELR1,SLC7A11,ZBTB7B,ITFG2,FERMT3,TMEM106A						GO:0001666	GO Biological Processes	response to hypoxia	15	3.67	-5.04	-1.84
1_Member	GO Biological Processes	GO:0030217	T cell differentiation	-3.97608	-1.43136	10/168	100,301,596,677,1880,1958,2207,6146,10945,51043	ADA,ANXA1,BCL2,ZFP36L1,GPR183,EGR1,FCER1G,RPL22,KDELR1,ZBTB7B						GO:0006598	GO Biological Processes	polyamine catabolic process	3	0.73	-5.01	-1.84
1_Member	GO Biological Processes	GO:0045321	leukocyte activation	-3.87371	-1.38451	20/575	100,301,596,677,712,960,1316,1650,1880,1958,2207,3725,4208,6146,7048,8754,10945,51043,55846,113277	ADA,ANXA1,BCL2,ZFP36L1,C1QA,CD44,KLF6,DDOST,GPR183,EGR1,FCER1G,JUN,MEF2C,RPL22,TGFBR2,ADAM9,KDELR1,ZBTB7B,ITFG2,TMEM106A						GO:0045785	GO Biological Processes	positive regulation of cell adhesion	20	4.89	-4.91	-1.84
1_Member	GO Biological Processes	GO:1903131	mononuclear cell differentiation	-3.85185	-1.37126	14/321	100,301,596,677,1316,1880,1958,2207,3725,6146,7048,10945,51043,55846	ADA,ANXA1,BCL2,ZFP36L1,KLF6,GPR183,EGR1,FCER1G,JUN,RPL22,TGFBR2,KDELR1,ZBTB7B,ITFG2						GO:0071887	GO Biological Processes	leukocyte apoptotic process	6	1.47	-4.68	-1.69
1_Member	GO Biological Processes	GO:0002521	leukocyte differentiation	-3.44807	-1.14072	15/394	100,301,596,677,1316,1880,1958,2207,3725,6146,7048,10370,10945,51043,55846	ADA,ANXA1,BCL2,ZFP36L1,KLF6,GPR183,EGR1,FCER1G,JUN,RPL22,TGFBR2,CITED2,KDELR1,ZBTB7B,ITFG2						GO:0001701	GO Biological Processes	in utero embryonic development	17	4.16	-4.59	-1.66
1_Member	GO Biological Processes	GO:0030098	lymphocyte differentiation	-3.37027	-1.08519	12/276	100,301,596,677,1316,1880,1958,2207,6146,10945,51043,55846	ADA,ANXA1,BCL2,ZFP36L1,KLF6,GPR183,EGR1,FCER1G,RPL22,KDELR1,ZBTB7B,ITFG2						GO:0070848	GO Biological Processes	response to growth factor	20	4.89	-4.48	-1.59
1_Member	GO Biological Processes	GO:0042110	T cell activation	-3.0775	-0.942409	12/298	100,301,596,677,960,1650,1880,1958,2207,6146,10945,51043	ADA,ANXA1,BCL2,ZFP36L1,CD44,DDOST,GPR183,EGR1,FCER1G,RPL22,KDELR1,ZBTB7B						GO:0040007	GO Biological Processes	growth	17	4.16	-4.32	-1.53
1_Member	GO Biological Processes	GO:0046649	lymphocyte activation	-2.77929	-0.768487	15/459	100,301,596,677,960,1316,1650,1880,1958,2207,4208,6146,10945,51043,55846	ADA,ANXA1,BCL2,ZFP36L1,CD44,KLF6,DDOST,GPR183,EGR1,FCER1G,MEF2C,RPL22,KDELR1,ZBTB7B,ITFG2						GO:0060627	GO Biological Processes	regulation of vesicle-mediated transport	20	4.89	-4.2	-1.47
2_Summary	GO Biological Processes	GO:0048545	response to steroid hormone	-5.72022	-2.13411	16/283	301,445,478,596,677,706,2354,3301,3304,5327,5724,5978,7042,7048,8754,8837,598,1958,2778,3164,3725,3753,4193,4208,6261,6507,6667,10365,11132,25942,55512,143686,10370,51043,55198,3205,55765,100	ANXA1,ASS1,ATP1A3,BCL2,ZFP36L1,TSPO,FOSB,DNAJA1,HSPA1B,PLAT,PTAFR,REST,TGFB2,TGFBR2,ADAM9,CFLAR,BCL2L1,EGR1,GNAS,NR4A1,JUN,KCNE1,MDM2,MEF2C,RYR1,SLC1A3,SP1,KLF2,CAPN10,SIN3A,SMPD3,SESN3,CITED2,ZBTB7B,APPL2,HOXA9,INAVA,ADA						GO:0006259	GO Biological Processes	DNA metabolic process	25	6.11	-4.13	-1.46
2_Member	GO Biological Processes	GO:0048545	response to steroid hormone	-5.72022	-2.13411	16/283	301,445,478,596,677,706,2354,3301,3304,5327,5724,5978,7042,7048,8754,8837	ANXA1,ASS1,ATP1A3,BCL2,ZFP36L1,TSPO,FOSB,DNAJA1,HSPA1B,PLAT,PTAFR,REST,TGFB2,TGFBR2,ADAM9,CFLAR						GO:0010564	GO Biological Processes	regulation of cell cycle process	24	5.87	-4.11	-1.45
2_Member	GO Biological Processes	GO:0071417	cellular response to organonitrogen compound	-4.67503	-1.69098	22/588	445,478,598,677,1958,2778,3164,3725,3753,4193,4208,5327,5724,6261,6507,6667,8837,10365,11132,25942,55512,143686	ASS1,ATP1A3,BCL2L1,ZFP36L1,EGR1,GNAS,NR4A1,JUN,KCNE1,MDM2,MEF2C,PLAT,PTAFR,RYR1,SLC1A3,SP1,CFLAR,KLF2,CAPN10,SIN3A,SMPD3,SESN3						GO:0019751	GO Biological Processes	polyol metabolic process	8	1.96	-4.05	-1.43
2_Member	GO Biological Processes	GO:0051384	response to glucocorticoid	-4.59358	-1.65955	10/142	301,445,596,677,2354,5327,5724,5978,8754,8837	ANXA1,ASS1,BCL2,ZFP36L1,FOSB,PLAT,PTAFR,REST,ADAM9,CFLAR						GO:0030029	GO Biological Processes	actin filament-based process	21	5.13	-4.02	-1.43
2_Member	GO Biological Processes	GO:0009725	response to hormone	-4.2696	-1.4964	25/764	301,445,478,596,677,706,1958,2354,3164,3301,3304,4208,5327,5724,5978,6667,7042,7048,8754,8837,10370,11132,51043,55198,143686	ANXA1,ASS1,ATP1A3,BCL2,ZFP36L1,TSPO,EGR1,FOSB,NR4A1,DNAJA1,HSPA1B,MEF2C,PLAT,PTAFR,REST,SP1,TGFB2,TGFBR2,ADAM9,CFLAR,CITED2,CAPN10,ZBTB7B,APPL2,SESN3						GO:0062197	GO Biological Processes	cellular response to chemical stress	13	3.18	-4.01	-1.43
2_Member	GO Biological Processes	GO:1901699	cellular response to nitrogen compound	-4.07137	-1.4395	22/646	445,478,598,677,1958,2778,3164,3725,3753,4193,4208,5327,5724,6261,6507,6667,8837,10365,11132,25942,55512,143686	ASS1,ATP1A3,BCL2L1,ZFP36L1,EGR1,GNAS,NR4A1,JUN,KCNE1,MDM2,MEF2C,PLAT,PTAFR,RYR1,SLC1A3,SP1,CFLAR,KLF2,CAPN10,SIN3A,SMPD3,SESN3						GO:0060541	GO Biological Processes	respiratory system development	11	2.69	-3.91	-1.4
2_Member	GO Biological Processes	GO:0031960	response to corticosteroid	-4.04098	-1.43263	10/165	301,445,596,677,2354,5327,5724,5978,8754,8837	ANXA1,ASS1,BCL2,ZFP36L1,FOSB,PLAT,PTAFR,REST,ADAM9,CFLAR						GO:0050804	GO Biological Processes	modulation of chemical synaptic transmission	17	4.16	-3.82	-1.36
2_Member	GO Biological Processes	GO:0071385	cellular response to glucocorticoid stimulus	-4.00437	-1.43263	6/55	301,445,677,5327,5978,8837	ANXA1,ASS1,ZFP36L1,PLAT,REST,CFLAR						GO:0010634	GO Biological Processes	positive regulation of epithelial cell migration	10	2.44	-3.81	-1.36
2_Member	GO Biological Processes	GO:1901654	response to ketone	-3.93242	-1.40701	11/204	445,598,706,2354,3205,5327,5724,7042,8837,10365,25942	ASS1,BCL2L1,TSPO,FOSB,HOXA9,PLAT,PTAFR,TGFB2,CFLAR,KLF2,SIN3A
2_Member	GO Biological Processes	GO:0071383	cellular response to steroid hormone stimulus	-3.65966	-1.27768	9/150	301,445,478,677,3301,3304,5327,5978,8837	ANXA1,ASS1,ATP1A3,ZFP36L1,DNAJA1,HSPA1B,PLAT,REST,CFLAR
2_Member	GO Biological Processes	GO:0071384	cellular response to corticosteroid stimulus	-3.63617	-1.27229	6/64	301,445,677,5327,5978,8837	ANXA1,ASS1,ZFP36L1,PLAT,REST,CFLAR
2_Member	GO Biological Processes	GO:0071407	cellular response to organic cyclic compound	-3.59874	-1.24308	18/512	301,445,478,677,1958,2778,3301,3304,3753,4208,5327,5724,5978,6261,6507,8837,10365,25942	ANXA1,ASS1,ATP1A3,ZFP36L1,EGR1,GNAS,DNAJA1,HSPA1B,KCNE1,MEF2C,PLAT,PTAFR,REST,RYR1,SLC1A3,CFLAR,KLF2,SIN3A
2_Member	GO Biological Processes	GO:1901652	response to peptide	-3.30388	-1.05139	16/451	301,445,478,677,1958,3164,4193,5327,6667,8837,10365,11132,51043,55512,55765,143686	ANXA1,ASS1,ATP1A3,ZFP36L1,EGR1,NR4A1,MDM2,PLAT,SP1,CFLAR,KLF2,CAPN10,ZBTB7B,SMPD3,INAVA,SESN3
2_Member	GO Biological Processes	GO:0014074	response to purine-containing compound	-3.13225	-0.95692	8/142	100,445,677,2354,3753,5327,5724,6261	ADA,ASS1,ZFP36L1,FOSB,KCNE1,PLAT,PTAFR,RYR1
2_Member	GO Biological Processes	GO:0051591	response to cAMP	-2.84478	-0.802904	6/90	445,677,2354,3753,5327,5724	ASS1,ZFP36L1,FOSB,KCNE1,PLAT,PTAFR
2_Member	GO Biological Processes	GO:0071548	response to dexamethasone	-2.56768	-0.671766	4/43	445,5327,5724,8837	ASS1,PLAT,PTAFR,CFLAR
2_Member	GO Biological Processes	GO:0032870	cellular response to hormone stimulus	-2.56	-0.670683	15/484	301,445,478,677,2354,3164,3301,3304,4208,5327,5978,6667,8837,11132,55198	ANXA1,ASS1,ATP1A3,ZFP36L1,FOSB,NR4A1,DNAJA1,HSPA1B,MEF2C,PLAT,REST,SP1,CFLAR,CAPN10,APPL2
2_Member	GO Biological Processes	GO:1901653	cellular response to peptide	-2.46289	-0.613181	11/308	445,478,677,3164,4193,5327,6667,8837,10365,11132,55512	ASS1,ATP1A3,ZFP36L1,NR4A1,MDM2,PLAT,SP1,CFLAR,KLF2,CAPN10,SMPD3
2_Member	GO Biological Processes	GO:0071549	cellular response to dexamethasone stimulus	-2.24547	-0.509087	3/27	445,5327,8837	ASS1,PLAT,CFLAR
2_Member	GO Biological Processes	GO:0071320	cellular response to cAMP	-2.18135	-0.468854	4/55	445,677,3753,5724	ASS1,ZFP36L1,KCNE1,PTAFR
2_Member	GO Biological Processes	GO:0046683	response to organophosphorus	-2.09004	-0.419062	6/128	445,677,2354,3753,5327,5724	ASS1,ZFP36L1,FOSB,KCNE1,PLAT,PTAFR
3_Summary	GO Biological Processes	GO:1902230	negative regulation of intrinsic apoptotic signaling pathway in response to DNA damage	-5.56894	-2.07974	6/30	596,598,637,960,7178,220042,3301,4193,10625,1870,7048,11132,1719,1843,3337,5345,5978,7042,8533,9275,9860,23645,23657,51043,54407,55765,80314,285613,1847,5343,8904,10252,10519,55846,79726,91663,143686,3304,8837,356,10922,54205,5499,1958	BCL2,BCL2L1,BID,CD44,TPT1,DDIAS,DNAJA1,MDM2,IVNS1ABP,E2F2,TGFBR2,CAPN10,DHFR,DUSP1,DNAJB1,SERPINF2,REST,TGFB2,COPS3,BCL7B,LRIG2,PPP1R15A,SLC7A11,ZBTB7B,SLC38A2,INAVA,EPC1,RELL2,DUSP5,PLGLB1,CPNE1,SPRY1,CIB1,ITFG2,WDR59,MYADM,SESN3,HSPA1B,CFLAR,FASLG,FASTK,CYCS,PPP1CA,EGR1
3_Member	GO Biological Processes	GO:1902230	negative regulation of intrinsic apoptotic signaling pathway in response to DNA damage	-5.56894	-2.07974	6/30	596,598,637,960,7178,220042	BCL2,BCL2L1,BID,CD44,TPT1,DDIAS
3_Member	GO Biological Processes	GO:2001243	negative regulation of intrinsic apoptotic signaling pathway	-5.00632	-1.83688	9/101	596,598,637,960,3301,4193,7178,10625,220042	BCL2,BCL2L1,BID,CD44,DNAJA1,MDM2,TPT1,IVNS1ABP,DDIAS
3_Member	GO Biological Processes	GO:1902229	regulation of intrinsic apoptotic signaling pathway in response to DNA damage	-4.94132	-1.83688	6/38	596,598,637,960,7178,220042	BCL2,BCL2L1,BID,CD44,TPT1,DDIAS
3_Member	GO Biological Processes	GO:1904019	epithelial cell apoptotic process	-4.19131	-1.46574	6/51	596,598,637,1870,7048,11132	BCL2,BCL2L1,BID,E2F2,TGFBR2,CAPN10
3_Member	GO Biological Processes	GO:0080135	regulation of cellular response to stress	-4.18923	-1.46574	24/726	596,598,637,960,1719,1843,3301,3337,4193,5345,5978,7042,7178,8533,9275,9860,23645,23657,51043,54407,55765,80314,220042,285613	BCL2,BCL2L1,BID,CD44,DHFR,DUSP1,DNAJA1,DNAJB1,MDM2,SERPINF2,REST,TGFB2,TPT1,COPS3,BCL7B,LRIG2,PPP1R15A,SLC7A11,ZBTB7B,SLC38A2,INAVA,EPC1,DDIAS,RELL2
3_Member	GO Biological Processes	GO:1902532	negative regulation of intracellular signal transduction	-4.09021	-1.44611	20/554	596,598,637,960,1843,1847,3301,4193,5343,7042,7178,8904,10252,10519,10625,55846,79726,91663,143686,220042	BCL2,BCL2L1,BID,CD44,DUSP1,DUSP5,DNAJA1,MDM2,PLGLB1,TGFB2,TPT1,CPNE1,SPRY1,CIB1,IVNS1ABP,ITFG2,WDR59,MYADM,SESN3,DDIAS
3_Member	GO Biological Processes	GO:2001021	negative regulation of response to DNA damage stimulus	-3.89669	-1.38976	7/82	596,598,637,960,4193,7178,220042	BCL2,BCL2L1,BID,CD44,MDM2,TPT1,DDIAS
3_Member	GO Biological Processes	GO:2001234	negative regulation of apoptotic signaling pathway	-3.43334	-1.13166	11/233	596,598,637,960,3301,3304,4193,7178,8837,10625,220042	BCL2,BCL2L1,BID,CD44,DNAJA1,HSPA1B,MDM2,TPT1,CFLAR,IVNS1ABP,DDIAS
3_Member	GO Biological Processes	GO:2001242	regulation of intrinsic apoptotic signaling pathway	-3.22368	-1.01779	9/172	596,598,637,960,3301,4193,7178,10625,220042	BCL2,BCL2L1,BID,CD44,DNAJA1,MDM2,TPT1,IVNS1ABP,DDIAS
3_Member	GO Biological Processes	GO:0097190	apoptotic signaling pathway	-2.90675	-0.841804	12/312	356,596,598,637,1870,7042,8837,10519,10625,10922,23645,54205	FASLG,BCL2,BCL2L1,BID,E2F2,TGFB2,CFLAR,CIB1,IVNS1ABP,FASTK,PPP1R15A,CYCS
3_Member	GO Biological Processes	GO:0001836	release of cytochrome c from mitochondria	-2.62426	-0.694327	3/20	596,598,637	BCL2,BCL2L1,BID
3_Member	GO Biological Processes	GO:0010623	programmed cell death involved in cell development	-2.50236	-0.639232	3/22	356,596,598	FASLG,BCL2,BCL2L1
3_Member	GO Biological Processes	GO:2001239	regulation of extrinsic apoptotic signaling pathway in absence of ligand	-2.46017	-0.612441	4/46	596,598,3304,5499	BCL2,BCL2L1,HSPA1B,PPP1CA
3_Member	GO Biological Processes	GO:1902254	negative regulation of intrinsic apoptotic signaling pathway by p53 class mediator	-2.44601	-0.611947	3/23	596,960,4193	BCL2,CD44,MDM2
3_Member	GO Biological Processes	GO:0097191	extrinsic apoptotic signaling pathway	-2.42548	-0.606451	6/109	356,596,598,637,7042,10519	FASLG,BCL2,BCL2L1,BID,TGFB2,CIB1
3_Member	GO Biological Processes	GO:2001233	regulation of apoptotic signaling pathway	-2.26835	-0.519055	12/374	596,598,637,960,3301,3304,4193,5499,7178,8837,10625,220042	BCL2,BCL2L1,BID,CD44,DNAJA1,HSPA1B,MDM2,PPP1CA,TPT1,CFLAR,IVNS1ABP,DDIAS
3_Member	GO Biological Processes	GO:0010332	response to gamma radiation	-2.12673	-0.442349	4/57	596,598,1958,4193	BCL2,BCL2L1,EGR1,MDM2
3_Member	GO Biological Processes	GO:0071480	cellular response to gamma radiation	-2.11606	-0.439778	3/30	598,1958,4193	BCL2L1,EGR1,MDM2
3_Member	GO Biological Processes	GO:1902253	regulation of intrinsic apoptotic signaling pathway by p53 class mediator	-2.00068	-0.372421	3/33	596,960,4193	BCL2,CD44,MDM2
4_Summary	GO Biological Processes	GO:0010035	response to inorganic substance	-5.33641	-1.92639	22/533	100,301,360,445,540,596,706,2354,2539,3613,3725,3778,4208,4297,5499,6261,8754,8837,8904,10365,54407,55512	ADA,ANXA1,AQP3,ASS1,ATP7B,BCL2,TSPO,FOSB,G6PD,IMPA2,JUN,KCNMA1,MEF2C,KMT2A,PPP1CA,RYR1,ADAM9,CFLAR,CPNE1,KLF2,SLC38A2,SMPD3
4_Member	GO Biological Processes	GO:0010035	response to inorganic substance	-5.33641	-1.92639	22/533	100,301,360,445,540,596,706,2354,2539,3613,3725,3778,4208,4297,5499,6261,8754,8837,8904,10365,54407,55512	ADA,ANXA1,AQP3,ASS1,ATP7B,BCL2,TSPO,FOSB,G6PD,IMPA2,JUN,KCNMA1,MEF2C,KMT2A,PPP1CA,RYR1,ADAM9,CFLAR,CPNE1,KLF2,SLC38A2,SMPD3
4_Member	GO Biological Processes	GO:0010038	response to metal ion	-4.99426	-1.83688	17/360	360,445,540,596,706,2354,2539,3613,3725,3778,4208,4297,5499,6261,8754,8904,55512	AQP3,ASS1,ATP7B,BCL2,TSPO,FOSB,G6PD,IMPA2,JUN,KCNMA1,MEF2C,KMT2A,PPP1CA,RYR1,ADAM9,CPNE1,SMPD3
4_Member	GO Biological Processes	GO:0051592	response to calcium ion	-3.03431	-0.925327	8/147	360,2354,3725,3778,4208,6261,8754,8904	AQP3,FOSB,JUN,KCNMA1,MEF2C,RYR1,ADAM9,CPNE1
4_Member	GO Biological Processes	GO:0071277	cellular response to calcium ion	-2.17666	-0.467059	5/87	2354,3725,4208,6261,8904	FOSB,JUN,MEF2C,RYR1,CPNE1
5_Summary	GO Biological Processes	GO:0001666	response to hypoxia	-5.04414	-1.83688	15/284	100,360,481,596,677,1958,3778,4193,5327,5978,6261,7042,7048,8837,10370,287,445,1140,1793,2273,3164,4154,4208,8763,163126	ADA,AQP3,ATP1B1,BCL2,ZFP36L1,EGR1,KCNMA1,MDM2,PLAT,REST,RYR1,TGFB2,TGFBR2,CFLAR,CITED2,ANK2,ASS1,CHRNB1,DOCK1,FHL1,NR4A1,MBNL1,MEF2C,CD164,EID2
5_Member	GO Biological Processes	GO:0001666	response to hypoxia	-5.04414	-1.83688	15/284	100,360,481,596,677,1958,3778,4193,5327,5978,6261,7042,7048,8837,10370	ADA,AQP3,ATP1B1,BCL2,ZFP36L1,EGR1,KCNMA1,MDM2,PLAT,REST,RYR1,TGFB2,TGFBR2,CFLAR,CITED2
5_Member	GO Biological Processes	GO:0036293	response to decreased oxygen levels	-4.81433	-1.77229	15/297	100,360,481,596,677,1958,3778,4193,5327,5978,6261,7042,7048,8837,10370	ADA,AQP3,ATP1B1,BCL2,ZFP36L1,EGR1,KCNMA1,MDM2,PLAT,REST,RYR1,TGFB2,TGFBR2,CFLAR,CITED2
5_Member	GO Biological Processes	GO:0070482	response to oxygen levels	-4.36232	-1.52901	15/325	100,360,481,596,677,1958,3778,4193,5327,5978,6261,7042,7048,8837,10370	ADA,AQP3,ATP1B1,BCL2,ZFP36L1,EGR1,KCNMA1,MDM2,PLAT,REST,RYR1,TGFB2,TGFBR2,CFLAR,CITED2
5_Member	GO Biological Processes	GO:0061061	muscle structure development	-3.23751	-1.02706	17/503	287,445,596,1140,1793,1958,2273,3164,4154,4208,5978,6261,7042,8763,8837,10370,163126	ANK2,ASS1,BCL2,CHRNB1,DOCK1,EGR1,FHL1,NR4A1,MBNL1,MEF2C,REST,RYR1,TGFB2,CD164,CFLAR,CITED2,EID2
5_Member	GO Biological Processes	GO:0060538	skeletal muscle organ development	-3.09255	-0.946393	8/144	445,596,1958,3164,4208,6261,8837,10370	ASS1,BCL2,EGR1,NR4A1,MEF2C,RYR1,CFLAR,CITED2
5_Member	GO Biological Processes	GO:0007517	muscle organ development	-3.00293	-0.913096	12/304	445,596,1958,2273,3164,4208,6261,7042,8763,8837,10370,163126	ASS1,BCL2,EGR1,FHL1,NR4A1,MEF2C,RYR1,TGFB2,CD164,CFLAR,CITED2,EID2
5_Member	GO Biological Processes	GO:0007519	skeletal muscle tissue development	-2.65548	-0.701669	7/132	596,1958,3164,4208,6261,8837,10370	BCL2,EGR1,NR4A1,MEF2C,RYR1,CFLAR,CITED2
5_Member	GO Biological Processes	GO:0071456	cellular response to hypoxia	-2.56472	-0.671015	7/137	360,596,677,1958,4193,8837,10370	AQP3,BCL2,ZFP36L1,EGR1,MDM2,CFLAR,CITED2
5_Member	GO Biological Processes	GO:0036294	cellular response to decreased oxygen levels	-2.42813	-0.606451	7/145	360,596,677,1958,4193,8837,10370	AQP3,BCL2,ZFP36L1,EGR1,MDM2,CFLAR,CITED2
5_Member	GO Biological Processes	GO:0071453	cellular response to oxygen levels	-2.18273	-0.468854	7/161	360,596,677,1958,4193,8837,10370	AQP3,BCL2,ZFP36L1,EGR1,MDM2,CFLAR,CITED2
6_Summary	GO Biological Processes	GO:0006598	polyamine catabolic process	-5.00901	-1.83688	3/4	1725,6303,54498	DHPS,SAT1,SMOX
6_Member	GO Biological Processes	GO:0006598	polyamine catabolic process	-5.00901	-1.83688	3/4	1725,6303,54498	DHPS,SAT1,SMOX
6_Member	GO Biological Processes	GO:0006595	polyamine metabolic process	-2.83557	-0.80274	3/17	1725,6303,54498	DHPS,SAT1,SMOX
6_Member	GO Biological Processes	GO:0009310	amine catabolic process	-2.76076	-0.768487	3/18	1725,6303,54498	DHPS,SAT1,SMOX
6_Member	GO Biological Processes	GO:0042402	cellular biogenic amine catabolic process	-2.76076	-0.768487	3/18	1725,6303,54498	DHPS,SAT1,SMOX
7_Summary	GO Biological Processes	GO:0045785	positive regulation of cell adhesion	-4.9111	-1.83688	20/484	100,301,960,1725,1793,5345,5724,7042,7048,7448,8754,9466,10370,10519,11078,51043,55679,84807,91663,285613,445,540,596,706,3205,3725,83706	ADA,ANXA1,CD44,DHPS,DOCK1,SERPINF2,PTAFR,TGFB2,TGFBR2,VTN,ADAM9,IL27RA,CITED2,CIB1,TRIOBP,ZBTB7B,LIMS2,NFKBID,MYADM,RELL2,ASS1,ATP7B,BCL2,TSPO,HOXA9,JUN,FERMT3
7_Member	GO Biological Processes	GO:0045785	positive regulation of cell adhesion	-4.9111	-1.83688	20/484	100,301,960,1725,1793,5345,5724,7042,7048,7448,8754,9466,10370,10519,11078,51043,55679,84807,91663,285613	ADA,ANXA1,CD44,DHPS,DOCK1,SERPINF2,PTAFR,TGFB2,TGFBR2,VTN,ADAM9,IL27RA,CITED2,CIB1,TRIOBP,ZBTB7B,LIMS2,NFKBID,MYADM,RELL2
7_Member	GO Biological Processes	GO:0046638	positive regulation of alpha-beta T cell differentiation	-3.12415	-0.953015	5/53	100,301,7048,51043,84807	ADA,ANXA1,TGFBR2,ZBTB7B,NFKBID
7_Member	GO Biological Processes	GO:2000516	positive regulation of CD4-positive, alpha-beta T cell activation	-2.53089	-0.645921	4/44	301,7048,51043,84807	ANXA1,TGFBR2,ZBTB7B,NFKBID
7_Member	GO Biological Processes	GO:0046635	positive regulation of alpha-beta T cell activation	-2.52705	-0.644235	5/72	100,301,7048,51043,84807	ADA,ANXA1,TGFBR2,ZBTB7B,NFKBID
7_Member	GO Biological Processes	GO:0046637	regulation of alpha-beta T cell differentiation	-2.50101	-0.639232	5/73	100,301,7048,51043,84807	ADA,ANXA1,TGFBR2,ZBTB7B,NFKBID
7_Member	GO Biological Processes	GO:0022409	positive regulation of cell-cell adhesion	-2.31921	-0.546016	11/322	100,301,960,1725,5345,5724,7048,9466,10370,51043,84807	ADA,ANXA1,CD44,DHPS,SERPINF2,PTAFR,TGFBR2,IL27RA,CITED2,ZBTB7B,NFKBID
7_Member	GO Biological Processes	GO:0048732	gland development	-2.30181	-0.535243	13/418	100,301,445,540,596,706,3205,3725,7042,7048,7448,10370,51043	ADA,ANXA1,ASS1,ATP7B,BCL2,TSPO,HOXA9,JUN,TGFB2,TGFBR2,VTN,CITED2,ZBTB7B
7_Member	GO Biological Processes	GO:0022407	regulation of cell-cell adhesion	-2.12333	-0.440537	14/490	100,301,445,960,1725,5345,5724,7048,9466,10370,51043,83706,84807,91663	ADA,ANXA1,ASS1,CD44,DHPS,SERPINF2,PTAFR,TGFBR2,IL27RA,CITED2,ZBTB7B,FERMT3,NFKBID,MYADM
7_Member	GO Biological Processes	GO:2000316	regulation of T-helper 17 type immune response	-2.07619	-0.415647	3/31	9466,51043,84807	IL27RA,ZBTB7B,NFKBID
7_Member	GO Biological Processes	GO:0001889	liver development	-2.05853	-0.402789	6/130	100,301,445,3725,7448,10370	ADA,ANXA1,ASS1,JUN,VTN,CITED2
7_Member	GO Biological Processes	GO:0061008	hepaticobiliary system development	-2.01245	-0.372421	6/133	100,301,445,3725,7448,10370	ADA,ANXA1,ASS1,JUN,VTN,CITED2
8_Summary	GO Biological Processes	GO:0071887	leukocyte apoptotic process	-4.68239	-1.69098	6/42	100,356,596,598,5133,10945,301,1831,4208,23657,1725,1880,4828,7048,9466,6146,51043,637	ADA,FASLG,BCL2,BCL2L1,PDCD1,KDELR1,ANXA1,TSC22D3,MEF2C,SLC7A11,DHPS,GPR183,NMB,TGFBR2,IL27RA,RPL22,ZBTB7B,BID
8_Member	GO Biological Processes	GO:0071887	leukocyte apoptotic process	-4.68239	-1.69098	6/42	100,356,596,598,5133,10945	ADA,FASLG,BCL2,BCL2L1,PDCD1,KDELR1
8_Member	GO Biological Processes	GO:0070231	T cell apoptotic process	-4.54957	-1.64015	5/27	100,356,596,5133,10945	ADA,FASLG,BCL2,PDCD1,KDELR1
8_Member	GO Biological Processes	GO:2000106	regulation of leukocyte apoptotic process	-4.40077	-1.53482	8/93	100,301,596,598,1831,4208,5133,23657	ADA,ANXA1,BCL2,BCL2L1,TSC22D3,MEF2C,PDCD1,SLC7A11
8_Member	GO Biological Processes	GO:0070227	lymphocyte apoptotic process	-4.17679	-1.46574	5/32	100,356,596,5133,10945	ADA,FASLG,BCL2,PDCD1,KDELR1
8_Member	GO Biological Processes	GO:0070665	positive regulation of leukocyte proliferation	-3.99755	-1.43263	10/167	100,301,596,598,1725,1880,4208,4828,7048,9466	ADA,ANXA1,BCL2,BCL2L1,DHPS,GPR183,MEF2C,NMB,TGFBR2,IL27RA
8_Member	GO Biological Processes	GO:0032946	positive regulation of mononuclear cell proliferation	-3.6814	-1.28563	9/149	100,301,596,598,1725,1880,4208,7048,9466	ADA,ANXA1,BCL2,BCL2L1,DHPS,GPR183,MEF2C,TGFBR2,IL27RA
8_Member	GO Biological Processes	GO:0046632	alpha-beta T cell differentiation	-3.49159	-1.15468	6/68	100,301,596,1880,6146,51043	ADA,ANXA1,BCL2,GPR183,RPL22,ZBTB7B
8_Member	GO Biological Processes	GO:0070663	regulation of leukocyte proliferation	-3.47036	-1.1461	12/269	100,301,596,598,637,1725,1880,4208,4828,7048,9466,51043	ADA,ANXA1,BCL2,BCL2L1,BID,DHPS,GPR183,MEF2C,NMB,TGFBR2,IL27RA,ZBTB7B
8_Member	GO Biological Processes	GO:0001783	B cell apoptotic process	-3.42435	-1.12827	3/11	100,596,5133	ADA,BCL2,PDCD1
8_Member	GO Biological Processes	GO:0032944	regulation of mononuclear cell proliferation	-3.2802	-1.05139	11/243	100,301,596,598,637,1725,1880,4208,7048,9466,51043	ADA,ANXA1,BCL2,BCL2L1,BID,DHPS,GPR183,MEF2C,TGFBR2,IL27RA,ZBTB7B
8_Member	GO Biological Processes	GO:0050671	positive regulation of lymphocyte proliferation	-3.05356	-0.937538	8/146	100,301,596,1725,1880,4208,7048,9466	ADA,ANXA1,BCL2,DHPS,GPR183,MEF2C,TGFBR2,IL27RA
8_Member	GO Biological Processes	GO:2000107	negative regulation of leukocyte apoptotic process	-3.05016	-0.937538	5/55	100,596,598,1831,5133	ADA,BCL2,BCL2L1,TSC22D3,PDCD1
8_Member	GO Biological Processes	GO:0002903	negative regulation of B cell apoptotic process	-3.00133	-0.913096	3/15	100,596,5133	ADA,BCL2,PDCD1
8_Member	GO Biological Processes	GO:0033032	regulation of myeloid cell apoptotic process	-3.00089	-0.913096	4/33	301,596,4208,23657	ANXA1,BCL2,MEF2C,SLC7A11
8_Member	GO Biological Processes	GO:0070229	negative regulation of lymphocyte apoptotic process	-2.8115	-0.78483	4/37	100,596,1831,5133	ADA,BCL2,TSC22D3,PDCD1
8_Member	GO Biological Processes	GO:0050670	regulation of lymphocyte proliferation	-2.77593	-0.768487	10/239	100,301,596,637,1725,1880,4208,7048,9466,51043	ADA,ANXA1,BCL2,BID,DHPS,GPR183,MEF2C,TGFBR2,IL27RA,ZBTB7B
8_Member	GO Biological Processes	GO:0046631	alpha-beta T cell activation	-2.67845	-0.713896	6/97	100,301,596,1880,6146,51043	ADA,ANXA1,BCL2,GPR183,RPL22,ZBTB7B
8_Member	GO Biological Processes	GO:0070232	regulation of T cell apoptotic process	-2.64433	-0.701669	4/41	100,596,1831,5133	ADA,BCL2,TSC22D3,PDCD1
8_Member	GO Biological Processes	GO:0002902	regulation of B cell apoptotic process	-2.50236	-0.639232	3/22	100,596,5133	ADA,BCL2,PDCD1
8_Member	GO Biological Processes	GO:0030890	positive regulation of B cell proliferation	-2.49507	-0.639232	4/45	100,596,1880,4208	ADA,BCL2,GPR183,MEF2C
8_Member	GO Biological Processes	GO:0070233	negative regulation of T cell apoptotic process	-2.39236	-0.593359	3/24	100,596,1831	ADA,BCL2,TSC22D3
8_Member	GO Biological Processes	GO:0001776	leukocyte homeostasis	-2.17666	-0.467059	5/87	100,301,596,1880,4208	ADA,ANXA1,BCL2,GPR183,MEF2C
8_Member	GO Biological Processes	GO:0001782	B cell homeostasis	-2.11606	-0.439778	3/30	100,596,4208	ADA,BCL2,MEF2C
8_Member	GO Biological Processes	GO:2000108	positive regulation of leukocyte apoptotic process	-2.11606	-0.439778	3/30	301,4208,5133	ANXA1,MEF2C,PDCD1
9_Summary	GO Biological Processes	GO:0001701	in utero embryonic development	-4.59244	-1.65955	17/387	100,115,321,598,677,1603,1627,4154,7048,8533,10365,10370,25942,50515,57498,79893,84525,3205,3214,7042,9620,4208,4297,10194,11078,150274,1843,1847,7448,54928,712,718,23500,51668,54778,352909	ADA,ADCY9,APBA2,BCL2L1,ZFP36L1,DAD1,DBN1,MBNL1,TGFBR2,COPS3,KLF2,CITED2,SIN3A,CHST11,KIDINS220,GGNBP2,HOPX,HOXA9,HOXB4,TGFB2,CELSR1,MEF2C,KMT2A,TSHZ1,TRIOBP,HSCB,DUSP1,DUSP5,VTN,BPNT2,C1QA,C3,DAAM2,HSPB11,RNF111,DNAAF3
9_Member	GO Biological Processes	GO:0001701	in utero embryonic development	-4.59244	-1.65955	17/387	100,115,321,598,677,1603,1627,4154,7048,8533,10365,10370,25942,50515,57498,79893,84525	ADA,ADCY9,APBA2,BCL2L1,ZFP36L1,DAD1,DBN1,MBNL1,TGFBR2,COPS3,KLF2,CITED2,SIN3A,CHST11,KIDINS220,GGNBP2,HOPX
9_Member	GO Biological Processes	GO:0043009	chordate embryonic development	-3.66504	-1.27768	21/643	100,115,321,598,677,1603,1627,3205,3214,4154,7042,7048,8533,9620,10365,10370,25942,50515,57498,79893,84525	ADA,ADCY9,APBA2,BCL2L1,ZFP36L1,DAD1,DBN1,HOXA9,HOXB4,MBNL1,TGFB2,TGFBR2,COPS3,CELSR1,KLF2,CITED2,SIN3A,CHST11,KIDINS220,GGNBP2,HOPX
9_Member	GO Biological Processes	GO:0009792	embryo development ending in birth or egg hatching	-3.47101	-1.1461	21/665	100,115,321,598,677,1603,1627,3205,3214,4154,7042,7048,8533,9620,10365,10370,25942,50515,57498,79893,84525	ADA,ADCY9,APBA2,BCL2L1,ZFP36L1,DAD1,DBN1,HOXA9,HOXB4,MBNL1,TGFB2,TGFBR2,COPS3,CELSR1,KLF2,CITED2,SIN3A,CHST11,KIDINS220,GGNBP2,HOPX
9_Member	GO Biological Processes	GO:0048568	embryonic organ development	-2.47377	-0.622057	14/446	100,677,3205,3214,4208,4297,7042,7048,10194,10370,11078,50515,79893,150274	ADA,ZFP36L1,HOXA9,HOXB4,MEF2C,KMT2A,TGFB2,TGFBR2,TSHZ1,CITED2,TRIOBP,CHST11,GGNBP2,HSCB
9_Member	GO Biological Processes	GO:0048598	embryonic morphogenesis	-2.1962	-0.47932	16/582	677,1843,1847,3205,3214,4154,4208,7042,7048,7448,9620,10194,10370,11078,50515,54928	ZFP36L1,DUSP1,DUSP5,HOXA9,HOXB4,MBNL1,MEF2C,TGFB2,TGFBR2,VTN,CELSR1,TSHZ1,CITED2,TRIOBP,CHST11,BPNT2
9_Member	GO Biological Processes	GO:0007389	pattern specification process	-2.02314	-0.377795	13/453	712,718,3205,3214,4208,4297,7048,10194,10370,23500,51668,54778,352909	C1QA,C3,HOXA9,HOXB4,MEF2C,KMT2A,TGFBR2,TSHZ1,CITED2,DAAM2,HSPB11,RNF111,DNAAF3
10_Summary	GO Biological Processes	GO:0070848	response to growth factor	-4.48017	-1.59304	20/519	301,356,677,960,1958,3164,3725,4208,7042,7048,8754,8837,10370,10519,23527,50515,55198,55512,57498,163126,54778,6261,287,4193,5600,5978,6196,10252,51668,84525,352909,1296,5345,6303,6733,79893,10194,596,55698	ANXA1,FASLG,ZFP36L1,CD44,EGR1,NR4A1,JUN,MEF2C,TGFB2,TGFBR2,ADAM9,CFLAR,CITED2,CIB1,ACAP2,CHST11,APPL2,SMPD3,KIDINS220,EID2,RNF111,RYR1,ANK2,MDM2,MAPK11,REST,RPS6KA2,SPRY1,HSPB11,HOPX,DNAAF3,COL8A2,SERPINF2,SAT1,SRPK2,GGNBP2,TSHZ1,BCL2,RADIL
10_Member	GO Biological Processes	GO:0070848	response to growth factor	-4.48017	-1.59304	20/519	301,356,677,960,1958,3164,3725,4208,7042,7048,8754,8837,10370,10519,23527,50515,55198,55512,57498,163126	ANXA1,FASLG,ZFP36L1,CD44,EGR1,NR4A1,JUN,MEF2C,TGFB2,TGFBR2,ADAM9,CFLAR,CITED2,CIB1,ACAP2,CHST11,APPL2,SMPD3,KIDINS220,EID2
10_Member	GO Biological Processes	GO:0071363	cellular response to growth factor stimulus	-4.3446	-1.52901	19/488	301,677,960,1958,3164,3725,4208,7042,7048,8754,8837,10370,10519,23527,50515,55198,55512,57498,163126	ANXA1,ZFP36L1,CD44,EGR1,NR4A1,JUN,MEF2C,TGFB2,TGFBR2,ADAM9,CFLAR,CITED2,CIB1,ACAP2,CHST11,APPL2,SMPD3,KIDINS220,EID2
10_Member	GO Biological Processes	GO:0007179	transforming growth factor beta receptor signaling pathway	-4.14395	-1.45724	8/101	3725,7042,7048,8754,10370,50515,55198,163126	JUN,TGFB2,TGFBR2,ADAM9,CITED2,CHST11,APPL2,EID2
10_Member	GO Biological Processes	GO:0071560	cellular response to transforming growth factor beta stimulus	-4.12988	-1.45724	10/161	677,3725,4208,7042,7048,8754,10370,50515,55198,163126	ZFP36L1,JUN,MEF2C,TGFB2,TGFBR2,ADAM9,CITED2,CHST11,APPL2,EID2
10_Member	GO Biological Processes	GO:0071559	response to transforming growth factor beta	-3.97608	-1.43136	10/168	677,3725,4208,7042,7048,8754,10370,50515,55198,163126	ZFP36L1,JUN,MEF2C,TGFB2,TGFBR2,ADAM9,CITED2,CHST11,APPL2,EID2
10_Member	GO Biological Processes	GO:0007178	transmembrane receptor protein serine/threonine kinase signaling pathway	-3.87656	-1.38451	11/207	1958,3725,7042,7048,8754,10370,50515,54778,55198,55512,163126	EGR1,JUN,TGFB2,TGFBR2,ADAM9,CITED2,CHST11,RNF111,APPL2,SMPD3,EID2
10_Member	GO Biological Processes	GO:0003151	outflow tract morphogenesis	-3.17039	-0.982218	6/78	3725,4208,6261,7042,7048,10370	JUN,MEF2C,RYR1,TGFB2,TGFBR2,CITED2
10_Member	GO Biological Processes	GO:0003283	atrial septum development	-2.44601	-0.611947	3/23	287,4193,7042	ANK2,MDM2,TGFB2
10_Member	GO Biological Processes	GO:0003197	endocardial cushion development	-2.42614	-0.606451	4/47	4193,7042,7048,10370	MDM2,TGFB2,TGFBR2,CITED2
10_Member	GO Biological Processes	GO:0003181	atrioventricular valve morphogenesis	-2.39236	-0.593359	3/24	4193,7042,7048	MDM2,TGFB2,TGFBR2
10_Member	GO Biological Processes	GO:0007507	heart development	-2.38138	-0.585907	16/556	287,677,3725,4193,4208,5600,5978,6196,6261,7042,7048,10252,10370,51668,84525,352909	ANK2,ZFP36L1,JUN,MDM2,MEF2C,MAPK11,REST,RPS6KA2,RYR1,TGFB2,TGFBR2,SPRY1,CITED2,HSPB11,HOPX,DNAAF3
10_Member	GO Biological Processes	GO:0001568	blood vessel development	-2.37392	-0.58195	15/507	677,1296,1958,3164,3725,4193,4208,5345,6303,6733,7042,7048,10370,10519,79893	ZFP36L1,COL8A2,EGR1,NR4A1,JUN,MDM2,MEF2C,SERPINF2,SAT1,SRPK2,TGFB2,TGFBR2,CITED2,CIB1,GGNBP2
10_Member	GO Biological Processes	GO:0062009	secondary palate development	-2.29228	-0.530626	3/26	7042,7048,10194	TGFB2,TGFBR2,TSHZ1
10_Member	GO Biological Processes	GO:0060485	mesenchyme development	-2.26445	-0.517189	9/238	596,677,4193,4208,7042,7048,10252,10370,55698	BCL2,ZFP36L1,MDM2,MEF2C,TGFB2,TGFBR2,SPRY1,CITED2,RADIL
10_Member	GO Biological Processes	GO:0003171	atrioventricular valve development	-2.24547	-0.509087	3/27	4193,7042,7048	MDM2,TGFB2,TGFBR2
10_Member	GO Biological Processes	GO:0001944	vasculature development	-2.21592	-0.490154	15/528	677,1296,1958,3164,3725,4193,4208,5345,6303,6733,7042,7048,10370,10519,79893	ZFP36L1,COL8A2,EGR1,NR4A1,JUN,MDM2,MEF2C,SERPINF2,SAT1,SRPK2,TGFB2,TGFBR2,CITED2,CIB1,GGNBP2
10_Member	GO Biological Processes	GO:0003179	heart valve morphogenesis	-2.18135	-0.468854	4/55	4193,4208,7042,7048	MDM2,MEF2C,TGFB2,TGFBR2
11_Summary	GO Biological Processes	GO:0040007	growth	-4.31924	-1.52901	17/407	301,321,596,677,2778,5600,7042,7048,8837,8904,9576,10252,10365,23566,50515,55512,57282	ANXA1,APBA2,BCL2,ZFP36L1,GNAS,MAPK11,TGFB2,TGFBR2,CFLAR,CPNE1,SPAG6,SPRY1,KLF2,LPAR3,CHST11,SMPD3,SLC4A10
11_Member	GO Biological Processes	GO:0040007	growth	-4.31924	-1.52901	17/407	301,321,596,677,2778,5600,7042,7048,8837,8904,9576,10252,10365,23566,50515,55512,57282	ANXA1,APBA2,BCL2,ZFP36L1,GNAS,MAPK11,TGFB2,TGFBR2,CFLAR,CPNE1,SPAG6,SPRY1,KLF2,LPAR3,CHST11,SMPD3,SLC4A10
11_Member	GO Biological Processes	GO:0048589	developmental growth	-4.31924	-1.52901	17/407	301,321,596,677,2778,5600,7042,7048,8837,8904,9576,10252,10365,23566,50515,55512,57282	ANXA1,APBA2,BCL2,ZFP36L1,GNAS,MAPK11,TGFB2,TGFBR2,CFLAR,CPNE1,SPAG6,SPRY1,KLF2,LPAR3,CHST11,SMPD3,SLC4A10
11_Member	GO Biological Processes	GO:0035264	multicellular organism growth	-2.21889	-0.491618	5/85	321,677,10365,55512,57282	APBA2,ZFP36L1,KLF2,SMPD3,SLC4A10
12_Summary	GO Biological Processes	GO:0060627	regulation of vesicle-mediated transport	-4.19777	-1.46574	20/544	301,321,392,718,1268,2207,5533,5724,5978,7448,8398,10188,10825,55198,55512,79772,79872,84896,85439,114781	ANXA1,APBA2,ARHGAP1,C3,CNR1,FCER1G,PPP3CC,PTAFR,REST,VTN,PLA2G6,TNK2,NEU3,APPL2,SMPD3,MCTP1,CBLL1,ATAD1,STON2,BTBD9
12_Member	GO Biological Processes	GO:0060627	regulation of vesicle-mediated transport	-4.19777	-1.46574	20/544	301,321,392,718,1268,2207,5533,5724,5978,7448,8398,10188,10825,55198,55512,79772,79872,84896,85439,114781	ANXA1,APBA2,ARHGAP1,C3,CNR1,FCER1G,PPP3CC,PTAFR,REST,VTN,PLA2G6,TNK2,NEU3,APPL2,SMPD3,MCTP1,CBLL1,ATAD1,STON2,BTBD9
12_Member	GO Biological Processes	GO:0030100	regulation of endocytosis	-3.8399	-1.36773	11/209	718,5533,7448,10188,10825,55198,79772,79872,84896,85439,114781	C3,PPP3CC,VTN,TNK2,NEU3,APPL2,MCTP1,CBLL1,ATAD1,STON2,BTBD9
12_Member	GO Biological Processes	GO:0045807	positive regulation of endocytosis	-2.70129	-0.724326	6/96	718,5533,7448,55198,79872,84896	C3,PPP3CC,VTN,APPL2,CBLL1,ATAD1
13_Summary	GO Biological Processes	GO:0006259	DNA metabolic process	-4.12689	-1.45724	25/780	1022,1877,4297,5427,6733,7507,7737,8555,10213,10519,10535,22909,25942,27343,29893,54778,55170,55512,56915,57697,79447,80314,80820,222229,252969,596,598,637,4193,23645	CDK7,E4F1,KMT2A,POLE2,SRPK2,XPA,RNF113A,CDC14B,PSMD14,CIB1,RNASEH2A,FAN1,SIN3A,POLL,PSMC3IP,RNF111,PRMT6,SMPD3,EXOSC5,FANCM,PAGR1,EPC1,EEPD1,LRWD1,NEIL2,BCL2,BCL2L1,BID,MDM2,PPP1R15A
13_Member	GO Biological Processes	GO:0006259	DNA metabolic process	-4.12689	-1.45724	25/780	1022,1877,4297,5427,6733,7507,7737,8555,10213,10519,10535,22909,25942,27343,29893,54778,55170,55512,56915,57697,79447,80314,80820,222229,252969	CDK7,E4F1,KMT2A,POLE2,SRPK2,XPA,RNF113A,CDC14B,PSMD14,CIB1,RNASEH2A,FAN1,SIN3A,POLL,PSMC3IP,RNF111,PRMT6,SMPD3,EXOSC5,FANCM,PAGR1,EPC1,EEPD1,LRWD1,NEIL2
13_Member	GO Biological Processes	GO:0006281	DNA repair	-3.28595	-1.05139	17/498	1022,5427,7507,7737,8555,10213,10519,10535,22909,27343,54778,55170,57697,79447,80314,80820,252969	CDK7,POLE2,XPA,RNF113A,CDC14B,PSMD14,CIB1,RNASEH2A,FAN1,POLL,RNF111,PRMT6,FANCM,PAGR1,EPC1,EEPD1,NEIL2
13_Member	GO Biological Processes	GO:0006974	cellular response to DNA damage stimulus	-3.24082	-1.02706	22/742	596,598,637,1022,4193,5427,7507,7737,8555,10213,10519,10535,22909,23645,27343,54778,55170,57697,79447,80314,80820,252969	BCL2,BCL2L1,BID,CDK7,MDM2,POLE2,XPA,RNF113A,CDC14B,PSMD14,CIB1,RNASEH2A,FAN1,PPP1R15A,POLL,RNF111,PRMT6,FANCM,PAGR1,EPC1,EEPD1,NEIL2
13_Member	GO Biological Processes	GO:0006260	DNA replication	-2.1713	-0.464575	8/203	1877,5427,6733,10535,25942,27343,57697,222229	E4F1,POLE2,SRPK2,RNASEH2A,SIN3A,POLL,FANCM,LRWD1
14_Summary	GO Biological Processes	GO:0010564	regulation of cell cycle process	-4.10704	-1.45035	24/735	301,596,598,637,677,1022,1843,1877,2273,3304,3619,4193,6196,8555,9275,25942,51143,55198,55512,55787,79447,79598,84101,84440	ANXA1,BCL2,BCL2L1,BID,ZFP36L1,CDK7,DUSP1,E4F1,FHL1,HSPA1B,INCENP,MDM2,RPS6KA2,CDC14B,BCL7B,SIN3A,DYNC1LI1,APPL2,SMPD3,TXLNG,PAGR1,CEP97,USP44,RAB11FIP4
14_Member	GO Biological Processes	GO:0010564	regulation of cell cycle process	-4.10704	-1.45035	24/735	301,596,598,637,677,1022,1843,1877,2273,3304,3619,4193,6196,8555,9275,25942,51143,55198,55512,55787,79447,79598,84101,84440	ANXA1,BCL2,BCL2L1,BID,ZFP36L1,CDK7,DUSP1,E4F1,FHL1,HSPA1B,INCENP,MDM2,RPS6KA2,CDC14B,BCL7B,SIN3A,DYNC1LI1,APPL2,SMPD3,TXLNG,PAGR1,CEP97,USP44,RAB11FIP4
14_Member	GO Biological Processes	GO:1901990	regulation of mitotic cell cycle phase transition	-3.94734	-1.41238	15/354	301,596,637,677,1022,1843,2273,3619,4193,8555,9275,25942,51143,55198,84101	ANXA1,BCL2,BID,ZFP36L1,CDK7,DUSP1,FHL1,INCENP,MDM2,CDC14B,BCL7B,SIN3A,DYNC1LI1,APPL2,USP44
14_Member	GO Biological Processes	GO:1901987	regulation of cell cycle phase transition	-3.2832	-1.05139	16/453	301,596,637,677,1022,1843,2273,3619,4193,8555,9275,25942,51143,55198,79447,84101	ANXA1,BCL2,BID,ZFP36L1,CDK7,DUSP1,FHL1,INCENP,MDM2,CDC14B,BCL7B,SIN3A,DYNC1LI1,APPL2,PAGR1,USP44
14_Member	GO Biological Processes	GO:0007346	regulation of mitotic cell cycle	-3.1058	-0.946951	17/517	301,596,637,677,1022,1843,1877,2273,3619,4193,8555,9275,25942,51143,55198,55512,84101	ANXA1,BCL2,BID,ZFP36L1,CDK7,DUSP1,E4F1,FHL1,INCENP,MDM2,CDC14B,BCL7B,SIN3A,DYNC1LI1,APPL2,SMPD3,USP44
14_Member	GO Biological Processes	GO:1902806	regulation of cell cycle G1/S phase transition	-2.57921	-0.676598	9/213	301,596,637,1022,2273,4193,9275,55198,79447	ANXA1,BCL2,BID,CDK7,FHL1,MDM2,BCL7B,APPL2,PAGR1
14_Member	GO Biological Processes	GO:2000045	regulation of G1/S transition of mitotic cell cycle	-2.40958	-0.596163	8/185	301,596,637,1022,2273,4193,9275,55198	ANXA1,BCL2,BID,CDK7,FHL1,MDM2,BCL7B,APPL2
15_Summary	GO Biological Processes	GO:0019751	polyol metabolic process	-4.05389	-1.43392	8/104	1719,3613,5724,51805,54928,165679,170685,346606,100,445,2539,2879,5564,6507,10948,23590,347862,8398,55512,252969,596,7042,114781	DHFR,IMPA2,PTAFR,COQ3,BPNT2,SPTSSB,NUDT10,MOGAT3,ADA,ASS1,G6PD,GPX4,PRKAB1,SLC1A3,STARD3,PDSS1,GATD1,PLA2G6,SMPD3,NEIL2,BCL2,TGFB2,BTBD9
15_Member	GO Biological Processes	GO:0019751	polyol metabolic process	-4.05389	-1.43392	8/104	1719,3613,5724,51805,54928,165679,170685,346606	DHFR,IMPA2,PTAFR,COQ3,BPNT2,SPTSSB,NUDT10,MOGAT3
15_Member	GO Biological Processes	GO:0043647	inositol phosphate metabolic process	-2.64433	-0.701669	4/41	3613,5724,54928,170685	IMPA2,PTAFR,BPNT2,NUDT10
15_Member	GO Biological Processes	GO:0044283	small molecule biosynthetic process	-2.47377	-0.622057	14/446	100,445,1719,2539,2879,3613,5564,5724,6507,10948,23590,51805,165679,347862	ADA,ASS1,DHFR,G6PD,GPX4,IMPA2,PRKAB1,PTAFR,SLC1A3,STARD3,PDSS1,COQ3,SPTSSB,GATD1
15_Member	GO Biological Processes	GO:0046173	polyol biosynthetic process	-2.39295	-0.593359	4/48	1719,3613,5724,165679	DHFR,IMPA2,PTAFR,SPTSSB
15_Member	GO Biological Processes	GO:0046434	organophosphate catabolic process	-2.27076	-0.519055	7/155	100,3613,8398,54928,55512,170685,252969	ADA,IMPA2,PLA2G6,BPNT2,SMPD3,NUDT10,NEIL2
15_Member	GO Biological Processes	GO:1901615	organic hydroxy compound metabolic process	-2.25231	-0.509087	14/473	596,1719,2539,3613,5724,7042,10948,51805,54928,114781,165679,170685,346606,347862	BCL2,DHFR,G6PD,IMPA2,PTAFR,TGFB2,STARD3,COQ3,BPNT2,BTBD9,SPTSSB,NUDT10,MOGAT3,GATD1
15_Member	GO Biological Processes	GO:1901617	organic hydroxy compound biosynthetic process	-2.01938	-0.376325	7/173	1719,2539,3613,5724,7042,165679,347862	DHFR,G6PD,IMPA2,PTAFR,TGFB2,SPTSSB,GATD1
15_Member	GO Biological Processes	GO:0046165	alcohol biosynthetic process	-2.00069	-0.372421	5/96	1719,2539,3613,5724,165679	DHFR,G6PD,IMPA2,PTAFR,SPTSSB
16_Summary	GO Biological Processes	GO:0030029	actin filament-based process	-4.0165	-1.43263	21/606	287,301,596,1627,3753,3996,4645,8837,9322,9826,11078,11132,11188,23500,23527,26037,55160,79767,85462,121512,100287171	ANK2,ANXA1,BCL2,DBN1,KCNE1,LLGL1,MYO5B,CFLAR,TRIP10,ARHGEF11,TRIOBP,CAPN10,NISCH,DAAM2,ACAP2,SIPA1L1,ARHGEF10L,ELMO3,FHDC1,FGD4,WASHC1
16_Member	GO Biological Processes	GO:0030029	actin filament-based process	-4.0165	-1.43263	21/606	287,301,596,1627,3753,3996,4645,8837,9322,9826,11078,11132,11188,23500,23527,26037,55160,79767,85462,121512,100287171	ANK2,ANXA1,BCL2,DBN1,KCNE1,LLGL1,MYO5B,CFLAR,TRIP10,ARHGEF11,TRIOBP,CAPN10,NISCH,DAAM2,ACAP2,SIPA1L1,ARHGEF10L,ELMO3,FHDC1,FGD4,WASHC1
16_Member	GO Biological Processes	GO:0030036	actin cytoskeleton organization	-3.28723	-1.05139	18/544	301,596,1627,3996,4645,8837,9322,9826,11078,11132,11188,23500,26037,55160,79767,85462,121512,100287171	ANXA1,BCL2,DBN1,LLGL1,MYO5B,CFLAR,TRIP10,ARHGEF11,TRIOBP,CAPN10,NISCH,DAAM2,SIPA1L1,ARHGEF10L,ELMO3,FHDC1,FGD4,WASHC1
17_Summary	GO Biological Processes	GO:0062197	cellular response to chemical stress	-4.0083	-1.43263	13/272	301,596,677,706,2539,3304,3725,10365,23657,25942,54033,55512,92241,1958,10370,2879,6667,8754,26034	ANXA1,BCL2,ZFP36L1,TSPO,G6PD,HSPA1B,JUN,KLF2,SLC7A11,SIN3A,RBM11,SMPD3,RCSD1,EGR1,CITED2,GPX4,SP1,ADAM9,IPCEF1
17_Member	GO Biological Processes	GO:0062197	cellular response to chemical stress	-4.0083	-1.43263	13/272	301,596,677,706,2539,3304,3725,10365,23657,25942,54033,55512,92241	ANXA1,BCL2,ZFP36L1,TSPO,G6PD,HSPA1B,JUN,KLF2,SLC7A11,SIN3A,RBM11,SMPD3,RCSD1
17_Member	GO Biological Processes	GO:0043618	regulation of transcription from RNA polymerase II promoter in response to stress	-3.75436	-1.33705	5/39	1958,3725,10365,10370,25942	EGR1,JUN,KLF2,CITED2,SIN3A
17_Member	GO Biological Processes	GO:0043620	regulation of DNA-templated transcription in response to stress	-3.45653	-1.14343	5/45	1958,3725,10365,10370,25942	EGR1,JUN,KLF2,CITED2,SIN3A
17_Member	GO Biological Processes	GO:0006979	response to oxidative stress	-3.27578	-1.05139	14/366	301,596,2539,2879,3304,3725,6667,8754,10365,23657,25942,26034,54033,55512	ANXA1,BCL2,G6PD,GPX4,HSPA1B,JUN,SP1,ADAM9,KLF2,SLC7A11,SIN3A,IPCEF1,RBM11,SMPD3
17_Member	GO Biological Processes	GO:0034599	cellular response to oxidative stress	-3.01536	-0.916994	10/222	301,596,2539,3304,3725,10365,23657,25942,54033,55512	ANXA1,BCL2,G6PD,HSPA1B,JUN,KLF2,SLC7A11,SIN3A,RBM11,SMPD3
18_Summary	GO Biological Processes	GO:0060541	respiratory system development	-3.91368	-1.39761	11/205	100,445,5499,7048,9620,10252,10365,23657,51668,55512,84525,10370	ADA,ASS1,PPP1CA,TGFBR2,CELSR1,SPRY1,KLF2,SLC7A11,HSPB11,SMPD3,HOPX,CITED2
18_Member	GO Biological Processes	GO:0060541	respiratory system development	-3.91368	-1.39761	11/205	100,445,5499,7048,9620,10252,10365,23657,51668,55512,84525	ADA,ASS1,PPP1CA,TGFBR2,CELSR1,SPRY1,KLF2,SLC7A11,HSPB11,SMPD3,HOPX
18_Member	GO Biological Processes	GO:0030324	lung development	-3.71103	-1.3082	10/181	100,5499,7048,9620,10252,10365,23657,51668,55512,84525	ADA,PPP1CA,TGFBR2,CELSR1,SPRY1,KLF2,SLC7A11,HSPB11,SMPD3,HOPX
18_Member	GO Biological Processes	GO:0030323	respiratory tube development	-3.63438	-1.27229	10/185	100,5499,7048,9620,10252,10365,23657,51668,55512,84525	ADA,PPP1CA,TGFBR2,CELSR1,SPRY1,KLF2,SLC7A11,HSPB11,SMPD3,HOPX
18_Member	GO Biological Processes	GO:0001829	trophectodermal cell differentiation	-2.69048	-0.722424	3/19	100,10370,84525	ADA,CITED2,HOPX
18_Member	GO Biological Processes	GO:0048286	lung alveolus development	-2.42614	-0.606451	4/47	100,23657,55512,84525	ADA,SLC7A11,SMPD3,HOPX
19_Summary	GO Biological Processes	GO:0050804	modulation of chemical synaptic transmission	-3.81513	-1.35588	17/448	321,1268,1627,4208,4297,5327,6146,6507,8398,23657,26037,54407,57282,59283,79772,84896,114781,3164,64130	APBA2,CNR1,DBN1,MEF2C,KMT2A,PLAT,RPL22,SLC1A3,PLA2G6,SLC7A11,SIPA1L1,SLC38A2,SLC4A10,CACNG8,MCTP1,ATAD1,BTBD9,NR4A1,LIN7B
19_Member	GO Biological Processes	GO:0050804	modulation of chemical synaptic transmission	-3.81513	-1.35588	17/448	321,1268,1627,4208,4297,5327,6146,6507,8398,23657,26037,54407,57282,59283,79772,84896,114781	APBA2,CNR1,DBN1,MEF2C,KMT2A,PLAT,RPL22,SLC1A3,PLA2G6,SLC7A11,SIPA1L1,SLC38A2,SLC4A10,CACNG8,MCTP1,ATAD1,BTBD9
19_Member	GO Biological Processes	GO:0099177	regulation of trans-synaptic signaling	-3.80368	-1.35588	17/449	321,1268,1627,4208,4297,5327,6146,6507,8398,23657,26037,54407,57282,59283,79772,84896,114781	APBA2,CNR1,DBN1,MEF2C,KMT2A,PLAT,RPL22,SLC1A3,PLA2G6,SLC7A11,SIPA1L1,SLC38A2,SLC4A10,CACNG8,MCTP1,ATAD1,BTBD9
19_Member	GO Biological Processes	GO:0051966	regulation of synaptic transmission, glutamatergic	-3.17039	-0.982218	6/78	1268,4208,8398,54407,59283,84896	CNR1,MEF2C,PLA2G6,SLC38A2,CACNG8,ATAD1
19_Member	GO Biological Processes	GO:0046928	regulation of neurotransmitter secretion	-2.09574	-0.423446	5/91	321,1268,4208,54407,79772	APBA2,CNR1,MEF2C,SLC38A2,MCTP1
19_Member	GO Biological Processes	GO:0001505	regulation of neurotransmitter levels	-2.00564	-0.372421	8/217	321,1268,3164,4208,6507,54407,64130,79772	APBA2,CNR1,NR4A1,MEF2C,SLC1A3,SLC38A2,LIN7B,MCTP1
20_Summary	GO Biological Processes	GO:0010634	positive regulation of epithelial cell migration	-3.80999	-1.35588	10/176	301,1793,3725,6667,6678,7042,7048,8754,10000,10519,596,5724,6346,7448,79872,83692,83706,91663,100287171,100,4208,712,2207,113277	ANXA1,DOCK1,JUN,SP1,SPARC,TGFB2,TGFBR2,ADAM9,AKT3,CIB1,BCL2,PTAFR,CCL1,VTN,CBLL1,CD99L2,FERMT3,MYADM,WASHC1,ADA,MEF2C,C1QA,FCER1G,TMEM106A
20_Member	GO Biological Processes	GO:0010634	positive regulation of epithelial cell migration	-3.80999	-1.35588	10/176	301,1793,3725,6667,6678,7042,7048,8754,10000,10519	ANXA1,DOCK1,JUN,SP1,SPARC,TGFB2,TGFBR2,ADAM9,AKT3,CIB1
20_Member	GO Biological Processes	GO:0030335	positive regulation of cell migration	-3.5158	-1.16648	19/566	301,596,1793,3725,5724,6346,6667,6678,7042,7048,7448,8754,10000,10519,79872,83692,83706,91663,100287171	ANXA1,BCL2,DOCK1,JUN,PTAFR,CCL1,SP1,SPARC,TGFB2,TGFBR2,VTN,ADAM9,AKT3,CIB1,CBLL1,CD99L2,FERMT3,MYADM,WASHC1
20_Member	GO Biological Processes	GO:0033628	regulation of cell adhesion mediated by integrin	-3.28244	-1.05139	5/49	100,7042,8754,10519,83706	ADA,TGFB2,ADAM9,CIB1,FERMT3
20_Member	GO Biological Processes	GO:2000147	positive regulation of cell motility	-3.27782	-1.05139	19/592	301,596,1793,3725,5724,6346,6667,6678,7042,7048,7448,8754,10000,10519,79872,83692,83706,91663,100287171	ANXA1,BCL2,DOCK1,JUN,PTAFR,CCL1,SP1,SPARC,TGFB2,TGFBR2,VTN,ADAM9,AKT3,CIB1,CBLL1,CD99L2,FERMT3,MYADM,WASHC1
20_Member	GO Biological Processes	GO:0040017	positive regulation of locomotion	-3.14803	-0.968459	19/607	301,596,1793,3725,5724,6346,6667,6678,7042,7048,7448,8754,10000,10519,79872,83692,83706,91663,100287171	ANXA1,BCL2,DOCK1,JUN,PTAFR,CCL1,SP1,SPARC,TGFB2,TGFBR2,VTN,ADAM9,AKT3,CIB1,CBLL1,CD99L2,FERMT3,MYADM,WASHC1
20_Member	GO Biological Processes	GO:0010632	regulation of epithelial cell migration	-2.63952	-0.699321	11/292	301,1793,3725,4208,6667,6678,7042,7048,8754,10000,10519	ANXA1,DOCK1,JUN,MEF2C,SP1,SPARC,TGFB2,TGFBR2,ADAM9,AKT3,CIB1
20_Member	GO Biological Processes	GO:0033630	positive regulation of cell adhesion mediated by integrin	-2.50236	-0.639232	3/22	7042,8754,10519	TGFB2,ADAM9,CIB1
20_Member	GO Biological Processes	GO:0002274	myeloid leukocyte activation	-2.41175	-0.596492	7/146	301,712,2207,3725,7048,8754,113277	ANXA1,C1QA,FCER1G,JUN,TGFBR2,ADAM9,TMEM106A

## Sheet: dNK3
GroupID	Category	Term	Description	LogP	Log(q-value)	InTerm_InList	Genes	Symbols						GO	Category	Description	Count	%	Log10(P)	Log10(q)
1_Summary	GO Biological Processes	GO:0009615	response to virus	-33.0302	-28.842	70/362	103,104,375,834,1021,1130,1543,1984,2268,2537,2633,3315,3320,3428,3434,3437,3627,3659,3660,3665,3669,3696,3965,4599,4600,4938,4939,4940,5359,5366,5371,5551,5610,5788,6351,6352,6355,6363,6375,6772,7124,7187,7852,8519,8638,9111,9582,9636,10346,10379,10410,10561,10581,10964,29800,30009,51191,51251,55337,60489,64135,80149,81030,83666,90865,91543,146857,171389,197259,340061,972,2040,2934,3576,4061,730…	ADAR,ADARB1,ARF1,CASP1,CDK6,LYST,CYP1A1,EIF5A,FGR,IFI6,GBP1,HSPB1,HSP90AA1,IFI16,IFIT1,IFIT3,CXCL10,IRF1,IRF2,IRF7,ISG20,ITGB8,LGALS9,MX1,MX2,OAS1,OAS2,OAS3,PLSCR1,PMAIP1,PML,PRF1,EIF2AK2,PTPRC,CCL4,CCL5,CCL8,CCL19,XCL1,STAT1,TNF,TRAF3,CXCR4,IFITM1,OASL,NMI,APOBEC3B,ISG15,TRIM22,IRF9,IFITM3,IFI44,IFITM2,IFI44L,ZDHHC1,TBX21,HERC5,NT5C3A,SHFL,APOBEC3G,IFIH1,ZC3H12A,ZBP1,PARP9,IL33,RSAD2,SLFN13,NLRP…						GO:0009615	GO Biological Processes	response to virus	70	7.11	-33.03	-28.84
1_Member	GO Biological Processes	GO:0009615	response to virus	-33.0302	-28.842	70/362	103,104,375,834,1021,1130,1543,1984,2268,2537,2633,3315,3320,3428,3434,3437,3627,3659,3660,3665,3669,3696,3965,4599,4600,4938,4939,4940,5359,5366,5371,5551,5610,5788,6351,6352,6355,6363,6375,6772,7124,7187,7852,8519,8638,9111,9582,9636,10346,10379,10410,10561,10581,10964,29800,30009,51191,51251,55337,60489,64135,80149,81030,83666,90865,91543,146857,171389,197259,340061	ADAR,ADARB1,ARF1,CASP1,CDK6,LYST,CYP1A1,EIF5A,FGR,IFI6,GBP1,HSPB1,HSP90AA1,IFI16,IFIT1,IFIT3,CXCL10,IRF1,IRF2,IRF7,ISG20,ITGB8,LGALS9,MX1,MX2,OAS1,OAS2,OAS3,PLSCR1,PMAIP1,PML,PRF1,EIF2AK2,PTPRC,CCL4,CCL5,CCL8,CCL19,XCL1,STAT1,TNF,TRAF3,CXCR4,IFITM1,OASL,NMI,APOBEC3B,ISG15,TRIM22,IRF9,IFITM3,IFI44,IFITM2,IFI44L,ZDHHC1,TBX21,HERC5,NT5C3A,SHFL,APOBEC3G,IFIH1,ZC3H12A,ZBP1,PARP9,IL33,RSAD2,SLFN13,NLRP…						GO:0001819	GO Biological Processes	positive regulation of cytokine production	71	7.21	-25.63	-21.74
1_Member	GO Biological Processes	GO:0051607	defense response to virus	-25.1278	-21.4574	51/252	103,104,834,1130,2537,2633,3428,3434,3437,3627,3659,3660,3665,3669,4599,4600,4938,4939,4940,5359,5366,5371,5551,5610,5788,6772,7187,8519,8638,9582,9636,10346,10379,10410,10581,10964,29800,51191,51251,55337,60489,64135,80149,81030,83666,90865,91543,146857,171389,197259,340061	ADAR,ADARB1,CASP1,LYST,IFI6,GBP1,IFI16,IFIT1,IFIT3,CXCL10,IRF1,IRF2,IRF7,ISG20,MX1,MX2,OAS1,OAS2,OAS3,PLSCR1,PMAIP1,PML,PRF1,EIF2AK2,PTPRC,STAT1,TRAF3,IFITM1,OASL,APOBEC3B,ISG15,TRIM22,IRF9,IFITM3,IFITM2,IFI44L,ZDHHC1,HERC5,NT5C3A,SHFL,APOBEC3G,IFIH1,ZC3H12A,ZBP1,PARP9,IL33,RSAD2,SLFN13,NLRP6,MLKL,STING1						GO:0071345	GO Biological Processes	cellular response to cytokine stimulus	80	8.12	-20.91	-17.42
1_Member	GO Biological Processes	GO:0140546	defense response to symbiont	-25.0435	-21.4574	51/253	103,104,834,1130,2537,2633,3428,3434,3437,3627,3659,3660,3665,3669,4599,4600,4938,4939,4940,5359,5366,5371,5551,5610,5788,6772,7187,8519,8638,9582,9636,10346,10379,10410,10581,10964,29800,51191,51251,55337,60489,64135,80149,81030,83666,90865,91543,146857,171389,197259,340061	ADAR,ADARB1,CASP1,LYST,IFI6,GBP1,IFI16,IFIT1,IFIT3,CXCL10,IRF1,IRF2,IRF7,ISG20,MX1,MX2,OAS1,OAS2,OAS3,PLSCR1,PMAIP1,PML,PRF1,EIF2AK2,PTPRC,STAT1,TRAF3,IFITM1,OASL,APOBEC3B,ISG15,TRIM22,IRF9,IFITM3,IFITM2,IFI44L,ZDHHC1,HERC5,NT5C3A,SHFL,APOBEC3G,IFIH1,ZC3H12A,ZBP1,PARP9,IL33,RSAD2,SLFN13,NLRP6,MLKL,STING1						GO:0002683	GO Biological Processes	negative regulation of immune system process	59	5.99	-19.04	-15.7
1_Member	GO Biological Processes	GO:0050792	regulation of viral process	-20.288	-16.878	37/162	103,104,972,2040,2934,3428,3434,3576,3669,3965,4061,4599,4938,4939,4940,5359,5610,6352,6772,7124,7301,7538,7852,8519,8638,9582,9636,9683,10346,10410,10581,55337,60489,64135,79720,91543,205860	ADAR,ADARB1,CD74,STOM,GSN,IFI16,IFIT1,CXCL8,ISG20,LGALS9,LY6E,MX1,OAS1,OAS2,OAS3,PLSCR1,EIF2AK2,CCL5,STAT1,TNF,TYRO3,ZFP36,CXCR4,IFITM1,OASL,APOBEC3B,ISG15,N4BP1,TRIM22,IFITM3,IFITM2,SHFL,APOBEC3G,IFIH1,VPS37B,RSAD2,TRIML2						GO:0002520	GO Biological Processes	immune system development	75	7.61	-17.19	-14.01
1_Member	GO Biological Processes	GO:1903900	regulation of viral life cycle	-18.4119	-15.1268	33/142	103,104,972,2934,3428,3434,3576,3669,3965,4061,4599,4938,4939,4940,5359,5610,6352,7124,7301,8519,8638,9582,9636,9683,10346,10410,10581,55337,60489,64135,79720,91543,205860	ADAR,ADARB1,CD74,GSN,IFI16,IFIT1,CXCL8,ISG20,LGALS9,LY6E,MX1,OAS1,OAS2,OAS3,PLSCR1,EIF2AK2,CCL5,TNF,TYRO3,IFITM1,OASL,APOBEC3B,ISG15,N4BP1,TRIM22,IFITM3,IFITM2,SHFL,APOBEC3G,IFIH1,VPS37B,RSAD2,TRIML2						GO:0050778	GO Biological Processes	positive regulation of immune response	62	6.29	-15.75	-12.84
1_Member	GO Biological Processes	GO:0045071	negative regulation of viral genome replication	-17.7227	-14.4888	22/57	3428,3434,3669,4599,4938,4939,4940,5359,5610,6352,7124,8519,8638,9582,9636,9683,10410,10581,55337,60489,64135,91543	IFI16,IFIT1,ISG20,MX1,OAS1,OAS2,OAS3,PLSCR1,EIF2AK2,CCL5,TNF,IFITM1,OASL,APOBEC3B,ISG15,N4BP1,IFITM3,IFITM2,SHFL,APOBEC3G,IFIH1,RSAD2						GO:0050900	GO Biological Processes	leukocyte migration	39	3.96	-15.46	-12.57
1_Member	GO Biological Processes	GO:0048525	negative regulation of viral process	-17.0481	-13.9013	26/91	2934,3428,3434,3669,4061,4599,4938,4939,4940,5359,5610,6352,6772,7124,7538,8519,8638,9582,9636,9683,10410,10581,55337,60489,64135,91543	GSN,IFI16,IFIT1,ISG20,LY6E,MX1,OAS1,OAS2,OAS3,PLSCR1,EIF2AK2,CCL5,STAT1,TNF,ZFP36,IFITM1,OASL,APOBEC3B,ISG15,N4BP1,IFITM3,IFITM2,SHFL,APOBEC3G,IFIH1,RSAD2						GO:0043086	GO Biological Processes	negative regulation of catalytic activity	71	7.21	-13.63	-10.99
1_Member	GO Biological Processes	GO:0045069	regulation of viral genome replication	-16.4839	-13.4718	25/87	103,104,3428,3434,3576,3669,4599,4938,4939,4940,5359,5610,6352,7124,8519,8638,9582,9636,9683,10410,10581,55337,60489,64135,91543	ADAR,ADARB1,IFI16,IFIT1,CXCL8,ISG20,MX1,OAS1,OAS2,OAS3,PLSCR1,EIF2AK2,CCL5,TNF,IFITM1,OASL,APOBEC3B,ISG15,N4BP1,IFITM3,IFITM2,SHFL,APOBEC3G,IFIH1,RSAD2						GO:0044265	GO Biological Processes	cellular macromolecule catabolic process	70	7.11	-13.6	-10.98
2_Summary	GO Biological Processes	GO:0001819	positive regulation of cytokine production	-25.6266	-21.7394	71/486	116,199,301,468,567,727,834,914,916,929,972,1051,1054,1652,2268,3098,3105,3113,3115,3133,3134,3304,3315,3320,3394,3428,3594,3603,3659,3665,3965,4155,4192,4938,4939,4940,5027,5295,5610,5663,5788,6284,6363,6375,6504,6711,6772,7100,7124,8808,9636,10865,11118,11126,22925,23180,23601,26191,26253,30009,55122,56253,63940,64135,84632,90865,91543,149628,201633,340061,100528032,677,678,864,939,1021,1441,21…	ADCYAP1,AIF1,ANXA1,ATF4,B2M,C5,CASP1,CD2,CD3E,CD14,CD74,CEBPB,CEBPG,DDT,FGR,HK1,HLA-A,HLA-DPA1,HLA-DPB1,HLA-E,HLA-F,HSPA1B,HSPB1,HSP90AA1,IRF8,IFI16,IL12RB1,IL16,IRF1,IRF7,LGALS9,MBP,MDK,OAS1,OAS2,OAS3,P2RX7,PIK3R1,EIF2AK2,PSEN1,PTPRC,S100A13,CCL19,XCL1,SLAMF1,SPTBN1,STAT1,TLR5,TNF,IL1RL2,ISG15,ARID5A,BTN3A2,CD160,PLA2R1,RFTN1,CLEC5A,PTPN22,CLEC4E,TBX21,AKIRIN2,CRTAM,GPSM3,IFIH1,AFAP1L2,IL33,RSAD…						GO:0097190	GO Biological Processes	apoptotic signaling pathway	38	3.86	-11.44	-8.94
2_Member	GO Biological Processes	GO:0001819	positive regulation of cytokine production	-25.6266	-21.7394	71/486	116,199,301,468,567,727,834,914,916,929,972,1051,1054,1652,2268,3098,3105,3113,3115,3133,3134,3304,3315,3320,3394,3428,3594,3603,3659,3665,3965,4155,4192,4938,4939,4940,5027,5295,5610,5663,5788,6284,6363,6375,6504,6711,6772,7100,7124,8808,9636,10865,11118,11126,22925,23180,23601,26191,26253,30009,55122,56253,63940,64135,84632,90865,91543,149628,201633,340061,100528032	ADCYAP1,AIF1,ANXA1,ATF4,B2M,C5,CASP1,CD2,CD3E,CD14,CD74,CEBPB,CEBPG,DDT,FGR,HK1,HLA-A,HLA-DPA1,HLA-DPB1,HLA-E,HLA-F,HSPA1B,HSPB1,HSP90AA1,IRF8,IFI16,IL12RB1,IL16,IRF1,IRF7,LGALS9,MBP,MDK,OAS1,OAS2,OAS3,P2RX7,PIK3R1,EIF2AK2,PSEN1,PTPRC,S100A13,CCL19,XCL1,SLAMF1,SPTBN1,STAT1,TLR5,TNF,IL1RL2,ISG15,ARID5A,BTN3A2,CD160,PLA2R1,RFTN1,CLEC5A,PTPN22,CLEC4E,TBX21,AKIRIN2,CRTAM,GPSM3,IFIH1,AFAP1L2,IL33,RSAD…						GO:0043408	GO Biological Processes	regulation of MAPK cascade	60	6.09	-11.03	-8.55
2_Member	GO Biological Processes	GO:1903706	regulation of hemopoiesis	-16.7038	-13.5948	53/413	301,567,677,678,864,914,939,972,1021,1051,1441,2113,2200,2353,3122,3205,3304,3313,3594,3659,3665,3726,3965,4192,4211,4609,4763,5295,5788,6363,6598,6659,6772,7124,7538,7704,8294,8808,9290,9636,9760,9935,10826,11221,30009,54681,55294,56253,56833,64115,80149,84807,84959	ANXA1,B2M,ZFP36L1,ZFP36L2,RUNX3,CD2,CD27,CD74,CDK6,CEBPB,CSF3R,ETS1,FBN1,FOS,HLA-DRA,HOXA9,HSPA1B,HSPA9,IL12RB1,IRF1,IRF7,JUNB,LGALS9,MDK,MEIS1,MYC,NF1,PIK3R1,PTPRC,CCL19,SMARCB1,SOX4,STAT1,TNF,ZFP36,ZBTB16,H4C9,IL1RL2,GPR55,ISG15,TOX,MAFB,FAXDC2,DUSP10,TBX21,P4HTM,FBXW7,CRTAM,SLAMF8,VSIR,ZC3H12A,NFKBID,UBASH3B						GO:0002819	GO Biological Processes	regulation of adaptive immune response	29	2.94	-10.84	-8.37
2_Member	GO Biological Processes	GO:1903039	positive regulation of leukocyte cell-cell adhesion	-16.0663	-13.1334	42/275	199,301,567,864,916,939,960,961,972,1326,1445,2113,3105,3113,3115,3122,3133,3485,3594,3689,3932,3965,4192,5788,6352,6363,6375,6504,6598,6659,7124,7409,7525,7704,8740,8808,11126,11221,26191,64115,84807,100528032	AIF1,ANXA1,B2M,RUNX3,CD3E,CD27,CD44,CD47,CD74,MAP3K8,CSK,ETS1,HLA-A,HLA-DPA1,HLA-DPB1,HLA-DRA,HLA-E,IGFBP2,IL12RB1,ITGB2,LCK,LGALS9,MDK,PTPRC,CCL5,CCL19,XCL1,SLAMF1,SMARCB1,SOX4,TNF,VAV1,YES1,ZBTB16,TNFSF14,IL1RL2,CD160,DUSP10,PTPN22,VSIR,NFKBID,KLRC4-KLRK1						GO:0010942	GO Biological Processes	positive regulation of cell death	55	5.58	-10.74	-8.29
2_Member	GO Biological Processes	GO:0051249	regulation of lymphocyte activation	-15.2059	-12.34	61/573	199,301,567,677,678,864,914,916,939,961,972,1051,1326,1445,1880,2268,3105,3113,3115,3122,3133,3134,3485,3594,3659,3726,3932,3965,4192,5788,6352,6363,6375,6504,6598,6659,6830,7301,7409,7468,7525,7704,8740,8808,9760,10451,11126,11221,26191,30009,30011,55122,56253,56833,63925,64115,79915,80149,84807,201633,100528032	AIF1,ANXA1,B2M,ZFP36L1,ZFP36L2,RUNX3,CD2,CD3E,CD27,CD47,CD74,CEBPB,MAP3K8,CSK,GPR183,FGR,HLA-A,HLA-DPA1,HLA-DPB1,HLA-DRA,HLA-E,HLA-F,IGFBP2,IL12RB1,IRF1,JUNB,LCK,LGALS9,MDK,PTPRC,CCL5,CCL19,XCL1,SLAMF1,SMARCB1,SOX4,SUPT6H,TYRO3,VAV1,NSD2,YES1,ZBTB16,TNFSF14,IL1RL2,TOX,VAV3,CD160,DUSP10,PTPN22,TBX21,SH3KBP1,AKIRIN2,CRTAM,SLAMF8,ZNF335,VSIR,ATAD5,ZC3H12A,NFKBID,TIGIT,KLRC4-KLRK1						GO:0006886	GO Biological Processes	intracellular protein transport	59	5.99	-10.73	-8.29
2_Member	GO Biological Processes	GO:0050865	regulation of cell activation	-15.1025	-12.3081	70/727	199,301,567,677,678,864,914,916,939,961,972,1051,1326,1445,1880,2268,3105,3113,3115,3122,3133,3134,3485,3594,3659,3689,3726,3932,3965,4192,4846,4921,5359,5788,6352,6363,6375,6504,6598,6659,6830,7124,7301,7409,7468,7525,7704,8543,8740,8808,9760,10451,11126,11221,26191,27342,30009,30011,55122,56253,56833,63925,64115,79915,80149,84807,84959,90865,201633,100528032	AIF1,ANXA1,B2M,ZFP36L1,ZFP36L2,RUNX3,CD2,CD3E,CD27,CD47,CD74,CEBPB,MAP3K8,CSK,GPR183,FGR,HLA-A,HLA-DPA1,HLA-DPB1,HLA-DRA,HLA-E,HLA-F,IGFBP2,IL12RB1,IRF1,ITGB2,JUNB,LCK,LGALS9,MDK,NOS3,DDR2,PLSCR1,PTPRC,CCL5,CCL19,XCL1,SLAMF1,SMARCB1,SOX4,SUPT6H,TNF,TYRO3,VAV1,NSD2,YES1,ZBTB16,LMO4,TNFSF14,IL1RL2,TOX,VAV3,CD160,DUSP10,PTPN22,RABGEF1,TBX21,SH3KBP1,AKIRIN2,CRTAM,SLAMF8,ZNF335,VSIR,ATAD5,ZC3H12A,NFKB…						GO:0080135	GO Biological Processes	regulation of cellular response to stress	61	6.19	-10.69	-8.25
2_Member	GO Biological Processes	GO:0002696	positive regulation of leukocyte activation	-15.0984	-12.3081	53/450	199,301,567,864,914,916,939,961,972,1326,1445,1880,2268,3105,3113,3115,3122,3133,3134,3485,3594,3689,3932,3965,4192,5788,6352,6363,6375,6504,6598,6659,7124,7409,7468,7525,7704,8740,8808,9760,10451,11126,11221,26191,30009,30011,55122,63925,64115,79915,84807,90865,100528032	AIF1,ANXA1,B2M,RUNX3,CD2,CD3E,CD27,CD47,CD74,MAP3K8,CSK,GPR183,FGR,HLA-A,HLA-DPA1,HLA-DPB1,HLA-DRA,HLA-E,HLA-F,IGFBP2,IL12RB1,ITGB2,LCK,LGALS9,MDK,PTPRC,CCL5,CCL19,XCL1,SLAMF1,SMARCB1,SOX4,TNF,VAV1,NSD2,YES1,ZBTB16,TNFSF14,IL1RL2,TOX,VAV3,CD160,DUSP10,PTPN22,TBX21,SH3KBP1,AKIRIN2,ZNF335,VSIR,ATAD5,NFKBID,IL33,KLRC4-KLRK1						GO:0043549	GO Biological Processes	regulation of kinase activity	64	6.5	-10.6	-8.19
2_Member	GO Biological Processes	GO:1903037	regulation of leukocyte cell-cell adhesion	-15.0451	-12.273	48/377	199,301,567,864,916,939,960,961,972,1051,1326,1445,2113,3105,3113,3115,3122,3133,3485,3594,3659,3689,3932,3965,4192,5788,6352,6363,6375,6504,6598,6659,7124,7409,7525,7704,8740,8808,11126,11221,26191,30009,56253,64115,80149,84807,201633,100528032	AIF1,ANXA1,B2M,RUNX3,CD3E,CD27,CD44,CD47,CD74,CEBPB,MAP3K8,CSK,ETS1,HLA-A,HLA-DPA1,HLA-DPB1,HLA-DRA,HLA-E,IGFBP2,IL12RB1,IRF1,ITGB2,LCK,LGALS9,MDK,PTPRC,CCL5,CCL19,XCL1,SLAMF1,SMARCB1,SOX4,TNF,VAV1,YES1,ZBTB16,TNFSF14,IL1RL2,CD160,DUSP10,PTPN22,TBX21,CRTAM,VSIR,ZC3H12A,NFKBID,TIGIT,KLRC4-KLRK1						GO:0008283	GO Biological Processes	cell population proliferation	59	5.99	-10.46	-8.06
2_Member	GO Biological Processes	GO:0050867	positive regulation of cell activation	-15.0298	-12.273	54/467	199,301,567,864,914,916,939,961,972,1326,1445,1880,2268,3105,3113,3115,3122,3133,3134,3485,3594,3689,3932,3965,4192,4921,5788,6352,6363,6375,6504,6598,6659,7124,7409,7468,7525,7704,8740,8808,9760,10451,11126,11221,26191,30009,30011,55122,63925,64115,79915,84807,90865,100528032	AIF1,ANXA1,B2M,RUNX3,CD2,CD3E,CD27,CD47,CD74,MAP3K8,CSK,GPR183,FGR,HLA-A,HLA-DPA1,HLA-DPB1,HLA-DRA,HLA-E,HLA-F,IGFBP2,IL12RB1,ITGB2,LCK,LGALS9,MDK,DDR2,PTPRC,CCL5,CCL19,XCL1,SLAMF1,SMARCB1,SOX4,TNF,VAV1,NSD2,YES1,ZBTB16,TNFSF14,IL1RL2,TOX,VAV3,CD160,DUSP10,PTPN22,TBX21,SH3KBP1,AKIRIN2,ZNF335,VSIR,ATAD5,NFKBID,IL33,KLRC4-KLRK1						GO:0051345	GO Biological Processes	positive regulation of hydrolase activity	53	5.38	-10.44	-8.06
2_Member	GO Biological Processes	GO:0045785	positive regulation of cell adhesion	-14.9698	-12.2427	55/484	199,301,567,655,864,916,939,960,961,972,1021,1326,1445,2113,3105,3113,3115,3122,3133,3485,3594,3675,3689,3915,3932,3965,4192,5788,6352,6363,6375,6504,6598,6659,6789,7124,7402,7409,7525,7704,8613,8740,8808,9289,9806,10451,11126,11221,26191,51144,57580,64115,64805,84807,100528032	AIF1,ANXA1,B2M,BMP7,RUNX3,CD3E,CD27,CD44,CD47,CD74,CDK6,MAP3K8,CSK,ETS1,HLA-A,HLA-DPA1,HLA-DPB1,HLA-DRA,HLA-E,IGFBP2,IL12RB1,ITGA3,ITGB2,LAMC1,LCK,LGALS9,MDK,PTPRC,CCL5,CCL19,XCL1,SLAMF1,SMARCB1,SOX4,STK4,TNF,UTRN,VAV1,YES1,ZBTB16,PLPP3,TNFSF14,IL1RL2,ADGRG1,SPOCK2,VAV3,CD160,DUSP10,PTPN22,HSD17B12,PREX1,VSIR,P2RY12,NFKBID,KLRC4-KLRK1						GO:0030162	GO Biological Processes	regulation of proteolysis	61	6.19	-10.11	-7.74
2_Member	GO Biological Processes	GO:0022409	positive regulation of cell-cell adhesion	-14.9684	-12.2427	44/322	199,301,567,655,864,916,939,960,961,972,1326,1445,2113,3105,3113,3115,3122,3133,3485,3594,3689,3932,3965,4192,5788,6352,6363,6375,6504,6598,6659,7124,7409,7525,7704,8613,8740,8808,11126,11221,26191,64115,84807,100528032	AIF1,ANXA1,B2M,BMP7,RUNX3,CD3E,CD27,CD44,CD47,CD74,MAP3K8,CSK,ETS1,HLA-A,HLA-DPA1,HLA-DPB1,HLA-DRA,HLA-E,IGFBP2,IL12RB1,ITGB2,LCK,LGALS9,MDK,PTPRC,CCL5,CCL19,XCL1,SLAMF1,SMARCB1,SOX4,TNF,VAV1,YES1,ZBTB16,PLPP3,TNFSF14,IL1RL2,CD160,DUSP10,PTPN22,VSIR,NFKBID,KLRC4-KLRK1						GO:0045637	GO Biological Processes	regulation of myeloid cell differentiation	29	2.94	-10	-7.66
2_Member	GO Biological Processes	GO:0002694	regulation of leukocyte activation	-14.743	-12.032	66/670	199,301,567,677,678,864,914,916,939,961,972,1051,1326,1445,1880,2268,3105,3113,3115,3122,3133,3134,3485,3594,3659,3689,3726,3932,3965,4192,5359,5788,6352,6363,6375,6504,6598,6659,6830,7124,7301,7409,7468,7525,7704,8740,8808,9760,10451,11126,11221,26191,27342,30009,30011,55122,56253,56833,63925,64115,79915,80149,84807,90865,201633,100528032	AIF1,ANXA1,B2M,ZFP36L1,ZFP36L2,RUNX3,CD2,CD3E,CD27,CD47,CD74,CEBPB,MAP3K8,CSK,GPR183,FGR,HLA-A,HLA-DPA1,HLA-DPB1,HLA-DRA,HLA-E,HLA-F,IGFBP2,IL12RB1,IRF1,ITGB2,JUNB,LCK,LGALS9,MDK,PLSCR1,PTPRC,CCL5,CCL19,XCL1,SLAMF1,SMARCB1,SOX4,SUPT6H,TNF,TYRO3,VAV1,NSD2,YES1,ZBTB16,TNFSF14,IL1RL2,TOX,VAV3,CD160,DUSP10,PTPN22,RABGEF1,TBX21,SH3KBP1,AKIRIN2,CRTAM,SLAMF8,ZNF335,VSIR,ATAD5,ZC3H12A,NFKBID,IL33,TIGIT,K…
2_Member	GO Biological Processes	GO:0050870	positive regulation of T cell activation	-14.4693	-11.7863	38/251	199,301,567,864,916,939,961,972,1326,1445,3105,3113,3115,3122,3133,3485,3594,3932,3965,4192,5788,6352,6363,6375,6504,6598,6659,7409,7525,7704,8740,8808,11126,11221,26191,64115,84807,100528032	AIF1,ANXA1,B2M,RUNX3,CD3E,CD27,CD47,CD74,MAP3K8,CSK,HLA-A,HLA-DPA1,HLA-DPB1,HLA-DRA,HLA-E,IGFBP2,IL12RB1,LCK,LGALS9,MDK,PTPRC,CCL5,CCL19,XCL1,SLAMF1,SMARCB1,SOX4,VAV1,YES1,ZBTB16,TNFSF14,IL1RL2,CD160,DUSP10,PTPN22,VSIR,NFKBID,KLRC4-KLRK1
2_Member	GO Biological Processes	GO:0050863	regulation of T cell activation	-14.4356	-11.7743	47/376	199,301,567,864,914,916,939,961,972,1051,1326,1445,3105,3113,3115,3122,3133,3485,3594,3659,3726,3932,3965,4192,5788,6352,6363,6375,6504,6598,6659,7409,7525,7704,8740,8808,9760,11126,11221,26191,30009,56253,64115,80149,84807,201633,100528032	AIF1,ANXA1,B2M,RUNX3,CD2,CD3E,CD27,CD47,CD74,CEBPB,MAP3K8,CSK,HLA-A,HLA-DPA1,HLA-DPB1,HLA-DRA,HLA-E,IGFBP2,IL12RB1,IRF1,JUNB,LCK,LGALS9,MDK,PTPRC,CCL5,CCL19,XCL1,SLAMF1,SMARCB1,SOX4,VAV1,YES1,ZBTB16,TNFSF14,IL1RL2,TOX,CD160,DUSP10,PTPN22,TBX21,CRTAM,VSIR,ZC3H12A,NFKBID,TIGIT,KLRC4-KLRK1
2_Member	GO Biological Processes	GO:0051251	positive regulation of lymphocyte activation	-14.0399	-11.3958	48/400	199,301,567,864,916,939,961,972,1326,1445,1880,3105,3113,3115,3122,3133,3134,3485,3594,3932,3965,4192,5788,6352,6363,6375,6504,6598,6659,7409,7468,7525,7704,8740,8808,9760,10451,11126,11221,26191,30009,30011,55122,63925,64115,79915,84807,100528032	AIF1,ANXA1,B2M,RUNX3,CD3E,CD27,CD47,CD74,MAP3K8,CSK,GPR183,HLA-A,HLA-DPA1,HLA-DPB1,HLA-DRA,HLA-E,HLA-F,IGFBP2,IL12RB1,LCK,LGALS9,MDK,PTPRC,CCL5,CCL19,XCL1,SLAMF1,SMARCB1,SOX4,VAV1,NSD2,YES1,ZBTB16,TNFSF14,IL1RL2,TOX,VAV3,CD160,DUSP10,PTPN22,TBX21,SH3KBP1,AKIRIN2,ZNF335,VSIR,ATAD5,NFKBID,KLRC4-KLRK1
2_Member	GO Biological Processes	GO:0032649	regulation of interferon-gamma production	-13.0315	-10.4344	25/119	914,916,929,961,1054,3105,3113,3115,3394,3594,3965,6375,6504,7124,9636,10865,11118,11126,26191,56253,64115,80149,90865,171389,100528032	CD2,CD3E,CD14,CD47,CEBPG,HLA-A,HLA-DPA1,HLA-DPB1,IRF8,IL12RB1,LGALS9,XCL1,SLAMF1,TNF,ISG15,ARID5A,BTN3A2,CD160,PTPN22,CRTAM,VSIR,ZC3H12A,IL33,NLRP6,KLRC4-KLRK1
2_Member	GO Biological Processes	GO:0022407	regulation of cell-cell adhesion	-12.986	-10.3998	52/490	199,301,567,655,864,916,939,960,961,972,1051,1326,1445,2113,3105,3113,3115,3122,3133,3485,3594,3659,3689,3932,3965,4155,4192,5788,6352,6363,6375,6504,6598,6659,7124,7409,7525,7704,8613,8740,8808,11126,11221,26191,30009,56253,64115,80149,84807,84959,201633,100528032	AIF1,ANXA1,B2M,BMP7,RUNX3,CD3E,CD27,CD44,CD47,CD74,CEBPB,MAP3K8,CSK,ETS1,HLA-A,HLA-DPA1,HLA-DPB1,HLA-DRA,HLA-E,IGFBP2,IL12RB1,IRF1,ITGB2,LCK,LGALS9,MBP,MDK,PTPRC,CCL5,CCL19,XCL1,SLAMF1,SMARCB1,SOX4,TNF,VAV1,YES1,ZBTB16,PLPP3,TNFSF14,IL1RL2,CD160,DUSP10,PTPN22,TBX21,CRTAM,VSIR,ZC3H12A,NFKBID,UBASH3B,TIGIT,KLRC4-KLRK1
2_Member	GO Biological Processes	GO:1902105	regulation of leukocyte differentiation	-12.5118	-9.96708	40/317	301,677,678,864,914,939,972,1021,1051,2200,2353,3122,3594,3659,3665,3726,3965,4192,4609,4763,5295,5788,6363,6598,6659,7124,7704,8808,9290,9760,9935,11221,30009,55294,56253,56833,64115,80149,84807,84959	ANXA1,ZFP36L1,ZFP36L2,RUNX3,CD2,CD27,CD74,CDK6,CEBPB,FBN1,FOS,HLA-DRA,IL12RB1,IRF1,IRF7,JUNB,LGALS9,MDK,MYC,NF1,PIK3R1,PTPRC,CCL19,SMARCB1,SOX4,TNF,ZBTB16,IL1RL2,GPR55,TOX,MAFB,DUSP10,TBX21,FBXW7,CRTAM,SLAMF8,VSIR,ZC3H12A,NFKBID,UBASH3B
2_Member	GO Biological Processes	GO:0032729	positive regulation of interferon-gamma production	-11.3816	-8.90098	19/77	914,916,929,1054,3105,3113,3115,3394,3594,3965,6504,7124,9636,10865,11118,11126,26191,56253,100528032	CD2,CD3E,CD14,CEBPG,HLA-A,HLA-DPA1,HLA-DPB1,IRF8,IL12RB1,LGALS9,SLAMF1,TNF,ISG15,ARID5A,BTN3A2,CD160,PTPN22,CRTAM,KLRC4-KLRK1
2_Member	GO Biological Processes	GO:0045619	regulation of lymphocyte differentiation	-8.84261	-6.58894	27/210	301,677,678,864,914,939,972,3122,3594,3659,3726,3965,4192,5788,6363,6598,6659,7704,8808,9760,11221,30009,56253,56833,64115,80149,84807	ANXA1,ZFP36L1,ZFP36L2,RUNX3,CD2,CD27,CD74,HLA-DRA,IL12RB1,IRF1,JUNB,LGALS9,MDK,PTPRC,CCL19,SMARCB1,SOX4,ZBTB16,IL1RL2,TOX,DUSP10,TBX21,CRTAM,SLAMF8,VSIR,ZC3H12A,NFKBID
2_Member	GO Biological Processes	GO:0045580	regulation of T cell differentiation	-8.29906	-6.11949	24/179	301,864,914,939,972,3122,3594,3659,3726,3965,4192,5788,6363,6598,6659,7704,8808,9760,11221,30009,56253,64115,80149,84807	ANXA1,RUNX3,CD2,CD27,CD74,HLA-DRA,IL12RB1,IRF1,JUNB,LGALS9,MDK,PTPRC,CCL19,SMARCB1,SOX4,ZBTB16,IL1RL2,TOX,DUSP10,TBX21,CRTAM,VSIR,ZC3H12A,NFKBID
2_Member	GO Biological Processes	GO:0050671	positive regulation of lymphocyte proliferation	-7.89029	-5.74745	21/146	199,301,916,972,1880,3105,3113,3115,3133,3485,3594,3965,5788,6352,6363,6375,6504,10451,26191,63925,79915	AIF1,ANXA1,CD3E,CD74,GPR183,HLA-A,HLA-DPA1,HLA-DPB1,HLA-E,IGFBP2,IL12RB1,LGALS9,PTPRC,CCL5,CCL19,XCL1,SLAMF1,VAV3,PTPN22,ZNF335,ATAD5
2_Member	GO Biological Processes	GO:0032946	positive regulation of mononuclear cell proliferation	-7.73106	-5.60359	21/149	199,301,916,972,1880,3105,3113,3115,3133,3485,3594,3965,5788,6352,6363,6375,6504,10451,26191,63925,79915	AIF1,ANXA1,CD3E,CD74,GPR183,HLA-A,HLA-DPA1,HLA-DPB1,HLA-E,IGFBP2,IL12RB1,LGALS9,PTPRC,CCL5,CCL19,XCL1,SLAMF1,VAV3,PTPN22,ZNF335,ATAD5
2_Member	GO Biological Processes	GO:0070663	regulation of leukocyte proliferation	-7.67814	-5.56186	29/269	199,301,916,972,1051,1880,3105,3113,3115,3133,3485,3594,3659,3965,4763,5594,5788,6352,6355,6363,6375,6504,10451,26191,56253,63925,64115,79915,90865	AIF1,ANXA1,CD3E,CD74,CEBPB,GPR183,HLA-A,HLA-DPA1,HLA-DPB1,HLA-E,IGFBP2,IL12RB1,IRF1,LGALS9,NF1,MAPK1,PTPRC,CCL5,CCL8,CCL19,XCL1,SLAMF1,VAV3,PTPN22,CRTAM,ZNF335,VSIR,ATAD5,IL33
2_Member	GO Biological Processes	GO:0070665	positive regulation of leukocyte proliferation	-7.52227	-5.43101	22/167	199,301,916,972,1880,3105,3113,3115,3133,3485,3594,3965,5594,5788,6352,6363,6375,6504,10451,26191,63925,79915	AIF1,ANXA1,CD3E,CD74,GPR183,HLA-A,HLA-DPA1,HLA-DPB1,HLA-E,IGFBP2,IL12RB1,LGALS9,MAPK1,PTPRC,CCL5,CCL19,XCL1,SLAMF1,VAV3,PTPN22,ZNF335,ATAD5
2_Member	GO Biological Processes	GO:0045621	positive regulation of lymphocyte differentiation	-6.60223	-4.65799	18/130	301,864,939,972,3122,3594,3965,4192,5788,6363,6598,6659,7704,8808,9760,11221,64115,84807	ANXA1,RUNX3,CD27,CD74,HLA-DRA,IL12RB1,LGALS9,MDK,PTPRC,CCL19,SMARCB1,SOX4,ZBTB16,IL1RL2,TOX,DUSP10,VSIR,NFKBID
2_Member	GO Biological Processes	GO:0045582	positive regulation of T cell differentiation	-6.5768	-4.63905	17/117	301,864,939,972,3122,3594,3965,4192,5788,6363,6598,6659,7704,8808,11221,64115,84807	ANXA1,RUNX3,CD27,CD74,HLA-DRA,IL12RB1,LGALS9,MDK,PTPRC,CCL19,SMARCB1,SOX4,ZBTB16,IL1RL2,DUSP10,VSIR,NFKBID
2_Member	GO Biological Processes	GO:0050670	regulation of lymphocyte proliferation	-6.46064	-4.54896	25/239	199,301,916,972,1051,1880,3105,3113,3115,3133,3485,3594,3659,3965,5788,6352,6363,6375,6504,10451,26191,56253,63925,64115,79915	AIF1,ANXA1,CD3E,CD74,CEBPB,GPR183,HLA-A,HLA-DPA1,HLA-DPB1,HLA-E,IGFBP2,IL12RB1,IRF1,LGALS9,PTPRC,CCL5,CCL19,XCL1,SLAMF1,VAV3,PTPN22,CRTAM,ZNF335,VSIR,ATAD5
2_Member	GO Biological Processes	GO:0042102	positive regulation of T cell proliferation	-6.45838	-4.54896	16/106	199,301,916,3105,3113,3115,3133,3485,3594,3965,5788,6352,6363,6375,6504,26191	AIF1,ANXA1,CD3E,HLA-A,HLA-DPA1,HLA-DPB1,HLA-E,IGFBP2,IL12RB1,LGALS9,PTPRC,CCL5,CCL19,XCL1,SLAMF1,PTPN22
2_Member	GO Biological Processes	GO:0032944	regulation of mononuclear cell proliferation	-6.32447	-4.43297	25/243	199,301,916,972,1051,1880,3105,3113,3115,3133,3485,3594,3659,3965,5788,6352,6363,6375,6504,10451,26191,56253,63925,64115,79915	AIF1,ANXA1,CD3E,CD74,CEBPB,GPR183,HLA-A,HLA-DPA1,HLA-DPB1,HLA-E,IGFBP2,IL12RB1,IRF1,LGALS9,PTPRC,CCL5,CCL19,XCL1,SLAMF1,VAV3,PTPN22,CRTAM,ZNF335,VSIR,ATAD5
2_Member	GO Biological Processes	GO:1902107	positive regulation of leukocyte differentiation	-6.1475	-4.2774	21/184	301,677,864,939,972,2353,3122,3594,3965,4192,5788,6363,6598,6659,7124,7704,8808,9760,11221,64115,84807	ANXA1,ZFP36L1,RUNX3,CD27,CD74,FOS,HLA-DRA,IL12RB1,LGALS9,MDK,PTPRC,CCL19,SMARCB1,SOX4,TNF,ZBTB16,IL1RL2,TOX,DUSP10,VSIR,NFKBID
2_Member	GO Biological Processes	GO:1903708	positive regulation of hemopoiesis	-6.1475	-4.2774	21/184	301,677,864,939,972,2353,3122,3594,3965,4192,5788,6363,6598,6659,7124,7704,8808,9760,11221,64115,84807	ANXA1,ZFP36L1,RUNX3,CD27,CD74,FOS,HLA-DRA,IL12RB1,LGALS9,MDK,PTPRC,CCL19,SMARCB1,SOX4,TNF,ZBTB16,IL1RL2,TOX,DUSP10,VSIR,NFKBID
2_Member	GO Biological Processes	GO:0042129	regulation of T cell proliferation	-5.62807	-3.82729	20/182	199,301,916,1051,3105,3113,3115,3133,3485,3594,3659,3965,5788,6352,6363,6375,6504,26191,56253,64115	AIF1,ANXA1,CD3E,CEBPB,HLA-A,HLA-DPA1,HLA-DPB1,HLA-E,IGFBP2,IL12RB1,IRF1,LGALS9,PTPRC,CCL5,CCL19,XCL1,SLAMF1,PTPN22,CRTAM,VSIR
3_Summary	GO Biological Processes	GO:0071345	cellular response to cytokine stimulus	-20.9065	-17.4173	80/722	199,506,677,678,834,960,961,972,1051,1234,1441,1843,1974,1984,2353,2633,2634,2934,3113,3309,3394,3428,3434,3437,3576,3587,3594,3627,3659,3665,3965,4311,4502,4599,4938,4939,5214,5277,5371,5594,5609,6351,6352,6355,6363,6375,6470,6672,6723,6772,6846,7124,7187,7538,7852,8519,8638,8808,9111,9145,9774,9806,10096,10365,10410,10581,10678,10803,26577,27342,54469,57007,64388,80149,81848,90865,91807,112936,…	AIF1,ATP5F1B,ZFP36L1,ZFP36L2,CASP1,CD44,CD47,CD74,CEBPB,CCR5,CSF3R,DUSP1,EIF4A2,EIF5A,FOS,GBP1,GBP2,GSN,HLA-DPA1,HSPA5,IRF8,IFI16,IFIT1,IFIT3,CXCL8,IL10RA,IL12RB1,CXCL10,IRF1,IRF7,LGALS9,MME,MT2A,MX1,OAS1,OAS2,PFKP,PIGA,PML,MAPK1,MAP2K7,CCL4,CCL5,CCL8,CCL19,XCL1,SHMT1,SP100,SRM,STAT1,XCL2,TNF,TRAF3,ZFP36,CXCR4,IFITM1,OASL,IL1RL2,NMI,SYNGR1,BCLAF1,SPOCK2,ACTR3,KLF2,IFITM3,IFITM2,B3GNT2,CCR9,PCOLCE…
3_Member	GO Biological Processes	GO:0071345	cellular response to cytokine stimulus	-20.9065	-17.4173	80/722	199,506,677,678,834,960,961,972,1051,1234,1441,1843,1974,1984,2353,2633,2634,2934,3113,3309,3394,3428,3434,3437,3576,3587,3594,3627,3659,3665,3965,4311,4502,4599,4938,4939,5214,5277,5371,5594,5609,6351,6352,6355,6363,6375,6470,6672,6723,6772,6846,7124,7187,7538,7852,8519,8638,8808,9111,9145,9774,9806,10096,10365,10410,10581,10678,10803,26577,27342,54469,57007,64388,80149,81848,90865,91807,112936,…	AIF1,ATP5F1B,ZFP36L1,ZFP36L2,CASP1,CD44,CD47,CD74,CEBPB,CCR5,CSF3R,DUSP1,EIF4A2,EIF5A,FOS,GBP1,GBP2,GSN,HLA-DPA1,HSPA5,IRF8,IFI16,IFIT1,IFIT3,CXCL8,IL10RA,IL12RB1,CXCL10,IRF1,IRF7,LGALS9,MME,MT2A,MX1,OAS1,OAS2,PFKP,PIGA,PML,MAPK1,MAP2K7,CCL4,CCL5,CCL8,CCL19,XCL1,SHMT1,SP100,SRM,STAT1,XCL2,TNF,TRAF3,ZFP36,CXCR4,IFITM1,OASL,IL1RL2,NMI,SYNGR1,BCLAF1,SPOCK2,ACTR3,KLF2,IFITM3,IFITM2,B3GNT2,CCR9,PCOLCE…
3_Member	GO Biological Processes	GO:0034341	response to interferon-gamma	-15.1823	-12.3365	28/126	199,834,961,972,2633,2634,2934,3113,3394,3594,3659,3965,6351,6352,6355,6363,6375,6672,6772,6846,7124,8519,9111,10096,10410,10581,55337,112936	AIF1,CASP1,CD47,CD74,GBP1,GBP2,GSN,HLA-DPA1,IRF8,IL12RB1,IRF1,LGALS9,CCL4,CCL5,CCL8,CCL19,XCL1,SP100,STAT1,XCL2,TNF,IFITM1,NMI,ACTR3,IFITM3,IFITM2,SHFL,VPS26B
3_Member	GO Biological Processes	GO:0071346	cellular response to interferon-gamma	-12.5439	-9.98924	23/104	199,834,961,2633,2634,2934,3113,3394,3594,3659,3965,6351,6352,6355,6363,6375,6672,6772,6846,7124,9111,10096,112936	AIF1,CASP1,CD47,GBP1,GBP2,GSN,HLA-DPA1,IRF8,IL12RB1,IRF1,LGALS9,CCL4,CCL5,CCL8,CCL19,XCL1,SP100,STAT1,XCL2,TNF,NMI,ACTR3,VPS26B
3_Member	GO Biological Processes	GO:0019221	cytokine-mediated signaling pathway	-8.29396	-6.11863	36/366	960,972,1234,1441,1984,3576,3587,3594,3627,3659,3665,4599,4938,4939,6351,6352,6355,6363,6375,6672,6772,6846,7124,7187,7852,8519,8638,8808,9111,10410,10581,10803,27342,57007,64388,90865	CD44,CD74,CCR5,CSF3R,EIF5A,CXCL8,IL10RA,IL12RB1,CXCL10,IRF1,IRF7,MX1,OAS1,OAS2,CCL4,CCL5,CCL8,CCL19,XCL1,SP100,STAT1,XCL2,TNF,TRAF3,CXCR4,IFITM1,OASL,IL1RL2,NMI,IFITM3,IFITM2,CCR9,RABGEF1,ACKR3,GREM2,IL33
3_Member	GO Biological Processes	GO:0034612	response to tumor necrosis factor	-7.72505	-5.60134	25/206	677,678,929,1984,2353,2633,2634,3576,4155,5594,5609,6351,6352,6355,6363,6375,6772,6846,7124,7187,7538,8491,10365,54469,80149	ZFP36L1,ZFP36L2,CD14,EIF5A,FOS,GBP1,GBP2,CXCL8,MBP,MAPK1,MAP2K7,CCL4,CCL5,CCL8,CCL19,XCL1,STAT1,XCL2,TNF,TRAF3,ZFP36,MAP4K3,KLF2,ZFAND6,ZC3H12A
3_Member	GO Biological Processes	GO:0071347	cellular response to interleukin-1	-6.6942	-4.73648	16/102	961,1051,2633,2634,3576,5609,6351,6352,6355,6363,6375,6846,8808,10365,80149,91807	CD47,CEBPB,GBP1,GBP2,CXCL8,MAP2K7,CCL4,CCL5,CCL8,CCL19,XCL1,XCL2,IL1RL2,KLF2,ZC3H12A,MYLK3
3_Member	GO Biological Processes	GO:0070555	response to interleukin-1	-6.50095	-4.58229	18/132	301,961,1051,2633,2634,3576,3965,5609,6351,6352,6355,6363,6375,6846,8808,10365,80149,91807	ANXA1,CD47,CEBPB,GBP1,GBP2,CXCL8,LGALS9,MAP2K7,CCL4,CCL5,CCL8,CCL19,XCL1,XCL2,IL1RL2,KLF2,ZC3H12A,MYLK3
3_Member	GO Biological Processes	GO:0071356	cellular response to tumor necrosis factor	-6.22637	-4.34783	21/182	677,678,1984,2353,2633,2634,3576,5594,6351,6352,6355,6363,6375,6772,6846,7124,7187,7538,10365,54469,80149	ZFP36L1,ZFP36L2,EIF5A,FOS,GBP1,GBP2,CXCL8,MAPK1,CCL4,CCL5,CCL8,CCL19,XCL1,STAT1,XCL2,TNF,TRAF3,ZFP36,KLF2,ZFAND6,ZC3H12A
4_Summary	GO Biological Processes	GO:0002683	negative regulation of immune system process	-19.0424	-15.6993	59/449	103,301,347,727,864,961,972,1021,1051,1652,1831,1843,1997,2200,2268,2633,3105,3133,3134,3313,3428,3659,3965,4068,4192,4609,4763,4938,4940,5295,5788,6375,6504,7009,7124,7301,7525,9111,9290,9636,9935,9958,11126,11221,11274,26191,27342,30009,54625,55294,56253,56833,64115,80149,84959,90865,171389,201633,100528032,929,3320,3430,3434,3594,3665,4277,4795,5359,6352,6772,7187,7409,8638,9683,29800,51191,55…	ADAR,ANXA1,APOD,C5,RUNX3,CD47,CD74,CDK6,CEBPB,DDT,TSC22D3,DUSP1,ELF1,FBN1,FGR,GBP1,HLA-A,HLA-E,HLA-F,HSPA9,IFI16,IRF1,LGALS9,SH2D1A,MDK,MYC,NF1,OAS1,OAS3,PIK3R1,PTPRC,XCL1,SLAMF1,TMBIM6,TNF,TYRO3,YES1,NMI,GPR55,ISG15,MAFB,USP15,CD160,DUSP10,USP18,PTPN22,RABGEF1,TBX21,PARP14,FBXW7,CRTAM,SLAMF8,VSIR,ZC3H12A,UBASH3B,IL33,NLRP6,TIGIT,KLRC4-KLRK1,CD14,HSP90AA1,IFI35,IFIT1,IL12RB1,IRF7,MICB,NFKBIL1,PLS…
4_Member	GO Biological Processes	GO:0002683	negative regulation of immune system process	-19.0424	-15.6993	59/449	103,301,347,727,864,961,972,1021,1051,1652,1831,1843,1997,2200,2268,2633,3105,3133,3134,3313,3428,3659,3965,4068,4192,4609,4763,4938,4940,5295,5788,6375,6504,7009,7124,7301,7525,9111,9290,9636,9935,9958,11126,11221,11274,26191,27342,30009,54625,55294,56253,56833,64115,80149,84959,90865,171389,201633,100528032	ADAR,ANXA1,APOD,C5,RUNX3,CD47,CD74,CDK6,CEBPB,DDT,TSC22D3,DUSP1,ELF1,FBN1,FGR,GBP1,HLA-A,HLA-E,HLA-F,HSPA9,IFI16,IRF1,LGALS9,SH2D1A,MDK,MYC,NF1,OAS1,OAS3,PIK3R1,PTPRC,XCL1,SLAMF1,TMBIM6,TNF,TYRO3,YES1,NMI,GPR55,ISG15,MAFB,USP15,CD160,DUSP10,USP18,PTPN22,RABGEF1,TBX21,PARP14,FBXW7,CRTAM,SLAMF8,VSIR,ZC3H12A,UBASH3B,IL33,NLRP6,TIGIT,KLRC4-KLRK1
4_Member	GO Biological Processes	GO:0002831	regulation of response to biotic stimulus	-15.1206	-12.3081	47/361	103,929,2268,3105,3133,3134,3320,3428,3430,3434,3594,3659,3665,3965,4068,4277,4795,4938,4940,5359,6352,6772,7187,7301,7409,8638,9111,9636,9683,9958,11126,11221,11274,26191,29800,51191,54625,55122,56253,56833,60489,80149,81030,83666,149628,340061,100528032	ADAR,CD14,FGR,HLA-A,HLA-E,HLA-F,HSP90AA1,IFI16,IFI35,IFIT1,IL12RB1,IRF1,IRF7,LGALS9,SH2D1A,MICB,NFKBIL1,OAS1,OAS3,PLSCR1,CCL5,STAT1,TRAF3,TYRO3,VAV1,OASL,NMI,ISG15,N4BP1,USP15,CD160,DUSP10,USP18,PTPN22,ZDHHC1,HERC5,PARP14,AKIRIN2,CRTAM,SLAMF8,APOBEC3G,ZC3H12A,ZBP1,PARP9,PYHIN1,STING1,KLRC4-KLRK1
4_Member	GO Biological Processes	GO:0032103	positive regulation of response to external stimulus	-14.5386	-11.8418	53/464	199,241,834,929,961,972,1051,1652,2113,3133,3134,3315,3320,3428,3430,3576,3603,3627,3665,3965,4068,4192,5359,5594,6351,6352,6363,6375,6504,6846,7124,7409,7852,8638,8740,9037,9111,9958,11126,23097,23604,55122,56253,63940,64805,81030,83666,90865,149628,171389,283131,340061,100528032	AIF1,ALOX5AP,CASP1,CD14,CD47,CD74,CEBPB,DDT,ETS1,HLA-E,HLA-F,HSPB1,HSP90AA1,IFI16,IFI35,CXCL8,IL16,CXCL10,IRF7,LGALS9,SH2D1A,MDK,PLSCR1,MAPK1,CCL4,CCL5,CCL19,XCL1,SLAMF1,XCL2,TNF,VAV1,CXCR4,OASL,TNFSF14,SEMA5A,NMI,USP15,CD160,CDK19,DAPK2,AKIRIN2,CRTAM,GPSM3,P2RY12,ZBP1,PARP9,IL33,PYHIN1,NLRP6,NEAT1,STING1,KLRC4-KLRK1
4_Member	GO Biological Processes	GO:0031347	regulation of defense response	-14.431	-11.7743	66/680	103,241,301,313,834,961,1051,1652,2113,2268,3105,3133,3134,3320,3428,3430,3434,3594,3603,3659,3665,3965,4068,4192,4277,4938,4940,5359,5788,6352,6375,6772,7124,7187,7301,7409,7525,7538,8808,9111,9636,9683,9958,11126,11221,11274,23097,26191,27342,29800,51191,54625,55122,56253,56833,60489,63940,80149,81030,83666,90865,149628,171389,283131,340061,100528032	ADAR,ALOX5AP,ANXA1,AOAH,CASP1,CD47,CEBPB,DDT,ETS1,FGR,HLA-A,HLA-E,HLA-F,HSP90AA1,IFI16,IFI35,IFIT1,IL12RB1,IL16,IRF1,IRF7,LGALS9,SH2D1A,MDK,MICB,OAS1,OAS3,PLSCR1,PTPRC,CCL5,XCL1,STAT1,TNF,TRAF3,TYRO3,VAV1,YES1,ZFP36,IL1RL2,NMI,ISG15,N4BP1,USP15,CD160,DUSP10,USP18,CDK19,PTPN22,RABGEF1,ZDHHC1,HERC5,PARP14,AKIRIN2,CRTAM,SLAMF8,APOBEC3G,GPSM3,ZC3H12A,ZBP1,PARP9,IL33,PYHIN1,NLRP6,NEAT1,STING1,KLRC4-KL…
4_Member	GO Biological Processes	GO:0045088	regulation of innate immune response	-12.8832	-10.3183	35/240	103,2268,3105,3133,3134,3320,3428,3430,3659,3665,3965,4068,4938,4940,5359,6352,7301,7409,9111,9636,9683,9958,11126,11221,11274,26191,54625,55122,56253,56833,81030,83666,149628,340061,100528032	ADAR,FGR,HLA-A,HLA-E,HLA-F,HSP90AA1,IFI16,IFI35,IRF1,IRF7,LGALS9,SH2D1A,OAS1,OAS3,PLSCR1,CCL5,TYRO3,VAV1,NMI,ISG15,N4BP1,USP15,CD160,DUSP10,USP18,PTPN22,PARP14,AKIRIN2,CRTAM,SLAMF8,ZBP1,PARP9,PYHIN1,STING1,KLRC4-KLRK1
4_Member	GO Biological Processes	GO:0050777	negative regulation of immune response	-10.551	-8.14103	28/190	103,301,2268,3105,3133,3134,3428,3965,4938,4940,5788,6375,6504,7301,7525,9111,9636,9958,11126,11221,11274,27342,30009,54625,56833,80149,90865,171389	ADAR,ANXA1,FGR,HLA-A,HLA-E,HLA-F,IFI16,LGALS9,OAS1,OAS3,PTPRC,XCL1,SLAMF1,TYRO3,YES1,NMI,ISG15,USP15,CD160,DUSP10,USP18,RABGEF1,TBX21,PARP14,SLAMF8,ZC3H12A,IL33,NLRP6
4_Member	GO Biological Processes	GO:0031349	positive regulation of defense response	-8.61314	-6.3949	33/307	241,834,961,1051,1652,2113,3133,3134,3320,3428,3430,3603,3665,4068,4192,5359,6352,7124,7409,9111,11126,23097,55122,56253,63940,81030,83666,90865,149628,171389,283131,340061,100528032	ALOX5AP,CASP1,CD47,CEBPB,DDT,ETS1,HLA-E,HLA-F,HSP90AA1,IFI16,IFI35,IL16,IRF7,SH2D1A,MDK,PLSCR1,CCL5,TNF,VAV1,NMI,CD160,CDK19,AKIRIN2,CRTAM,GPSM3,ZBP1,PARP9,IL33,PYHIN1,NLRP6,NEAT1,STING1,KLRC4-KLRK1
4_Member	GO Biological Processes	GO:0045824	negative regulation of innate immune response	-8.50521	-6.31268	16/77	103,3105,3133,3134,3428,3965,4938,4940,7301,9111,9636,9958,11221,11274,54625,56833	ADAR,HLA-A,HLA-E,HLA-F,IFI16,LGALS9,OAS1,OAS3,TYRO3,NMI,ISG15,USP15,DUSP10,USP18,PARP14,SLAMF8
4_Member	GO Biological Processes	GO:0032102	negative regulation of response to external stimulus	-7.37675	-5.31721	38/433	103,199,313,727,1652,1843,2268,3105,3133,3134,3428,3965,4192,4277,4795,4846,4938,4940,5788,5800,7124,7301,7525,7538,9037,9111,9636,9958,10507,11221,11274,23332,27342,54625,56833,84959,171389,100528032	ADAR,AIF1,AOAH,C5,DDT,DUSP1,FGR,HLA-A,HLA-E,HLA-F,IFI16,LGALS9,MDK,MICB,NFKBIL1,NOS3,OAS1,OAS3,PTPRC,PTPRO,TNF,TYRO3,YES1,ZFP36,SEMA5A,NMI,ISG15,USP15,SEMA4D,DUSP10,USP18,CLASP1,RABGEF1,PARP14,SLAMF8,UBASH3B,NLRP6,KLRC4-KLRK1
4_Member	GO Biological Processes	GO:0002832	negative regulation of response to biotic stimulus	-7.37505	-5.31721	18/116	103,3105,3133,3134,3428,3965,4277,4795,4938,4940,7301,9111,9636,9958,11221,11274,54625,56833	ADAR,HLA-A,HLA-E,HLA-F,IFI16,LGALS9,MICB,NFKBIL1,OAS1,OAS3,TYRO3,NMI,ISG15,USP15,DUSP10,USP18,PARP14,SLAMF8
4_Member	GO Biological Processes	GO:0002833	positive regulation of response to biotic stimulus	-6.5986	-4.65799	22/188	929,3133,3134,3320,3428,3430,3665,4068,5359,6352,7409,8638,9111,9958,11126,55122,56253,81030,83666,149628,340061,100528032	CD14,HLA-E,HLA-F,HSP90AA1,IFI16,IFI35,IRF7,SH2D1A,PLSCR1,CCL5,VAV1,OASL,NMI,USP15,CD160,AKIRIN2,CRTAM,ZBP1,PARP9,PYHIN1,STING1,KLRC4-KLRK1
4_Member	GO Biological Processes	GO:0045089	positive regulation of innate immune response	-6.54961	-4.62152	19/145	3133,3134,3320,3428,3430,3665,4068,5359,6352,7409,9111,11126,55122,56253,81030,83666,149628,340061,100528032	HLA-E,HLA-F,HSP90AA1,IFI16,IFI35,IRF7,SH2D1A,PLSCR1,CCL5,VAV1,NMI,CD160,AKIRIN2,CRTAM,ZBP1,PARP9,PYHIN1,STING1,KLRC4-KLRK1
4_Member	GO Biological Processes	GO:0050727	regulation of inflammatory response	-5.56585	-3.77038	33/414	241,301,313,834,961,1051,1652,2113,2268,3133,3430,3603,4192,5788,6352,6375,7124,7301,7525,7538,8808,9111,11221,11274,23097,27342,56833,63940,81030,90865,171389,283131,340061	ALOX5AP,ANXA1,AOAH,CASP1,CD47,CEBPB,DDT,ETS1,FGR,HLA-E,IFI35,IL16,MDK,PTPRC,CCL5,XCL1,TNF,TYRO3,YES1,ZFP36,IL1RL2,NMI,DUSP10,USP18,CDK19,RABGEF1,SLAMF8,GPSM3,ZBP1,IL33,NLRP6,NEAT1,STING1
4_Member	GO Biological Processes	GO:0050729	positive regulation of inflammatory response	-5.50951	-3.72102	18/154	241,834,961,1051,1652,2113,3133,3430,3603,4192,7124,9111,23097,63940,81030,90865,171389,283131	ALOX5AP,CASP1,CD47,CEBPB,DDT,ETS1,HLA-E,IFI35,IL16,MDK,TNF,NMI,CDK19,GPSM3,ZBP1,IL33,NLRP6,NEAT1
4_Member	GO Biological Processes	GO:0031348	negative regulation of defense response	-5.42814	-3.64651	25/272	103,313,2268,3105,3133,3134,3428,3965,4192,4277,4938,4940,5788,7301,7525,7538,9111,9636,9958,11221,11274,27342,54625,56833,171389	ADAR,AOAH,FGR,HLA-A,HLA-E,HLA-F,IFI16,LGALS9,MDK,MICB,OAS1,OAS3,PTPRC,TYRO3,YES1,ZFP36,NMI,ISG15,USP15,DUSP10,USP18,RABGEF1,PARP14,SLAMF8,NLRP6
5_Summary	GO Biological Processes	GO:0002520	immune system development	-17.1941	-14.006	75/746	103,212,301,468,567,677,678,864,916,972,974,1021,1051,1054,1880,2009,2034,2353,3133,3205,3313,3394,3428,3516,3659,3696,3726,3932,3965,4189,4211,4291,4763,5295,5371,5594,5605,5663,5788,6363,6504,6659,6789,7124,7163,7301,7409,7538,7704,8301,8543,8763,9760,9935,9948,10100,10320,10365,10803,23215,23601,25976,26191,26253,28996,30009,54443,54861,56259,56833,57580,79915,90338,91543,93974,199,712,914,960…	ADAR,ALAS2,ANXA1,ATF4,B2M,ZFP36L1,ZFP36L2,RUNX3,CD3E,CD74,CD79B,CDK6,CEBPB,CEBPG,GPR183,EML1,EPAS1,FOS,HLA-E,HOXA9,HSPA9,IRF8,IFI16,RBPJ,IRF1,ITGB8,JUNB,LCK,LGALS9,DNAJB9,MEIS1,MLF1,NF1,PIK3R1,PML,MAPK1,MAP2K2,PSEN1,PTPRC,CCL19,SLAMF1,SOX4,STK4,TNF,TPD52,TYRO3,VAV1,ZFP36,ZBTB16,PICALM,LMO4,CD164,TOX,MAFB,WDR1,TSPAN2,IKZF1,KLF2,CCR9,PRRC2C,CLEC5A,TIPARP,PTPN22,CLEC4E,HIPK2,TBX21,ANLN,SNRK,CTNNBL1,…
5_Member	GO Biological Processes	GO:0002520	immune system development	-17.1941	-14.006	75/746	103,212,301,468,567,677,678,864,916,972,974,1021,1051,1054,1880,2009,2034,2353,3133,3205,3313,3394,3428,3516,3659,3696,3726,3932,3965,4189,4211,4291,4763,5295,5371,5594,5605,5663,5788,6363,6504,6659,6789,7124,7163,7301,7409,7538,7704,8301,8543,8763,9760,9935,9948,10100,10320,10365,10803,23215,23601,25976,26191,26253,28996,30009,54443,54861,56259,56833,57580,79915,90338,91543,93974	ADAR,ALAS2,ANXA1,ATF4,B2M,ZFP36L1,ZFP36L2,RUNX3,CD3E,CD74,CD79B,CDK6,CEBPB,CEBPG,GPR183,EML1,EPAS1,FOS,HLA-E,HOXA9,HSPA9,IRF8,IFI16,RBPJ,IRF1,ITGB8,JUNB,LCK,LGALS9,DNAJB9,MEIS1,MLF1,NF1,PIK3R1,PML,MAPK1,MAP2K2,PSEN1,PTPRC,CCL19,SLAMF1,SOX4,STK4,TNF,TPD52,TYRO3,VAV1,ZFP36,ZBTB16,PICALM,LMO4,CD164,TOX,MAFB,WDR1,TSPAN2,IKZF1,KLF2,CCR9,PRRC2C,CLEC5A,TIPARP,PTPN22,CLEC4E,HIPK2,TBX21,ANLN,SNRK,CTNNBL1,…
5_Member	GO Biological Processes	GO:0030097	hemopoiesis	-16.5419	-13.49	68/649	103,212,301,468,567,677,678,864,916,972,974,1021,1051,1054,1880,2009,2034,2353,3205,3313,3394,3428,3516,3659,3696,3726,3932,4189,4211,4291,4763,5295,5371,5663,5788,6363,6504,6659,6789,7124,7163,7301,7409,7538,7704,8301,8763,9760,9935,9948,10100,10320,10365,10803,23215,23601,25976,26191,26253,28996,30009,54443,54861,56833,57580,90338,91543,93974	ADAR,ALAS2,ANXA1,ATF4,B2M,ZFP36L1,ZFP36L2,RUNX3,CD3E,CD74,CD79B,CDK6,CEBPB,CEBPG,GPR183,EML1,EPAS1,FOS,HOXA9,HSPA9,IRF8,IFI16,RBPJ,IRF1,ITGB8,JUNB,LCK,DNAJB9,MEIS1,MLF1,NF1,PIK3R1,PML,PSEN1,PTPRC,CCL19,SLAMF1,SOX4,STK4,TNF,TPD52,TYRO3,VAV1,ZFP36,ZBTB16,PICALM,CD164,TOX,MAFB,WDR1,TSPAN2,IKZF1,KLF2,CCR9,PRRC2C,CLEC5A,TIPARP,PTPN22,CLEC4E,HIPK2,TBX21,ANLN,SNRK,SLAMF8,PREX1,ZNF160,RSAD2,ATP5IF1
5_Member	GO Biological Processes	GO:0048534	hematopoietic or lymphoid organ development	-16.5321	-13.49	71/699	103,212,301,468,567,677,678,864,916,972,974,1021,1051,1054,1880,2009,2034,2353,3205,3313,3394,3428,3516,3659,3696,3726,3932,4189,4211,4291,4763,5295,5371,5594,5605,5663,5788,6363,6504,6659,6789,7124,7163,7301,7409,7538,7704,8301,8543,8763,9760,9935,9948,10100,10320,10365,10803,23215,23601,25976,26191,26253,28996,30009,54443,54861,56833,57580,90338,91543,93974	ADAR,ALAS2,ANXA1,ATF4,B2M,ZFP36L1,ZFP36L2,RUNX3,CD3E,CD74,CD79B,CDK6,CEBPB,CEBPG,GPR183,EML1,EPAS1,FOS,HOXA9,HSPA9,IRF8,IFI16,RBPJ,IRF1,ITGB8,JUNB,LCK,DNAJB9,MEIS1,MLF1,NF1,PIK3R1,PML,MAPK1,MAP2K2,PSEN1,PTPRC,CCL19,SLAMF1,SOX4,STK4,TNF,TPD52,TYRO3,VAV1,ZFP36,ZBTB16,PICALM,LMO4,CD164,TOX,MAFB,WDR1,TSPAN2,IKZF1,KLF2,CCR9,PRRC2C,CLEC5A,TIPARP,PTPN22,CLEC4E,HIPK2,TBX21,ANLN,SNRK,SLAMF8,PREX1,ZNF160,R…
5_Member	GO Biological Processes	GO:0045321	leukocyte activation	-16.2957	-13.3117	63/575	199,301,567,677,678,712,914,916,960,962,972,974,1021,1054,1880,3105,3133,3394,3430,3516,3576,3659,3689,3696,3932,3936,4189,4192,4277,4478,5027,5295,5551,5663,5788,6284,6352,6363,6504,6659,7124,7163,7301,7409,7462,8740,9111,9760,9935,10320,10803,26191,26253,27342,30009,56253,56833,57580,60437,79915,90865,91543,100528032	AIF1,ANXA1,B2M,ZFP36L1,ZFP36L2,C1QA,CD2,CD3E,CD44,CD48,CD74,CD79B,CDK6,CEBPG,GPR183,HLA-A,HLA-E,IRF8,IFI35,RBPJ,CXCL8,IRF1,ITGB2,ITGB8,LCK,LCP1,DNAJB9,MDK,MICB,MSN,P2RX7,PIK3R1,PRF1,PSEN1,PTPRC,S100A13,CCL5,CCL19,SLAMF1,SOX4,TNF,TPD52,TYRO3,VAV1,LAT2,TNFSF14,NMI,TOX,MAFB,IKZF1,CCR9,PTPN22,CLEC4E,RABGEF1,TBX21,CRTAM,SLAMF8,PREX1,CDH26,ATAD5,IL33,RSAD2,KLRC4-KLRK1
5_Member	GO Biological Processes	GO:0001775	cell activation	-16.1124	-13.1547	70/695	199,301,567,677,678,712,914,916,960,962,972,974,1021,1054,1880,3105,3133,3205,3315,3394,3430,3516,3576,3627,3659,3689,3696,3932,3936,4189,4192,4277,4478,5027,5295,5359,5551,5663,5788,6284,6352,6363,6504,6659,7124,7163,7301,7409,7462,8740,9111,9760,9935,10320,10451,10803,26191,26253,27342,30009,56253,56833,57580,60437,64805,79915,84959,90865,91543,100528032	AIF1,ANXA1,B2M,ZFP36L1,ZFP36L2,C1QA,CD2,CD3E,CD44,CD48,CD74,CD79B,CDK6,CEBPG,GPR183,HLA-A,HLA-E,HOXA9,HSPB1,IRF8,IFI35,RBPJ,CXCL8,CXCL10,IRF1,ITGB2,ITGB8,LCK,LCP1,DNAJB9,MDK,MICB,MSN,P2RX7,PIK3R1,PLSCR1,PRF1,PSEN1,PTPRC,S100A13,CCL5,CCL19,SLAMF1,SOX4,TNF,TPD52,TYRO3,VAV1,LAT2,TNFSF14,NMI,TOX,MAFB,IKZF1,VAV3,CCR9,PTPN22,CLEC4E,RABGEF1,TBX21,CRTAM,SLAMF8,PREX1,CDH26,P2RY12,ATAD5,UBASH3B,IL33,RSAD2,…
5_Member	GO Biological Processes	GO:0046649	lymphocyte activation	-13.5315	-10.9231	51/459	301,567,677,678,914,916,960,962,972,974,1021,1054,1880,3105,3133,3394,3516,3659,3932,3936,4189,4192,4277,4478,5027,5295,5551,5663,5788,6363,6504,6659,7163,7301,7409,7462,8740,9760,9935,10320,10803,26191,26253,30009,56253,56833,57580,60437,79915,91543,100528032	ANXA1,B2M,ZFP36L1,ZFP36L2,CD2,CD3E,CD44,CD48,CD74,CD79B,CDK6,CEBPG,GPR183,HLA-A,HLA-E,IRF8,RBPJ,IRF1,LCK,LCP1,DNAJB9,MDK,MICB,MSN,P2RX7,PIK3R1,PRF1,PSEN1,PTPRC,CCL19,SLAMF1,SOX4,TPD52,TYRO3,VAV1,LAT2,TNFSF14,TOX,MAFB,IKZF1,CCR9,PTPN22,CLEC4E,TBX21,CRTAM,SLAMF8,PREX1,CDH26,ATAD5,RSAD2,KLRC4-KLRK1
5_Member	GO Biological Processes	GO:0042110	T cell activation	-11.4097	-8.92054	37/298	301,567,677,678,914,916,960,962,972,1021,1880,3105,3133,3659,3932,3936,4192,4277,4478,5027,5295,5663,5788,6363,6659,7409,8740,9760,9935,10803,26191,26253,30009,56253,57580,60437,91543	ANXA1,B2M,ZFP36L1,ZFP36L2,CD2,CD3E,CD44,CD48,CD74,CDK6,GPR183,HLA-A,HLA-E,IRF1,LCK,LCP1,MDK,MICB,MSN,P2RX7,PIK3R1,PSEN1,PTPRC,CCL19,SOX4,VAV1,TNFSF14,TOX,MAFB,CCR9,PTPN22,CLEC4E,TBX21,CRTAM,PREX1,CDH26,RSAD2
5_Member	GO Biological Processes	GO:1903131	mononuclear cell differentiation	-10.4506	-8.06182	37/321	301,567,677,678,916,972,974,1021,1054,1880,2353,3394,3428,3516,3659,3696,3932,4189,5295,5663,5788,6363,6504,6659,7163,7301,7409,9760,9935,10320,10803,26191,26253,30009,56833,57580,91543	ANXA1,B2M,ZFP36L1,ZFP36L2,CD3E,CD74,CD79B,CDK6,CEBPG,GPR183,FOS,IRF8,IFI16,RBPJ,IRF1,ITGB8,LCK,DNAJB9,PIK3R1,PSEN1,PTPRC,CCL19,SLAMF1,SOX4,TPD52,TYRO3,VAV1,TOX,MAFB,IKZF1,CCR9,PTPN22,CLEC4E,TBX21,SLAMF8,PREX1,RSAD2
5_Member	GO Biological Processes	GO:0002521	leukocyte differentiation	-10.103	-7.74087	41/394	301,567,677,678,916,972,974,1021,1054,1880,2353,3394,3428,3516,3659,3696,3726,3932,4189,4763,5295,5663,5788,6363,6504,6659,7124,7163,7301,7409,9760,9935,10100,10320,10803,26191,26253,30009,56833,57580,91543	ANXA1,B2M,ZFP36L1,ZFP36L2,CD3E,CD74,CD79B,CDK6,CEBPG,GPR183,FOS,IRF8,IFI16,RBPJ,IRF1,ITGB8,JUNB,LCK,DNAJB9,NF1,PIK3R1,PSEN1,PTPRC,CCL19,SLAMF1,SOX4,TNF,TPD52,TYRO3,VAV1,TOX,MAFB,TSPAN2,IKZF1,CCR9,PTPN22,CLEC4E,TBX21,SLAMF8,PREX1,RSAD2
5_Member	GO Biological Processes	GO:0030098	lymphocyte differentiation	-9.19237	-6.90729	32/276	301,567,677,678,916,972,974,1021,1054,1880,3394,3516,3659,3932,4189,5295,5788,6504,6659,7163,7301,7409,9760,9935,10320,10803,26191,26253,30009,56833,57580,91543	ANXA1,B2M,ZFP36L1,ZFP36L2,CD3E,CD74,CD79B,CDK6,CEBPG,GPR183,IRF8,RBPJ,IRF1,LCK,DNAJB9,PIK3R1,PTPRC,SLAMF1,SOX4,TPD52,TYRO3,VAV1,TOX,MAFB,IKZF1,CCR9,PTPN22,CLEC4E,TBX21,SLAMF8,PREX1,RSAD2
5_Member	GO Biological Processes	GO:0030099	myeloid cell differentiation	-8.60994	-6.3949	30/260	103,212,1051,1054,1880,2034,2353,3313,3394,3428,3516,3696,3726,4211,4763,5295,5371,5663,6363,7124,7538,7704,9948,10100,10320,10365,23601,28996,54861,93974	ADAR,ALAS2,CEBPB,CEBPG,GPR183,EPAS1,FOS,HSPA9,IRF8,IFI16,RBPJ,ITGB8,JUNB,MEIS1,NF1,PIK3R1,PML,PSEN1,CCL19,TNF,ZFP36,ZBTB16,WDR1,TSPAN2,IKZF1,KLF2,CLEC5A,HIPK2,SNRK,ATP5IF1
5_Member	GO Biological Processes	GO:0030217	T cell differentiation	-7.47471	-5.39713	22/168	301,567,677,678,916,972,1021,1880,3659,3932,5295,5788,6659,7409,9760,9935,10803,26191,26253,30009,57580,91543	ANXA1,B2M,ZFP36L1,ZFP36L2,CD3E,CD74,CDK6,GPR183,IRF1,LCK,PIK3R1,PTPRC,SOX4,VAV1,TOX,MAFB,CCR9,PTPN22,CLEC4E,TBX21,PREX1,RSAD2
6_Summary	GO Biological Processes	GO:0050778	positive regulation of immune response	-15.7476	-12.8381	62/574	301,567,712,713,715,727,916,972,974,1445,2268,2533,3105,3115,3122,3133,3134,3320,3428,3430,3594,3665,3689,3932,3965,4068,4277,5027,5359,5594,5663,5788,6352,6363,6375,6504,7124,7409,7462,7468,7525,9111,10451,10616,10865,11118,11126,23180,26191,30009,55122,56253,79915,80149,81030,83666,84807,90865,91543,149628,340061,100528032,834,929,1520,4938,4940,5609,7100,7187,26253,64135,151888	ANXA1,B2M,C1QA,C1QB,C1R,C5,CD3E,CD74,CD79B,CSK,FGR,FYB1,HLA-A,HLA-DPB1,HLA-DRA,HLA-E,HLA-F,HSP90AA1,IFI16,IFI35,IL12RB1,IRF7,ITGB2,LCK,LGALS9,SH2D1A,MICB,P2RX7,PLSCR1,MAPK1,PSEN1,PTPRC,CCL5,CCL19,XCL1,SLAMF1,TNF,VAV1,LAT2,NSD2,YES1,NMI,VAV3,RBCK1,ARID5A,BTN3A2,CD160,RFTN1,PTPN22,TBX21,AKIRIN2,CRTAM,ATAD5,ZC3H12A,ZBP1,PARP9,NFKBID,IL33,RSAD2,PYHIN1,STING1,KLRC4-KLRK1,CASP1,CD14,CTSS,OAS1,OAS3,MAP2…
6_Member	GO Biological Processes	GO:0050778	positive regulation of immune response	-15.7476	-12.8381	62/574	301,567,712,713,715,727,916,972,974,1445,2268,2533,3105,3115,3122,3133,3134,3320,3428,3430,3594,3665,3689,3932,3965,4068,4277,5027,5359,5594,5663,5788,6352,6363,6375,6504,7124,7409,7462,7468,7525,9111,10451,10616,10865,11118,11126,23180,26191,30009,55122,56253,79915,80149,81030,83666,84807,90865,91543,149628,340061,100528032	ANXA1,B2M,C1QA,C1QB,C1R,C5,CD3E,CD74,CD79B,CSK,FGR,FYB1,HLA-A,HLA-DPB1,HLA-DRA,HLA-E,HLA-F,HSP90AA1,IFI16,IFI35,IL12RB1,IRF7,ITGB2,LCK,LGALS9,SH2D1A,MICB,P2RX7,PLSCR1,MAPK1,PSEN1,PTPRC,CCL5,CCL19,XCL1,SLAMF1,TNF,VAV1,LAT2,NSD2,YES1,NMI,VAV3,RBCK1,ARID5A,BTN3A2,CD160,RFTN1,PTPN22,TBX21,AKIRIN2,CRTAM,ATAD5,ZC3H12A,ZBP1,PARP9,NFKBID,IL33,RSAD2,PYHIN1,STING1,KLRC4-KLRK1
6_Member	GO Biological Processes	GO:0002764	immune response-regulating signaling pathway	-8.57445	-6.37751	37/374	834,916,929,974,1445,1520,2268,2533,3105,3115,3665,3932,4277,4938,4940,5594,5609,5663,5788,7100,7124,7187,7409,7462,7525,9111,10451,10616,11118,23180,26191,26253,64135,80149,84807,151888,100528032	CASP1,CD3E,CD14,CD79B,CSK,CTSS,FGR,FYB1,HLA-A,HLA-DPB1,IRF7,LCK,MICB,OAS1,OAS3,MAPK1,MAP2K7,PSEN1,PTPRC,TLR5,TNF,TRAF3,VAV1,LAT2,YES1,NMI,VAV3,RBCK1,BTN3A2,RFTN1,PTPN22,CLEC4E,IFIH1,ZC3H12A,NFKBID,BTLA,KLRC4-KLRK1
6_Member	GO Biological Processes	GO:0002253	activation of immune response	-7.08896	-5.07397	32/337	712,713,715,727,916,974,1445,2268,2533,3105,3115,3320,3428,3932,4277,5594,5663,5788,7409,7462,7525,10451,10616,11118,23180,26191,80149,81030,84807,149628,340061,100528032	C1QA,C1QB,C1R,C5,CD3E,CD79B,CSK,FGR,FYB1,HLA-A,HLA-DPB1,HSP90AA1,IFI16,LCK,MICB,MAPK1,PSEN1,PTPRC,VAV1,LAT2,YES1,VAV3,RBCK1,BTN3A2,RFTN1,PTPN22,ZC3H12A,ZBP1,NFKBID,PYHIN1,STING1,KLRC4-KLRK1
6_Member	GO Biological Processes	GO:0050852	T cell receptor signaling pathway	-5.62528	-3.82628	15/108	916,1445,2533,3105,3115,3932,5594,5663,5788,10616,11118,23180,26191,80149,84807	CD3E,CSK,FYB1,HLA-A,HLA-DPB1,LCK,MAPK1,PSEN1,PTPRC,RBCK1,BTN3A2,RFTN1,PTPN22,ZC3H12A,NFKBID
6_Member	GO Biological Processes	GO:0002768	immune response-regulating cell surface receptor signaling pathway	-5.36673	-3.60993	26/292	916,974,1445,2268,2533,3105,3115,3932,4277,5594,5609,5663,5788,7409,7462,7525,10451,10616,11118,23180,26191,26253,80149,84807,151888,100528032	CD3E,CD79B,CSK,FGR,FYB1,HLA-A,HLA-DPB1,LCK,MICB,MAPK1,MAP2K7,PSEN1,PTPRC,VAV1,LAT2,YES1,VAV3,RBCK1,BTN3A2,RFTN1,PTPN22,CLEC4E,ZC3H12A,NFKBID,BTLA,KLRC4-KLRK1
6_Member	GO Biological Processes	GO:0002429	immune response-activating cell surface receptor signaling pathway	-4.72279	-3.05284	23/262	916,974,1445,2268,2533,3105,3115,3932,4277,5594,5663,5788,7409,7462,7525,10451,10616,11118,23180,26191,80149,84807,100528032	CD3E,CD79B,CSK,FGR,FYB1,HLA-A,HLA-DPB1,LCK,MICB,MAPK1,PSEN1,PTPRC,VAV1,LAT2,YES1,VAV3,RBCK1,BTN3A2,RFTN1,PTPN22,ZC3H12A,NFKBID,KLRC4-KLRK1
6_Member	GO Biological Processes	GO:0002757	immune response-activating signal transduction	-4.72279	-3.05284	23/262	916,974,1445,2268,2533,3105,3115,3932,4277,5594,5663,5788,7409,7462,7525,10451,10616,11118,23180,26191,80149,84807,100528032	CD3E,CD79B,CSK,FGR,FYB1,HLA-A,HLA-DPB1,LCK,MICB,MAPK1,PSEN1,PTPRC,VAV1,LAT2,YES1,VAV3,RBCK1,BTN3A2,RFTN1,PTPN22,ZC3H12A,NFKBID,KLRC4-KLRK1
6_Member	GO Biological Processes	GO:0050851	antigen receptor-mediated signaling pathway	-3.80601	-2.29362	18/206	916,974,1445,2533,3105,3115,3932,5594,5663,5788,7462,10451,10616,11118,23180,26191,80149,84807	CD3E,CD79B,CSK,FYB1,HLA-A,HLA-DPB1,LCK,MAPK1,PSEN1,PTPRC,LAT2,VAV3,RBCK1,BTN3A2,RFTN1,PTPN22,ZC3H12A,NFKBID
7_Summary	GO Biological Processes	GO:0050900	leukocyte migration	-15.4616	-12.5745	39/247	301,1130,1234,1441,1880,3576,3603,3627,3675,3689,3932,4192,4478,4763,5295,5800,6351,6352,6355,6363,6375,6402,6504,6846,7124,7409,7525,7852,8740,9255,9948,10451,27342,30009,56253,56833,57580,80270,200576,199,347,391,727,961,972,1652,1843,3965,5594,23604,63940,64805,90865,100528032,9037,10803,57007,3315,10507,23077,655,3084,3730,3800,4804,4854,5663,6152,6324,9638,10678,54982,208,506,2113,2268,3309,…	ANXA1,LYST,CCR5,CSF3R,GPR183,CXCL8,IL16,CXCL10,ITGA3,ITGB2,LCK,MDK,MSN,NF1,PIK3R1,PTPRO,CCL4,CCL5,CCL8,CCL19,XCL1,SELL,SLAMF1,XCL2,TNF,VAV1,YES1,CXCR4,TNFSF14,AIMP1,WDR1,VAV3,RABGEF1,TBX21,CRTAM,SLAMF8,PREX1,HSD3B7,PIKFYVE,AIF1,APOD,RHOG,C5,CD47,CD74,DDT,DUSP1,LGALS9,MAPK1,DAPK2,GPSM3,P2RY12,IL33,KLRC4-KLRK1,SEMA5A,CCR9,ACKR3,HSPB1,SEMA4D,MYCBP2,BMP7,NRG1,ANOS1,KIF5C,NGFR,NOTCH3,PSEN1,RPL24,SCN1B…
7_Member	GO Biological Processes	GO:0050900	leukocyte migration	-15.4616	-12.5745	39/247	301,1130,1234,1441,1880,3576,3603,3627,3675,3689,3932,4192,4478,4763,5295,5800,6351,6352,6355,6363,6375,6402,6504,6846,7124,7409,7525,7852,8740,9255,9948,10451,27342,30009,56253,56833,57580,80270,200576	ANXA1,LYST,CCR5,CSF3R,GPR183,CXCL8,IL16,CXCL10,ITGA3,ITGB2,LCK,MDK,MSN,NF1,PIK3R1,PTPRO,CCL4,CCL5,CCL8,CCL19,XCL1,SELL,SLAMF1,XCL2,TNF,VAV1,YES1,CXCR4,TNFSF14,AIMP1,WDR1,VAV3,RABGEF1,TBX21,CRTAM,SLAMF8,PREX1,HSD3B7,PIKFYVE
7_Member	GO Biological Processes	GO:0002685	regulation of leukocyte migration	-11.9303	-9.39536	33/231	199,301,347,391,727,961,972,1652,1843,3576,3627,3965,4192,4478,4763,5295,5594,6351,6352,6355,6363,6375,6504,6846,7124,8740,23604,27342,56833,63940,64805,90865,100528032	AIF1,ANXA1,APOD,RHOG,C5,CD47,CD74,DDT,DUSP1,CXCL8,CXCL10,LGALS9,MDK,MSN,NF1,PIK3R1,MAPK1,CCL4,CCL5,CCL8,CCL19,XCL1,SLAMF1,XCL2,TNF,TNFSF14,DAPK2,RABGEF1,SLAMF8,GPSM3,P2RY12,IL33,KLRC4-KLRK1
7_Member	GO Biological Processes	GO:0060326	cell chemotaxis	-11.6291	-9.10365	31/210	301,391,727,1130,1234,1441,1880,3576,3603,3627,3689,4192,5800,6351,6352,6355,6363,6375,6504,6846,7409,7852,8740,9037,10451,10803,56833,57007,57580,80270,200576	ANXA1,RHOG,C5,LYST,CCR5,CSF3R,GPR183,CXCL8,IL16,CXCL10,ITGB2,MDK,PTPRO,CCL4,CCL5,CCL8,CCL19,XCL1,SLAMF1,XCL2,VAV1,CXCR4,TNFSF14,SEMA5A,VAV3,CCR9,SLAMF8,ACKR3,PREX1,HSD3B7,PIKFYVE
7_Member	GO Biological Processes	GO:0030595	leukocyte chemotaxis	-11.6187	-9.10262	26/148	301,1130,1234,1441,1880,3576,3603,3627,3689,4192,5800,6351,6352,6355,6363,6375,6504,6846,7409,7852,8740,10451,56833,57580,80270,200576	ANXA1,LYST,CCR5,CSF3R,GPR183,CXCL8,IL16,CXCL10,ITGB2,MDK,PTPRO,CCL4,CCL5,CCL8,CCL19,XCL1,SLAMF1,XCL2,VAV1,CXCR4,TNFSF14,VAV3,SLAMF8,PREX1,HSD3B7,PIKFYVE
7_Member	GO Biological Processes	GO:0050920	regulation of chemotaxis	-9.90555	-7.58071	30/230	199,727,972,1652,1843,1880,3315,3576,3603,3627,3965,4192,5594,5800,6351,6352,6363,6375,6504,6846,7852,8740,9037,10507,23077,23604,56833,63940,64805,100528032	AIF1,C5,CD74,DDT,DUSP1,GPR183,HSPB1,CXCL8,IL16,CXCL10,LGALS9,MDK,MAPK1,PTPRO,CCL4,CCL5,CCL19,XCL1,SLAMF1,XCL2,CXCR4,TNFSF14,SEMA5A,SEMA4D,MYCBP2,DAPK2,SLAMF8,GPSM3,P2RY12,KLRC4-KLRK1
7_Member	GO Biological Processes	GO:0040011	locomotion	-9.6086	-7.30124	48/530	301,391,655,727,1130,1234,1441,1880,3084,3576,3603,3627,3689,3730,3800,3965,4192,4804,4854,5594,5663,5800,6152,6324,6351,6352,6355,6363,6375,6504,6846,7409,7852,8740,9037,9638,9948,10451,10507,10678,10803,23077,54982,56833,57007,57580,80270,200576	ANXA1,RHOG,BMP7,C5,LYST,CCR5,CSF3R,GPR183,NRG1,CXCL8,IL16,CXCL10,ITGB2,ANOS1,KIF5C,LGALS9,MDK,NGFR,NOTCH3,MAPK1,PSEN1,PTPRO,RPL24,SCN1B,CCL4,CCL5,CCL8,CCL19,XCL1,SLAMF1,XCL2,VAV1,CXCR4,TNFSF14,SEMA5A,FEZ1,WDR1,VAV3,SEMA4D,B3GNT2,CCR9,MYCBP2,CLN6,SLAMF8,ACKR3,PREX1,HSD3B7,PIKFYVE
7_Member	GO Biological Processes	GO:0002688	regulation of leukocyte chemotaxis	-9.01145	-6.7371	21/127	199,727,972,1652,1843,3576,3627,3965,4192,5594,6351,6352,6363,6375,6504,6846,8740,23604,56833,63940,100528032	AIF1,C5,CD74,DDT,DUSP1,CXCL8,CXCL10,LGALS9,MDK,MAPK1,CCL4,CCL5,CCL19,XCL1,SLAMF1,XCL2,TNFSF14,DAPK2,SLAMF8,GPSM3,KLRC4-KLRK1
7_Member	GO Biological Processes	GO:0006935	chemotaxis	-8.69106	-6.45228	45/510	301,391,655,727,1130,1234,1441,1880,3084,3576,3603,3627,3689,3730,3800,3965,4192,4804,4854,5594,5800,6152,6324,6351,6352,6355,6363,6375,6504,6846,7409,7852,8740,9037,9638,10451,10507,10678,10803,23077,56833,57007,57580,80270,200576	ANXA1,RHOG,BMP7,C5,LYST,CCR5,CSF3R,GPR183,NRG1,CXCL8,IL16,CXCL10,ITGB2,ANOS1,KIF5C,LGALS9,MDK,NGFR,NOTCH3,MAPK1,PTPRO,RPL24,SCN1B,CCL4,CCL5,CCL8,CCL19,XCL1,SLAMF1,XCL2,VAV1,CXCR4,TNFSF14,SEMA5A,FEZ1,VAV3,SEMA4D,B3GNT2,CCR9,MYCBP2,SLAMF8,ACKR3,PREX1,HSD3B7,PIKFYVE
7_Member	GO Biological Processes	GO:0042330	taxis	-8.63814	-6.40421	45/512	301,391,655,727,1130,1234,1441,1880,3084,3576,3603,3627,3689,3730,3800,3965,4192,4804,4854,5594,5800,6152,6324,6351,6352,6355,6363,6375,6504,6846,7409,7852,8740,9037,9638,10451,10507,10678,10803,23077,56833,57007,57580,80270,200576	ANXA1,RHOG,BMP7,C5,LYST,CCR5,CSF3R,GPR183,NRG1,CXCL8,IL16,CXCL10,ITGB2,ANOS1,KIF5C,LGALS9,MDK,NGFR,NOTCH3,MAPK1,PTPRO,RPL24,SCN1B,CCL4,CCL5,CCL8,CCL19,XCL1,SLAMF1,XCL2,VAV1,CXCR4,TNFSF14,SEMA5A,FEZ1,VAV3,SEMA4D,B3GNT2,CCR9,MYCBP2,SLAMF8,ACKR3,PREX1,HSD3B7,PIKFYVE
7_Member	GO Biological Processes	GO:0040017	positive regulation of locomotion	-8.57509	-6.37751	50/607	199,208,301,506,655,961,972,2113,2268,3309,3315,3576,3603,3627,3675,3965,4192,4846,4921,5295,5594,5605,5606,5788,6351,6352,6355,6363,6375,6386,6504,6789,6846,7124,7852,8613,8740,9037,9806,10000,10507,23332,23604,54828,57007,63940,64115,64805,80149,81029	AIF1,AKT2,ANXA1,ATP5F1B,BMP7,CD47,CD74,ETS1,FGR,HSPA5,HSPB1,CXCL8,IL16,CXCL10,ITGA3,LGALS9,MDK,NOS3,DDR2,PIK3R1,MAPK1,MAP2K2,MAP2K3,PTPRC,CCL4,CCL5,CCL8,CCL19,XCL1,SDCBP,SLAMF1,STK4,XCL2,TNF,CXCR4,PLPP3,TNFSF14,SEMA5A,SPOCK2,AKT3,SEMA4D,CLASP1,DAPK2,BCAS3,ACKR3,GPSM3,VSIR,P2RY12,ZC3H12A,WNT5B
7_Member	GO Biological Processes	GO:2000147	positive regulation of cell motility	-8.48396	-6.2958	49/592	199,208,301,506,655,961,972,2113,2268,3309,3315,3576,3627,3675,3965,4192,4846,4921,5295,5594,5605,5606,5788,6351,6352,6355,6363,6375,6386,6504,6789,6846,7124,7852,8613,8740,9037,9806,10000,10507,23332,23604,54828,57007,63940,64115,64805,80149,81029	AIF1,AKT2,ANXA1,ATP5F1B,BMP7,CD47,CD74,ETS1,FGR,HSPA5,HSPB1,CXCL8,CXCL10,ITGA3,LGALS9,MDK,NOS3,DDR2,PIK3R1,MAPK1,MAP2K2,MAP2K3,PTPRC,CCL4,CCL5,CCL8,CCL19,XCL1,SDCBP,SLAMF1,STK4,XCL2,TNF,CXCR4,PLPP3,TNFSF14,SEMA5A,SPOCK2,AKT3,SEMA4D,CLASP1,DAPK2,BCAS3,ACKR3,GPSM3,VSIR,P2RY12,ZC3H12A,WNT5B
7_Member	GO Biological Processes	GO:0030335	positive regulation of cell migration	-8.20684	-6.0357	47/566	199,208,301,506,655,961,972,2113,2268,3309,3315,3576,3627,3675,3965,4192,4846,4921,5295,5594,5606,5788,6351,6352,6355,6363,6375,6386,6504,6789,6846,7124,7852,8613,8740,9037,10000,10507,23332,23604,54828,57007,63940,64115,64805,80149,81029	AIF1,AKT2,ANXA1,ATP5F1B,BMP7,CD47,CD74,ETS1,FGR,HSPA5,HSPB1,CXCL8,CXCL10,ITGA3,LGALS9,MDK,NOS3,DDR2,PIK3R1,MAPK1,MAP2K3,PTPRC,CCL4,CCL5,CCL8,CCL19,XCL1,SDCBP,SLAMF1,STK4,XCL2,TNF,CXCR4,PLPP3,TNFSF14,SEMA5A,AKT3,SEMA4D,CLASP1,DAPK2,BCAS3,ACKR3,GPSM3,VSIR,P2RY12,ZC3H12A,WNT5B
7_Member	GO Biological Processes	GO:0050921	positive regulation of chemotaxis	-7.99891	-5.84817	21/144	199,972,3315,3576,3603,3627,3965,4192,5594,6351,6352,6363,6375,6504,6846,7852,8740,9037,23604,63940,64805	AIF1,CD74,HSPB1,CXCL8,IL16,CXCL10,LGALS9,MDK,MAPK1,CCL4,CCL5,CCL19,XCL1,SLAMF1,XCL2,CXCR4,TNFSF14,SEMA5A,DAPK2,GPSM3,P2RY12
7_Member	GO Biological Processes	GO:0002687	positive regulation of leukocyte migration	-7.78365	-5.64856	21/148	199,961,972,3576,3627,3965,4192,5295,5594,6351,6352,6355,6363,6375,6504,6846,7124,8740,23604,63940,64805	AIF1,CD47,CD74,CXCL8,CXCL10,LGALS9,MDK,PIK3R1,MAPK1,CCL4,CCL5,CCL8,CCL19,XCL1,SLAMF1,XCL2,TNF,TNFSF14,DAPK2,GPSM3,P2RY12
7_Member	GO Biological Processes	GO:0097529	myeloid leukocyte migration	-7.54873	-5.45399	20/139	301,1441,3576,3627,3689,4763,5295,5800,6351,6352,6355,6363,6375,6846,7409,9948,10451,27342,57580,200576	ANXA1,CSF3R,CXCL8,CXCL10,ITGB2,NF1,PIK3R1,PTPRO,CCL4,CCL5,CCL8,CCL19,XCL1,XCL2,VAV1,WDR1,VAV3,RABGEF1,PREX1,PIKFYVE
7_Member	GO Biological Processes	GO:0002690	positive regulation of leukocyte chemotaxis	-7.00673	-5.0004	16/97	199,972,3576,3627,3965,4192,5594,6351,6352,6363,6375,6504,6846,8740,23604,63940	AIF1,CD74,CXCL8,CXCL10,LGALS9,MDK,MAPK1,CCL4,CCL5,CCL19,XCL1,SLAMF1,XCL2,TNFSF14,DAPK2,GPSM3
7_Member	GO Biological Processes	GO:0071675	regulation of mononuclear cell migration	-6.97394	-4.97329	18/123	199,347,961,1843,3627,3965,4192,4478,5594,6351,6352,6375,6504,6846,7124,8740,56833,100528032	AIF1,APOD,CD47,DUSP1,CXCL10,LGALS9,MDK,MSN,MAPK1,CCL4,CCL5,XCL1,SLAMF1,XCL2,TNF,TNFSF14,SLAMF8,KLRC4-KLRK1
7_Member	GO Biological Processes	GO:0071621	granulocyte chemotaxis	-6.93957	-4.95006	15/86	301,1441,3576,3627,3689,6351,6352,6355,6363,6375,6846,7409,10451,57580,200576	ANXA1,CSF3R,CXCL8,CXCL10,ITGB2,CCL4,CCL5,CCL8,CCL19,XCL1,XCL2,VAV1,VAV3,PREX1,PIKFYVE
7_Member	GO Biological Processes	GO:0097530	granulocyte migration	-6.75507	-4.78439	16/101	301,1441,3576,3627,3689,6351,6352,6355,6363,6375,6846,7409,9948,10451,57580,200576	ANXA1,CSF3R,CXCL8,CXCL10,ITGB2,CCL4,CCL5,CCL8,CCL19,XCL1,XCL2,VAV1,WDR1,VAV3,PREX1,PIKFYVE
7_Member	GO Biological Processes	GO:0071674	mononuclear cell migration	-6.68728	-4.73211	17/115	301,1234,1880,3627,4478,5800,6351,6352,6355,6363,6375,6846,7852,8740,30009,56253,80270	ANXA1,CCR5,GPR183,CXCL10,MSN,PTPRO,CCL4,CCL5,CCL8,CCL19,XCL1,XCL2,CXCR4,TNFSF14,TBX21,CRTAM,HSD3B7
7_Member	GO Biological Processes	GO:1990266	neutrophil migration	-6.54052	-4.6148	15/92	1441,3576,3627,3689,6351,6352,6355,6363,6375,6846,7409,9948,10451,57580,200576	CSF3R,CXCL8,CXCL10,ITGB2,CCL4,CCL5,CCL8,CCL19,XCL1,XCL2,VAV1,WDR1,VAV3,PREX1,PIKFYVE
7_Member	GO Biological Processes	GO:0030593	neutrophil chemotaxis	-6.53753	-4.61418	14/80	1441,3576,3627,3689,6351,6352,6355,6363,6375,6846,7409,10451,57580,200576	CSF3R,CXCL8,CXCL10,ITGB2,CCL4,CCL5,CCL8,CCL19,XCL1,XCL2,VAV1,VAV3,PREX1,PIKFYVE
7_Member	GO Biological Processes	GO:1990868	response to chemokine	-5.83177	-4.00343	14/91	1234,1843,3576,3627,6351,6352,6355,6363,6375,6846,7852,10803,57007,80149	CCR5,DUSP1,CXCL8,CXCL10,CCL4,CCL5,CCL8,CCL19,XCL1,XCL2,CXCR4,CCR9,ACKR3,ZC3H12A
7_Member	GO Biological Processes	GO:1990869	cellular response to chemokine	-5.83177	-4.00343	14/91	1234,1843,3576,3627,6351,6352,6355,6363,6375,6846,7852,10803,57007,80149	CCR5,DUSP1,CXCL8,CXCL10,CCL4,CCL5,CCL8,CCL19,XCL1,XCL2,CXCR4,CCR9,ACKR3,ZC3H12A
7_Member	GO Biological Processes	GO:0072676	lymphocyte migration	-5.7985	-3.97582	13/79	1880,3627,4478,6351,6352,6355,6363,6375,6846,8740,30009,56253,80270	GPR183,CXCL10,MSN,CCL4,CCL5,CCL8,CCL19,XCL1,XCL2,TNFSF14,TBX21,CRTAM,HSD3B7
7_Member	GO Biological Processes	GO:0048247	lymphocyte chemotaxis	-5.38461	-3.61886	10/50	1880,3627,6351,6352,6355,6363,6375,6846,8740,80270	GPR183,CXCL10,CCL4,CCL5,CCL8,CCL19,XCL1,XCL2,TNFSF14,HSD3B7
7_Member	GO Biological Processes	GO:0070098	chemokine-mediated signaling pathway	-4.80233	-3.12074	12/83	1234,3576,3627,6351,6352,6355,6363,6375,6846,7852,10803,57007	CCR5,CXCL8,CXCL10,CCL4,CCL5,CCL8,CCL19,XCL1,XCL2,CXCR4,CCR9,ACKR3
7_Member	GO Biological Processes	GO:1901623	regulation of lymphocyte chemotaxis	-4.71234	-3.04792	7/27	3627,6351,6352,6375,6846,8740,100528032	CXCL10,CCL4,CCL5,XCL1,XCL2,TNFSF14,KLRC4-KLRK1
7_Member	GO Biological Processes	GO:0071677	positive regulation of mononuclear cell migration	-4.62379	-2.96965	11/73	199,961,3627,3965,6351,6352,6375,6504,6846,7124,8740	AIF1,CD47,CXCL10,LGALS9,CCL4,CCL5,XCL1,SLAMF1,XCL2,TNF,TNFSF14
7_Member	GO Biological Processes	GO:2000501	regulation of natural killer cell chemotaxis	-4.14768	-2.57861	4/8	6351,6352,6375,100528032	CCL4,CCL5,XCL1,KLRC4-KLRK1
7_Member	GO Biological Processes	GO:2000401	regulation of lymphocyte migration	-4.10784	-2.54939	10/69	199,347,3627,4478,6351,6352,6375,6846,8740,100528032	AIF1,APOD,CXCL10,MSN,CCL4,CCL5,XCL1,XCL2,TNFSF14,KLRC4-KLRK1
7_Member	GO Biological Processes	GO:0002548	monocyte chemotaxis	-4.10628	-2.54939	8/44	301,5800,6351,6352,6355,6363,6375,6846	ANXA1,PTPRO,CCL4,CCL5,CCL8,CCL19,XCL1,XCL2
7_Member	GO Biological Processes	GO:0010819	regulation of T cell chemotaxis	-3.78576	-2.27974	5/17	3627,6352,6375,6846,8740	CXCL10,CCL5,XCL1,XCL2,TNFSF14
7_Member	GO Biological Processes	GO:2000503	positive regulation of natural killer cell chemotaxis	-3.48111	-2.03172	3/5	6351,6352,6375	CCL4,CCL5,XCL1
7_Member	GO Biological Processes	GO:2000403	positive regulation of lymphocyte migration	-3.41485	-1.97796	7/42	199,3627,6351,6352,6375,6846,8740	AIF1,CXCL10,CCL4,CCL5,XCL1,XCL2,TNFSF14
7_Member	GO Biological Processes	GO:0140131	positive regulation of lymphocyte chemotaxis	-3.31593	-1.89525	5/21	6351,6352,6375,6846,8740	CCL4,CCL5,XCL1,XCL2,TNFSF14
7_Member	GO Biological Processes	GO:2000406	positive regulation of T cell migration	-3.06513	-1.69717	6/35	199,3627,6352,6375,6846,8740	AIF1,CXCL10,CCL5,XCL1,XCL2,TNFSF14
7_Member	GO Biological Processes	GO:2000404	regulation of T cell migration	-2.99774	-1.64779	7/49	199,347,3627,6352,6375,6846,8740	AIF1,APOD,CXCL10,CCL5,XCL1,XCL2,TNFSF14
7_Member	GO Biological Processes	GO:0010820	positive regulation of T cell chemotaxis	-2.82352	-1.51958	4/16	6352,6375,6846,8740	CCL5,XCL1,XCL2,TNFSF14
7_Member	GO Biological Processes	GO:0043922	negative regulation by host of viral transcription	-2.01564	-0.902286	3/14	6351,6352,64710	CCL4,CCL5,NUCKS1
8_Summary	GO Biological Processes	GO:0043086	negative regulation of catalytic activity	-13.6266	-10.9948	71/796	32,103,104,301,408,655,727,939,960,1029,1445,1471,1843,1974,2537,2810,3315,3428,3434,3730,4331,4659,4763,4846,4921,5149,5504,5663,5753,5788,5800,5997,6272,6418,6691,6692,7009,7013,7078,7124,7345,7529,7538,8301,8740,9806,10049,10507,11221,22925,23204,23645,25816,26191,51129,51422,51637,54828,57521,65264,79706,81848,83666,84959,85450,93974,113791,200734,261726,284352,100528032,805,1786,3304,5515,65…	ACACB,ADAR,ADARB1,ANXA1,ARRB1,BMP7,C5,CD27,CD44,CDKN2A,CSK,CST3,DUSP1,EIF4A2,IFI6,SFN,HSPB1,IFI16,IFIT1,ANOS1,MNAT1,PPP1R12A,NF1,NOS3,DDR2,PDE6H,PPP1R2,PSEN1,PTK6,PTPRC,PTPRO,RGS2,SORT1,SET,SPINK2,SPINT1,TMBIM6,TERF1,TIMP3,TNF,UCHL1,YWHAB,ZFP36,PICALM,TNFSF14,SPOCK2,DNAJB6,SEMA4D,DUSP10,PLA2R1,ARL6IP1,PPP1R15A,TNFAIP8,PTPN22,ANGPTL4,PRKAG2,RTRAF,BCAS3,RPTOR,UBE2Z,PRKRIP1,SPRY4,PARP9,UBASH3B,ITPRI…
8_Member	GO Biological Processes	GO:0043086	negative regulation of catalytic activity	-13.6266	-10.9948	71/796	32,103,104,301,408,655,727,939,960,1029,1445,1471,1843,1974,2537,2810,3315,3428,3434,3730,4331,4659,4763,4846,4921,5149,5504,5663,5753,5788,5800,5997,6272,6418,6691,6692,7009,7013,7078,7124,7345,7529,7538,8301,8740,9806,10049,10507,11221,22925,23204,23645,25816,26191,51129,51422,51637,54828,57521,65264,79706,81848,83666,84959,85450,93974,113791,200734,261726,284352,100528032	ACACB,ADAR,ADARB1,ANXA1,ARRB1,BMP7,C5,CD27,CD44,CDKN2A,CSK,CST3,DUSP1,EIF4A2,IFI6,SFN,HSPB1,IFI16,IFIT1,ANOS1,MNAT1,PPP1R12A,NF1,NOS3,DDR2,PDE6H,PPP1R2,PSEN1,PTK6,PTPRC,PTPRO,RGS2,SORT1,SET,SPINK2,SPINT1,TMBIM6,TERF1,TIMP3,TNF,UCHL1,YWHAB,ZFP36,PICALM,TNFSF14,SPOCK2,DNAJB6,SEMA4D,DUSP10,PLA2R1,ARL6IP1,PPP1R15A,TNFAIP8,PTPN22,ANGPTL4,PRKAG2,RTRAF,BCAS3,RPTOR,UBE2Z,PRKRIP1,SPRY4,PARP9,UBASH3B,ITPRI…
8_Member	GO Biological Processes	GO:0031400	negative regulation of protein modification process	-9.91784	-7.587	48/519	103,104,408,655,805,1029,1786,1843,2810,3304,3315,4763,5515,5663,5753,5788,5800,5997,6418,6598,6659,6830,7124,7320,7345,7529,8613,8878,9636,9683,10491,10507,11221,23171,23645,26191,27342,51422,51637,54625,56271,56937,79706,80149,81848,84959,200734,261726	ADAR,ADARB1,ARRB1,BMP7,CALM2,CDKN2A,DNMT1,DUSP1,SFN,HSPA1B,HSPB1,NF1,PPP2CA,PSEN1,PTK6,PTPRC,PTPRO,RGS2,SET,SMARCB1,SOX4,SUPT6H,TNF,UBE2B,UCHL1,YWHAB,PLPP3,SQSTM1,ISG15,N4BP1,CRTAP,SEMA4D,DUSP10,GPD1L,PPP1R15A,PTPN22,RABGEF1,PRKAG2,RTRAF,PARP14,BEX4,PMEPA1,PRKRIP1,ZC3H12A,SPRY4,UBASH3B,SPRED2,TIPRL
8_Member	GO Biological Processes	GO:0045936	negative regulation of phosphate metabolic process	-7.67044	-5.55782	39/440	103,104,655,805,1029,1445,1843,2810,3315,4763,4921,5515,5663,5753,5788,5800,5997,7124,7345,7529,8613,10507,11221,23171,23645,26191,27342,51024,51422,51637,54625,56937,79706,80149,81848,84959,113791,200734,261726	ADAR,ADARB1,BMP7,CALM2,CDKN2A,CSK,DUSP1,SFN,HSPB1,NF1,DDR2,PPP2CA,PSEN1,PTK6,PTPRC,PTPRO,RGS2,TNF,UCHL1,YWHAB,PLPP3,SEMA4D,DUSP10,GPD1L,PPP1R15A,PTPN22,RABGEF1,FIS1,PRKAG2,RTRAF,PARP14,PMEPA1,PRKRIP1,ZC3H12A,SPRY4,UBASH3B,PIK3IP1,SPRED2,TIPRL
8_Member	GO Biological Processes	GO:0010563	negative regulation of phosphorus metabolic process	-7.64375	-5.53837	39/441	103,104,655,805,1029,1445,1843,2810,3315,4763,4921,5515,5663,5753,5788,5800,5997,7124,7345,7529,8613,10507,11221,23171,23645,26191,27342,51024,51422,51637,54625,56937,79706,80149,81848,84959,113791,200734,261726	ADAR,ADARB1,BMP7,CALM2,CDKN2A,CSK,DUSP1,SFN,HSPB1,NF1,DDR2,PPP2CA,PSEN1,PTK6,PTPRC,PTPRO,RGS2,TNF,UCHL1,YWHAB,PLPP3,SEMA4D,DUSP10,GPD1L,PPP1R15A,PTPN22,RABGEF1,FIS1,PRKAG2,RTRAF,PARP14,PMEPA1,PRKRIP1,ZC3H12A,SPRY4,UBASH3B,PIK3IP1,SPRED2,TIPRL
8_Member	GO Biological Processes	GO:0042326	negative regulation of phosphorylation	-6.84011	-4.86413	34/381	103,104,655,805,1029,1445,1843,2810,3315,4763,4921,5515,5663,5753,5788,5800,5997,7345,8613,10507,11221,23171,26191,27342,51422,51637,54625,56937,79706,80149,81848,84959,113791,200734	ADAR,ADARB1,BMP7,CALM2,CDKN2A,CSK,DUSP1,SFN,HSPB1,NF1,DDR2,PPP2CA,PSEN1,PTK6,PTPRC,PTPRO,RGS2,UCHL1,PLPP3,SEMA4D,DUSP10,GPD1L,PTPN22,RABGEF1,PRKAG2,RTRAF,PARP14,PMEPA1,PRKRIP1,ZC3H12A,SPRY4,UBASH3B,PIK3IP1,SPRED2
8_Member	GO Biological Processes	GO:1902532	negative regulation of intracellular signal transduction	-6.73791	-4.77505	43/554	655,960,972,1445,1843,1844,1846,2305,2633,3315,3430,3675,4170,4609,4763,5027,5515,5606,5788,5997,6772,7009,7078,7320,7345,8445,9111,9686,10048,11221,23171,23189,23616,26191,27342,57007,79915,80014,80149,81848,113791,171389,200734	BMP7,CD44,CD74,CSK,DUSP1,DUSP2,DUSP4,FOXM1,GBP1,HSPB1,IFI35,ITGA3,MCL1,MYC,NF1,P2RX7,PPP2CA,MAP2K3,PTPRC,RGS2,STAT1,TMBIM6,TIMP3,UBE2B,UCHL1,DYRK2,NMI,VGLL4,RANBP9,DUSP10,GPD1L,KANK1,SH3BP1,PTPN22,RABGEF1,ACKR3,ATAD5,WWC2,ZC3H12A,SPRY4,PIK3IP1,NLRP6,SPRED2
8_Member	GO Biological Processes	GO:0001933	negative regulation of protein phosphorylation	-6.55367	-4.62318	31/338	103,104,655,805,1029,1843,2810,3315,4763,5515,5663,5753,5788,5800,5997,7345,8613,10507,11221,23171,26191,27342,51422,51637,54625,56937,79706,80149,81848,84959,200734	ADAR,ADARB1,BMP7,CALM2,CDKN2A,DUSP1,SFN,HSPB1,NF1,PPP2CA,PSEN1,PTK6,PTPRC,PTPRO,RGS2,UCHL1,PLPP3,SEMA4D,DUSP10,GPD1L,PTPN22,RABGEF1,PRKAG2,RTRAF,PARP14,PMEPA1,PRKRIP1,ZC3H12A,SPRY4,UBASH3B,SPRED2
8_Member	GO Biological Processes	GO:0051348	negative regulation of transferase activity	-6.3386	-4.44489	27/276	103,104,655,1029,1445,1843,1974,2810,3315,4763,4921,5663,5753,5788,5800,5997,7013,7345,7538,11221,26191,51422,51637,79706,81848,84959,113791	ADAR,ADARB1,BMP7,CDKN2A,CSK,DUSP1,EIF4A2,SFN,HSPB1,NF1,DDR2,PSEN1,PTK6,PTPRC,PTPRO,RGS2,TERF1,UCHL1,ZFP36,DUSP10,PTPN22,PRKAG2,RTRAF,PRKRIP1,SPRY4,UBASH3B,PIK3IP1
8_Member	GO Biological Processes	GO:0033673	negative regulation of kinase activity	-5.87639	-4.04232	24/240	103,104,655,1029,1445,1843,2810,3315,4763,4921,5663,5753,5788,5800,5997,7345,11221,26191,51422,51637,79706,81848,84959,113791	ADAR,ADARB1,BMP7,CDKN2A,CSK,DUSP1,SFN,HSPB1,NF1,DDR2,PSEN1,PTK6,PTPRC,PTPRO,RGS2,UCHL1,DUSP10,PTPN22,PRKAG2,RTRAF,PRKRIP1,SPRY4,UBASH3B,PIK3IP1
8_Member	GO Biological Processes	GO:0043409	negative regulation of MAPK cascade	-5.66532	-3.85736	20/181	655,1445,1843,1844,1846,2305,2633,4609,4763,5027,5788,5997,7078,7345,10048,11221,26191,81848,171389,200734	BMP7,CSK,DUSP1,DUSP2,DUSP4,FOXM1,GBP1,MYC,NF1,P2RX7,PTPRC,RGS2,TIMP3,UCHL1,RANBP9,DUSP10,PTPN22,SPRY4,NLRP6,SPRED2
8_Member	GO Biological Processes	GO:0006469	negative regulation of protein kinase activity	-5.03291	-3.31603	21/216	103,104,655,1029,1843,2810,3315,4763,5663,5753,5788,5800,5997,7345,11221,26191,51422,51637,79706,81848,84959	ADAR,ADARB1,BMP7,CDKN2A,DUSP1,SFN,HSPB1,NF1,PSEN1,PTK6,PTPRC,PTPRO,RGS2,UCHL1,DUSP10,PTPN22,PRKAG2,RTRAF,PRKRIP1,SPRY4,UBASH3B
8_Member	GO Biological Processes	GO:0070373	negative regulation of ERK1 and ERK2 cascade	-3.65423	-2.17021	10/78	1445,1846,2633,5788,7078,10048,11221,81848,171389,200734	CSK,DUSP4,GBP1,PTPRC,TIMP3,RANBP9,DUSP10,SPRY4,NLRP6,SPRED2
8_Member	GO Biological Processes	GO:0043407	negative regulation of MAP kinase activity	-3.1464	-1.76644	8/60	655,1843,4763,5997,7345,11221,26191,81848	BMP7,DUSP1,NF1,RGS2,UCHL1,DUSP10,PTPN22,SPRY4
8_Member	GO Biological Processes	GO:0071901	negative regulation of protein serine/threonine kinase activity	-2.17022	-1.01789	10/122	655,1029,1843,4763,5997,7345,11221,26191,51422,81848	BMP7,CDKN2A,DUSP1,NF1,RGS2,UCHL1,DUSP10,PTPN22,PRKAG2,SPRY4
9_Summary	GO Biological Processes	GO:0044265	cellular macromolecule catabolic process	-13.5984	-10.9784	70/779	408,677,678,2817,3304,3309,3669,4116,4189,4939,5371,5394,5685,5686,6451,6832,7184,7314,7316,7320,7323,7332,7337,7345,7538,8239,8878,9246,9636,9695,9887,9924,9928,9958,10513,10616,10973,11047,11274,11342,23658,25820,26224,26267,26270,30009,51185,51191,51510,54778,54894,54982,55122,55294,55819,57132,57563,57646,57674,65264,79720,79982,80149,85441,115992,127733,128866,146857,154214,166979,1520,3084,…	ARRB1,ZFP36L1,ZFP36L2,GPC1,HSPA1B,HSPA5,ISG20,MAGOH,DNAJB9,OAS2,PML,EXOSC10,PSMA4,PSMA5,SH3BGRL,SUPV3L1,HSP90B1,UBB,UBC,UBE2B,UBE2D3,UBE2L3,UBE3A,UCHL1,ZFP36,USP9X,SQSTM1,UBE2L6,ISG15,EDEM1,SMG7,PAN2,KIF14,USP15,APPBP2,RBCK1,ASCC3,ADRM1,USP18,RNF13,LSM5,ARIH1,FBXL3,FBXO10,FBXO6,TBX21,CRBN,HERC5,CHMP5,RNF111,RNF43,CLN6,AKIRIN2,FBXW7,RNF130,CHMP1B,KLHL8,USP28,RNF213,UBE2Z,VPS37B,DNAJB14,ZC3H12A,HEL…
9_Member	GO Biological Processes	GO:0044265	cellular macromolecule catabolic process	-13.5984	-10.9784	70/779	408,677,678,2817,3304,3309,3669,4116,4189,4939,5371,5394,5685,5686,6451,6832,7184,7314,7316,7320,7323,7332,7337,7345,7538,8239,8878,9246,9636,9695,9887,9924,9928,9958,10513,10616,10973,11047,11274,11342,23658,25820,26224,26267,26270,30009,51185,51191,51510,54778,54894,54982,55122,55294,55819,57132,57563,57646,57674,65264,79720,79982,80149,85441,115992,127733,128866,146857,154214,166979	ARRB1,ZFP36L1,ZFP36L2,GPC1,HSPA1B,HSPA5,ISG20,MAGOH,DNAJB9,OAS2,PML,EXOSC10,PSMA4,PSMA5,SH3BGRL,SUPV3L1,HSP90B1,UBB,UBC,UBE2B,UBE2D3,UBE2L3,UBE3A,UCHL1,ZFP36,USP9X,SQSTM1,UBE2L6,ISG15,EDEM1,SMG7,PAN2,KIF14,USP15,APPBP2,RBCK1,ASCC3,ADRM1,USP18,RNF13,LSM5,ARIH1,FBXL3,FBXO10,FBXO6,TBX21,CRBN,HERC5,CHMP5,RNF111,RNF43,CLN6,AKIRIN2,FBXW7,RNF130,CHMP1B,KLHL8,USP28,RNF213,UBE2Z,VPS37B,DNAJB14,ZC3H12A,HEL…
9_Member	GO Biological Processes	GO:0030163	protein catabolic process	-12.9692	-10.3938	67/748	408,1520,2817,3084,3309,3312,3320,4189,4311,5027,5366,5371,5685,5686,5698,6451,6768,7184,7314,7316,7320,7323,7332,7337,7345,8239,8878,9246,9636,9695,9928,9958,10513,10616,10973,11047,11274,11342,25820,26088,26224,26267,26270,30009,51185,51191,51510,54778,54894,54982,55122,55294,55757,55819,57132,57563,57646,57674,65264,79720,79982,84236,115992,127733,128866,154214,166979	ARRB1,CTSS,GPC1,NRG1,HSPA5,HSPA8,HSP90AA1,DNAJB9,MME,P2RX7,PMAIP1,PML,PSMA4,PSMA5,PSMB9,SH3BGRL,ST14,HSP90B1,UBB,UBC,UBE2B,UBE2D3,UBE2L3,UBE3A,UCHL1,USP9X,SQSTM1,UBE2L6,ISG15,EDEM1,KIF14,USP15,APPBP2,RBCK1,ASCC3,ADRM1,USP18,RNF13,ARIH1,GGA1,FBXL3,FBXO10,FBXO6,TBX21,CRBN,HERC5,CHMP5,RNF111,RNF43,CLN6,AKIRIN2,FBXW7,UGGT2,RNF130,CHMP1B,KLHL8,USP28,RNF213,UBE2Z,VPS37B,DNAJB14,RHBDD1,RNF166,UBXN10,CHM…
9_Member	GO Biological Processes	GO:0051603	proteolysis involved in protein catabolic process	-11.4459	-8.94471	58/642	408,1520,3309,4189,5366,5371,5685,5686,5698,6451,7184,7314,7316,7320,7323,7332,7337,7345,8239,8878,9246,9636,9695,9928,9958,10513,10616,10973,11047,11274,11342,25820,26224,26267,26270,30009,51185,51191,51510,54778,54894,55122,55294,55757,55819,57132,57563,57646,57674,65264,79720,79982,84236,115992,127733,128866,154214,166979	ARRB1,CTSS,HSPA5,DNAJB9,PMAIP1,PML,PSMA4,PSMA5,PSMB9,SH3BGRL,HSP90B1,UBB,UBC,UBE2B,UBE2D3,UBE2L3,UBE3A,UCHL1,USP9X,SQSTM1,UBE2L6,ISG15,EDEM1,KIF14,USP15,APPBP2,RBCK1,ASCC3,ADRM1,USP18,RNF13,ARIH1,FBXL3,FBXO10,FBXO6,TBX21,CRBN,HERC5,CHMP5,RNF111,RNF43,AKIRIN2,FBXW7,UGGT2,RNF130,CHMP1B,KLHL8,USP28,RNF213,UBE2Z,VPS37B,DNAJB14,RHBDD1,RNF166,UBXN10,CHMP4B,RNF217,CDC20B
9_Member	GO Biological Processes	GO:0043632	modification-dependent macromolecule catabolic process	-10.826	-8.37021	54/593	408,3309,4189,5371,5394,5685,5686,6451,7184,7314,7316,7320,7323,7332,7337,7345,8239,8878,9246,9636,9695,9928,9958,10513,10616,10973,11047,11274,11342,25820,26224,26267,26270,30009,51185,51191,51510,54778,54894,55122,55294,55819,57132,57563,57646,57674,65264,79720,79982,115992,127733,128866,154214,166979	ARRB1,HSPA5,DNAJB9,PML,EXOSC10,PSMA4,PSMA5,SH3BGRL,HSP90B1,UBB,UBC,UBE2B,UBE2D3,UBE2L3,UBE3A,UCHL1,USP9X,SQSTM1,UBE2L6,ISG15,EDEM1,KIF14,USP15,APPBP2,RBCK1,ASCC3,ADRM1,USP18,RNF13,ARIH1,FBXL3,FBXO10,FBXO6,TBX21,CRBN,HERC5,CHMP5,RNF111,RNF43,AKIRIN2,FBXW7,RNF130,CHMP1B,KLHL8,USP28,RNF213,UBE2Z,VPS37B,DNAJB14,RNF166,UBXN10,CHMP4B,RNF217,CDC20B
9_Member	GO Biological Processes	GO:0019941	modification-dependent protein catabolic process	-10.6646	-8.23987	53/581	408,3309,4189,5371,5685,5686,6451,7184,7314,7316,7320,7323,7332,7337,7345,8239,8878,9246,9636,9695,9928,9958,10513,10616,10973,11047,11274,11342,25820,26224,26267,26270,30009,51185,51191,51510,54778,54894,55122,55294,55819,57132,57563,57646,57674,65264,79720,79982,115992,127733,128866,154214,166979	ARRB1,HSPA5,DNAJB9,PML,PSMA4,PSMA5,SH3BGRL,HSP90B1,UBB,UBC,UBE2B,UBE2D3,UBE2L3,UBE3A,UCHL1,USP9X,SQSTM1,UBE2L6,ISG15,EDEM1,KIF14,USP15,APPBP2,RBCK1,ASCC3,ADRM1,USP18,RNF13,ARIH1,FBXL3,FBXO10,FBXO6,TBX21,CRBN,HERC5,CHMP5,RNF111,RNF43,AKIRIN2,FBXW7,RNF130,CHMP1B,KLHL8,USP28,RNF213,UBE2Z,VPS37B,DNAJB14,RNF166,UBXN10,CHMP4B,RNF217,CDC20B
9_Member	GO Biological Processes	GO:0006511	ubiquitin-dependent protein catabolic process	-9.47419	-7.17811	50/571	408,3309,4189,5371,5685,5686,6451,7184,7320,7323,7332,7337,7345,8239,8878,9246,9695,9928,9958,10513,10616,10973,11047,11274,11342,25820,26224,26267,26270,30009,51185,51191,51510,54778,54894,55122,55294,55819,57132,57563,57646,57674,65264,79720,79982,115992,127733,128866,154214,166979	ARRB1,HSPA5,DNAJB9,PML,PSMA4,PSMA5,SH3BGRL,HSP90B1,UBE2B,UBE2D3,UBE2L3,UBE3A,UCHL1,USP9X,SQSTM1,UBE2L6,EDEM1,KIF14,USP15,APPBP2,RBCK1,ASCC3,ADRM1,USP18,RNF13,ARIH1,FBXL3,FBXO10,FBXO6,TBX21,CRBN,HERC5,CHMP5,RNF111,RNF43,AKIRIN2,FBXW7,RNF130,CHMP1B,KLHL8,USP28,RNF213,UBE2Z,VPS37B,DNAJB14,RNF166,UBXN10,CHMP4B,RNF217,CDC20B
9_Member	GO Biological Processes	GO:0010498	proteasomal protein catabolic process	-5.12658	-3.39478	30/376	408,3309,4189,5366,5371,5685,5686,5698,6451,7184,7320,7323,7345,9695,9928,10513,10616,10973,11047,26224,26270,30009,51185,55122,55294,55757,79982,84236,127733,166979	ARRB1,HSPA5,DNAJB9,PMAIP1,PML,PSMA4,PSMA5,PSMB9,SH3BGRL,HSP90B1,UBE2B,UBE2D3,UCHL1,EDEM1,KIF14,APPBP2,RBCK1,ASCC3,ADRM1,FBXL3,FBXO6,TBX21,CRBN,AKIRIN2,FBXW7,UGGT2,DNAJB14,RHBDD1,UBXN10,CDC20B
9_Member	GO Biological Processes	GO:0032446	protein modification by small protein conjugation	-4.43578	-2.80752	46/749	408,1911,5371,6045,7187,7314,7316,7320,7323,7332,7337,7704,8239,9111,9246,9636,10346,10513,10616,11342,23077,25820,26224,26267,26270,27342,51185,51191,54778,54894,55294,55719,55819,55884,55906,57563,57674,64135,64207,65264,81786,115992,140739,154214,205860,282808	ARRB1,PHC1,PML,RNF2,TRAF3,UBB,UBC,UBE2B,UBE2D3,UBE2L3,UBE3A,ZBTB16,USP9X,NMI,UBE2L6,ISG15,TRIM22,APPBP2,RBCK1,RNF13,MYCBP2,ARIH1,FBXL3,FBXO10,FBXO6,RABGEF1,CRBN,HERC5,RNF111,RNF43,FBXW7,SLF2,RNF130,WSB2,ZC4H2,KLHL8,RNF213,IFIH1,IRF2BPL,UBE2Z,TRIM7,RNF166,UBE2F,RNF217,TRIML2,RAB40AL
9_Member	GO Biological Processes	GO:0016567	protein ubiquitination	-4.15756	-2.58323	42/680	408,1911,5371,6045,7187,7314,7316,7320,7323,7332,7337,7704,8239,9111,9246,10346,10513,10616,11342,23077,25820,26224,26267,26270,27342,51185,51191,54778,54894,55294,55819,55884,55906,57563,57674,64207,65264,81786,115992,154214,205860,282808	ARRB1,PHC1,PML,RNF2,TRAF3,UBB,UBC,UBE2B,UBE2D3,UBE2L3,UBE3A,ZBTB16,USP9X,NMI,UBE2L6,TRIM22,APPBP2,RBCK1,RNF13,MYCBP2,ARIH1,FBXL3,FBXO10,FBXO6,RABGEF1,CRBN,HERC5,RNF111,RNF43,FBXW7,RNF130,WSB2,ZC4H2,KLHL8,RNF213,IRF2BPL,UBE2Z,TRIM7,RNF166,RNF217,TRIML2,RAB40AL
9_Member	GO Biological Processes	GO:0043161	proteasome-mediated ubiquitin-dependent protein catabolic process	-4.11444	-2.55056	26/345	408,3309,4189,5371,5685,5686,6451,7184,7320,7323,7345,9695,9928,10513,10616,10973,11047,26224,26270,30009,51185,55122,55294,79982,127733,166979	ARRB1,HSPA5,DNAJB9,PML,PSMA4,PSMA5,SH3BGRL,HSP90B1,UBE2B,UBE2D3,UCHL1,EDEM1,KIF14,APPBP2,RBCK1,ASCC3,ADRM1,FBXL3,FBXO6,TBX21,CRBN,AKIRIN2,FBXW7,DNAJB14,UBXN10,CDC20B
9_Member	GO Biological Processes	GO:0000209	protein polyubiquitination	-2.45203	-1.22812	16/228	7187,7320,7323,7332,7337,9111,9246,10346,10616,25820,54778,55884,57674,115992,154214,205860	TRAF3,UBE2B,UBE2D3,UBE2L3,UBE3A,NMI,UBE2L6,TRIM22,RBCK1,ARIH1,RNF111,WSB2,RNF213,RNF166,RNF217,TRIML2
10_Summary	GO Biological Processes	GO:0097190	apoptotic signaling pathway	-11.4427	-8.94471	38/312	309,468,834,916,939,1051,2272,2537,2810,3090,3428,4170,4763,5027,5295,5366,5371,5663,5788,6272,6789,7009,7124,8445,23645,28996,30001,51024,51246,54205,55288,57646,79073,79915,83982,85450,90865,133746,2305,6154,6672	ANXA6,ATF4,CASP1,CD3E,CD27,CEBPB,FHIT,IFI6,SFN,HIC1,IFI16,MCL1,NF1,P2RX7,PIK3R1,PMAIP1,PML,PSEN1,PTPRC,SORT1,STK4,TMBIM6,TNF,DYRK2,PPP1R15A,HIPK2,ERO1A,FIS1,SHISA5,CYCS,RHOT1,USP28,TMEM109,ATAD5,IFI27L2,ITPRIP,IL33,JMY,FOXM1,RPL26,SP100
10_Member	GO Biological Processes	GO:0097190	apoptotic signaling pathway	-11.4427	-8.94471	38/312	309,468,834,916,939,1051,2272,2537,2810,3090,3428,4170,4763,5027,5295,5366,5371,5663,5788,6272,6789,7009,7124,8445,23645,28996,30001,51024,51246,54205,55288,57646,79073,79915,83982,85450,90865,133746	ANXA6,ATF4,CASP1,CD3E,CD27,CEBPB,FHIT,IFI6,SFN,HIC1,IFI16,MCL1,NF1,P2RX7,PIK3R1,PMAIP1,PML,PSEN1,PTPRC,SORT1,STK4,TMBIM6,TNF,DYRK2,PPP1R15A,HIPK2,ERO1A,FIS1,SHISA5,CYCS,RHOT1,USP28,TMEM109,ATAD5,IFI27L2,ITPRIP,IL33,JMY
10_Member	GO Biological Processes	GO:0097193	intrinsic apoptotic signaling pathway	-8.62688	-6.39775	23/159	468,1051,2272,2537,2810,3090,3428,4170,5295,5366,5371,7009,7124,8445,23645,28996,30001,51246,54205,57646,79073,79915,133746	ATF4,CEBPB,FHIT,IFI6,SFN,HIC1,IFI16,MCL1,PIK3R1,PMAIP1,PML,TMBIM6,TNF,DYRK2,PPP1R15A,HIPK2,ERO1A,SHISA5,CYCS,USP28,TMEM109,ATAD5,JMY
10_Member	GO Biological Processes	GO:0008630	intrinsic apoptotic signaling pathway in response to DNA damage	-6.27777	-4.3928	13/72	2810,3090,3428,4170,5295,5371,7124,8445,28996,51246,57646,79073,79915	SFN,HIC1,IFI16,MCL1,PIK3R1,PML,TNF,DYRK2,HIPK2,SHISA5,USP28,TMEM109,ATAD5
10_Member	GO Biological Processes	GO:0072332	intrinsic apoptotic signaling pathway by p53 class mediator	-5.94878	-4.10328	11/54	2272,3428,5366,5371,8445,28996,51246,57646,79073,79915,133746	FHIT,IFI16,PMAIP1,PML,DYRK2,HIPK2,SHISA5,USP28,TMEM109,ATAD5,JMY
10_Member	GO Biological Processes	GO:0072331	signal transduction by p53 class mediator	-5.89119	-4.05521	14/90	2272,2305,3428,5366,5371,6154,6672,8445,28996,51246,57646,79073,79915,133746	FHIT,FOXM1,IFI16,PMAIP1,PML,RPL26,SP100,DYRK2,HIPK2,SHISA5,USP28,TMEM109,ATAD5,JMY
10_Member	GO Biological Processes	GO:0042771	intrinsic apoptotic signaling pathway in response to DNA damage by p53 class mediator	-5.41169	-3.63576	8/30	3428,5371,8445,28996,51246,57646,79073,79915	IFI16,PML,DYRK2,HIPK2,SHISA5,USP28,TMEM109,ATAD5
11_Summary	GO Biological Processes	GO:0043408	regulation of MAPK cascade	-11.0264	-8.55419	60/694	116,408,655,939,960,972,1445,1652,1843,1844,1846,1880,2305,2633,2885,3084,3965,4609,4763,4921,5027,5149,5594,5605,5606,5609,5610,5663,5788,5997,6351,6352,6355,6363,6375,6386,6504,6789,6846,7078,7124,7187,7345,7534,7936,9290,10048,10912,10961,11221,26191,28996,55294,57007,80149,81606,81848,171389,200734,260425	ADCYAP1,ARRB1,BMP7,CD27,CD44,CD74,CSK,DDT,DUSP1,DUSP2,DUSP4,GPR183,FOXM1,GBP1,GRB2,NRG1,LGALS9,MYC,NF1,DDR2,P2RX7,PDE6H,MAPK1,MAP2K2,MAP2K3,MAP2K7,EIF2AK2,PSEN1,PTPRC,RGS2,CCL4,CCL5,CCL8,CCL19,XCL1,SDCBP,SLAMF1,STK4,XCL2,TIMP3,TNF,TRAF3,UCHL1,YWHAZ,NELFE,GPR55,RANBP9,GADD45G,ERP29,DUSP10,PTPN22,HIPK2,FBXW7,ACKR3,ZC3H12A,LBH,SPRY4,NLRP6,SPRED2,MAGI3
11_Member	GO Biological Processes	GO:0043408	regulation of MAPK cascade	-11.0264	-8.55419	60/694	116,408,655,939,960,972,1445,1652,1843,1844,1846,1880,2305,2633,2885,3084,3965,4609,4763,4921,5027,5149,5594,5605,5606,5609,5610,5663,5788,5997,6351,6352,6355,6363,6375,6386,6504,6789,6846,7078,7124,7187,7345,7534,7936,9290,10048,10912,10961,11221,26191,28996,55294,57007,80149,81606,81848,171389,200734,260425	ADCYAP1,ARRB1,BMP7,CD27,CD44,CD74,CSK,DDT,DUSP1,DUSP2,DUSP4,GPR183,FOXM1,GBP1,GRB2,NRG1,LGALS9,MYC,NF1,DDR2,P2RX7,PDE6H,MAPK1,MAP2K2,MAP2K3,MAP2K7,EIF2AK2,PSEN1,PTPRC,RGS2,CCL4,CCL5,CCL8,CCL19,XCL1,SDCBP,SLAMF1,STK4,XCL2,TIMP3,TNF,TRAF3,UCHL1,YWHAZ,NELFE,GPR55,RANBP9,GADD45G,ERP29,DUSP10,PTPN22,HIPK2,FBXW7,ACKR3,ZC3H12A,LBH,SPRY4,NLRP6,SPRED2,MAGI3
11_Member	GO Biological Processes	GO:0070372	regulation of ERK1 and ERK2 cascade	-8.90081	-6.64206	34/315	116,408,960,972,1445,1652,1846,1880,2633,3084,3965,4921,5609,5788,6351,6352,6355,6363,6375,6504,6846,7078,7124,7534,7936,9290,10048,11221,26191,55294,57007,81848,171389,200734	ADCYAP1,ARRB1,CD44,CD74,CSK,DDT,DUSP4,GPR183,GBP1,NRG1,LGALS9,DDR2,MAP2K7,PTPRC,CCL4,CCL5,CCL8,CCL19,XCL1,SLAMF1,XCL2,TIMP3,TNF,YWHAZ,NELFE,GPR55,RANBP9,DUSP10,PTPN22,FBXW7,ACKR3,SPRY4,NLRP6,SPRED2
11_Member	GO Biological Processes	GO:0070374	positive regulation of ERK1 and ERK2 cascade	-6.4552	-4.54806	24/223	116,408,960,972,1652,1880,3084,3965,4921,5609,5788,6351,6352,6355,6363,6375,6504,6846,7124,7936,9290,26191,55294,57007	ADCYAP1,ARRB1,CD44,CD74,DDT,GPR183,NRG1,LGALS9,DDR2,MAP2K7,PTPRC,CCL4,CCL5,CCL8,CCL19,XCL1,SLAMF1,XCL2,TNF,NELFE,GPR55,PTPN22,FBXW7,ACKR3
11_Member	GO Biological Processes	GO:0043410	positive regulation of MAPK cascade	-5.89166	-4.05521	38/496	116,408,939,960,972,1445,1652,1880,3084,3965,4921,5027,5149,5605,5606,5609,5610,5663,5788,6351,6352,6355,6363,6375,6386,6504,6846,7124,7187,7936,9290,10912,10961,26191,28996,55294,57007,80149	ADCYAP1,ARRB1,CD27,CD44,CD74,CSK,DDT,GPR183,NRG1,LGALS9,DDR2,P2RX7,PDE6H,MAP2K2,MAP2K3,MAP2K7,EIF2AK2,PSEN1,PTPRC,CCL4,CCL5,CCL8,CCL19,XCL1,SDCBP,SLAMF1,XCL2,TNF,TRAF3,NELFE,GPR55,GADD45G,ERP29,PTPN22,HIPK2,FBXW7,ACKR3,ZC3H12A
12_Summary	GO Biological Processes	GO:0002819	regulation of adaptive immune response	-10.8365	-8.37265	29/198	301,567,962,3105,3122,3133,3134,3594,3659,3665,3726,5027,5788,6363,6375,6504,6830,7124,7468,10865,11126,11221,30009,55122,79915,80149,84807,90865,91543,972,2268,3098,3689,3965,4068,4189,7409,26191,27342,56253,100528032,961,7009,56833,5551	ANXA1,B2M,CD48,HLA-A,HLA-DRA,HLA-E,HLA-F,IL12RB1,IRF1,IRF7,JUNB,P2RX7,PTPRC,CCL19,XCL1,SLAMF1,SUPT6H,TNF,NSD2,ARID5A,CD160,DUSP10,TBX21,AKIRIN2,ATAD5,ZC3H12A,NFKBID,IL33,RSAD2,CD74,FGR,HK1,ITGB2,LGALS9,SH2D1A,DNAJB9,VAV1,PTPN22,RABGEF1,CRTAM,KLRC4-KLRK1,CD47,TMBIM6,SLAMF8,PRF1
12_Member	GO Biological Processes	GO:0002819	regulation of adaptive immune response	-10.8365	-8.37265	29/198	301,567,962,3105,3122,3133,3134,3594,3659,3665,3726,5027,5788,6363,6375,6504,6830,7124,7468,10865,11126,11221,30009,55122,79915,80149,84807,90865,91543	ANXA1,B2M,CD48,HLA-A,HLA-DRA,HLA-E,HLA-F,IL12RB1,IRF1,IRF7,JUNB,P2RX7,PTPRC,CCL19,XCL1,SLAMF1,SUPT6H,TNF,NSD2,ARID5A,CD160,DUSP10,TBX21,AKIRIN2,ATAD5,ZC3H12A,NFKBID,IL33,RSAD2
12_Member	GO Biological Processes	GO:0002699	positive regulation of immune effector process	-10.4607	-8.06232	33/261	301,567,972,2268,3098,3105,3122,3133,3134,3594,3689,3965,4068,4189,5027,5788,6363,6375,6504,7124,7409,7468,10865,11126,26191,27342,30009,56253,79915,84807,90865,91543,100528032	ANXA1,B2M,CD74,FGR,HK1,HLA-A,HLA-DRA,HLA-E,HLA-F,IL12RB1,ITGB2,LGALS9,SH2D1A,DNAJB9,P2RX7,PTPRC,CCL19,XCL1,SLAMF1,TNF,VAV1,NSD2,ARID5A,CD160,PTPN22,RABGEF1,TBX21,CRTAM,ATAD5,NFKBID,IL33,RSAD2,KLRC4-KLRK1
12_Member	GO Biological Processes	GO:0002697	regulation of immune effector process	-10.0581	-7.70241	40/379	301,567,961,972,2268,3098,3105,3122,3133,3134,3594,3689,3726,3965,4068,4189,5027,5788,6363,6375,6504,6830,7009,7124,7409,7468,10865,11126,11221,26191,27342,30009,56253,56833,79915,80149,84807,90865,91543,100528032	ANXA1,B2M,CD47,CD74,FGR,HK1,HLA-A,HLA-DRA,HLA-E,HLA-F,IL12RB1,ITGB2,JUNB,LGALS9,SH2D1A,DNAJB9,P2RX7,PTPRC,CCL19,XCL1,SLAMF1,SUPT6H,TMBIM6,TNF,VAV1,NSD2,ARID5A,CD160,DUSP10,PTPN22,RABGEF1,TBX21,CRTAM,SLAMF8,ATAD5,ZC3H12A,NFKBID,IL33,RSAD2,KLRC4-KLRK1
12_Member	GO Biological Processes	GO:0002708	positive regulation of lymphocyte mediated immunity	-9.55205	-7.25037	21/119	567,3105,3122,3133,3134,3594,4068,5027,5788,6375,6504,7124,7409,7468,10865,11126,30009,56253,79915,91543,100528032	B2M,HLA-A,HLA-DRA,HLA-E,HLA-F,IL12RB1,SH2D1A,P2RX7,PTPRC,XCL1,SLAMF1,TNF,VAV1,NSD2,ARID5A,CD160,TBX21,CRTAM,ATAD5,RSAD2,KLRC4-KLRK1
12_Member	GO Biological Processes	GO:0002705	positive regulation of leukocyte mediated immunity	-8.97333	-6.70423	22/140	567,3105,3122,3133,3134,3594,3689,4068,5027,5788,6375,6504,7124,7409,7468,10865,11126,30009,56253,79915,91543,100528032	B2M,HLA-A,HLA-DRA,HLA-E,HLA-F,IL12RB1,ITGB2,SH2D1A,P2RX7,PTPRC,XCL1,SLAMF1,TNF,VAV1,NSD2,ARID5A,CD160,TBX21,CRTAM,ATAD5,RSAD2,KLRC4-KLRK1
12_Member	GO Biological Processes	GO:0031343	positive regulation of cell killing	-8.58471	-6.37751	15/66	567,3105,3122,3133,3134,3594,4068,5027,5551,5788,6375,7409,11126,56253,100528032	B2M,HLA-A,HLA-DRA,HLA-E,HLA-F,IL12RB1,SH2D1A,P2RX7,PRF1,PTPRC,XCL1,VAV1,CD160,CRTAM,KLRC4-KLRK1
12_Member	GO Biological Processes	GO:0001912	positive regulation of leukocyte mediated cytotoxicity	-8.31576	-6.13192	14/59	567,3105,3122,3133,3134,3594,4068,5027,5788,6375,7409,11126,56253,100528032	B2M,HLA-A,HLA-DRA,HLA-E,HLA-F,IL12RB1,SH2D1A,P2RX7,PTPRC,XCL1,VAV1,CD160,CRTAM,KLRC4-KLRK1
12_Member	GO Biological Processes	GO:0002706	regulation of lymphocyte mediated immunity	-7.62693	-5.52512	23/179	567,3105,3122,3133,3134,3594,3965,4068,5027,5788,6375,6504,6830,7124,7409,7468,10865,11126,30009,56253,79915,91543,100528032	B2M,HLA-A,HLA-DRA,HLA-E,HLA-F,IL12RB1,LGALS9,SH2D1A,P2RX7,PTPRC,XCL1,SLAMF1,SUPT6H,TNF,VAV1,NSD2,ARID5A,CD160,TBX21,CRTAM,ATAD5,RSAD2,KLRC4-KLRK1
12_Member	GO Biological Processes	GO:0002822	regulation of adaptive immune response based on somatic recombination of immune receptors built from immunoglobulin superfamily domains	-7.49009	-5.40913	23/182	301,567,3105,3122,3133,3134,3594,3726,5027,5788,6363,6375,6504,6830,7124,7468,10865,30009,79915,80149,84807,90865,91543	ANXA1,B2M,HLA-A,HLA-DRA,HLA-E,HLA-F,IL12RB1,JUNB,P2RX7,PTPRC,CCL19,XCL1,SLAMF1,SUPT6H,TNF,NSD2,ARID5A,TBX21,ATAD5,ZC3H12A,NFKBID,IL33,RSAD2
12_Member	GO Biological Processes	GO:0002700	regulation of production of molecular mediator of immune response	-7.26884	-5.21739	23/187	567,972,3098,3105,3133,3134,4189,5027,5788,6375,6504,6830,7009,7124,7468,10865,11126,26191,27342,30009,79915,90865,91543	B2M,CD74,HK1,HLA-A,HLA-E,HLA-F,DNAJB9,P2RX7,PTPRC,XCL1,SLAMF1,SUPT6H,TMBIM6,TNF,NSD2,ARID5A,CD160,PTPN22,RABGEF1,TBX21,ATAD5,IL33,RSAD2
12_Member	GO Biological Processes	GO:0002711	positive regulation of T cell mediated immunity	-7.25809	-5.2098	13/60	567,3105,3122,3133,3134,3594,5027,5788,6375,6504,10865,30009,91543	B2M,HLA-A,HLA-DRA,HLA-E,HLA-F,IL12RB1,P2RX7,PTPRC,XCL1,SLAMF1,ARID5A,TBX21,RSAD2
12_Member	GO Biological Processes	GO:0002702	positive regulation of production of molecular mediator of immune response	-7.15334	-5.12353	19/133	567,972,3098,3105,3133,3134,4189,5027,5788,6375,6504,7468,10865,11126,26191,30009,79915,90865,91543	B2M,CD74,HK1,HLA-A,HLA-E,HLA-F,DNAJB9,P2RX7,PTPRC,XCL1,SLAMF1,NSD2,ARID5A,CD160,PTPN22,TBX21,ATAD5,IL33,RSAD2
12_Member	GO Biological Processes	GO:0002821	positive regulation of adaptive immune response	-7.14203	-5.11523	18/120	567,3105,3122,3133,3134,3594,5027,5788,6375,6504,7124,7468,10865,30009,55122,79915,84807,91543	B2M,HLA-A,HLA-DRA,HLA-E,HLA-F,IL12RB1,P2RX7,PTPRC,XCL1,SLAMF1,TNF,NSD2,ARID5A,TBX21,AKIRIN2,ATAD5,NFKBID,RSAD2
12_Member	GO Biological Processes	GO:0002703	regulation of leukocyte mediated immunity	-6.95895	-4.9639	26/241	567,2268,3105,3122,3133,3134,3594,3689,3965,4068,5027,5788,6375,6504,6830,7124,7409,7468,10865,11126,27342,30009,56253,79915,91543,100528032	B2M,FGR,HLA-A,HLA-DRA,HLA-E,HLA-F,IL12RB1,ITGB2,LGALS9,SH2D1A,P2RX7,PTPRC,XCL1,SLAMF1,SUPT6H,TNF,VAV1,NSD2,ARID5A,CD160,RABGEF1,TBX21,CRTAM,ATAD5,RSAD2,KLRC4-KLRK1
12_Member	GO Biological Processes	GO:0001910	regulation of leukocyte mediated cytotoxicity	-6.87058	-4.88924	15/87	567,3105,3122,3133,3134,3594,3965,4068,5027,5788,6375,7409,11126,56253,100528032	B2M,HLA-A,HLA-DRA,HLA-E,HLA-F,IL12RB1,LGALS9,SH2D1A,P2RX7,PTPRC,XCL1,VAV1,CD160,CRTAM,KLRC4-KLRK1
12_Member	GO Biological Processes	GO:0002824	positive regulation of adaptive immune response based on somatic recombination of immune receptors built from immunoglobulin superfamily domains	-6.74349	-4.77804	17/114	567,3105,3122,3133,3134,3594,5027,5788,6375,6504,7124,7468,10865,30009,79915,84807,91543	B2M,HLA-A,HLA-DRA,HLA-E,HLA-F,IL12RB1,P2RX7,PTPRC,XCL1,SLAMF1,TNF,NSD2,ARID5A,TBX21,ATAD5,NFKBID,RSAD2
12_Member	GO Biological Processes	GO:0031341	regulation of cell killing	-6.6942	-4.73648	16/102	567,3105,3122,3133,3134,3594,3965,4068,5027,5551,5788,6375,7409,11126,56253,100528032	B2M,HLA-A,HLA-DRA,HLA-E,HLA-F,IL12RB1,LGALS9,SH2D1A,P2RX7,PRF1,PTPRC,XCL1,VAV1,CD160,CRTAM,KLRC4-KLRK1
12_Member	GO Biological Processes	GO:0001916	positive regulation of T cell mediated cytotoxicity	-6.36758	-4.46497	9/31	567,3105,3122,3133,3134,3594,5027,5788,6375	B2M,HLA-A,HLA-DRA,HLA-E,HLA-F,IL12RB1,P2RX7,PTPRC,XCL1
12_Member	GO Biological Processes	GO:0002698	negative regulation of immune effector process	-6.31131	-4.42199	17/122	301,961,3105,3133,3134,3965,5788,6375,6504,7009,7124,11221,27342,30009,56833,80149,90865	ANXA1,CD47,HLA-A,HLA-E,HLA-F,LGALS9,PTPRC,XCL1,SLAMF1,TMBIM6,TNF,DUSP10,RABGEF1,TBX21,SLAMF8,ZC3H12A,IL33
12_Member	GO Biological Processes	GO:0002720	positive regulation of cytokine production involved in immune response	-5.7985	-3.97582	13/79	567,972,3098,3105,3133,3134,5027,6375,6504,10865,11126,30009,91543	B2M,CD74,HK1,HLA-A,HLA-E,HLA-F,P2RX7,XCL1,SLAMF1,ARID5A,CD160,TBX21,RSAD2
12_Member	GO Biological Processes	GO:0002825	regulation of T-helper 1 type immune response	-5.41169	-3.63576	8/30	301,3594,6363,6375,6504,10865,30009,90865	ANXA1,IL12RB1,CCL19,XCL1,SLAMF1,ARID5A,TBX21,IL33
12_Member	GO Biological Processes	GO:0001914	regulation of T cell mediated cytotoxicity	-5.25494	-3.5061	9/41	567,3105,3122,3133,3134,3594,5027,5788,6375	B2M,HLA-A,HLA-DRA,HLA-E,HLA-F,IL12RB1,P2RX7,PTPRC,XCL1
12_Member	GO Biological Processes	GO:0002709	regulation of T cell mediated immunity	-5.20255	-3.45999	13/89	567,3105,3122,3133,3134,3594,5027,5788,6375,6504,10865,30009,91543	B2M,HLA-A,HLA-DRA,HLA-E,HLA-F,IL12RB1,P2RX7,PTPRC,XCL1,SLAMF1,ARID5A,TBX21,RSAD2
12_Member	GO Biological Processes	GO:0002718	regulation of cytokine production involved in immune response	-5.14072	-3.4074	15/118	567,972,3098,3105,3133,3134,5027,6375,6504,7124,10865,11126,27342,30009,91543	B2M,CD74,HK1,HLA-A,HLA-E,HLA-F,P2RX7,XCL1,SLAMF1,TNF,ARID5A,CD160,RABGEF1,TBX21,RSAD2
12_Member	GO Biological Processes	GO:0002726	positive regulation of T cell cytokine production	-4.83028	-3.14454	7/26	567,3105,6375,6504,10865,30009,91543	B2M,HLA-A,XCL1,SLAMF1,ARID5A,TBX21,RSAD2
12_Member	GO Biological Processes	GO:0002724	regulation of T cell cytokine production	-4.59028	-2.93993	8/38	567,3105,3134,6375,6504,10865,30009,91543	B2M,HLA-A,HLA-F,XCL1,SLAMF1,ARID5A,TBX21,RSAD2
12_Member	GO Biological Processes	GO:2000554	regulation of T-helper 1 cell cytokine production	-4.14768	-2.57861	4/8	6375,6504,10865,30009	XCL1,SLAMF1,ARID5A,TBX21
12_Member	GO Biological Processes	GO:2000556	positive regulation of T-helper 1 cell cytokine production	-4.14768	-2.57861	4/8	6375,6504,10865,30009	XCL1,SLAMF1,ARID5A,TBX21
12_Member	GO Biological Processes	GO:0002701	negative regulation of production of molecular mediator of immune response	-3.89479	-2.3722	8/47	3134,6375,6504,7009,7124,27342,30009,90865	HLA-F,XCL1,SLAMF1,TMBIM6,TNF,RABGEF1,TBX21,IL33
12_Member	GO Biological Processes	GO:0002827	positive regulation of T-helper 1 type immune response	-3.65624	-2.17021	5/18	3594,6375,6504,10865,30009	IL12RB1,XCL1,SLAMF1,ARID5A,TBX21
12_Member	GO Biological Processes	GO:0002725	negative regulation of T cell cytokine production	-3.50842	-2.05103	4/11	3134,6375,6504,30009	HLA-F,XCL1,SLAMF1,TBX21
12_Member	GO Biological Processes	GO:0002704	negative regulation of leukocyte mediated immunity	-3.44849	-2.00539	9/68	3105,3133,3134,3965,5788,6375,6504,27342,30009	HLA-A,HLA-E,HLA-F,LGALS9,PTPRC,XCL1,SLAMF1,RABGEF1,TBX21
12_Member	GO Biological Processes	GO:0002707	negative regulation of lymphocyte mediated immunity	-3.3522	-1.92521	8/56	3105,3133,3134,3965,5788,6375,6504,30009	HLA-A,HLA-E,HLA-F,LGALS9,PTPRC,XCL1,SLAMF1,TBX21
12_Member	GO Biological Processes	GO:0002719	negative regulation of cytokine production involved in immune response	-3.06513	-1.69717	6/35	3134,6375,6504,7124,27342,30009	HLA-F,XCL1,SLAMF1,TNF,RABGEF1,TBX21
12_Member	GO Biological Processes	GO:0002820	negative regulation of adaptive immune response	-3.0502	-1.68875	8/62	3134,5788,6375,6504,11126,30009,80149,90865	HLA-F,PTPRC,XCL1,SLAMF1,CD160,TBX21,ZC3H12A,IL33
12_Member	GO Biological Processes	GO:0002710	negative regulation of T cell mediated immunity	-2.78788	-1.49377	5/27	3134,5788,6375,6504,30009	HLA-F,PTPRC,XCL1,SLAMF1,TBX21
12_Member	GO Biological Processes	GO:0002823	negative regulation of adaptive immune response based on somatic recombination of immune receptors built from immunoglobulin superfamily domains	-2.60723	-1.35306	7/57	3134,5788,6375,6504,30009,80149,90865	HLA-F,PTPRC,XCL1,SLAMF1,TBX21,ZC3H12A,IL33
13_Summary	GO Biological Processes	GO:0010942	positive regulation of cell death	-10.7399	-8.29463	55/614	301,468,655,694,712,1029,1984,2353,2934,3399,3689,3932,3965,4170,4609,4763,4804,4921,5027,5366,5371,5551,5609,5663,5788,5915,6154,6352,6659,6789,7078,7124,7314,7704,8301,8743,8854,8878,9774,10616,10912,11126,22925,23097,23604,23788,25816,51024,55294,56259,65264,80149,81030,81618,133746,960,972,2537,3304,3315,4846,6672,6934,7009,10449,10961,57007,79915,85450	ANXA1,ATF4,BMP7,BTG1,C1QA,CDKN2A,EIF5A,FOS,GSN,ID3,ITGB2,LCK,LGALS9,MCL1,MYC,NF1,NGFR,DDR2,P2RX7,PMAIP1,PML,PRF1,MAP2K7,PSEN1,PTPRC,RARB,RPL26,CCL5,SOX4,STK4,TIMP3,TNF,UBB,ZBTB16,PICALM,TNFSF10,ALDH1A2,SQSTM1,BCLAF1,RBCK1,GADD45G,CD160,PLA2R1,CDK19,DAPK2,MTCH2,TNFAIP8,FIS1,FBXW7,CTNNBL1,UBE2Z,ZC3H12A,ZBP1,ITM2C,JMY,CD44,CD74,IFI6,HSPA1B,HSPB1,NOS3,SP100,TCF7L2,TMBIM6,ACAA2,ERP29,ACKR3,ATAD5,ITPRIP
13_Member	GO Biological Processes	GO:0010942	positive regulation of cell death	-10.7399	-8.29463	55/614	301,468,655,694,712,1029,1984,2353,2934,3399,3689,3932,3965,4170,4609,4763,4804,4921,5027,5366,5371,5551,5609,5663,5788,5915,6154,6352,6659,6789,7078,7124,7314,7704,8301,8743,8854,8878,9774,10616,10912,11126,22925,23097,23604,23788,25816,51024,55294,56259,65264,80149,81030,81618,133746	ANXA1,ATF4,BMP7,BTG1,C1QA,CDKN2A,EIF5A,FOS,GSN,ID3,ITGB2,LCK,LGALS9,MCL1,MYC,NF1,NGFR,DDR2,P2RX7,PMAIP1,PML,PRF1,MAP2K7,PSEN1,PTPRC,RARB,RPL26,CCL5,SOX4,STK4,TIMP3,TNF,UBB,ZBTB16,PICALM,TNFSF10,ALDH1A2,SQSTM1,BCLAF1,RBCK1,GADD45G,CD160,PLA2R1,CDK19,DAPK2,MTCH2,TNFAIP8,FIS1,FBXW7,CTNNBL1,UBE2Z,ZC3H12A,ZBP1,ITM2C,JMY
13_Member	GO Biological Processes	GO:0043068	positive regulation of programmed cell death	-10.1254	-7.75017	50/547	301,468,655,694,1029,1984,2934,3399,3932,3965,4170,4609,4763,4804,5027,5366,5371,5551,5609,5663,5788,5915,6154,6352,6659,6789,7078,7124,7314,7704,8743,8854,8878,9774,10616,10912,11126,22925,23097,23604,23788,25816,51024,55294,56259,65264,80149,81030,81618,133746	ANXA1,ATF4,BMP7,BTG1,CDKN2A,EIF5A,GSN,ID3,LCK,LGALS9,MCL1,MYC,NF1,NGFR,P2RX7,PMAIP1,PML,PRF1,MAP2K7,PSEN1,PTPRC,RARB,RPL26,CCL5,SOX4,STK4,TIMP3,TNF,UBB,ZBTB16,TNFSF10,ALDH1A2,SQSTM1,BCLAF1,RBCK1,GADD45G,CD160,PLA2R1,CDK19,DAPK2,MTCH2,TNFAIP8,FIS1,FBXW7,CTNNBL1,UBE2Z,ZC3H12A,ZBP1,ITM2C,JMY
13_Member	GO Biological Processes	GO:0043065	positive regulation of apoptotic process	-10.0495	-7.70021	49/532	301,468,655,694,1029,1984,2934,3399,3932,3965,4170,4609,4763,4804,5027,5366,5371,5609,5663,5788,5915,6154,6352,6659,6789,7078,7124,7314,7704,8743,8854,8878,9774,10616,10912,11126,22925,23097,23604,23788,25816,51024,55294,56259,65264,80149,81030,81618,133746	ANXA1,ATF4,BMP7,BTG1,CDKN2A,EIF5A,GSN,ID3,LCK,LGALS9,MCL1,MYC,NF1,NGFR,P2RX7,PMAIP1,PML,MAP2K7,PSEN1,PTPRC,RARB,RPL26,CCL5,SOX4,STK4,TIMP3,TNF,UBB,ZBTB16,TNFSF10,ALDH1A2,SQSTM1,BCLAF1,RBCK1,GADD45G,CD160,PLA2R1,CDK19,DAPK2,MTCH2,TNFAIP8,FIS1,FBXW7,CTNNBL1,UBE2Z,ZC3H12A,ZBP1,ITM2C,JMY
13_Member	GO Biological Processes	GO:2001233	regulation of apoptotic signaling pathway	-8.04695	-5.89221	36/374	960,972,1984,2537,3304,3315,3932,4170,4609,4763,4804,4846,5366,5371,5663,5788,6154,6672,6789,6934,7009,7078,7124,7314,8743,9774,10449,10616,10961,23604,51024,55294,57007,79915,81618,85450	CD44,CD74,EIF5A,IFI6,HSPA1B,HSPB1,LCK,MCL1,MYC,NF1,NGFR,NOS3,PMAIP1,PML,PSEN1,PTPRC,RPL26,SP100,STK4,TCF7L2,TMBIM6,TIMP3,TNF,UBB,TNFSF10,BCLAF1,ACAA2,RBCK1,ERP29,DAPK2,FIS1,FBXW7,ACKR3,ATAD5,ITM2C,ITPRIP
13_Member	GO Biological Processes	GO:2001235	positive regulation of apoptotic signaling pathway	-7.76837	-5.63711	20/135	1984,3932,4170,4609,4763,4804,5366,5371,5788,6154,6789,7078,7124,7314,8743,9774,10616,51024,55294,81618	EIF5A,LCK,MCL1,MYC,NF1,NGFR,PMAIP1,PML,PTPRC,RPL26,STK4,TIMP3,TNF,UBB,TNFSF10,BCLAF1,RBCK1,FIS1,FBXW7,ITM2C
13_Member	GO Biological Processes	GO:2001238	positive regulation of extrinsic apoptotic signaling pathway	-5.38461	-3.61886	10/50	4763,5366,5371,5788,6789,7078,7124,8743,10616,81618	NF1,PMAIP1,PML,PTPRC,STK4,TIMP3,TNF,TNFSF10,RBCK1,ITM2C
13_Member	GO Biological Processes	GO:2001236	regulation of extrinsic apoptotic signaling pathway	-4.86813	-3.17411	17/155	2537,3304,4170,4763,4846,5366,5371,5788,6672,6789,6934,7078,7124,8743,10616,81618,85450	IFI6,HSPA1B,MCL1,NF1,NOS3,PMAIP1,PML,PTPRC,SP100,STK4,TCF7L2,TIMP3,TNF,TNFSF10,RBCK1,ITM2C,ITPRIP
14_Summary	GO Biological Processes	GO:0006886	intracellular protein transport	-10.7346	-8.29463	59/687	208,375,481,972,1175,1212,3309,3312,3313,3315,3320,3800,4053,4763,4804,5295,5371,6272,6386,6789,6811,7095,7184,7529,7534,8775,8878,9145,9632,9695,9847,10124,10204,10513,10768,10961,10971,23180,23204,26088,27342,29800,51024,51226,54469,54543,54843,55122,55916,60559,79083,79720,84236,112936,128866,200576,221079,257364,401647,6711,64689,483,914,2533,3689,4001,5660,5788,7124,9053,55327,81619,282808	AKT2,ARF1,ATP1B1,CD74,AP2S1,CLTB,HSPA5,HSPA8,HSPA9,HSPB1,HSP90AA1,KIF5C,LTBP2,NF1,NGFR,PIK3R1,PML,SORT1,SDCBP,STK4,STX5,SEC62,HSP90B1,YWHAB,YWHAZ,NAPA,SQSTM1,SYNGR1,SEC24C,EDEM1,C2CD5,ARL4A,NUTF2,APPBP2,AHCYL1,ERP29,YWHAQ,RFTN1,ARL6IP1,GGA1,RABGEF1,ZDHHC1,FIS1,COPZ2,ZFAND6,TOMM7,SYTL2,AKIRIN2,NXT2,SPCS3,MLPH,VPS37B,RHBDD1,VPS26B,CHMP4B,PIKFYVE,ARL5B,SNX33,GOLGA7B,SPTBN1,GORASP1,ATP1B3,CD2,FYB1,IT…
14_Member	GO Biological Processes	GO:0006886	intracellular protein transport	-10.7346	-8.29463	59/687	208,375,481,972,1175,1212,3309,3312,3313,3315,3320,3800,4053,4763,4804,5295,5371,6272,6386,6789,6811,7095,7184,7529,7534,8775,8878,9145,9632,9695,9847,10124,10204,10513,10768,10961,10971,23180,23204,26088,27342,29800,51024,51226,54469,54543,54843,55122,55916,60559,79083,79720,84236,112936,128866,200576,221079,257364,401647	AKT2,ARF1,ATP1B1,CD74,AP2S1,CLTB,HSPA5,HSPA8,HSPA9,HSPB1,HSP90AA1,KIF5C,LTBP2,NF1,NGFR,PIK3R1,PML,SORT1,SDCBP,STK4,STX5,SEC62,HSP90B1,YWHAB,YWHAZ,NAPA,SQSTM1,SYNGR1,SEC24C,EDEM1,C2CD5,ARL4A,NUTF2,APPBP2,AHCYL1,ERP29,YWHAQ,RFTN1,ARL6IP1,GGA1,RABGEF1,ZDHHC1,FIS1,COPZ2,ZFAND6,TOMM7,SYTL2,AKIRIN2,NXT2,SPCS3,MLPH,VPS37B,RHBDD1,VPS26B,CHMP4B,PIKFYVE,ARL5B,SNX33,GOLGA7B
14_Member	GO Biological Processes	GO:0006605	protein targeting	-5.02392	-3.30997	23/251	3309,3312,3320,4053,6272,6386,7095,7529,7534,9145,9695,10971,23204,27342,29800,51024,54469,54543,60559,79720,128866,200576,401647	HSPA5,HSPA8,HSP90AA1,LTBP2,SORT1,SDCBP,SEC62,YWHAB,YWHAZ,SYNGR1,EDEM1,YWHAQ,ARL6IP1,RABGEF1,ZDHHC1,FIS1,ZFAND6,TOMM7,SPCS3,VPS37B,CHMP4B,PIKFYVE,GOLGA7B
14_Member	GO Biological Processes	GO:0090150	establishment of protein localization to membrane	-2.97388	-1.62799	17/222	481,3309,3320,6386,6711,7095,23180,23204,26088,27342,29800,54543,64689,79720,128866,200576,401647	ATP1B1,HSPA5,HSP90AA1,SDCBP,SPTBN1,SEC62,RFTN1,ARL6IP1,GGA1,RABGEF1,ZDHHC1,TOMM7,GORASP1,VPS37B,CHMP4B,PIKFYVE,GOLGA7B
14_Member	GO Biological Processes	GO:0051668	localization within membrane	-2.97355	-1.62799	32/543	208,481,483,914,2533,3309,3320,3689,4001,5660,5788,6386,6711,7095,7124,9053,9847,23180,23204,26088,27342,29800,54543,55327,64689,79720,81619,128866,200576,221079,282808,401647	AKT2,ATP1B1,ATP1B3,CD2,FYB1,HSPA5,HSP90AA1,ITGB2,LMNB1,PSAP,PTPRC,SDCBP,SPTBN1,SEC62,TNF,MAP7,C2CD5,RFTN1,ARL6IP1,GGA1,RABGEF1,ZDHHC1,TOMM7,LIN7C,GORASP1,VPS37B,TSPAN14,CHMP4B,PIKFYVE,ARL5B,RAB40AL,GOLGA7B
14_Member	GO Biological Processes	GO:0072657	protein localization to membrane	-2.93502	-1.60976	28/456	208,481,483,2533,3309,3320,3689,6386,6711,7095,7124,9053,9847,23180,23204,26088,27342,29800,54543,55327,64689,79720,81619,128866,200576,221079,282808,401647	AKT2,ATP1B1,ATP1B3,FYB1,HSPA5,HSP90AA1,ITGB2,SDCBP,SPTBN1,SEC62,TNF,MAP7,C2CD5,RFTN1,ARL6IP1,GGA1,RABGEF1,ZDHHC1,TOMM7,LIN7C,GORASP1,VPS37B,TSPAN14,CHMP4B,PIKFYVE,ARL5B,RAB40AL,GOLGA7B
14_Member	GO Biological Processes	GO:0006612	protein targeting to membrane	-2.76192	-1.47466	10/101	3309,6386,7095,23204,27342,29800,79720,128866,200576,401647	HSPA5,SDCBP,SEC62,ARL6IP1,RABGEF1,ZDHHC1,VPS37B,CHMP4B,PIKFYVE,GOLGA7B
15_Summary	GO Biological Processes	GO:0080135	regulation of cellular response to stress	-10.6873	-8.25496	61/726	468,655,939,960,972,1054,1843,2305,2521,3090,3309,3315,3337,4170,4189,4609,4921,5295,5366,5371,5594,5605,5609,5610,6118,6154,6363,6386,6504,6598,6659,7009,7124,7187,7266,7295,7468,8505,9774,10049,10474,10516,10912,10961,11221,11342,22925,23347,23645,26191,28996,55294,55719,57007,79915,80149,80314,83666,149628,200734,260425,3181,3320,5788,6742,7013,7320,8239,9760,30009,79733,3399,5394,5515,6830,64…	ATF4,BMP7,CD27,CD44,CD74,CEBPG,DUSP1,FOXM1,FUS,HIC1,HSPA5,HSPB1,DNAJB1,MCL1,DNAJB9,MYC,DDR2,PIK3R1,PMAIP1,PML,MAPK1,MAP2K2,MAP2K7,EIF2AK2,RPA2,RPL26,CCL19,SDCBP,SLAMF1,SMARCB1,SOX4,TMBIM6,TNF,TRAF3,DNAJC7,TXN,NSD2,PARG,BCLAF1,DNAJB6,TADA3,FBLN5,GADD45G,ERP29,DUSP10,RNF13,PLA2R1,SMCHD1,PPP1R15A,PTPN22,HIPK2,FBXW7,SLF2,ACKR3,ATAD5,ZC3H12A,EPC1,PARP9,PYHIN1,SPRED2,MAGI3,HNRNPA2B1,HSP90AA1,PTPRC,SSBP…
15_Member	GO Biological Processes	GO:0080135	regulation of cellular response to stress	-10.6873	-8.25496	61/726	468,655,939,960,972,1054,1843,2305,2521,3090,3309,3315,3337,4170,4189,4609,4921,5295,5366,5371,5594,5605,5609,5610,6118,6154,6363,6386,6504,6598,6659,7009,7124,7187,7266,7295,7468,8505,9774,10049,10474,10516,10912,10961,11221,11342,22925,23347,23645,26191,28996,55294,55719,57007,79915,80149,80314,83666,149628,200734,260425	ATF4,BMP7,CD27,CD44,CD74,CEBPG,DUSP1,FOXM1,FUS,HIC1,HSPA5,HSPB1,DNAJB1,MCL1,DNAJB9,MYC,DDR2,PIK3R1,PMAIP1,PML,MAPK1,MAP2K2,MAP2K7,EIF2AK2,RPA2,RPL26,CCL19,SDCBP,SLAMF1,SMARCB1,SOX4,TMBIM6,TNF,TRAF3,DNAJC7,TXN,NSD2,PARG,BCLAF1,DNAJB6,TADA3,FBLN5,GADD45G,ERP29,DUSP10,RNF13,PLA2R1,SMCHD1,PPP1R15A,PTPN22,HIPK2,FBXW7,SLF2,ACKR3,ATAD5,ZC3H12A,EPC1,PARP9,PYHIN1,SPRED2,MAGI3
15_Member	GO Biological Processes	GO:2001020	regulation of response to DNA damage stimulus	-5.31661	-3.56461	27/312	960,972,1054,2305,2521,3090,4170,4609,5366,5371,6118,6154,6598,6659,7468,8505,9774,10474,22925,23347,55719,57007,79915,80314,83666,149628,200734	CD44,CD74,CEBPG,FOXM1,FUS,HIC1,MCL1,MYC,PMAIP1,PML,RPA2,RPL26,SMARCB1,SOX4,NSD2,PARG,BCLAF1,TADA3,PLA2R1,SMCHD1,SLF2,ACKR3,ATAD5,EPC1,PARP9,PYHIN1,SPRED2
15_Member	GO Biological Processes	GO:0051054	positive regulation of DNA metabolic process	-4.66741	-3.00558	25/301	1054,2305,2521,3181,3320,4609,5371,5594,5609,5788,6598,6742,7013,7124,7320,7468,8239,9760,23347,30009,55719,79733,79915,80314,83666	CEBPG,FOXM1,FUS,HNRNPA2B1,HSP90AA1,MYC,PML,MAPK1,MAP2K7,PTPRC,SMARCB1,SSBP1,TERF1,TNF,UBE2B,NSD2,USP9X,TOX,SMCHD1,TBX21,SLF2,E2F8,ATAD5,EPC1,PARP9
15_Member	GO Biological Processes	GO:2001022	positive regulation of response to DNA damage stimulus	-3.93856	-2.40935	16/166	1054,2305,2521,3090,4609,5366,6154,6598,9774,22925,23347,55719,80314,83666,149628,200734	CEBPG,FOXM1,FUS,HIC1,MYC,PMAIP1,RPL26,SMARCB1,BCLAF1,PLA2R1,SMCHD1,SLF2,EPC1,PARP9,PYHIN1,SPRED2
15_Member	GO Biological Processes	GO:0051052	regulation of DNA metabolic process	-3.63372	-2.15451	34/540	1054,2305,2521,3181,3320,3399,4609,5371,5394,5515,5594,5609,5788,6118,6598,6742,6830,7013,7124,7320,7468,8239,8505,9760,10474,23347,30009,55719,64710,79733,79915,79960,80314,83666	CEBPG,FOXM1,FUS,HNRNPA2B1,HSP90AA1,ID3,MYC,PML,EXOSC10,PPP2CA,MAPK1,MAP2K7,PTPRC,RPA2,SMARCB1,SSBP1,SUPT6H,TERF1,TNF,UBE2B,NSD2,USP9X,PARG,TOX,TADA3,SMCHD1,TBX21,SLF2,NUCKS1,E2F8,ATAD5,JADE1,EPC1,PARP9
16_Summary	GO Biological Processes	GO:0043549	regulation of kinase activity	-10.605	-8.18765	64/786	103,104,116,655,780,805,972,994,995,1029,1445,1843,2268,2810,3084,3315,3320,4331,4763,4919,4921,5027,5208,5295,5515,5605,5606,5609,5663,5753,5788,5800,5997,6352,6363,6789,7124,7295,7301,7345,8536,8543,9079,9928,10451,10645,10961,10983,11221,22924,26191,51191,51422,51637,55294,56833,57521,64805,79706,81848,84632,84959,113791,114882,3181,4609,5594,5920,7332,166979,199,208,408,656,916,960,6386,7272,…	ADAR,ADARB1,ADCYAP1,BMP7,DDR1,CALM2,CD74,CDC25B,CDC25C,CDKN2A,CSK,DUSP1,FGR,SFN,NRG1,HSPB1,HSP90AA1,MNAT1,NF1,ROR1,DDR2,P2RX7,PFKFB2,PIK3R1,PPP2CA,MAP2K2,MAP2K3,MAP2K7,PSEN1,PTK6,PTPRC,PTPRO,RGS2,CCL5,CCL19,STK4,TNF,TXN,TYRO3,UCHL1,CAMK1,LMO4,LDB2,KIF14,VAV3,CAMKK2,ERP29,CCNI,DUSP10,MAPRE3,PTPN22,HERC5,PRKAG2,RTRAF,FBXW7,SLAMF8,RPTOR,P2RY12,PRKRIP1,SPRY4,AFAP1L2,UBASH3B,PIK3IP1,OSBPL8,HNRNPA2B1,M…
16_Member	GO Biological Processes	GO:0043549	regulation of kinase activity	-10.605	-8.18765	64/786	103,104,116,655,780,805,972,994,995,1029,1445,1843,2268,2810,3084,3315,3320,4331,4763,4919,4921,5027,5208,5295,5515,5605,5606,5609,5663,5753,5788,5800,5997,6352,6363,6789,7124,7295,7301,7345,8536,8543,9079,9928,10451,10645,10961,10983,11221,22924,26191,51191,51422,51637,55294,56833,57521,64805,79706,81848,84632,84959,113791,114882	ADAR,ADARB1,ADCYAP1,BMP7,DDR1,CALM2,CD74,CDC25B,CDC25C,CDKN2A,CSK,DUSP1,FGR,SFN,NRG1,HSPB1,HSP90AA1,MNAT1,NF1,ROR1,DDR2,P2RX7,PFKFB2,PIK3R1,PPP2CA,MAP2K2,MAP2K3,MAP2K7,PSEN1,PTK6,PTPRC,PTPRO,RGS2,CCL5,CCL19,STK4,TNF,TXN,TYRO3,UCHL1,CAMK1,LMO4,LDB2,KIF14,VAV3,CAMKK2,ERP29,CCNI,DUSP10,MAPRE3,PTPN22,HERC5,PRKAG2,RTRAF,FBXW7,SLAMF8,RPTOR,P2RY12,PRKRIP1,SPRY4,AFAP1L2,UBASH3B,PIK3IP1,OSBPL8
16_Member	GO Biological Processes	GO:0045859	regulation of protein kinase activity	-7.97508	-5.82831	52/672	103,104,116,655,805,994,995,1029,1445,1843,2268,2810,3084,3315,3320,4331,4763,4921,5027,5515,5605,5606,5609,5663,5753,5788,5800,5997,6352,6363,6789,7124,7295,7345,8536,9928,10645,10961,10983,11221,22924,26191,51191,51422,51637,55294,57521,79706,81848,84632,84959,114882	ADAR,ADARB1,ADCYAP1,BMP7,CALM2,CDC25B,CDC25C,CDKN2A,CSK,DUSP1,FGR,SFN,NRG1,HSPB1,HSP90AA1,MNAT1,NF1,DDR2,P2RX7,PPP2CA,MAP2K2,MAP2K3,MAP2K7,PSEN1,PTK6,PTPRC,PTPRO,RGS2,CCL5,CCL19,STK4,TNF,TXN,UCHL1,CAMK1,KIF14,CAMKK2,ERP29,CCNI,DUSP10,MAPRE3,PTPN22,HERC5,PRKAG2,RTRAF,FBXW7,RPTOR,PRKRIP1,SPRY4,AFAP1L2,UBASH3B,OSBPL8
16_Member	GO Biological Processes	GO:0051347	positive regulation of transferase activity	-6.88913	-4.90235	45/586	116,780,805,972,994,1445,2268,3084,3181,3320,4331,4609,4919,4921,5027,5208,5515,5594,5605,5606,5609,5663,5788,5920,6352,6363,6789,7124,7295,7301,7332,8536,8543,9928,10451,10645,10961,22924,51422,55294,57521,64805,84632,114882,166979	ADCYAP1,DDR1,CALM2,CD74,CDC25B,CSK,FGR,NRG1,HNRNPA2B1,HSP90AA1,MNAT1,MYC,ROR1,DDR2,P2RX7,PFKFB2,PPP2CA,MAPK1,MAP2K2,MAP2K3,MAP2K7,PSEN1,PTPRC,PLAAT4,CCL5,CCL19,STK4,TNF,TXN,TYRO3,UBE2L3,CAMK1,LMO4,KIF14,VAV3,CAMKK2,ERP29,MAPRE3,PRKAG2,FBXW7,RPTOR,P2RY12,AFAP1L2,OSBPL8,CDC20B
16_Member	GO Biological Processes	GO:0033674	positive regulation of kinase activity	-6.35518	-4.45704	39/494	116,780,805,972,994,1445,2268,3084,3320,4331,4919,4921,5027,5208,5515,5605,5606,5609,5663,5788,6352,6363,6789,7124,7295,7301,8536,8543,9928,10451,10645,10961,22924,51422,55294,57521,64805,84632,114882	ADCYAP1,DDR1,CALM2,CD74,CDC25B,CSK,FGR,NRG1,HSP90AA1,MNAT1,ROR1,DDR2,P2RX7,PFKFB2,PPP2CA,MAP2K2,MAP2K3,MAP2K7,PSEN1,PTPRC,CCL5,CCL19,STK4,TNF,TXN,TYRO3,CAMK1,LMO4,KIF14,VAV3,CAMKK2,ERP29,MAPRE3,PRKAG2,FBXW7,RPTOR,P2RY12,AFAP1L2,OSBPL8
16_Member	GO Biological Processes	GO:0001934	positive regulation of protein phosphorylation	-5.75749	-3.94039	50/749	116,199,208,408,655,656,805,916,960,972,994,1445,3084,3320,4331,4921,5027,5515,5594,5605,5606,5609,5663,5753,5788,6352,6363,6386,6789,7124,7272,7295,7525,8536,8613,8878,9928,10507,10645,10826,10961,22924,28996,51422,54625,55294,57521,83666,84632,114882	ADCYAP1,AIF1,AKT2,ARRB1,BMP7,BMP8B,CALM2,CD3E,CD44,CD74,CDC25B,CSK,NRG1,HSP90AA1,MNAT1,DDR2,P2RX7,PPP2CA,MAPK1,MAP2K2,MAP2K3,MAP2K7,PSEN1,PTK6,PTPRC,CCL5,CCL19,SDCBP,STK4,TNF,TTK,TXN,YES1,CAMK1,PLPP3,SQSTM1,KIF14,SEMA4D,CAMKK2,FAXDC2,ERP29,MAPRE3,HIPK2,PRKAG2,PARP14,FBXW7,RPTOR,PARP9,AFAP1L2,OSBPL8
16_Member	GO Biological Processes	GO:0071900	regulation of protein serine/threonine kinase activity	-4.71418	-3.04792	30/395	655,805,995,1029,1445,1843,2810,4331,4763,5027,5515,5605,5609,5663,5788,5997,6363,6789,7124,7345,8536,10961,10983,11221,22924,26191,51191,51422,57521,81848	BMP7,CALM2,CDC25C,CDKN2A,CSK,DUSP1,SFN,MNAT1,NF1,P2RX7,PPP2CA,MAP2K2,MAP2K7,PSEN1,PTPRC,RGS2,CCL19,STK4,TNF,UCHL1,CAMK1,ERP29,CCNI,DUSP10,MAPRE3,PTPN22,HERC5,PRKAG2,RPTOR,SPRY4
16_Member	GO Biological Processes	GO:0045860	positive regulation of protein kinase activity	-4.25796	-2.65637	30/418	116,805,994,1445,3084,3320,4331,4921,5027,5515,5605,5606,5609,5663,5788,6352,6363,6789,7124,7295,8536,9928,10645,10961,22924,51422,55294,57521,84632,114882	ADCYAP1,CALM2,CDC25B,CSK,NRG1,HSP90AA1,MNAT1,DDR2,P2RX7,PPP2CA,MAP2K2,MAP2K3,MAP2K7,PSEN1,PTPRC,CCL5,CCL19,STK4,TNF,TXN,CAMK1,KIF14,CAMKK2,ERP29,MAPRE3,PRKAG2,FBXW7,RPTOR,AFAP1L2,OSBPL8
16_Member	GO Biological Processes	GO:0043405	regulation of MAP kinase activity	-3.37411	-1.94334	16/186	655,1445,1843,4763,5027,5609,5663,5788,5997,6363,7124,7345,10961,11221,26191,81848	BMP7,CSK,DUSP1,NF1,P2RX7,MAP2K7,PSEN1,PTPRC,RGS2,CCL19,TNF,UCHL1,ERP29,DUSP10,PTPN22,SPRY4
16_Member	GO Biological Processes	GO:0071902	positive regulation of protein serine/threonine kinase activity	-2.43355	-1.21943	16/229	805,1445,4331,5027,5515,5605,5609,5663,5788,6363,6789,7124,8536,10961,22924,57521	CALM2,CSK,MNAT1,P2RX7,PPP2CA,MAP2K2,MAP2K7,PSEN1,PTPRC,CCL19,STK4,TNF,CAMK1,ERP29,MAPRE3,RPTOR
17_Summary	GO Biological Processes	GO:0008283	cell population proliferation	-10.4581	-8.06232	59/698	655,677,780,916,972,995,1051,1296,1543,2009,2268,2353,2810,3021,3516,3660,3726,3988,4478,4763,4804,4921,5027,5594,5605,5663,5745,5788,5915,6489,6504,6659,6772,6789,6867,7045,7124,7332,7345,7704,8740,8854,8878,9037,9289,9928,10973,23189,27111,28996,54331,54894,55388,57646,79733,79915,90865,116039,221477	BMP7,ZFP36L1,DDR1,CD3E,CD74,CDC25C,CEBPB,COL8A2,CYP1A1,EML1,FGR,FOS,SFN,H3-3B,RBPJ,IRF2,JUNB,LIPA,MSN,NF1,NGFR,DDR2,P2RX7,MAPK1,MAP2K2,PSEN1,PTH1R,PTPRC,RARB,ST8SIA1,SLAMF1,SOX4,STAT1,STK4,TACC1,TGFBI,TNF,UBE2L3,UCHL1,ZBTB16,TNFSF14,ALDH1A2,SQSTM1,SEMA5A,ADGRG1,KIF14,ASCC3,KANK1,SDCBP2,HIPK2,GNG2,RNF43,MCM10,USP28,E2F8,ATAD5,IL33,OSR2,C6orf89
17_Member	GO Biological Processes	GO:0008283	cell population proliferation	-10.4581	-8.06232	59/698	655,677,780,916,972,995,1051,1296,1543,2009,2268,2353,2810,3021,3516,3660,3726,3988,4478,4763,4804,4921,5027,5594,5605,5663,5745,5788,5915,6489,6504,6659,6772,6789,6867,7045,7124,7332,7345,7704,8740,8854,8878,9037,9289,9928,10973,23189,27111,28996,54331,54894,55388,57646,79733,79915,90865,116039,221477	BMP7,ZFP36L1,DDR1,CD3E,CD74,CDC25C,CEBPB,COL8A2,CYP1A1,EML1,FGR,FOS,SFN,H3-3B,RBPJ,IRF2,JUNB,LIPA,MSN,NF1,NGFR,DDR2,P2RX7,MAPK1,MAP2K2,PSEN1,PTH1R,PTPRC,RARB,ST8SIA1,SLAMF1,SOX4,STAT1,STK4,TACC1,TGFBI,TNF,UBE2L3,UCHL1,ZBTB16,TNFSF14,ALDH1A2,SQSTM1,SEMA5A,ADGRG1,KIF14,ASCC3,KANK1,SDCBP2,HIPK2,GNG2,RNF43,MCM10,USP28,E2F8,ATAD5,IL33,OSR2,C6orf89
17_Member	GO Biological Processes	GO:0050673	epithelial cell proliferation	-2.9926	-1.64328	14/164	1051,1296,2810,3516,3988,4763,5594,5605,5663,6489,6789,7124,9037,221477	CEBPB,COL8A2,SFN,RBPJ,LIPA,NF1,MAPK1,MAP2K2,PSEN1,ST8SIA1,STK4,TNF,SEMA5A,C6orf89
18_Summary	GO Biological Processes	GO:0051345	positive regulation of hydrolase activity	-10.4431	-8.06112	53/589	116,208,391,805,834,2934,3428,3932,3965,4155,4609,4649,4659,4763,4804,5366,5371,5660,5720,5788,6004,6351,6352,6355,6363,6375,6846,7124,7409,8301,8477,8743,9290,9411,9712,9910,10507,10541,11047,23329,23616,23645,26577,51024,54205,54828,55122,57580,64115,64805,153020,171389,221477,10451,55843,64333,81846,100528032	ADCYAP1,AKT2,RHOG,CALM2,CASP1,GSN,IFI16,LCK,LGALS9,MBP,MYC,MYO9A,PPP1R12A,NF1,NGFR,PMAIP1,PML,PSAP,PSME1,PTPRC,RGS16,CCL4,CCL5,CCL8,CCL19,XCL1,XCL2,TNF,VAV1,PICALM,GPR65,TNFSF10,GPR55,ARHGAP29,USP6NL,RABGAP1L,SEMA4D,ANP32B,ADRM1,TBC1D30,SH3BP1,PPP1R15A,PCOLCE2,FIS1,CYCS,BCAS3,AKIRIN2,PREX1,VSIR,P2RY12,RASGEF1B,NLRP6,C6orf89,VAV3,ARHGAP15,ARHGAP9,SBF2,KLRC4-KLRK1
18_Member	GO Biological Processes	GO:0051345	positive regulation of hydrolase activity	-10.4431	-8.06112	53/589	116,208,391,805,834,2934,3428,3932,3965,4155,4609,4649,4659,4763,4804,5366,5371,5660,5720,5788,6004,6351,6352,6355,6363,6375,6846,7124,7409,8301,8477,8743,9290,9411,9712,9910,10507,10541,11047,23329,23616,23645,26577,51024,54205,54828,55122,57580,64115,64805,153020,171389,221477	ADCYAP1,AKT2,RHOG,CALM2,CASP1,GSN,IFI16,LCK,LGALS9,MBP,MYC,MYO9A,PPP1R12A,NF1,NGFR,PMAIP1,PML,PSAP,PSME1,PTPRC,RGS16,CCL4,CCL5,CCL8,CCL19,XCL1,XCL2,TNF,VAV1,PICALM,GPR65,TNFSF10,GPR55,ARHGAP29,USP6NL,RABGAP1L,SEMA4D,ANP32B,ADRM1,TBC1D30,SH3BP1,PPP1R15A,PCOLCE2,FIS1,CYCS,BCAS3,AKIRIN2,PREX1,VSIR,P2RY12,RASGEF1B,NLRP6,C6orf89
18_Member	GO Biological Processes	GO:0043087	regulation of GTPase activity	-4.70134	-3.03822	29/376	116,208,391,4649,4763,6004,6351,6352,6355,6363,6375,6846,7409,8301,8477,9411,9712,9910,10451,10507,23329,23616,54828,55843,57580,64333,81846,153020,100528032	ADCYAP1,AKT2,RHOG,MYO9A,NF1,RGS16,CCL4,CCL5,CCL8,CCL19,XCL1,XCL2,VAV1,PICALM,GPR65,ARHGAP29,USP6NL,RABGAP1L,VAV3,SEMA4D,TBC1D30,SH3BP1,BCAS3,ARHGAP15,PREX1,ARHGAP9,SBF2,RASGEF1B,KLRC4-KLRK1
18_Member	GO Biological Processes	GO:0043547	positive regulation of GTPase activity	-4.65296	-2.99242	24/283	116,208,391,4649,4763,6004,6351,6352,6355,6363,6375,6846,7409,8301,8477,9411,9712,9910,10507,23329,23616,54828,57580,153020	ADCYAP1,AKT2,RHOG,MYO9A,NF1,RGS16,CCL4,CCL5,CCL8,CCL19,XCL1,XCL2,VAV1,PICALM,GPR65,ARHGAP29,USP6NL,RABGAP1L,SEMA4D,TBC1D30,SH3BP1,BCAS3,PREX1,RASGEF1B
19_Summary	GO Biological Processes	GO:0030162	regulation of proteolysis	-10.1127	-7.74404	61/750	727,834,939,960,1471,2272,2537,2810,2934,3304,3428,3730,3932,3965,4155,4609,4804,5366,5371,5663,5698,5720,6386,6691,6692,7078,7124,7187,7314,7337,8239,8301,8740,8743,9683,9806,10049,10541,11047,23204,25816,25820,26577,28996,29763,51024,54205,54982,55122,55294,64115,65264,80149,84236,90865,93974,149628,154214,166979,171389,257364	C5,CASP1,CD27,CD44,CST3,FHIT,IFI6,SFN,GSN,HSPA1B,IFI16,ANOS1,LCK,LGALS9,MBP,MYC,NGFR,PMAIP1,PML,PSEN1,PSMB9,PSME1,SDCBP,SPINK2,SPINT1,TIMP3,TNF,TRAF3,UBB,UBE3A,USP9X,PICALM,TNFSF14,TNFSF10,N4BP1,SPOCK2,DNAJB6,ANP32B,ADRM1,ARL6IP1,TNFAIP8,ARIH1,PCOLCE2,HIPK2,PACSIN3,FIS1,CYCS,CLN6,AKIRIN2,FBXW7,VSIR,UBE2Z,ZC3H12A,RHBDD1,IL33,ATP5IF1,PYHIN1,RNF217,CDC20B,NLRP6,SNX33
19_Member	GO Biological Processes	GO:0030162	regulation of proteolysis	-10.1127	-7.74404	61/750	727,834,939,960,1471,2272,2537,2810,2934,3304,3428,3730,3932,3965,4155,4609,4804,5366,5371,5663,5698,5720,6386,6691,6692,7078,7124,7187,7314,7337,8239,8301,8740,8743,9683,9806,10049,10541,11047,23204,25816,25820,26577,28996,29763,51024,54205,54982,55122,55294,64115,65264,80149,84236,90865,93974,149628,154214,166979,171389,257364	C5,CASP1,CD27,CD44,CST3,FHIT,IFI6,SFN,GSN,HSPA1B,IFI16,ANOS1,LCK,LGALS9,MBP,MYC,NGFR,PMAIP1,PML,PSEN1,PSMB9,PSME1,SDCBP,SPINK2,SPINT1,TIMP3,TNF,TRAF3,UBB,UBE3A,USP9X,PICALM,TNFSF14,TNFSF10,N4BP1,SPOCK2,DNAJB6,ANP32B,ADRM1,ARL6IP1,TNFAIP8,ARIH1,PCOLCE2,HIPK2,PACSIN3,FIS1,CYCS,CLN6,AKIRIN2,FBXW7,VSIR,UBE2Z,ZC3H12A,RHBDD1,IL33,ATP5IF1,PYHIN1,RNF217,CDC20B,NLRP6,SNX33
19_Member	GO Biological Processes	GO:0045862	positive regulation of proteolysis	-8.10795	-5.94509	36/372	834,2934,3304,3428,3932,3965,4155,4609,4804,5366,5371,5663,5720,7124,8301,8743,10541,11047,25820,26577,29763,51024,54205,54982,55122,55294,64115,80149,84236,90865,93974,149628,154214,166979,171389,257364	CASP1,GSN,HSPA1B,IFI16,LCK,LGALS9,MBP,MYC,NGFR,PMAIP1,PML,PSEN1,PSME1,TNF,PICALM,TNFSF10,ANP32B,ADRM1,ARIH1,PCOLCE2,PACSIN3,FIS1,CYCS,CLN6,AKIRIN2,FBXW7,VSIR,ZC3H12A,RHBDD1,IL33,ATP5IF1,PYHIN1,RNF217,CDC20B,NLRP6,SNX33
19_Member	GO Biological Processes	GO:0052548	regulation of endopeptidase activity	-7.50957	-5.42177	38/428	727,834,939,960,1471,2537,2810,2934,3428,3730,3932,3965,4155,4609,4804,5366,5371,5698,5720,6691,6692,7078,7124,8301,8740,8743,9806,10049,10541,11047,23204,25816,51024,54205,55122,64115,65264,171389	C5,CASP1,CD27,CD44,CST3,IFI6,SFN,GSN,IFI16,ANOS1,LCK,LGALS9,MBP,MYC,NGFR,PMAIP1,PML,PSMB9,PSME1,SPINK2,SPINT1,TIMP3,TNF,PICALM,TNFSF14,TNFSF10,SPOCK2,DNAJB6,ANP32B,ADRM1,ARL6IP1,TNFAIP8,FIS1,CYCS,AKIRIN2,VSIR,UBE2Z,NLRP6
19_Member	GO Biological Processes	GO:0052547	regulation of peptidase activity	-7.17921	-5.14333	39/459	727,834,939,960,1471,2537,2810,2934,3428,3730,3932,3965,4155,4609,4804,5366,5371,5698,5720,6691,6692,7078,7124,8301,8740,8743,9806,10049,10541,11047,23204,25816,26577,51024,54205,55122,64115,65264,171389	C5,CASP1,CD27,CD44,CST3,IFI6,SFN,GSN,IFI16,ANOS1,LCK,LGALS9,MBP,MYC,NGFR,PMAIP1,PML,PSMB9,PSME1,SPINK2,SPINT1,TIMP3,TNF,PICALM,TNFSF14,TNFSF10,SPOCK2,DNAJB6,ANP32B,ADRM1,ARL6IP1,TNFAIP8,PCOLCE2,FIS1,CYCS,AKIRIN2,VSIR,UBE2Z,NLRP6
19_Member	GO Biological Processes	GO:2000116	regulation of cysteine-type endopeptidase activity	-6.60017	-4.65799	25/235	834,939,960,1471,2537,2810,2934,3428,3932,3965,4609,4804,5366,5371,5698,7124,8740,8743,10049,10541,23204,25816,51024,54205,171389	CASP1,CD27,CD44,CST3,IFI6,SFN,GSN,IFI16,LCK,LGALS9,MYC,NGFR,PMAIP1,PML,PSMB9,TNF,TNFSF14,TNFSF10,DNAJB6,ANP32B,ARL6IP1,TNFAIP8,FIS1,CYCS,NLRP6
19_Member	GO Biological Processes	GO:0010950	positive regulation of endopeptidase activity	-6.55447	-4.62318	21/174	834,2934,3428,3932,3965,4155,4609,4804,5366,5371,5720,7124,8301,8743,10541,11047,51024,54205,55122,64115,171389	CASP1,GSN,IFI16,LCK,LGALS9,MBP,MYC,NGFR,PMAIP1,PML,PSME1,TNF,PICALM,TNFSF10,ANP32B,ADRM1,FIS1,CYCS,AKIRIN2,VSIR,NLRP6
19_Member	GO Biological Processes	GO:0010952	positive regulation of peptidase activity	-6.36083	-4.46047	22/194	834,2934,3428,3932,3965,4155,4609,4804,5366,5371,5720,7124,8301,8743,10541,11047,26577,51024,54205,55122,64115,171389	CASP1,GSN,IFI16,LCK,LGALS9,MBP,MYC,NGFR,PMAIP1,PML,PSME1,TNF,PICALM,TNFSF10,ANP32B,ADRM1,PCOLCE2,FIS1,CYCS,AKIRIN2,VSIR,NLRP6
19_Member	GO Biological Processes	GO:0043281	regulation of cysteine-type endopeptidase activity involved in apoptotic process	-5.3873	-3.61886	21/205	834,939,960,2537,2810,2934,3932,3965,4609,4804,5366,5371,7124,8740,8743,10049,10541,23204,25816,51024,54205	CASP1,CD27,CD44,IFI6,SFN,GSN,LCK,LGALS9,MYC,NGFR,PMAIP1,PML,TNF,TNFSF14,TNFSF10,DNAJB6,ANP32B,ARL6IP1,TNFAIP8,FIS1,CYCS
19_Member	GO Biological Processes	GO:2001056	positive regulation of cysteine-type endopeptidase activity	-4.14369	-2.5767	15/143	834,2934,3428,3932,3965,4609,4804,5366,5371,7124,8743,10541,51024,54205,171389	CASP1,GSN,IFI16,LCK,LGALS9,MYC,NGFR,PMAIP1,PML,TNF,TNFSF10,ANP32B,FIS1,CYCS,NLRP6
19_Member	GO Biological Processes	GO:0043280	positive regulation of cysteine-type endopeptidase activity involved in apoptotic process	-3.6334	-2.15451	13/125	834,2934,3932,3965,4609,4804,5366,5371,7124,8743,10541,51024,54205	CASP1,GSN,LCK,LGALS9,MYC,NGFR,PMAIP1,PML,TNF,TNFSF10,ANP32B,FIS1,CYCS
20_Summary	GO Biological Processes	GO:0045637	regulation of myeloid cell differentiation	-10.0004	-7.65729	29/214	567,677,972,1021,1051,1441,2113,2200,2353,3205,3304,3313,3665,4211,4609,4763,5295,6772,7124,7538,7704,8294,9290,9636,9935,10826,54681,55294,84959,301,864,3659,4192,30009,80149	B2M,ZFP36L1,CD74,CDK6,CEBPB,CSF3R,ETS1,FBN1,FOS,HOXA9,HSPA1B,HSPA9,IRF7,MEIS1,MYC,NF1,PIK3R1,STAT1,TNF,ZFP36,ZBTB16,H4C9,GPR55,ISG15,MAFB,FAXDC2,P4HTM,FBXW7,UBASH3B,ANXA1,RUNX3,IRF1,MDK,TBX21,ZC3H12A
20_Member	GO Biological Processes	GO:0045637	regulation of myeloid cell differentiation	-10.0004	-7.65729	29/214	567,677,972,1021,1051,1441,2113,2200,2353,3205,3304,3313,3665,4211,4609,4763,5295,6772,7124,7538,7704,8294,9290,9636,9935,10826,54681,55294,84959	B2M,ZFP36L1,CD74,CDK6,CEBPB,CSF3R,ETS1,FBN1,FOS,HOXA9,HSPA1B,HSPA9,IRF7,MEIS1,MYC,NF1,PIK3R1,STAT1,TNF,ZFP36,ZBTB16,H4C9,GPR55,ISG15,MAFB,FAXDC2,P4HTM,FBXW7,UBASH3B
20_Member	GO Biological Processes	GO:0045638	negative regulation of myeloid cell differentiation	-7.13772	-5.1145	16/95	677,1021,2200,3205,3313,4211,4609,4763,5295,7538,7704,8294,9290,9935,55294,84959	ZFP36L1,CDK6,FBN1,HOXA9,HSPA9,MEIS1,MYC,NF1,PIK3R1,ZFP36,ZBTB16,H4C9,GPR55,MAFB,FBXW7,UBASH3B
20_Member	GO Biological Processes	GO:1903707	negative regulation of hemopoiesis	-6.74349	-4.77804	17/114	301,864,972,1021,2200,3313,3659,4192,4609,4763,5295,9290,9935,30009,55294,80149,84959	ANXA1,RUNX3,CD74,CDK6,FBN1,HSPA9,IRF1,MDK,MYC,NF1,PIK3R1,GPR55,MAFB,TBX21,FBXW7,ZC3H12A,UBASH3B
20_Member	GO Biological Processes	GO:1902106	negative regulation of leukocyte differentiation	-6.34484	-4.44893	16/108	301,864,972,1021,2200,3659,4192,4609,4763,5295,9290,9935,30009,55294,80149,84959	ANXA1,RUNX3,CD74,CDK6,FBN1,IRF1,MDK,MYC,NF1,PIK3R1,GPR55,MAFB,TBX21,FBXW7,ZC3H12A,UBASH3B
20_Member	GO Biological Processes	GO:0002761	regulation of myeloid leukocyte differentiation	-4.9623	-3.25414	15/122	677,972,1021,1051,2200,2353,3665,4609,4763,5295,7124,9290,9935,55294,84959	ZFP36L1,CD74,CDK6,CEBPB,FBN1,FOS,IRF7,MYC,NF1,PIK3R1,TNF,GPR55,MAFB,FBXW7,UBASH3B
20_Member	GO Biological Processes	GO:0002762	negative regulation of myeloid leukocyte differentiation	-4.37331	-2.75801	9/52	1021,2200,4609,4763,5295,9290,9935,55294,84959	CDK6,FBN1,MYC,NF1,PIK3R1,GPR55,MAFB,FBXW7,UBASH3B
20_Member	GO Biological Processes	GO:0045671	negative regulation of osteoclast differentiation	-4.19553	-2.60615	7/32	2200,4763,5295,9290,9935,55294,84959	FBN1,NF1,PIK3R1,GPR55,MAFB,FBXW7,UBASH3B
20_Member	GO Biological Processes	GO:0045670	regulation of osteoclast differentiation	-4.16307	-2.58663	10/68	1051,2200,2353,4763,5295,7124,9290,9935,55294,84959	CEBPB,FBN1,FOS,NF1,PIK3R1,TNF,GPR55,MAFB,FBXW7,UBASH3B

## Sheet: onlyFOXP2_targets
GroupID	Category	Term	Description	LogP	Log(q-value)	InTerm_InList	Genes	Symbols						GO	Category	Description	Count	%	Log10(P)	Log10(q)
1_Summary	GO Biological Processes	GO:0031329	regulation of cellular catabolic process	-4.00465	-0.2764	11/798	523,6774,8531,10769,23604,28996,29116,51429,55571,57472,92345	ATP6V1A,STAT3,YBX3,PLK2,DAPK2,HIPK2,MYLIP,SNX9,CNOT11,CNOT6,NAF1						GO:0031329	GO Biological Processes	regulation of cellular catabolic process	11	10.58	-4	-0.28
1_Member	GO Biological Processes	GO:0031329	regulation of cellular catabolic process	-4.00465	-0.2764	11/798	523,6774,8531,10769,23604,28996,29116,51429,55571,57472,92345	ATP6V1A,STAT3,YBX3,PLK2,DAPK2,HIPK2,MYLIP,SNX9,CNOT11,CNOT6,NAF1						GO:0031445	GO Biological Processes	regulation of heterochromatin formation	3	2.88	-3.91	-0.28
1_Member	GO Biological Processes	GO:0043487	regulation of RNA stability	-2.41652	0	4/184	8531,55571,57472,92345	YBX3,CNOT11,CNOT6,NAF1						GO:0070482	GO Biological Processes	response to oxygen levels	7	6.73	-3.86	-0.28
2_Summary	GO Biological Processes	GO:0031445	regulation of heterochromatin formation	-3.91208	-0.2764	3/28	23272,84456,353274	TASOR,L3MBTL3,ZNF445						GO:0048592	GO Biological Processes	eye morphogenesis	5	4.81	-3.65	-0.18
2_Member	GO Biological Processes	GO:0031445	regulation of heterochromatin formation	-3.91208	-0.2764	3/28	23272,84456,353274	TASOR,L3MBTL3,ZNF445						GO:0007565	GO Biological Processes	female pregnancy	5	4.81	-3.46	-0.18
2_Member	GO Biological Processes	GO:0120261	regulation of heterochromatin organization	-3.91208	-0.2764	3/28	23272,84456,353274	TASOR,L3MBTL3,ZNF445						GO:0030330	GO Biological Processes	DNA damage response, signal transduction by p53 class mediator	3	2.88	-3.38	-0.18
2_Member	GO Biological Processes	GO:1902275	regulation of chromatin organization	-3.35237	-0.178812	3/43	23272,84456,353274	TASOR,L3MBTL3,ZNF445						GO:0010677	GO Biological Processes	negative regulation of cellular carbohydrate metabolic process	3	2.88	-3.27	-0.18
3_Summary	GO Biological Processes	GO:0070482	response to oxygen levels	-3.86251	-0.2764	7/325	18,133,523,6513,10370,28996,112399	ABAT,ADM,ATP6V1A,SLC2A1,CITED2,HIPK2,EGLN3						GO:0032024	GO Biological Processes	positive regulation of insulin secretion	3	2.88	-2.77	0
3_Member	GO Biological Processes	GO:0070482	response to oxygen levels	-3.86251	-0.2764	7/325	18,133,523,6513,10370,28996,112399	ABAT,ADM,ATP6V1A,SLC2A1,CITED2,HIPK2,EGLN3						GO:0031532	GO Biological Processes	actin cytoskeleton reorganization	3	2.88	-2.73	0
3_Member	GO Biological Processes	GO:0001666	response to hypoxia	-3.3344	-0.178812	6/284	18,133,6513,10370,28996,112399	ABAT,ADM,SLC2A1,CITED2,HIPK2,EGLN3						GO:0010569	GO Biological Processes	regulation of double-strand break repair via homologous recombination	3	2.88	-2.7	0
3_Member	GO Biological Processes	GO:0036293	response to decreased oxygen levels	-3.23234	-0.178812	6/297	18,133,6513,10370,28996,112399	ABAT,ADM,SLC2A1,CITED2,HIPK2,EGLN3						GO:0006886	GO Biological Processes	intracellular protein transport	8	7.69	-2.58	0
3_Member	GO Biological Processes	GO:0071453	cellular response to oxygen levels	-2.62441	0	4/161	523,10370,28996,112399	ATP6V1A,CITED2,HIPK2,EGLN3						GO:0009725	GO Biological Processes	response to hormone	8	7.69	-2.3	0
4_Summary	GO Biological Processes	GO:0048592	eye morphogenesis	-3.64977	-0.178812	5/158	639,4853,6774,10370,28996,50964,51496,133,473,3660,5341,8543,84456,387357	PRDM1,NOTCH2,STAT3,CITED2,HIPK2,SOST,CTDSPL2,ADM,RERE,IRF2,PLEK,LMO4,L3MBTL3,THEMIS						GO:0021549	GO Biological Processes	cerebellum development	3	2.88	-2.28	0
4_Member	GO Biological Processes	GO:0048592	eye morphogenesis	-3.64977	-0.178812	5/158	639,4853,6774,10370,28996	PRDM1,NOTCH2,STAT3,CITED2,HIPK2						GO:0031667	GO Biological Processes	response to nutrient levels	6	5.77	-2.26	0
4_Member	GO Biological Processes	GO:0030510	regulation of BMP signaling pathway	-3.22085	-0.178812	4/111	4853,28996,50964,51496	NOTCH2,HIPK2,SOST,CTDSPL2						GO:2001252	GO Biological Processes	positive regulation of chromosome organization	3	2.88	-2.23	0
4_Member	GO Biological Processes	GO:0007178	transmembrane receptor protein serine/threonine kinase signaling pathway	-3.1143	-0.151377	5/207	4853,6774,10370,28996,50964	NOTCH2,STAT3,CITED2,HIPK2,SOST						GO:0046395	GO Biological Processes	carboxylic acid catabolic process	4	3.85	-2.11	0
4_Member	GO Biological Processes	GO:0048593	camera-type eye morphogenesis	-2.97699	-0.044097	4/129	4853,6774,10370,28996	NOTCH2,STAT3,CITED2,HIPK2						GO:0021987	GO Biological Processes	cerebral cortex development	3	2.88	-2.11	0
4_Member	GO Biological Processes	GO:0030514	negative regulation of BMP signaling pathway	-2.8665	0	3/63	28996,50964,51496	HIPK2,SOST,CTDSPL2						GO:0007613	GO Biological Processes	memory	3	2.88	-2.08	0
4_Member	GO Biological Processes	GO:0090596	sensory organ morphogenesis	-2.60633	0	5/270	639,4853,6774,10370,28996	PRDM1,NOTCH2,STAT3,CITED2,HIPK2
4_Member	GO Biological Processes	GO:0008283	cell population proliferation	-2.53768	0	8/698	133,473,639,3660,4853,6774,10370,28996	ADM,RERE,PRDM1,IRF2,NOTCH2,STAT3,CITED2,HIPK2
4_Member	GO Biological Processes	GO:0048534	hematopoietic or lymphoid organ development	-2.5339	0	8/699	4853,5341,6774,8543,10370,28996,84456,387357	NOTCH2,PLEK,STAT3,LMO4,CITED2,HIPK2,L3MBTL3,THEMIS
4_Member	GO Biological Processes	GO:0090092	regulation of transmembrane receptor protein serine/threonine kinase signaling pathway	-2.47345	0	5/290	4853,10370,28996,50964,51496	NOTCH2,CITED2,HIPK2,SOST,CTDSPL2
4_Member	GO Biological Processes	GO:0030218	erythrocyte differentiation	-2.37164	0	3/94	10370,28996,84456	CITED2,HIPK2,L3MBTL3
4_Member	GO Biological Processes	GO:0002520	immune system development	-2.36396	0	8/746	4853,5341,6774,8543,10370,28996,84456,387357	NOTCH2,PLEK,STAT3,LMO4,CITED2,HIPK2,L3MBTL3,THEMIS
4_Member	GO Biological Processes	GO:0007179	transforming growth factor beta receptor signaling pathway	-2.28462	0	3/101	6774,10370,28996	STAT3,CITED2,HIPK2
4_Member	GO Biological Processes	GO:0034101	erythrocyte homeostasis	-2.26097	0	3/103	10370,28996,84456	CITED2,HIPK2,L3MBTL3
4_Member	GO Biological Processes	GO:0090287	regulation of cellular response to growth factor stimulus	-2.19476	0	5/338	4853,10370,28996,50964,51496	NOTCH2,CITED2,HIPK2,SOST,CTDSPL2
4_Member	GO Biological Processes	GO:0030097	hemopoiesis	-2.13799	0	7/649	4853,5341,6774,10370,28996,84456,387357	NOTCH2,PLEK,STAT3,CITED2,HIPK2,L3MBTL3,THEMIS
4_Member	GO Biological Processes	GO:0090288	negative regulation of cellular response to growth factor stimulus	-2.07838	0	3/120	28996,50964,51496	HIPK2,SOST,CTDSPL2
4_Member	GO Biological Processes	GO:0090100	positive regulation of transmembrane receptor protein serine/threonine kinase signaling pathway	-2.06855	0	3/121	4853,10370,28996	NOTCH2,CITED2,HIPK2
4_Member	GO Biological Processes	GO:0001654	eye development	-2.00171	0	5/377	639,4853,6774,10370,28996	PRDM1,NOTCH2,STAT3,CITED2,HIPK2
5_Summary	GO Biological Processes	GO:0007565	female pregnancy	-3.4566	-0.178812	5/174	133,639,2182,6513,10370,4853,8543,8531,23272	ADM,PRDM1,ACSL4,SLC2A1,CITED2,NOTCH2,LMO4,YBX3,TASOR
5_Member	GO Biological Processes	GO:0007565	female pregnancy	-3.4566	-0.178812	5/174	133,639,2182,6513,10370	ADM,PRDM1,ACSL4,SLC2A1,CITED2					ABAT,ADM,ATP6V1A,SLC2A1,CITED2,HIPK2,EGLN3				>>> ADM, SLC2A1,CITED2
5_Member	GO Biological Processes	GO:0003279	cardiac septum development	-3.28093	-0.178812	4/107	639,4853,8543,10370	PRDM1,NOTCH2,LMO4,CITED2
5_Member	GO Biological Processes	GO:0044703	multi-organism reproductive process	-3.24128	-0.178812	5/194	133,639,2182,6513,10370	ADM,PRDM1,ACSL4,SLC2A1,CITED2
5_Member	GO Biological Processes	GO:0044706	multi-multicellular organism process	-3.15239	-0.151377	5/203	133,639,2182,6513,10370	ADM,PRDM1,ACSL4,SLC2A1,CITED2
5_Member	GO Biological Processes	GO:0001890	placenta development	-2.74664	0	4/149	133,639,4853,10370	ADM,PRDM1,NOTCH2,CITED2
5_Member	GO Biological Processes	GO:0009792	embryo development ending in birth or egg hatching	-2.66659	0	8/665	133,639,2182,4853,8531,8543,10370,23272	ADM,PRDM1,ACSL4,NOTCH2,YBX3,LMO4,CITED2,TASOR
5_Member	GO Biological Processes	GO:0003281	ventricular septum development	-2.66557	0	3/74	639,8543,10370	PRDM1,LMO4,CITED2
5_Member	GO Biological Processes	GO:0001701	in utero embryonic development	-2.64514	0	6/387	133,639,4853,8531,10370,23272	ADM,PRDM1,NOTCH2,YBX3,CITED2,TASOR
5_Member	GO Biological Processes	GO:0003205	cardiac chamber development	-2.56708	0	4/167	639,4853,8543,10370	PRDM1,NOTCH2,LMO4,CITED2
5_Member	GO Biological Processes	GO:0001892	embryonic placenta development	-2.48022	0	3/86	133,639,10370	ADM,PRDM1,CITED2
5_Member	GO Biological Processes	GO:0001843	neural tube closure	-2.41113	0	3/91	133,8543,10370	ADM,LMO4,CITED2
5_Member	GO Biological Processes	GO:0060606	tube closure	-2.39781	0	3/92	133,8543,10370	ADM,LMO4,CITED2
5_Member	GO Biological Processes	GO:0009798	axis specification	-2.35878	0	3/95	4853,10370,23272	NOTCH2,CITED2,TASOR
5_Member	GO Biological Processes	GO:0014020	primary neural tube formation	-2.3335	0	3/97	133,8543,10370	ADM,LMO4,CITED2
5_Member	GO Biological Processes	GO:0001841	neural tube formation	-2.23782	0	3/105	133,8543,10370	ADM,LMO4,CITED2
5_Member	GO Biological Processes	GO:0043009	chordate embryonic development	-2.15913	0	7/643	133,639,4853,8531,8543,10370,23272	ADM,PRDM1,NOTCH2,YBX3,LMO4,CITED2,TASOR
5_Member	GO Biological Processes	GO:0001838	embryonic epithelial tube formation	-2.03012	0	3/125	133,8543,10370	ADM,LMO4,CITED2
5_Member	GO Biological Processes	GO:0003231	cardiac ventricle development	-2.02073	0	3/126	639,8543,10370	PRDM1,LMO4,CITED2
6_Summary	GO Biological Processes	GO:0030330	DNA damage response, signal transduction by p53 class mediator	-3.3827	-0.178812	3/42	1026,10769,28996,133,6678,6774	CDKN1A,PLK2,HIPK2,ADM,SPARC,STAT3
6_Member	GO Biological Processes	GO:0030330	DNA damage response, signal transduction by p53 class mediator	-3.3827	-0.178812	3/42	1026,10769,28996	CDKN1A,PLK2,HIPK2
6_Member	GO Biological Processes	GO:0072331	signal transduction by p53 class mediator	-2.42461	0	3/90	1026,10769,28996	CDKN1A,PLK2,HIPK2
6_Member	GO Biological Processes	GO:0045765	regulation of angiogenesis	-2.13763	0	5/349	133,6678,6774,10769,28996	ADM,SPARC,STAT3,PLK2,HIPK2
6_Member	GO Biological Processes	GO:1901342	regulation of vasculature development	-2.10739	0	5/355	133,6678,6774,10769,28996	ADM,SPARC,STAT3,PLK2,HIPK2
7_Summary	GO Biological Processes	GO:0010677	negative regulation of cellular carbohydrate metabolic process	-3.26571	-0.178812	3/46	5341,6774,283871,8611,11165,5277,5337,51496,151987	PLEK,STAT3,PGP,PLPP1,NUDT3,PIGA,PLD1,CTDSPL2,PPP4R2
7_Member	GO Biological Processes	GO:0010677	negative regulation of cellular carbohydrate metabolic process	-3.26571	-0.178812	3/46	5341,6774,283871	PLEK,STAT3,PGP
7_Member	GO Biological Processes	GO:0045912	negative regulation of carbohydrate metabolic process	-3.1091	-0.151377	3/52	5341,6774,283871	PLEK,STAT3,PGP
7_Member	GO Biological Processes	GO:0019751	polyol metabolic process	-2.24933	0	3/104	8611,11165,283871	PLPP1,NUDT3,PGP
7_Member	GO Biological Processes	GO:0062014	negative regulation of small molecule metabolic process	-2.20399	0	3/108	5341,6774,283871	PLEK,STAT3,PGP
7_Member	GO Biological Processes	GO:0006644	phospholipid metabolic process	-2.05356	0	5/366	5277,5337,5341,8611,283871	PIGA,PLD1,PLEK,PLPP1,PGP
7_Member	GO Biological Processes	GO:0016311	dephosphorylation	-2.03357	0	4/237	8611,51496,151987,283871	PLPP1,CTDSPL2,PPP4R2,PGP
8_Summary	GO Biological Processes	GO:0032024	positive regulation of insulin secretion	-2.77084	0	3/68	18,2182,9854,5991,9747,51496,134957	ABAT,ACSL4,C2CD2L,RFX3,TCAF1,CTDSPL2,STXBP5
8_Member	GO Biological Processes	GO:0032024	positive regulation of insulin secretion	-2.77084	0	3/68	18,2182,9854	ABAT,ACSL4,C2CD2L
8_Member	GO Biological Processes	GO:0051223	regulation of protein transport	-2.75038	0	7/501	18,2182,5991,9747,9854,51496,134957	ABAT,ACSL4,RFX3,TCAF1,C2CD2L,CTDSPL2,STXBP5
8_Member	GO Biological Processes	GO:0050796	regulation of insulin secretion	-2.74664	0	4/149	18,2182,5991,9854	ABAT,ACSL4,RFX3,C2CD2L
8_Member	GO Biological Processes	GO:0050708	regulation of protein secretion	-2.69907	0	5/257	18,2182,5991,9854,134957	ABAT,ACSL4,RFX3,C2CD2L,STXBP5
8_Member	GO Biological Processes	GO:0070201	regulation of establishment of protein localization	-2.63171	0	7/526	18,2182,5991,9747,9854,51496,134957	ABAT,ACSL4,RFX3,TCAF1,C2CD2L,CTDSPL2,STXBP5
8_Member	GO Biological Processes	GO:0090276	regulation of peptide hormone secretion	-2.4591	0	4/179	18,2182,5991,9854	ABAT,ACSL4,RFX3,C2CD2L
8_Member	GO Biological Processes	GO:0051222	positive regulation of protein transport	-2.44817	0	5/294	18,2182,9747,9854,51496	ABAT,ACSL4,TCAF1,C2CD2L,CTDSPL2
8_Member	GO Biological Processes	GO:0002791	regulation of peptide secretion	-2.43339	0	4/182	18,2182,5991,9854	ABAT,ACSL4,RFX3,C2CD2L
8_Member	GO Biological Processes	GO:0090087	regulation of peptide transport	-2.41652	0	4/184	18,2182,5991,9854	ABAT,ACSL4,RFX3,C2CD2L
8_Member	GO Biological Processes	GO:0090277	positive regulation of peptide hormone secretion	-2.39781	0	3/92	18,2182,9854	ABAT,ACSL4,C2CD2L
8_Member	GO Biological Processes	GO:0002793	positive regulation of peptide secretion	-2.37164	0	3/94	18,2182,9854	ABAT,ACSL4,C2CD2L
8_Member	GO Biological Processes	GO:1904951	positive regulation of establishment of protein localization	-2.35103	0	5/310	18,2182,9747,9854,51496	ABAT,ACSL4,TCAF1,C2CD2L,CTDSPL2
8_Member	GO Biological Processes	GO:0046883	regulation of hormone secretion	-2.05245	0	4/234	18,2182,5991,9854	ABAT,ACSL4,RFX3,C2CD2L
8_Member	GO Biological Processes	GO:0046887	positive regulation of hormone secretion	-2.04916	0	3/123	18,2182,9854	ABAT,ACSL4,C2CD2L
9_Summary	GO Biological Processes	GO:0031532	actin cytoskeleton reorganization	-2.73468	0	3/70	5341,29780,221692	PLEK,PARVB,PHACTR1
9_Member	GO Biological Processes	GO:0031532	actin cytoskeleton reorganization	-2.73468	0	3/70	5341,29780,221692	PLEK,PARVB,PHACTR1
10_Summary	GO Biological Processes	GO:0010569	regulation of double-strand break repair via homologous recombination	-2.69961	0	3/72	8607,9643,151987	RUVBL1,MORF4L2,PPP4R2
10_Member	GO Biological Processes	GO:0010569	regulation of double-strand break repair via homologous recombination	-2.69961	0	3/72	8607,9643,151987	RUVBL1,MORF4L2,PPP4R2
11_Summary	GO Biological Processes	GO:0006886	intracellular protein transport	-2.57975	0	8/687	1026,3839,6774,8907,11031,51429,51496,54332,255919	CDKN1A,KPNA3,STAT3,AP1M1,RAB31,SNX9,CTDSPL2,GDAP1,CNEP1R1
11_Member	GO Biological Processes	GO:0006886	intracellular protein transport	-2.57975	0	8/687	1026,3839,6774,8907,11031,51429,51496,54332	CDKN1A,KPNA3,STAT3,AP1M1,RAB31,SNX9,CTDSPL2,GDAP1
11_Member	GO Biological Processes	GO:0034504	protein localization to nucleus	-2.35106	0	4/192	1026,3839,6774,255919	CDKN1A,KPNA3,STAT3,CNEP1R1
11_Member	GO Biological Processes	GO:0006606	protein import into nucleus	-2.12895	0	3/115	1026,3839,6774	CDKN1A,KPNA3,STAT3
11_Member	GO Biological Processes	GO:0051170	import into nucleus	-2.08831	0	3/119	1026,3839,6774	CDKN1A,KPNA3,STAT3
12_Summary	GO Biological Processes	GO:0009725	response to hormone	-2.30264	0	8/764	133,1979,6513,6774,8611,10370,11031,50964	ADM,EIF4EBP2,SLC2A1,STAT3,PLPP1,CITED2,RAB31,SOST
12_Member	GO Biological Processes	GO:0009725	response to hormone	-2.30264	0	8/764	133,1979,6513,6774,8611,10370,11031,50964	ADM,EIF4EBP2,SLC2A1,STAT3,PLPP1,CITED2,RAB31,SOST
12_Member	GO Biological Processes	GO:0032868	response to insulin	-2.18611	0	4/214	133,1979,6513,11031	ADM,EIF4EBP2,SLC2A1,RAB31
12_Member	GO Biological Processes	GO:0043434	response to peptide hormone	-2.06804	0	5/363	133,1979,6513,6774,11031	ADM,EIF4EBP2,SLC2A1,STAT3,RAB31
13_Summary	GO Biological Processes	GO:0021549	cerebellum development	-2.28462	0	3/101	18,473,8704	ABAT,RERE,B4GALT2
13_Member	GO Biological Processes	GO:0021549	cerebellum development	-2.28462	0	3/101	18,473,8704	ABAT,RERE,B4GALT2
13_Member	GO Biological Processes	GO:0022037	metencephalon development	-2.17119	0	3/111	18,473,8704	ABAT,RERE,B4GALT2
14_Summary	GO Biological Processes	GO:0031667	response to nutrient levels	-2.26126	0	6/464	133,1026,3141,6513,54332,115209	ADM,CDKN1A,HLCS,SLC2A1,GDAP1,OMA1
14_Member	GO Biological Processes	GO:0031667	response to nutrient levels	-2.26126	0	6/464	133,1026,3141,6513,54332,115209	ADM,CDKN1A,HLCS,SLC2A1,GDAP1,OMA1
14_Member	GO Biological Processes	GO:0009991	response to extracellular stimulus	-2.13281	0	6/494	133,1026,3141,6513,54332,115209	ADM,CDKN1A,HLCS,SLC2A1,GDAP1,OMA1
15_Summary	GO Biological Processes	GO:2001252	positive regulation of chromosome organization	-2.22643	0	3/106	8607,23272,92345,5341,51429,57472	RUVBL1,TASOR,NAF1,PLEK,SNX9,CNOT6
15_Member	GO Biological Processes	GO:2001252	positive regulation of chromosome organization	-2.22643	0	3/106	8607,23272,92345	RUVBL1,TASOR,NAF1
15_Member	GO Biological Processes	GO:0010638	positive regulation of organelle organization	-2.07625	0	6/508	5341,8607,23272,51429,57472,92345	PLEK,RUVBL1,TASOR,SNX9,CNOT6,NAF1
16_Summary	GO Biological Processes	GO:0046395	carboxylic acid catabolic process	-2.11087	0	4/225	18,384,1666,23475,11165	ABAT,ARG2,DECR1,QPRT,NUDT3
16_Member	GO Biological Processes	GO:0046395	carboxylic acid catabolic process	-2.11087	0	4/225	18,384,1666,23475	ABAT,ARG2,DECR1,QPRT
16_Member	GO Biological Processes	GO:0016054	organic acid catabolic process	-2.08457	0	4/229	18,384,1666,23475	ABAT,ARG2,DECR1,QPRT
16_Member	GO Biological Processes	GO:0044282	small molecule catabolic process	-2.06804	0	5/363	18,384,1666,11165,23475	ABAT,ARG2,DECR1,NUDT3,QPRT
17_Summary	GO Biological Processes	GO:0021987	cerebral cortex development	-2.10843	0	3/117	6513,93986,221692	SLC2A1,FOXP2,PHACTR1
17_Member	GO Biological Processes	GO:0021987	cerebral cortex development	-2.10843	0	3/117	6513,93986,221692	SLC2A1,FOXP2,PHACTR1
18_Summary	GO Biological Processes	GO:0007613	memory	-2.07838	0	3/120	1979,8704,10769	EIF4EBP2,B4GALT2,PLK2
18_Member	GO Biological Processes	GO:0007613	memory	-2.07838	0	3/120	1979,8704,10769	EIF4EBP2,B4GALT2,PLK2

## Sheet: onlyTBX21_targets
GroupID	Category	Term	Description	LogP	Log(q-value)	InTerm_InList	Genes	Symbols						GO	Category	Description	Count	%	Log10(P)	Log10(q)
1_Summary	GO Biological Processes	GO:0030097	hemopoiesis	-6.61559	-2.60988	10/649	3516,3726,3932,4291,5295,6504,7704,8301,30009,57580,1234,56253,7462,9806	RBPJ,JUNB,LCK,MLF1,PIK3R1,SLAMF1,ZBTB16,PICALM,TBX21,PREX1,CCR5,CRTAM,LAT2,SPOCK2						GO:0030097	GO Biological Processes	hemopoiesis	10	18.18	-6.62	-2.61
1_Member	GO Biological Processes	GO:0030097	hemopoiesis	-6.61559	-2.60988	10/649	3516,3726,3932,4291,5295,6504,7704,8301,30009,57580	RBPJ,JUNB,LCK,MLF1,PIK3R1,SLAMF1,ZBTB16,PICALM,TBX21,PREX1						GO:0050863	GO Biological Processes	regulation of T cell activation	7	12.73	-5.27	-1.86
1_Member	GO Biological Processes	GO:0050900	leukocyte migration	-6.48301	-2.60988	7/247	1234,3932,5295,6504,30009,56253,57580	CCR5,LCK,PIK3R1,SLAMF1,TBX21,CRTAM,PREX1						GO:0010950	GO Biological Processes	positive regulation of endopeptidase activity	4	7.27	-3.54	-0.71
1_Member	GO Biological Processes	GO:0048534	hematopoietic or lymphoid organ development	-6.32092	-2.60988	10/699	3516,3726,3932,4291,5295,6504,7704,8301,30009,57580	RBPJ,JUNB,LCK,MLF1,PIK3R1,SLAMF1,ZBTB16,PICALM,TBX21,PREX1						GO:0060415	GO Biological Processes	muscle tissue morphogenesis	3	5.45	-3.49	-0.71
1_Member	GO Biological Processes	GO:0002520	immune system development	-6.06459	-2.47849	10/746	3516,3726,3932,4291,5295,6504,7704,8301,30009,57580	RBPJ,JUNB,LCK,MLF1,PIK3R1,SLAMF1,ZBTB16,PICALM,TBX21,PREX1						GO:0030099	GO Biological Processes	myeloid cell differentiation	4	7.27	-2.89	-0.26
1_Member	GO Biological Processes	GO:0046649	lymphocyte activation	-5.75494	-2.26574	8/459	3516,3932,5295,6504,7462,30009,56253,57580	RBPJ,LCK,PIK3R1,SLAMF1,LAT2,TBX21,CRTAM,PREX1						GO:0030879	GO Biological Processes	mammary gland development	3	5.45	-2.78	-0.2
1_Member	GO Biological Processes	GO:0002521	leukocyte differentiation	-5.13857	-1.7955	7/394	3516,3726,3932,5295,6504,30009,57580	RBPJ,JUNB,LCK,PIK3R1,SLAMF1,TBX21,PREX1						GO:0050808	GO Biological Processes	synapse organization	4	7.27	-2.69	-0.15
1_Member	GO Biological Processes	GO:0045321	leukocyte activation	-5.03693	-1.75185	8/575	3516,3932,5295,6504,7462,30009,56253,57580	RBPJ,LCK,PIK3R1,SLAMF1,LAT2,TBX21,CRTAM,PREX1						GO:0007169	GO Biological Processes	transmembrane receptor protein tyrosine kinase signaling pathway	4	7.27	-2.14	0
1_Member	GO Biological Processes	GO:0030098	lymphocyte differentiation	-4.95658	-1.72265	6/276	3516,3932,5295,6504,30009,57580	RBPJ,LCK,PIK3R1,SLAMF1,TBX21,PREX1						GO:0000165	GO Biological Processes	MAPK cascade	3	5.45	-2.14	0
1_Member	GO Biological Processes	GO:1903131	mononuclear cell differentiation	-4.58687	-1.39871	6/321	3516,3932,5295,6504,30009,57580	RBPJ,LCK,PIK3R1,SLAMF1,TBX21,PREX1						GO:0006887	GO Biological Processes	exocytosis	3	5.45	-2.04	0
1_Member	GO Biological Processes	GO:0001775	cell activation	-4.44744	-1.33845	8/695	3516,3932,5295,6504,7462,30009,56253,57580	RBPJ,LCK,PIK3R1,SLAMF1,LAT2,TBX21,CRTAM,PREX1						GO:0033673	GO Biological Processes	negative regulation of kinase activity	3	5.45	-2.02	0
1_Member	GO Biological Processes	GO:0002274	myeloid leukocyte activation	-3.82921	-0.845157	4/146	3516,6504,7462,57580	RBPJ,SLAMF1,LAT2,PREX1
1_Member	GO Biological Processes	GO:0042110	T cell activation	-3.67537	-0.742476	5/298	3932,5295,30009,56253,57580	LCK,PIK3R1,TBX21,CRTAM,PREX1
1_Member	GO Biological Processes	GO:0030217	T cell differentiation	-3.59588	-0.72993	4/168	3932,5295,30009,57580	LCK,PIK3R1,TBX21,PREX1
1_Member	GO Biological Processes	GO:0045785	positive regulation of cell adhesion	-2.72763	-0.172994	5/484	3932,6504,7704,9806,57580	LCK,SLAMF1,ZBTB16,SPOCK2,PREX1
1_Member	GO Biological Processes	GO:0030595	leukocyte chemotaxis	-2.59893	-0.0920049	3/148	1234,6504,57580	CCR5,SLAMF1,PREX1
1_Member	GO Biological Processes	GO:0060326	cell chemotaxis	-2.17488	0	3/210	1234,6504,57580	CCR5,SLAMF1,PREX1
1_Member	GO Biological Processes	GO:0010810	regulation of cell-substrate adhesion	-2.1088	0	3/222	5295,9806,57580	PIK3R1,SPOCK2,PREX1
2_Summary	GO Biological Processes	GO:0050863	regulation of T cell activation	-5.27094	-1.86092	7/376	3726,3932,6504,7704,30009,56253,201633,4155,5295,1234,7462	JUNB,LCK,SLAMF1,ZBTB16,TBX21,CRTAM,TIGIT,MBP,PIK3R1,CCR5,LAT2
2_Member	GO Biological Processes	GO:0050863	regulation of T cell activation	-5.27094	-1.86092	7/376	3726,3932,6504,7704,30009,56253,201633	JUNB,LCK,SLAMF1,ZBTB16,TBX21,CRTAM,TIGIT
2_Member	GO Biological Processes	GO:0022407	regulation of cell-cell adhesion	-4.52933	-1.38256	7/490	3932,4155,6504,7704,30009,56253,201633	LCK,MBP,SLAMF1,ZBTB16,TBX21,CRTAM,TIGIT
2_Member	GO Biological Processes	GO:0046634	regulation of alpha-beta T cell activation	-4.23057	-1.15663	4/115	3726,7704,30009,56253	JUNB,ZBTB16,TBX21,CRTAM
2_Member	GO Biological Processes	GO:1903037	regulation of leukocyte cell-cell adhesion	-4.19868	-1.15663	6/377	3932,6504,7704,30009,56253,201633	LCK,SLAMF1,ZBTB16,TBX21,CRTAM,TIGIT
2_Member	GO Biological Processes	GO:0051249	regulation of lymphocyte activation	-4.10128	-1.0892	7/573	3726,3932,6504,7704,30009,56253,201633	JUNB,LCK,SLAMF1,ZBTB16,TBX21,CRTAM,TIGIT
2_Member	GO Biological Processes	GO:0002694	regulation of leukocyte activation	-3.68239	-0.742476	7/670	3726,3932,6504,7704,30009,56253,201633	JUNB,LCK,SLAMF1,ZBTB16,TBX21,CRTAM,TIGIT
2_Member	GO Biological Processes	GO:0007162	negative regulation of cell adhesion	-3.6092	-0.72993	5/308	4155,5295,30009,56253,201633	MBP,PIK3R1,TBX21,CRTAM,TIGIT
2_Member	GO Biological Processes	GO:0001819	positive regulation of cytokine production	-3.59889	-0.72993	6/486	4155,5295,6504,30009,56253,201633	MBP,PIK3R1,SLAMF1,TBX21,CRTAM,TIGIT
2_Member	GO Biological Processes	GO:1902105	regulation of leukocyte differentiation	-3.55163	-0.713896	5/317	3726,5295,7704,30009,56253	JUNB,PIK3R1,ZBTB16,TBX21,CRTAM
2_Member	GO Biological Processes	GO:0045580	regulation of T cell differentiation	-3.49117	-0.713896	4/179	3726,7704,30009,56253	JUNB,ZBTB16,TBX21,CRTAM
2_Member	GO Biological Processes	GO:0046637	regulation of alpha-beta T cell differentiation	-3.48709	-0.713896	3/73	3726,7704,30009	JUNB,ZBTB16,TBX21
2_Member	GO Biological Processes	GO:0050865	regulation of cell activation	-3.46771	-0.710902	7/727	3726,3932,6504,7704,30009,56253,201633	JUNB,LCK,SLAMF1,ZBTB16,TBX21,CRTAM,TIGIT
2_Member	GO Biological Processes	GO:0022408	negative regulation of cell-cell adhesion	-3.29294	-0.581893	4/202	4155,30009,56253,201633	MBP,TBX21,CRTAM,TIGIT
2_Member	GO Biological Processes	GO:0045619	regulation of lymphocyte differentiation	-3.22964	-0.532837	4/210	3726,7704,30009,56253	JUNB,ZBTB16,TBX21,CRTAM
2_Member	GO Biological Processes	GO:1903706	regulation of hemopoiesis	-3.03131	-0.361655	5/413	3726,5295,7704,30009,56253	JUNB,PIK3R1,ZBTB16,TBX21,CRTAM
2_Member	GO Biological Processes	GO:0071674	mononuclear cell migration	-2.91179	-0.267689	3/115	1234,30009,56253	CCR5,TBX21,CRTAM
2_Member	GO Biological Processes	GO:0002683	negative regulation of immune system process	-2.87046	-0.260703	5/449	5295,6504,30009,56253,201633	PIK3R1,SLAMF1,TBX21,CRTAM,TIGIT
2_Member	GO Biological Processes	GO:0002708	positive regulation of lymphocyte mediated immunity	-2.86909	-0.260703	3/119	6504,30009,56253	SLAMF1,TBX21,CRTAM
2_Member	GO Biological Processes	GO:0050868	negative regulation of T cell activation	-2.77834	-0.202952	3/128	30009,56253,201633	TBX21,CRTAM,TIGIT
2_Member	GO Biological Processes	GO:0002705	positive regulation of leukocyte mediated immunity	-2.66739	-0.141976	3/140	6504,30009,56253	SLAMF1,TBX21,CRTAM
2_Member	GO Biological Processes	GO:1903038	negative regulation of leukocyte cell-cell adhesion	-2.60727	-0.0920049	3/147	30009,56253,201633	TBX21,CRTAM,TIGIT
2_Member	GO Biological Processes	GO:0051250	negative regulation of lymphocyte activation	-2.45844	0	3/166	30009,56253,201633	TBX21,CRTAM,TIGIT
2_Member	GO Biological Processes	GO:0050778	positive regulation of immune response	-2.40947	0	5/574	3932,6504,7462,30009,56253	LCK,SLAMF1,LAT2,TBX21,CRTAM
2_Member	GO Biological Processes	GO:0002706	regulation of lymphocyte mediated immunity	-2.36686	0	3/179	6504,30009,56253	SLAMF1,TBX21,CRTAM
2_Member	GO Biological Processes	GO:0002822	regulation of adaptive immune response based on somatic recombination of immune receptors built from immunoglobulin superfamily domains	-2.34675	0	3/182	3726,6504,30009	JUNB,SLAMF1,TBX21
2_Member	GO Biological Processes	GO:0002697	regulation of immune effector process	-2.29679	0	4/379	3726,6504,30009,56253	JUNB,SLAMF1,TBX21,CRTAM
2_Member	GO Biological Processes	GO:0002366	leukocyte activation involved in immune response	-2.29484	0	3/190	6504,7462,30009	SLAMF1,LAT2,TBX21
2_Member	GO Biological Processes	GO:0002263	cell activation involved in immune response	-2.26978	0	3/194	6504,7462,30009	SLAMF1,LAT2,TBX21
2_Member	GO Biological Processes	GO:0002695	negative regulation of leukocyte activation	-2.24527	0	3/198	30009,56253,201633	TBX21,CRTAM,TIGIT
2_Member	GO Biological Processes	GO:0002819	regulation of adaptive immune response	-2.24527	0	3/198	3726,6504,30009	JUNB,SLAMF1,TBX21
2_Member	GO Biological Processes	GO:0051251	positive regulation of lymphocyte activation	-2.21493	0	4/400	3932,6504,7704,30009	LCK,SLAMF1,ZBTB16,TBX21
2_Member	GO Biological Processes	GO:0050866	negative regulation of cell activation	-2.11415	0	3/221	30009,56253,201633	TBX21,CRTAM,TIGIT
2_Member	GO Biological Processes	GO:0002696	positive regulation of leukocyte activation	-2.03856	0	4/450	3932,6504,7704,30009	LCK,SLAMF1,ZBTB16,TBX21
2_Member	GO Biological Processes	GO:0002703	regulation of leukocyte mediated immunity	-2.01186	0	3/241	6504,30009,56253	SLAMF1,TBX21,CRTAM
3_Summary	GO Biological Processes	GO:0010950	positive regulation of endopeptidase activity	-3.53789	-0.713896	4/174	2934,3932,4155,8301,6004,57580,9806,5295	GSN,LCK,MBP,PICALM,RGS16,PREX1,SPOCK2,PIK3R1
3_Member	GO Biological Processes	GO:0010950	positive regulation of endopeptidase activity	-3.53789	-0.713896	4/174	2934,3932,4155,8301	GSN,LCK,MBP,PICALM
3_Member	GO Biological Processes	GO:0010952	positive regulation of peptidase activity	-3.359	-0.633232	4/194	2934,3932,4155,8301	GSN,LCK,MBP,PICALM
3_Member	GO Biological Processes	GO:0051345	positive regulation of hydrolase activity	-3.15789	-0.474869	6/589	2934,3932,4155,6004,8301,57580	GSN,LCK,MBP,RGS16,PICALM,PREX1
3_Member	GO Biological Processes	GO:0052548	regulation of endopeptidase activity	-2.96242	-0.305731	5/428	2934,3932,4155,8301,9806	GSN,LCK,MBP,PICALM,SPOCK2
3_Member	GO Biological Processes	GO:0052547	regulation of peptidase activity	-2.82838	-0.231273	5/459	2934,3932,4155,8301,9806	GSN,LCK,MBP,PICALM,SPOCK2
3_Member	GO Biological Processes	GO:1905475	regulation of protein localization to membrane	-2.41524	0	3/172	2934,5295,8301	GSN,PIK3R1,PICALM
3_Member	GO Biological Processes	GO:0045862	positive regulation of proteolysis	-2.32524	0	4/372	2934,3932,4155,8301	GSN,LCK,MBP,PICALM
4_Summary	GO Biological Processes	GO:0060415	muscle tissue morphogenesis	-3.48709	-0.713896	3/73	104,3084,3516,5295,8301,23181,4155,5026	ADARB1,NRG1,RBPJ,PIK3R1,PICALM,DIP2A,MBP,P2RX5
4_Member	GO Biological Processes	GO:0060415	muscle tissue morphogenesis	-3.48709	-0.713896	3/73	104,3084,3516	ADARB1,NRG1,RBPJ
4_Member	GO Biological Processes	GO:0048644	muscle organ morphogenesis	-3.37011	-0.633232	3/80	104,3084,3516	ADARB1,NRG1,RBPJ
4_Member	GO Biological Processes	GO:0000902	cell morphogenesis	-2.06722	0	5/694	104,3084,5295,8301,23181	ADARB1,NRG1,PIK3R1,PICALM,DIP2A
4_Member	GO Biological Processes	GO:0099536	synaptic signaling	-2.02545	0	4/454	104,3084,4155,5026	ADARB1,NRG1,MBP,P2RX5
5_Summary	GO Biological Processes	GO:0030099	myeloid cell differentiation	-2.88539	-0.260703	4/260	3516,3726,5295,7704,4155,30009,81606,7462,6045,6504,57646	RBPJ,JUNB,PIK3R1,ZBTB16,MBP,TBX21,LBH,LAT2,RNF2,SLAMF1,USP28
5_Member	GO Biological Processes	GO:0030099	myeloid cell differentiation	-2.88539	-0.260703	4/260	3516,3726,5295,7704	RBPJ,JUNB,PIK3R1,ZBTB16
5_Member	GO Biological Processes	GO:0002573	myeloid leukocyte differentiation	-2.74959	-0.18467	3/131	3516,3726,5295	RBPJ,JUNB,PIK3R1
5_Member	GO Biological Processes	GO:0045596	negative regulation of cell differentiation	-2.71771	-0.172994	6/718	3516,4155,5295,7704,30009,81606	RBPJ,MBP,PIK3R1,ZBTB16,TBX21,LBH
5_Member	GO Biological Processes	GO:0042113	B cell activation	-2.3012	0	3/189	3516,5295,7462	RBPJ,PIK3R1,LAT2
5_Member	GO Biological Processes	GO:0009952	anterior/posterior pattern specification	-2.15798	0	3/213	3516,6045,7704	RBPJ,RNF2,ZBTB16
5_Member	GO Biological Processes	GO:0008283	cell population proliferation	-2.05708	0	5/698	3516,3726,6504,7704,57646	RBPJ,JUNB,SLAMF1,ZBTB16,USP28
6_Summary	GO Biological Processes	GO:0030879	mammary gland development	-2.77834	-0.202952	3/128	3084,59350,81606,3516	NRG1,RXFP1,LBH,RBPJ
6_Member	GO Biological Processes	GO:0030879	mammary gland development	-2.77834	-0.202952	3/128	3084,59350,81606	NRG1,RXFP1,LBH
6_Member	GO Biological Processes	GO:0048732	gland development	-2.14862	0	4/418	3084,3516,59350,81606	NRG1,RBPJ,RXFP1,LBH
7_Summary	GO Biological Processes	GO:0050808	synapse organization	-2.68519	-0.150238	4/295	3084,9806,23181,55906	NRG1,SPOCK2,DIP2A,ZC4H2
7_Member	GO Biological Processes	GO:0050808	synapse organization	-2.68519	-0.150238	4/295	3084,9806,23181,55906	NRG1,SPOCK2,DIP2A,ZC4H2
8_Summary	GO Biological Processes	GO:0007169	transmembrane receptor protein tyrosine kinase signaling pathway	-2.14146	0	4/420	3084,3932,5295,5753	NRG1,LCK,PIK3R1,PTK6
8_Member	GO Biological Processes	GO:0007169	transmembrane receptor protein tyrosine kinase signaling pathway	-2.14146	0	4/420	3084,3932,5295,5753	NRG1,LCK,PIK3R1,PTK6
9_Summary	GO Biological Processes	GO:0000165	MAPK cascade	-2.13584	0	3/217	1234,3084,4155	CCR5,NRG1,MBP
9_Member	GO Biological Processes	GO:0000165	MAPK cascade	-2.13584	0	3/217	1234,3084,4155	CCR5,NRG1,MBP
10_Summary	GO Biological Processes	GO:0006887	exocytosis	-2.04152	0	3/235	7462,9145,54843	LAT2,SYNGR1,SYTL2
10_Member	GO Biological Processes	GO:0006887	exocytosis	-2.04152	0	3/235	7462,9145,54843	LAT2,SYNGR1,SYTL2
11_Summary	GO Biological Processes	GO:0033673	negative regulation of kinase activity	-2.01674	0	3/240	104,5753,113791	ADARB1,PTK6,PIK3IP1
11_Member	GO Biological Processes	GO:0033673	negative regulation of kinase activity	-2.01674	0	3/240	104,5753,113791	ADARB1,PTK6,PIK3IP1

## Sheet: onlyTGIF_targets
GroupID	Category	Term	Description	LogP	Log(q-value)	InTerm_InList	Genes	Symbols						GO	Category	Description	Count	%	Log10(P)	Log10(q)
1_Summary	GO Biological Processes	GO:0061448	connective tissue development	-6.21034	-2.24311	9/220	655,656,864,1746,3221,7045,10865,59350,81029,4921,25976	BMP7,BMP8B,RUNX3,DLX2,HOXC4,TGFBI,ARID5A,RXFP1,WNT5B,DDR2,TIPARP						GO:0061448	GO Biological Processes	connective tissue development	9	6.77	-6.21	-2.24
1_Member	GO Biological Processes	GO:0061448	connective tissue development	-6.21034	-2.24311	9/220	655,656,864,1746,3221,7045,10865,59350,81029	BMP7,BMP8B,RUNX3,DLX2,HOXC4,TGFBI,ARID5A,RXFP1,WNT5B						GO:0070372	GO Biological Processes	regulation of ERK1 and ERK2 cascade	9	6.77	-0.713896	-1.3
1_Member	GO Biological Processes	GO:0051216	cartilage development	-6.13025	-2.24311	8/165	655,656,864,1746,3221,7045,10865,81029	BMP7,BMP8B,RUNX3,DLX2,HOXC4,TGFBI,ARID5A,WNT5B						GO:0045444	GO Biological Processes	fat cell differentiation	6	4.51	-4.88	-1.3
1_Member	GO Biological Processes	GO:0001501	skeletal system development	-4.02841	-0.919426	10/511	655,656,864,1746,3221,4921,7045,10865,25976,81029	BMP7,BMP8B,RUNX3,DLX2,HOXC4,DDR2,TGFBI,ARID5A,TIPARP,WNT5B						GO:0001568	GO Biological Processes	blood vessel development	11	8.27	-4.79	-1.3
1_Member	GO Biological Processes	GO:0002062	chondrocyte differentiation	-3.33552	-0.562224	4/81	864,7045,10865,81029	RUNX3,TGFBI,ARID5A,WNT5B						GO:0045746	GO Biological Processes	negative regulation of Notch signaling pathway	4	3.01	-4.62	-1.28
2_Summary	GO Biological Processes	GO:0070372	regulation of ERK1 and ERK2 cascade	-4.93796	-1.30148	9/315	408,1880,4921,6375,7534,7936,55294,57007,200734,655,1844,81606	ARRB1,GPR183,DDR2,XCL1,YWHAZ,NELFE,FBXW7,ACKR3,SPRED2,BMP7,DUSP2,LBH						GO:2001185	GO Biological Processes	regulation of CD8-positive, alpha-beta T cell activation	3	2.26	-4.11	-0.97
2_Member	GO Biological Processes	GO:0070372	regulation of ERK1 and ERK2 cascade	-4.93796	-1.30148	9/315	408,1880,4921,6375,7534,7936,55294,57007,200734	ARRB1,GPR183,DDR2,XCL1,YWHAZ,NELFE,FBXW7,ACKR3,SPRED2						GO:0048024	GO Biological Processes	regulation of mRNA splicing, via spliceosome	5	3.76	-3.9	-0.83
2_Member	GO Biological Processes	GO:0043408	regulation of MAPK cascade	-4.21623	-1.01914	12/694	408,655,1844,1880,4921,6375,7534,7936,55294,57007,81606,200734	ARRB1,BMP7,DUSP2,GPR183,DDR2,XCL1,YWHAZ,NELFE,FBXW7,ACKR3,LBH,SPRED2						GO:0061180	GO Biological Processes	mammary gland epithelium development	4	3.01	-3.87	-0.82
2_Member	GO Biological Processes	GO:0070374	positive regulation of ERK1 and ERK2 cascade	-4.20731	-1.01914	7/223	408,1880,4921,6375,7936,55294,57007	ARRB1,GPR183,DDR2,XCL1,NELFE,FBXW7,ACKR3						GO:0060326	GO Biological Processes	cell chemotaxis	6	4.51	-3.46	-0.59
2_Member	GO Biological Processes	GO:0043410	positive regulation of MAPK cascade	-2.18262	0	7/496	408,1880,4921,6375,7936,55294,57007	ARRB1,GPR183,DDR2,XCL1,NELFE,FBXW7,ACKR3						GO:0097193	GO Biological Processes	intrinsic apoptotic signaling pathway	5	3.76	-3.15	-0.49
3_Summary	GO Biological Processes	GO:0045444	fat cell differentiation	-4.88362	-1.30148	6/116	1051,6934,10124,81029,114882,144404	CEBPB,TCF7L2,ARL4A,WNT5B,OSBPL8,TMEM120B						GO:0045165	GO Biological Processes	cell fate commitment	6	4.51	-3.06	-0.42
3_Member	GO Biological Processes	GO:0045444	fat cell differentiation	-4.88362	-1.30148	6/116	1051,6934,10124,81029,114882,144404	CEBPB,TCF7L2,ARL4A,WNT5B,OSBPL8,TMEM120B						GO:0030335	GO Biological Processes	positive regulation of cell migration	9	6.77	-3.03	-0.41
4_Summary	GO Biological Processes	GO:0001568	blood vessel development	-4.79068	-1.30148	11/507	4854,6692,6934,7045,7534,8854,10451,23670,25976,55294,57007,655,780,7852	NOTCH3,SPINT1,TCF7L2,TGFBI,YWHAZ,ALDH1A2,VAV3,CEMIP2,TIPARP,FBXW7,ACKR3,BMP7,DDR1,CXCR4						GO:0032535	GO Biological Processes	regulation of cellular component size	7	5.26	-2.9	-0.34
4_Member	GO Biological Processes	GO:0001568	blood vessel development	-4.79068	-1.30148	11/507	4854,6692,6934,7045,7534,8854,10451,23670,25976,55294,57007	NOTCH3,SPINT1,TCF7L2,TGFBI,YWHAZ,ALDH1A2,VAV3,CEMIP2,TIPARP,FBXW7,ACKR3						GO:0030324	GO Biological Processes	lung development	5	3.76	-2.9	-0.34
4_Member	GO Biological Processes	GO:0001944	vasculature development	-4.62878	-1.28181	11/528	4854,6692,6934,7045,7534,8854,10451,23670,25976,55294,57007	NOTCH3,SPINT1,TCF7L2,TGFBI,YWHAZ,ALDH1A2,VAV3,CEMIP2,TIPARP,FBXW7,ACKR3						GO:0043433	GO Biological Processes	negative regulation of DNA-binding transcription factor activity	5	3.76	-2.8	-0.28
4_Member	GO Biological Processes	GO:0035239	tube morphogenesis	-4.36237	-1.07729	12/670	655,780,4854,6692,7045,7534,7852,10451,23670,25976,55294,57007	BMP7,DDR1,NOTCH3,SPINT1,TGFBI,YWHAZ,CXCR4,VAV3,CEMIP2,TIPARP,FBXW7,ACKR3						GO:0042552	GO Biological Processes	myelination	4	3.01	-2.79	-0.28
4_Member	GO Biological Processes	GO:0048514	blood vessel morphogenesis	-3.23786	-0.531272	8/421	4854,7045,7534,10451,23670,25976,55294,57007	NOTCH3,TGFBI,YWHAZ,VAV3,CEMIP2,TIPARP,FBXW7,ACKR3						GO:0006914	GO Biological Processes	autophagy	6	4.51	-2.66	-0.2
4_Member	GO Biological Processes	GO:0001525	angiogenesis	-2.48654	-0.0977108	6/325	4854,7045,7534,10451,23670,57007	NOTCH3,TGFBI,YWHAZ,VAV3,CEMIP2,ACKR3						GO:0043009	GO Biological Processes	chordate embryonic development	9	6.77	-2.65	-0.2
4_Member	GO Biological Processes	GO:0001570	vasculogenesis	-2.43223	-0.0636096	3/70	25976,55294,57007	TIPARP,FBXW7,ACKR3						GO:0051056	GO Biological Processes	regulation of small GTPase mediated signal transduction	6	4.51	-2.62	-0.18
5_Summary	GO Biological Processes	GO:0045746	negative regulation of Notch signaling pathway	-4.62488	-1.28181	4/38	408,655,1746,55294,3475,23189,51265,864,4854,81606,84525,200734,6692,7852,780,3221	ARRB1,BMP7,DLX2,FBXW7,IFRD1,KANK1,CDKL3,RUNX3,NOTCH3,LBH,HOPX,SPRED2,SPINT1,CXCR4,DDR1,HOXC4						GO:0009755	GO Biological Processes	hormone-mediated signaling pathway	4	3.01	-2.6	-0.18
5_Member	GO Biological Processes	GO:0045746	negative regulation of Notch signaling pathway	-4.62488	-1.28181	4/38	408,655,1746,55294	ARRB1,BMP7,DLX2,FBXW7
5_Member	GO Biological Processes	GO:0010721	negative regulation of cell development	-3.71556	-0.758128	6/188	655,1746,3475,23189,51265,55294	BMP7,DLX2,IFRD1,KANK1,CDKL3,FBXW7
5_Member	GO Biological Processes	GO:0045596	negative regulation of cell differentiation	-3.45465	-0.588699	11/718	655,864,1746,3475,4854,23189,51265,55294,81606,84525,200734	BMP7,RUNX3,DLX2,IFRD1,NOTCH3,KANK1,CDKL3,FBXW7,LBH,HOPX,SPRED2
5_Member	GO Biological Processes	GO:0008593	regulation of Notch signaling pathway	-3.04049	-0.408623	4/97	408,655,1746,55294	ARRB1,BMP7,DLX2,FBXW7
5_Member	GO Biological Processes	GO:0060284	regulation of cell development	-2.67606	-0.202452	8/516	655,1746,3475,6692,7852,23189,51265,55294	BMP7,DLX2,IFRD1,SPINT1,CXCR4,KANK1,CDKL3,FBXW7
5_Member	GO Biological Processes	GO:0050768	negative regulation of neurogenesis	-2.39284	-0.0470408	4/146	655,1746,3475,51265	BMP7,DLX2,IFRD1,CDKL3
5_Member	GO Biological Processes	GO:0045665	negative regulation of neuron differentiation	-2.38094	-0.0470408	3/73	655,1746,4854	BMP7,DLX2,NOTCH3
5_Member	GO Biological Processes	GO:0051961	negative regulation of nervous system development	-2.34105	-0.0468258	4/151	655,1746,3475,51265	BMP7,DLX2,IFRD1,CDKL3
5_Member	GO Biological Processes	GO:0045685	regulation of glial cell differentiation	-2.3319	-0.0468258	3/76	1746,6692,7852	DLX2,SPINT1,CXCR4
5_Member	GO Biological Processes	GO:0050767	regulation of neurogenesis	-2.17702	0	6/377	655,1746,3475,6692,7852,51265	BMP7,DLX2,IFRD1,SPINT1,CXCR4,CDKL3
5_Member	GO Biological Processes	GO:0001763	morphogenesis of a branching structure	-2.11742	0	4/175	655,780,1746,6692	BMP7,DDR1,DLX2,SPINT1
5_Member	GO Biological Processes	GO:0048704	embryonic skeletal system morphogenesis	-2.07651	0	3/94	655,1746,3221	BMP7,DLX2,HOXC4
6_Summary	GO Biological Processes	GO:2001185	regulation of CD8-positive, alpha-beta T cell activation	-4.11308	-0.966306	3/19	864,6375,64115,655,694,780,1051,2113,6692,8854,55294,57007,10865,23180,1054,7045,23189,1880,10451,7852,4921,9760	RUNX3,XCL1,VSIR,BMP7,BTG1,DDR1,CEBPB,ETS1,SPINT1,ALDH1A2,FBXW7,ACKR3,ARID5A,RFTN1,CEBPG,TGFBI,KANK1,GPR183,VAV3,CXCR4,DDR2,TOX
6_Member	GO Biological Processes	GO:2001185	regulation of CD8-positive, alpha-beta T cell activation	-4.11308	-0.966306	3/19	864,6375,64115	RUNX3,XCL1,VSIR
6_Member	GO Biological Processes	GO:0008285	negative regulation of cell population proliferation	-3.69102	-0.758128	12/790	655,694,780,864,1051,2113,6375,6692,8854,55294,57007,64115	BMP7,BTG1,DDR1,RUNX3,CEBPB,ETS1,XCL1,SPINT1,ALDH1A2,FBXW7,ACKR3,VSIR
6_Member	GO Biological Processes	GO:2000515	negative regulation of CD4-positive, alpha-beta T cell activation	-3.30589	-0.554285	3/35	864,6375,64115	RUNX3,XCL1,VSIR
6_Member	GO Biological Processes	GO:0046636	negative regulation of alpha-beta T cell activation	-2.98378	-0.375393	3/45	864,6375,64115	RUNX3,XCL1,VSIR
6_Member	GO Biological Processes	GO:0032660	regulation of interleukin-17 production	-2.902	-0.336813	3/48	10865,23180,64115	ARID5A,RFTN1,VSIR
6_Member	GO Biological Processes	GO:0032649	regulation of interferon-gamma production	-2.71264	-0.223442	4/119	1054,6375,10865,64115	CEBPG,XCL1,ARID5A,VSIR
6_Member	GO Biological Processes	GO:0007162	negative regulation of cell adhesion	-2.60143	-0.180302	6/308	864,1051,6375,7045,23189,64115	RUNX3,CEBPB,XCL1,TGFBI,KANK1,VSIR
6_Member	GO Biological Processes	GO:0050868	negative regulation of T cell activation	-2.59762	-0.180302	4/128	864,1051,6375,64115	RUNX3,CEBPB,XCL1,VSIR
6_Member	GO Biological Processes	GO:0042130	negative regulation of T cell proliferation	-2.43223	-0.0636096	3/70	1051,6375,64115	CEBPB,XCL1,VSIR
6_Member	GO Biological Processes	GO:1903038	negative regulation of leukocyte cell-cell adhesion	-2.38232	-0.0470408	4/147	864,1051,6375,64115	RUNX3,CEBPB,XCL1,VSIR
6_Member	GO Biological Processes	GO:0050670	regulation of lymphocyte proliferation	-2.37356	-0.0470408	5/239	1051,1880,6375,10451,64115	CEBPB,GPR183,XCL1,VAV3,VSIR
6_Member	GO Biological Processes	GO:0030595	leukocyte chemotaxis	-2.37189	-0.0470408	4/148	1880,6375,7852,10451	GPR183,XCL1,CXCR4,VAV3
6_Member	GO Biological Processes	GO:0032944	regulation of mononuclear cell proliferation	-2.34325	-0.0468258	5/243	1051,1880,6375,10451,64115	CEBPB,GPR183,XCL1,VAV3,VSIR
6_Member	GO Biological Processes	GO:0050867	positive regulation of cell activation	-2.3217	-0.0420133	7/467	864,1880,4921,6375,9760,10451,64115	RUNX3,GPR183,DDR2,XCL1,TOX,VAV3,VSIR
6_Member	GO Biological Processes	GO:2000514	regulation of CD4-positive, alpha-beta T cell activation	-2.28496	-0.0262054	3/79	864,6375,64115	RUNX3,XCL1,VSIR
6_Member	GO Biological Processes	GO:0051250	negative regulation of lymphocyte activation	-2.19684	0	4/166	864,1051,6375,64115	RUNX3,CEBPB,XCL1,VSIR
6_Member	GO Biological Processes	GO:0050672	negative regulation of lymphocyte proliferation	-2.1688	0	3/87	1051,6375,64115	CEBPB,XCL1,VSIR
6_Member	GO Biological Processes	GO:0070663	regulation of leukocyte proliferation	-2.15992	0	5/269	1051,1880,6375,10451,64115	CEBPB,GPR183,XCL1,VAV3,VSIR
6_Member	GO Biological Processes	GO:0032945	negative regulation of mononuclear cell proliferation	-2.15512	0	3/88	1051,6375,64115	CEBPB,XCL1,VSIR
6_Member	GO Biological Processes	GO:0051251	positive regulation of lymphocyte activation	-2.057	0	6/400	864,1880,6375,9760,10451,64115	RUNX3,GPR183,XCL1,TOX,VAV3,VSIR
6_Member	GO Biological Processes	GO:0070664	negative regulation of leukocyte proliferation	-2.05155	0	3/96	1051,6375,64115	CEBPB,XCL1,VSIR
7_Summary	GO Biological Processes	GO:0048024	regulation of mRNA splicing, via spliceosome	-3.90326	-0.829033	5/109	3181,4116,10656,23543,146713,57716,10949,50804,56259,1054	HNRNPA2B1,MAGOH,KHDRBS3,RBFOX2,RBFOX3,PRX,HNRNPA0,MYEF2,CTNNBL1,CEBPG
7_Member	GO Biological Processes	GO:0048024	regulation of mRNA splicing, via spliceosome	-3.90326	-0.829033	5/109	3181,4116,10656,23543,146713	HNRNPA2B1,MAGOH,KHDRBS3,RBFOX2,RBFOX3
7_Member	GO Biological Processes	GO:0043484	regulation of RNA splicing	-3.818	-0.805922	6/180	3181,4116,10656,23543,57716,146713	HNRNPA2B1,MAGOH,KHDRBS3,RBFOX2,PRX,RBFOX3
7_Member	GO Biological Processes	GO:0000381	regulation of alternative mRNA splicing, via spliceosome	-3.78204	-0.797989	4/62	4116,10656,23543,146713	MAGOH,KHDRBS3,RBFOX2,RBFOX3
7_Member	GO Biological Processes	GO:0050684	regulation of mRNA processing	-3.41223	-0.56648	5/139	3181,4116,10656,23543,146713	HNRNPA2B1,MAGOH,KHDRBS3,RBFOX2,RBFOX3
7_Member	GO Biological Processes	GO:1903311	regulation of mRNA metabolic process	-3.33969	-0.562224	7/309	3181,4116,10656,10949,23543,50804,146713	HNRNPA2B1,MAGOH,KHDRBS3,HNRNPA0,RBFOX2,MYEF2,RBFOX3
7_Member	GO Biological Processes	GO:0006397	mRNA processing	-2.2871	-0.0262054	7/474	3181,4116,10656,10949,23543,56259,146713	HNRNPA2B1,MAGOH,KHDRBS3,HNRNPA0,RBFOX2,CTNNBL1,RBFOX3
7_Member	GO Biological Processes	GO:0016071	mRNA metabolic process	-2.1701	0	8/627	1054,3181,4116,10656,10949,23543,56259,146713	CEBPG,HNRNPA2B1,MAGOH,KHDRBS3,HNRNPA0,RBFOX2,CTNNBL1,RBFOX3
8_Summary	GO Biological Processes	GO:0061180	mammary gland epithelium development	-3.86598	-0.823943	4/59	780,1051,81606,84876,59350,655,1054,8854	DDR1,CEBPB,LBH,ORAI1,RXFP1,BMP7,CEBPG,ALDH1A2
8_Member	GO Biological Processes	GO:0061180	mammary gland epithelium development	-3.86598	-0.823943	4/59	780,1051,81606,84876	DDR1,CEBPB,LBH,ORAI1
8_Member	GO Biological Processes	GO:0030879	mammary gland development	-3.57724	-0.667829	5/128	780,1051,59350,81606,84876	DDR1,CEBPB,RXFP1,LBH,ORAI1
8_Member	GO Biological Processes	GO:0048732	gland development	-3.25816	-0.532388	8/418	655,780,1051,1054,8854,59350,81606,84876	BMP7,DDR1,CEBPB,CEBPG,ALDH1A2,RXFP1,LBH,ORAI1
8_Member	GO Biological Processes	GO:0022612	gland morphogenesis	-2.94345	-0.346348	4/103	655,780,1051,59350	BMP7,DDR1,CEBPB,RXFP1
9_Summary	GO Biological Processes	GO:0060326	cell chemotaxis	-3.45769	-0.588699	6/210	1880,6375,7852,10451,10803,57007,655,4854,10678,10645	GPR183,XCL1,CXCR4,VAV3,CCR9,ACKR3,BMP7,NOTCH3,B3GNT2,CAMKK2
9_Member	GO Biological Processes	GO:0060326	cell chemotaxis	-3.45769	-0.588699	6/210	1880,6375,7852,10451,10803,57007	GPR183,XCL1,CXCR4,VAV3,CCR9,ACKR3
9_Member	GO Biological Processes	GO:0006935	chemotaxis	-3.34764	-0.562224	9/510	655,1880,4854,6375,7852,10451,10678,10803,57007	BMP7,GPR183,NOTCH3,XCL1,CXCR4,VAV3,B3GNT2,CCR9,ACKR3
9_Member	GO Biological Processes	GO:0042330	taxis	-3.33542	-0.562224	9/512	655,1880,4854,6375,7852,10451,10678,10803,57007	BMP7,GPR183,NOTCH3,XCL1,CXCR4,VAV3,B3GNT2,CCR9,ACKR3
9_Member	GO Biological Processes	GO:0070098	chemokine-mediated signaling pathway	-3.2953	-0.554285	4/83	6375,7852,10803,57007	XCL1,CXCR4,CCR9,ACKR3
9_Member	GO Biological Processes	GO:0040011	locomotion	-3.22808	-0.531272	9/530	655,1880,4854,6375,7852,10451,10678,10803,57007	BMP7,GPR183,NOTCH3,XCL1,CXCR4,VAV3,B3GNT2,CCR9,ACKR3
9_Member	GO Biological Processes	GO:1990868	response to chemokine	-3.14439	-0.487704	4/91	6375,7852,10803,57007	XCL1,CXCR4,CCR9,ACKR3
9_Member	GO Biological Processes	GO:1990869	cellular response to chemokine	-3.14439	-0.487704	4/91	6375,7852,10803,57007	XCL1,CXCR4,CCR9,ACKR3
9_Member	GO Biological Processes	GO:0019722	calcium-mediated signaling	-2.30103	-0.0319355	4/155	7852,10645,10803,57007	CXCR4,CAMKK2,CCR9,ACKR3
10_Summary	GO Biological Processes	GO:0097193	intrinsic apoptotic signaling pathway	-3.14672	-0.487704	5/159	1051,2272,3090,23645,54205	CEBPB,FHIT,HIC1,PPP1R15A,CYCS
10_Member	GO Biological Processes	GO:0097193	intrinsic apoptotic signaling pathway	-3.14672	-0.487704	5/159	1051,2272,3090,23645,54205	CEBPB,FHIT,HIC1,PPP1R15A,CYCS
11_Summary	GO Biological Processes	GO:0045165	cell fate commitment	-3.06037	-0.416272	6/250	1746,3475,4854,6934,9760,81029	DLX2,IFRD1,NOTCH3,TCF7L2,TOX,WNT5B
11_Member	GO Biological Processes	GO:0045165	cell fate commitment	-3.06037	-0.416272	6/250	1746,3475,4854,6934,9760,81029	DLX2,IFRD1,NOTCH3,TCF7L2,TOX,WNT5B
12_Summary	GO Biological Processes	GO:0030335	positive regulation of cell migration	-3.0268	-0.406835	9/566	655,2113,4921,6375,7852,10000,57007,64115,81029,694	BMP7,ETS1,DDR2,XCL1,CXCR4,AKT3,ACKR3,VSIR,WNT5B,BTG1
12_Member	GO Biological Processes	GO:0030335	positive regulation of cell migration	-3.0268	-0.406835	9/566	655,2113,4921,6375,7852,10000,57007,64115,81029	BMP7,ETS1,DDR2,XCL1,CXCR4,AKT3,ACKR3,VSIR,WNT5B
12_Member	GO Biological Processes	GO:2000147	positive regulation of cell motility	-2.89151	-0.336813	9/592	655,2113,4921,6375,7852,10000,57007,64115,81029	BMP7,ETS1,DDR2,XCL1,CXCR4,AKT3,ACKR3,VSIR,WNT5B
12_Member	GO Biological Processes	GO:0040017	positive regulation of locomotion	-2.81697	-0.282016	9/607	655,2113,4921,6375,7852,10000,57007,64115,81029	BMP7,ETS1,DDR2,XCL1,CXCR4,AKT3,ACKR3,VSIR,WNT5B
12_Member	GO Biological Processes	GO:0045766	positive regulation of angiogenesis	-2.0187	0	4/187	694,2113,7852,10000	BTG1,ETS1,CXCR4,AKT3
12_Member	GO Biological Processes	GO:1904018	positive regulation of vasculature development	-2.0187	0	4/187	694,2113,7852,10000	BTG1,ETS1,CXCR4,AKT3
13_Summary	GO Biological Processes	GO:0032535	regulation of cellular component size	-2.90313	-0.336813	7/367	3475,10000,10451,23189,23645,51265,51474,81618	IFRD1,AKT3,VAV3,KANK1,PPP1R15A,CDKL3,LIMA1,ITM2C
13_Member	GO Biological Processes	GO:0032535	regulation of cellular component size	-2.90313	-0.336813	7/367	3475,10000,10451,23189,23645,51265,51474	IFRD1,AKT3,VAV3,KANK1,PPP1R15A,CDKL3,LIMA1
13_Member	GO Biological Processes	GO:0010977	negative regulation of neuron projection development	-2.43576	-0.0636096	4/142	3475,23189,51265,81618	IFRD1,KANK1,CDKL3,ITM2C
13_Member	GO Biological Processes	GO:0090066	regulation of anatomical structure size	-2.12375	0	7/509	3475,10000,10451,23189,23645,51265,51474	IFRD1,AKT3,VAV3,KANK1,PPP1R15A,CDKL3,LIMA1
13_Member	GO Biological Processes	GO:0008361	regulation of cell size	-2.05075	0	4/183	3475,10000,10451,51265	IFRD1,AKT3,VAV3,CDKL3
14_Summary	GO Biological Processes	GO:0030324	lung development	-2.89533	-0.336813	5/181	7534,8854,55294,59350,84525	YWHAZ,ALDH1A2,FBXW7,RXFP1,HOPX
14_Member	GO Biological Processes	GO:0030324	lung development	-2.89533	-0.336813	5/181	7534,8854,55294,59350,84525	YWHAZ,ALDH1A2,FBXW7,RXFP1,HOPX
14_Member	GO Biological Processes	GO:0030323	respiratory tube development	-2.85341	-0.30869	5/185	7534,8854,55294,59350,84525	YWHAZ,ALDH1A2,FBXW7,RXFP1,HOPX
14_Member	GO Biological Processes	GO:0060541	respiratory system development	-2.65846	-0.202452	5/205	7534,8854,55294,59350,84525	YWHAZ,ALDH1A2,FBXW7,RXFP1,HOPX
15_Summary	GO Biological Processes	GO:0043433	negative regulation of DNA-binding transcription factor activity	-2.80245	-0.278823	5/190	408,655,1054,6375,6934,22924,55294,64388,84525	ARRB1,BMP7,CEBPG,XCL1,TCF7L2,MAPRE3,FBXW7,GREM2,HOPX
15_Member	GO Biological Processes	GO:0043433	negative regulation of DNA-binding transcription factor activity	-2.80245	-0.278823	5/190	408,655,1054,6375,6934	ARRB1,BMP7,CEBPG,XCL1,TCF7L2
15_Member	GO Biological Processes	GO:0051098	regulation of binding	-2.20436	0	6/372	1054,6934,22924,55294,64388,84525	CEBPG,TCF7L2,MAPRE3,FBXW7,GREM2,HOPX
16_Summary	GO Biological Processes	GO:0042552	myelination	-2.79489	-0.278823	4/113	2817,7852,57716,81846,864	GPC1,CXCR4,PRX,SBF2,RUNX3
16_Member	GO Biological Processes	GO:0042552	myelination	-2.79489	-0.278823	4/113	2817,7852,57716,81846	GPC1,CXCR4,PRX,SBF2
16_Member	GO Biological Processes	GO:0007272	ensheathment of neurons	-2.76694	-0.268971	4/115	2817,7852,57716,81846	GPC1,CXCR4,PRX,SBF2
16_Member	GO Biological Processes	GO:0008366	axon ensheathment	-2.76694	-0.268971	4/115	2817,7852,57716,81846	GPC1,CXCR4,PRX,SBF2
16_Member	GO Biological Processes	GO:0007422	peripheral nervous system development	-2.26974	-0.0210914	3/80	864,2817,57716	RUNX3,GPC1,PRX
17_Summary	GO Biological Processes	GO:0006914	autophagy	-2.65823	-0.202452	6/300	2548,23710,57132,79720,81846,115992,10678	GAA,GABARAPL1,CHMP1B,VPS37B,SBF2,RNF166,B3GNT2
17_Member	GO Biological Processes	GO:0006914	autophagy	-2.65823	-0.202452	6/300	2548,23710,57132,79720,81846,115992	GAA,GABARAPL1,CHMP1B,VPS37B,SBF2,RNF166
17_Member	GO Biological Processes	GO:0061919	process utilizing autophagic mechanism	-2.65823	-0.202452	6/300	2548,23710,57132,79720,81846,115992	GAA,GABARAPL1,CHMP1B,VPS37B,SBF2,RNF166
17_Member	GO Biological Processes	GO:0044264	cellular polysaccharide metabolic process	-2.3319	-0.0468258	3/76	2548,10678,23710	GAA,B3GNT2,GABARAPL1
17_Member	GO Biological Processes	GO:0005976	polysaccharide metabolic process	-2.26974	-0.0210914	3/80	2548,10678,23710	GAA,B3GNT2,GABARAPL1
17_Member	GO Biological Processes	GO:0016236	macroautophagy	-2.01081	0	4/188	2548,23710,57132,79720	GAA,GABARAPL1,CHMP1B,VPS37B
18_Summary	GO Biological Processes	GO:0043009	chordate embryonic development	-2.64769	-0.199879	9/643	655,1051,1746,3221,6692,7320,8854,84525,338596,4921,694,200734	BMP7,CEBPB,DLX2,HOXC4,SPINT1,UBE2B,ALDH1A2,HOPX,ST8SIA6,DDR2,BTG1,SPRED2
18_Member	GO Biological Processes	GO:0043009	chordate embryonic development	-2.64769	-0.199879	9/643	655,1051,1746,3221,6692,7320,8854,84525,338596	BMP7,CEBPB,DLX2,HOXC4,SPINT1,UBE2B,ALDH1A2,HOPX,ST8SIA6
18_Member	GO Biological Processes	GO:0009792	embryo development ending in birth or egg hatching	-2.55041	-0.154631	9/665	655,1051,1746,3221,6692,7320,8854,84525,338596	BMP7,CEBPB,DLX2,HOXC4,SPINT1,UBE2B,ALDH1A2,HOPX,ST8SIA6
18_Member	GO Biological Processes	GO:0045669	positive regulation of osteoblast differentiation	-2.34801	-0.0468258	3/75	655,1051,4921	BMP7,CEBPB,DDR2
18_Member	GO Biological Processes	GO:0030856	regulation of epithelial cell differentiation	-2.21518	0	4/164	655,694,1051,200734	BMP7,BTG1,CEBPB,SPRED2
18_Member	GO Biological Processes	GO:0001892	embryonic placenta development	-2.18266	0	3/86	655,1051,6692	BMP7,CEBPB,SPINT1
18_Member	GO Biological Processes	GO:0001701	in utero embryonic development	-2.1237	0	6/387	655,1051,6692,7320,84525,338596	BMP7,CEBPB,SPINT1,UBE2B,HOPX,ST8SIA6
19_Summary	GO Biological Processes	GO:0051056	regulation of small GTPase mediated signal transduction	-2.62252	-0.182535	6/305	408,4649,10451,23189,23362,117289	ARRB1,MYO9A,VAV3,KANK1,PSD3,TAGAP
19_Member	GO Biological Processes	GO:0051056	regulation of small GTPase mediated signal transduction	-2.62252	-0.182535	6/305	408,4649,10451,23189,23362,117289	ARRB1,MYO9A,VAV3,KANK1,PSD3,TAGAP
20_Summary	GO Biological Processes	GO:0009755	hormone-mediated signaling pathway	-2.59762	-0.180302	4/128	655,23543,56937,59350,656,1051,8854,10865,81029,64388,200734	BMP7,RBFOX2,PMEPA1,RXFP1,BMP8B,CEBPB,ALDH1A2,ARID5A,WNT5B,GREM2,SPRED2
20_Member	GO Biological Processes	GO:0009755	hormone-mediated signaling pathway	-2.59762	-0.180302	4/128	655,23543,56937,59350	BMP7,RBFOX2,PMEPA1,RXFP1
20_Member	GO Biological Processes	GO:0060393	regulation of pathway-restricted SMAD protein phosphorylation	-2.58171	-0.178869	3/62	655,656,56937	BMP7,BMP8B,PMEPA1
20_Member	GO Biological Processes	GO:0043401	steroid hormone mediated signaling pathway	-2.3319	-0.0468258	3/76	655,23543,56937	BMP7,RBFOX2,PMEPA1
20_Member	GO Biological Processes	GO:0071396	cellular response to lipid	-2.04126	0	7/528	655,1051,8854,10865,23543,56937,81029	BMP7,CEBPB,ALDH1A2,ARID5A,RBFOX2,PMEPA1,WNT5B
20_Member	GO Biological Processes	GO:0090092	regulation of transmembrane receptor protein serine/threonine kinase signaling pathway	-2.02706	0	5/290	655,656,56937,64388,200734	BMP7,BMP8B,PMEPA1,GREM2,SPRED2
