# Supplementary material for: Gene Regulatory Network Analysis of Decidual Stromal Cells and Natural Killer Cells
Source: Reprod Sci. 2024 Aug 1;31(10):3159–74. doi: 10.1007/s43032-024-01653-1 (PMC11438719; doi:10.1007/s43032-024-01653-1)
Supplement: Supplementary file 7 — Supplementary Table 7 (XLSX 115 KB) [file 43032_2024_1653_MOESM7_ESM.xlsx]

## Sheet: dS_Regulon_inputs
dS1A	POLR2A	SRF	dS1B	FOSL1	BHLHE40	MAFF	KLF6	KLF4	dS2	SOX5	NFE2L1	STAT2	PRDM1	FOXP1	ARID3A	PBX3	dS3	ZNF274	BRF2	DDIT3	ZNF226	dSsen/nk	SMAD1	PPARA	MDM2	ETV6	EOMES
	METTL13	HCCS		HOXA11	DVL2	KDM7A	CYP26B1	GPRC5A		BAZ1B	RNF10	CFLAR	SPAG9	CFH	FAM76A	RHBDD2		KRIT1	CCDC124	CROT	SEMA3A		PRDM6	GTF2IRD1	CD69	GAB2	FGR
	ERCC1	CACNA1G		TNFRSF12A	TNFRSF12A	MYLIP	TNFRSF12A	MATR3		TBC1D23	RB1CC1	SLC7A2	AASS	WNT16	SYT1	MATK		ZFX	CD9	CCL26	IL1RL1		TIE1	AGPAT4	CDKN1A	MAP2K3	ZCCHC8
	EXTL3	TBXA2R		GTF2IRD1	PHTF2	SYN1	SPAG9	TTC27		VCAN	VIM	CNTN1	HIVEP2	CFLAR	TFE3	JARID2		SYPL1	UTP18	FHL1	HSD11B1		ELK3	TFB1M	NES	TRIO	TRMT11
	SLC38A5	UBE3C		GPRC5A	DBF4	RANBP9	PRICKLE3	FAM65C		AIFM2	TIMP2	TMSB10	DCN	TFPI	FNDC3B	SYPL1		IDS	FAM160A2	GLRX2	ENPP2		HES1	TRIT1	RBM26	ARHGAP6	STOML1
	ADGRA2	MAP4K5		YAF2	CD4	PLAUR	MATR3	KLF6		CELF2	SNX29	TIMP2	MAMLD1	SLC7A2	RIF1	PRDM11		COX15	CYBA	HSPA5	SEMA7A		SPP1	TAB2	DYRK1A	FAM160A2	TNRC6C
	RUNX3	RALBP1		SAMD4A	RNF14	RABGAP1	SAMD4A	PLEKHH3		FOXN3	ATP11B	CTNNA1	NRXN3	RBM6	NLK	HSF2		GCLM	PITHD1	TNFRSF9	SP2		PCDH17	PPP2R3A	FDXR	ZBTB11	CBFA2T2
	NR1H3	ADGRA2		ALAS1	GPRC5A	SAMD4A	CD44	FGFR1		CUL1	PTPRU	LMO3	FHL1	CCDC109B	NRP1	ATP6V0A1		MAT2B	PRDM6	HEXB	RXFP1		RNASE1	ARHGEF10L	TMEM184C	TRIB2	PTPRC
	TRIT1	CHPF2		HSD17B6	SAMD4A	ATP6V0A1	ATP6V0A1	TCF7		HDAC4	BCAT1	RELT	VCAN	MYCBP2	C6orf62	ATP6V1H		RAI14	TRAM2	HERPUD1	KIAA0040		ITPRIP	COL4A4	IRS1	ZNF264	TDRD3
	GPM6B	VCL		TOMM34	RUNX3	MAP2K3	MAP2K3	WNT11		RAB27A	GPC4	PRDM1	DCUN1D1	ZFX	VEGFA	MAP4		STAU2	GOLGA5	HDAC7			EMCN	RGS1	NBPF12	LYZ	RGS1
	RRP12	TRIO		CD44	VCL	TRIO	VCL	FAM20A		SNX13	FAM135A	EVI5	WWC3	KDM7A	EIF4G1	CELF2		CTNNA1	HDAC4	BCAS1			CD34	TBC1D10A	CCL4	GLG1	TPTEP1
	PTPRU	LSG1		MAP2K3	FAM65A	PER3	TLL1	SOD2		NT5C2	EPB41L3	IFI35	RSF1	SPAG9	FN1	CHRDL2		GEMIN8	SRBD1	CALCRL			FAM167B	LGMN		PSMD7	POLDIP3
	RFXANK	FOXN3		USP2	TNC	KIF1B	FAM65A	HBEGF		NAALAD2	NFE2L1	SMG6	PRDM1	STARD3NL	ARID3A	ATG5		WWC3	RASGRP2	ASNS				VRK1		LARP4B	SUN2
	NTHL1	ATP2B4		ZFYVE16	LIMA1	USP36	PER3	TNFAIP3		FGFR1	TRPM3	TFRC	PIGV	CD4	F3	CDK14		SYNE2	GAL	CRMP1				NDRG3		NUFIP2	IL2RB
	ERBB3	YIPF1		PNKP	RELT	TMCC3	NFE2L3	ARMC2		ABL1	ITGAE	DPP8	BCAT1	ABHD5	KLF12	QSER1		POLR3E	CRMP1	RASAL2				CDS2		CD69	GZMH
	SLK	QSER1		LCP2	SPA17	USP13	RELT	MAPK8IP1		CSNK2A1	COL16A1	EIF4G3	GPBP1	CEP68	MXI1	NGFR		LIMCH1	DHRS9	SMARCA2				ZNF423		ARHGDIB	GZMB
	PRKCZ	MON2		GOPC	SBNO2	CDK14	MON2	ARHGAP9		ITGB8	TTC39A	PLD1	LIMCH1	MBTPS2	CPXM2	ME1		BCAS1	NUAK1	ALG6				MEF2D		QKI	PSMA6
	PPP2R5B	CNN2		ZNF800	KLF6	YBX3	KLF6	ACVR1C		GLI3	FTL	MKNK1	ERBB3	CALCOCO1	LPGAT1	ELOVL1		ERBB3	SEMA3A	ZBTB25				PLEKHM2		POMC	MTMR9
	DNAJA2	DGKA		TNFRSF9	ACSL4	CDH3	PSME4	FOSB		SPIN1	MMP2	CEACAM1	TBC1D22B	CLDN11	PTGIS	TP53BP1		MEF2A	SLC25A43	TSPO				CXCR4		CXCR4	NKG7
	FSTL3	MYLK		LIMA1	BCL3	KLF6	MAPK6	PTPRB		PRUNE2	PTHLH	PREP	RORA	CLK1	HSPA2	NDE1		MAPK6	COL5A3	DESI1				RREB1		RREB1	CUL2
	NOTCH3	ELOVL1		ZC3H11A	LMCD1	HDAC4	NCK2	LIF		AKNA	PIR	EPS15	NUCB2	COX15	JUND	FERMT2		EXOC5	HSPB11	TRIB3				KDM5C		HCST	GOSR2
	MARK3	EML1		MRPS24	ZNF37A	IFT80	RPS6KA2	KDM6B		PPM1H	CPXM1	ATXN7L3	FGF10	WWTR1	TMTC1	TRAF4		CRMP1	NFE2L1	KLF5				CRACR2A		HERC2	FBXW7
	DLG1	PHRF1		SPEN	NT5C2	POLB	AFF4	ERN2		UBE3A	DTX2	MMP2	CDC42	RB1CC1	CLOCK	STXBP2		MGLL	ITGAE	INTS6				CAB39		GMFG	UNC93B1
	XAB2	CFAP20		MSANTD3	NFKB2	PABPC1	NLK	EMP1		EFEMP1	SLC7A8	ZBTB25	CLASP1	HSD17B6	LRRC32	HOXA9		DPP8	CD82	METRN				RNF144B		EPSTI1	NUP107
	PPP1R12B	PRKACA		KLF6	GTF3C1	MGAT4A	RFX2	ITGA7		IVNS1ABP	ERMP1	FH	FOSL2	MAT2B	SEPT11	TCF7		MCAM	SRRT	CORO2B				NFIB		MORC2	SUDS3
	PAK3	ACTN1		PSME4	FGFR1	VASH1	ANKRD10	IL6		SLC2A1	SH3BP1	ANGPT2	PPP2R5C	VCAN	IGF1R	STK17B		N4BP2	PIR	ASAH1				ASTN2		C9orf40	GZMK
	CST7	CBFA2T2		PITX1	TNRC6C	LMCD1	TMEM40	TJAP1		STMN1	DDX17	JAK2	NECAP1	FAM65C	ZFHX3	ITGB5		NRDC	TGDS	CAV2				PLEKHA2		SRPK2	RARS
	TNS1	SLC35C2		TGFBR3	BRINP1	TFRC	DTX2	RTN1		FAM98A	MYH9	PICK1	RGS17	CNTLN	TOB1	SMAP2		LXN	SMOX	GARS				GPR183		TSPAN31	CYTIP
	PAFAH1B3	GNA11		SLC44A1	COBLL1	RHOBTB1	MYO9B	FHAD1		ZSCAN18	AP4S1	APOL1	OSGEP	FAM214A	EVI5L	SSH1		SAR1A	GLG1	HSPB1				TBL1XR1		FPGS	GNLY
	COBLL1	TGDS		LMCD1	DDHD2	TEAD2	IZUMO4	CSRNP1		TWIST1	NINL	MYH9	DPYSL2	HDAC9	IGFBP3	MAST2		PGM1	TMEM14A	URGCP				SLITRK4		ETV6	MOB4
	EPS15	FKBP5		ZNF37A	SEPHS1	FSCN1	MFNG	NFKBIZ		BAZ2B	STK4	RNF24	BAMBI	SNX29	LRRC4C	NFX1		COBLL1	ACOT7	ST3GAL4				WBSCR17		XCL1	S100PBP
	ERO1B	MICALL1		TNS1	RFX2	PLD1	RAB36	CREB5		STX16	RASSF2	SAMHD1	ERMP1	CELF2	RBMS1	CNOT3		ZCCHC6	GGT5	CARS				LHFPL3		RRNAD1	MAD2L2
	TXLNG	AP4S1		CXCL2	EBF4	RBM7	MYH9	UBC		HS3ST3B1	SRPX2	CRISPLD2	MARCH2	ARID1B	MMP14	C20orf194		CD82	PPP6R2	BIN2				RBM20		ATP8B2	LTBP2
	ATXN7L3	PAPLN		UBA5	FUS	NFKB2	ARHGAP5	TSC22D3		PTPN12	SYTL4	GABPB1	CEP170B	MAPK9	WDFY3	PCBP4		KIF9	MIEF1	FAM184A				CCL4		S100A8	SRGN
	NOP14	CHD8		GSK3B	CDV3	CST7	NFKBIA	LMNA		IL13RA1	MEST	IL4I1	FBXO7	PLEKHA5	SNRK	AARS		TRMT6	IFT27	FAM65B						PTPN7	ATG101
	ADD1	DIDO1		WBP11	GADD45B	TCF7	SMAD7	GRASP		RIN2	UNC119	SYDE1	TIMP3	FOXN3	CITED2	NUP50		CPA1	FKBP3	CAP2						PPP1R18	PTGIS
	ICAM1	ZNF516		AK6	SMARCB1	ARG2	PIEZO1	TIPARP		ATP8A2	HTATIP2	PRKD2	TNRC6B	TAB2	SPRED1	WAC		SCFD1	RABGGTA	TARS						TMEM138	TTF1
	GLG1	GLA		WNT11	GGT5	CADPS2	SQLE	SPRED1		SOX5	EHD1	ERF	SUSD6	CCDC85A	FBN1	SH3GLB1		ZNF184	CDC25B	CPEB4						MBNL1	HCST
	HAUS4	KIAA0226L		PPP1R15A	RIN3	FAM135A	PRX	TUBA1A		ZCCHC11	UHRF1BP1L	SMG9	RNF24	PRDM1	IGF2	TTC28		RANGAP1	APMAP	IL1R2						LY96	PTPN12
	IFT74	STK24		SLC23A2	EIF5	CYLD	DENND3	SCN9A		CLOCK	STK38	NOD1	ZNF516	PPP1R12A	ENTHD2	AP1B1		PABPN1	RGCC	ODC1						CLDN12	SPINK2
	SCD	MGRN1		CCNK	NFKBIA	WBP11	TNPO2	LRRC8E		PDGFRA	MED23	PHF14	STAG2	CROCC	ROBO1	MTMR3		C20orf24	DYRK1B	WIPF1						FCER1G	RAC2
	GADD45B	LYRM1		ICAM1	NFATC2	MYNN	NAMPT	JUNB		STX6	PDGFRB	LIPA	ARMCX3	CDH3	CD8B	PYGB		KIF3B	ARRDC2	CTSD						C1QC	ILF3
	PES1	HSPB1		TFAP4	ADNP2	DNAJA1	SP4	GAP43		SLCO5A1	SPTBN1	CASC3	DNAJC3	GPBP1	FAM219B	NFATC2		RIOK3	MEST	MOB3B						NACC1	CAMK1
	POLDIP3	PRKAG2		DNAJB11	SRPX	TXLNG	CAV2	MGA		UACA	EFEMP1	HDAC5	ZNF423	SLC12A2	KCTD2	CTSZ		RGCC	SPOCK2	LRIF1						TAF6L	ARMC9
	MYH9	PTGDS		CDV3	CD99L2	PPP1R15A	CAV1	CNTNAP2		IGF1R	ST3GAL5	SH3D19	PLAT	SLK	WT1	ANKRD12		GGA2	WFS1	BBS9						NOL9	STX17
	CD40	RAB11FIP2		HAUS4	CD276	CCNK	CLDN15	CLCF1		ADAMTS10	IL1R1	UNC93B1	BNIP3L	TBC1D1	RPS27L	CHRDL1		RNF40	UGDH	NDP						LAPTM5	TLN1
	RASSF2	ACTA2		CWF19L1	MRPL4	RGS1	TLE4	ETV4		IGSF3	ORC2	HIPK3	PTPRS	KDM4A	S1PR2	KIAA0226L		AAGAB	ELP4	LRRFIP1						C1orf52	GCHFR
	ADNP2	GBF1		FBXL19	SMG9	CDV3	RAPGEF1	JUN		GPR161	IPO13	IL23A	ITGB8	TRAM1	MARCKS	N4BP1		RELB	ALDH2	NR1D1						ZNF219	FBXO11
	ARHGEF7	ACBD5		GADD45B	NAMPT	RGS17	MAP3K8	SRRM3		UCK2	CTSD	DUSP16	ZC3HAV1	IP6K2	ACACA	COTL1		PPP1R37	HDDC2	PLEKHG3						DCHS1	HNRNPD
	MGRN1	LARP4B		MED15	PTN	TYRO3	NUFIP2	PARD6G		OSMR	LRP11	PDGFRB	HOXA6	MAPK6		RIPK2		NAMPT	SLC29A1	C12orf65						SERPINF2	WDR20
	WDR59	CCL2		XBP1	HSPB1	IL11	WSB1	MYADM		TNIP1	ENOX1	UBE3A	CYP3A5	WIPI1		UBE2W		HBP1	APBB3	DHX30						B3GALNT1	ABHD2
	GGA2	LUC7L3		IFT27	PRUNE2	MAST3	HIPK3	GAS6		GUCY1A2	CLU	SPTBN1	CNTNAP3	CDC42		ZC2HC1A		CAV2	UMPS	ZFC3H1						CD52	ITGAX
	STX4	CCDC86		EIF5	PTGR1	GADD45B	PSMD9	MAFF		JMY	LRP1	STAT1	CORO2A	NCK2		DLX5		TAX1BP1	PNO1	YARS						GPR183	RHOT2
	GPI	CD81		BDKRB1	ZFAND5	TRMT2A	OAS2	MIR22HG		CAST	IL13RA2	CHST10	ABHD17B	MAP4K4		EIF3B		HSPB1	SCP2	FADS2						CD14	MYOCD
	BCAT2	GLTSCR1L		RPS6KA5	PLEKHA1	JOSD1	NT5DC3	MITF		CEBPG	SLC12A4	EDEM3	DNMBP	CYBRD1		PTPRZ1		MEST	FAM20B	STX11						NUDT6	PMAIP1
	JAK3	SRF		NFKBIA	MAP3K8	HIF1A	SOD2	MAPK12		KCTD15	AHNAK	GBP3	GOSR2	EPN2		PRKAG2		TNFAIP1	KDM5B	HLX						PDGFD	MTF2
	CDK6	TARS		NFATC2	CCDC6	SRSF5	VEGFA	HOXC4		SAMSN1	C17orf53	GBP1	EZH1	UBE2D1		BCL7B		FBXW7	VAMP4	MCTP2						PRKCE	GZMA
	PTPRZ1	SMAD5		PRELID3B	PSMD3	EIF5	GLS	PPP1R10		ZNF362	RRBP1	RAB29	USP46	RHOBTB1		TESK1		PPP6R3	HSD11B1	PIK3R1						TRIM8	DDX46
	CLDN15	EIF4G1		POFUT1	CPD	NFKBIA	GADD45A	ETV5		AGPAT3	IPPK	STK11	TBC1D9	FERMT2		EIF3A		RNF141	C1orf198	TSLP						ATF7IP	IL2RG
	KAZALD1	EPB41L5		SMAD7	DDX5	NFATC2	UAP1	NBPF9		JAK1	ICE2	PLXDC2	SH3D19	EIF4G3		B9D1		KRT18	FKBP1B	TNFAIP8						TMCC1	DOK2
	ZMIZ1	ST3GAL5		TBL1X	MLX	CHMP4B	PLPPR5			CAMK2N1	APOC1	INHBA	HTATIP2	FNDC3B		PANX1		WNT5B	FAM213A	DAB2						BNC2	FAM177A1
	KPNB1	FHL2		PRPS2	EFTUD2	SMAD7	TNFAIP3			WDR26	GADD45G	NCOA5	KMT5B	FOSL2		TCIRG1		GAPDH	BBS9	BTG3						RAPH1	NR4A2
	NUP88	MORN1		KPNA3	CHIC2	STAG2	ELL2			NIPBL	SNX9	SOX4	DDX6	ARHGEF1		SMOC2		PAK1IP1	KIAA1549	ATP6V1C1						C1QB	ZNF599
	ABCC3	MEF2D		INTS6	NFKB1	INTS6	CTNNAL1			AGGF1	TMTC1	ZC4H2	ZNF451	PPP1R12B		GNPDA1		GMNN	NDP	MRAS						C1QA	UBASH3B
	SUPT6H	WLS		EIF3J	FBXW7	CLCN7	RHOQ			RHOBTB3	LPIN1	IFT22	C6orf62	GPR137B		USP34		SOBP	CLYBL	CDA						ARV1	ACSS1
	WHSC1	VAMP4		NDRG1	KLF3	KAT8	ODF2L			CREBRF	IL6ST	GADD45G	B3GAT2	NAALAD2		EFHD1		FAF2	ARMCX5	PEA15						SFN	TTC39B
	TRIM3	KLF7		SLC39A14	SC5D	PLAT	ARL4A			STEAP1	FST	COL5A1	TRIM38	FAP		STK25		PCCB	GLIS2	CCDC74A						CENPBD1	ZFYVE27
	ARHGEF17	ACOT2		NFKBIB	EHD1	PTOV1	ITPR2			HTRA1	ANXA1	TRAF3	QKI	PPP2R5C		EPAS1		TFG	AHDC1	PDLIM5						ARSJ	GNAQ
	CD81	CCDC53		DMPK	SOX6	FBL	NR4A1			ZNF143	LAMC1	XAF1	SENP6	NRDC		RNF146		GORASP1	ZC4H2	ABLIM2						TMEM136	DPY19L4
	NT5DC3	RNF170		ELL	GAPDH	ZFR2	LYPD3			GPRC5B	FAM129B	EPSTI1	VEGFA	SMARCA2		NR4A3		ACTR3	CRYGN	CITED2						HOXB4	RAB11FIP1
	COL12A1	CEP89		TFPI2	DSE	DENND3	LRRFIP1			LAIR1	SEPT11	EDEM1	LAMA4	PSEN1		DENND1A		PCGF1	EPS15L1	ZNF219						HMGN4	GALK2
	MAN1A1	POPDC2		NAMPT	NEDD9	PTPRS	MT2A			TTC39C	ENPEP	IL6ST	LOX	TCF7		PLXDC2		FANCL	DTD2	PACSIN3						KMT5A	UBR1
	PRPF4B	RBM19		CBLL1	NCOA7	ETV2	FOSB			COL3A1	GABARAPL1	IL15RA	ARRDC3	ARG2		PILRB		IL1R2	ASS1	PRTG						DIABLO	LAPTM5
	DPYSL3	IFT81		CAV1	MCM3	NAMPT	ZNF384			AVEN	KSR1	RAB33A	PRLR	MEF2C		CXCR4		SLC1A4	F12	DDIT4						SEPT9	EOMES
	ACVR1	TTF1		GRB10	PHACTR2	HOXA3	PTPRB			CHD3	RERE	PHC2	RBP1	RNF13		FMOD		WIPF1	NDFIP1	BTD						PRG2	ST5
	GCA	MED1		SERPINE1	CCND3	RBM28	LIF			UBE2E1	MEIS1	APC	WNT5A	YTHDC1		TUBA1B		CTSD	RRAS2	TM4SF1						ZNF397	NUDT21
	FANCL	C3		PRUNE2	FAM46A	USP42	MYO1B			SLC30A1	SNCA	LAMC1	CBLB	SMAP2		BAZ2B		CNR1	NAA35	ALCAM						CDC42SE1	POP5
	FN1	ZNF436		RIC1	HMGCS1	EZH2	EGLN3			SRGAP2C	AIG1	HTR2B	FOXP1	REST		ACSL3		TCF21	AKIRIN2	UBB						SPRED2	RAB8A
	AAK1	MACF1		ZFAND5	RAD50	AHR	SYT5			DPAGT1	CREB5	ARMC9	INO80D	WDR47		SLC12A4		C1orf198	GLUL	CANT1						HSPA1A	GATAD2A
	FAM20B	KDR		PDLIM1	SEC24A	KANK1	SH3BP4			RCE1	IGFBP1	KIAA1033	IGFBP2	MAP3K4		BCAS4		FKBP15	C2orf49	PRL						AIF1	TMIGD2
	WLS	ATP6V1F		BMPR1A	AMOTL2	ZFAND5	ACTN4			UBXN2A	STAR	TBC1D4	EPAS1	EPS15		USP9X		FLVCR2	ISCU	SH3PXD2B						LST1	CD300A
	ELL2	ABHD17A		MAP3K8	COQ10B	DVL1	JUND			CTBP2	RGS20	GPNMB	IVNS1ABP	NFX1		MED1		CAAP1	VPS45	FZD4						SDHAF1	TSPAN5
	TJP2	CNN1		PPIF	ERRFI1	MAP3K8	PRRC2B			BNIP3	ASTN2	UGGT1	SMG7	ZFAND6		CEP250		PLXDC2	DNAJC1	DDIT3						SCAF8	ZNF768
	AFTPH	PXDN		CSF3	GADD45A	UBE2S	SYNE1			C8orf4	SYT8	PARP9	ADGRL2	MMP2		SLC10A3		TAF12	ARHGAP29	NUPR1						SUPT4H1	TADA3
	ENOX1	FBXW9		CAMTA2	MAP7D1	DDX5	GSE1			FZD8	ENDOD1	SCARB2	ECE1	ARHGAP28		CHTF18		KCNJ8	TMBIM6	PRR15						TTLL3	ZNF672
	WBP4	PPP1R3D		CCL7	UAP1	NFKB1	GFPT2			SLITRK4	PRSS23	N4BP2L1	CAMSAP2	KIZ		HOXD9		B4GALT4	WDFY2	SPTY2D1						TMEM167B	WIPF2
	FAM53C	FKBP11		CDR2L	DR1	ZBTB16	FMO5			SETD2	PLCL2	RB1	PLAGL1	P3H2		HEATR5A		ACVR2A	RHOF	C14orf28						LTB	HOPX
	TSHZ3	FADS2		NFKB1	CNN3	EHD1	KDM6B			AP1S2	RASA2	RAB20	KLF12	FLT3LG		REEP5		OCRL	WDR20	ANXA2						KIFC1	ATF7IP
	PILRB	COL4A2		CRYAB	STX12	FAM184A	MICAL2			MEX3B	SAMD8	WARS	SET	OSBPL8		RFTN1		ANXA11	HAPLN3	XPOT						ZBED6	CTSW
	MTIF3	SYNCRIP		EHD1	TNFAIP3	RNGTT	SLC38A2			EFNA5	ZBTB7B	NCOA2	GNA13	CDV3		RAI2		ODF2L	C18orf8	PDE4B						NDUFA7	PARL
	ACO1	SCYL2		SLC35F2	SGK1	NCOA7	EMP1			KCND2	SQSTM1	PML	MOB3B	RGS17		RFX1		HERPUD2	TPM3	CMC1						CCL4L2	NFATC2IP
	TRIM24	FLNB		CAPRIN2	SET	SOD2	ETS1			IRS2	PLXDC1	ABL2	PLEKHG1	SNAP23		PTPRE		DCAF10	CNIH3	HIST1H1C						CCL3	FUCA1
	LRP1	DDX56		RAB5B	NEK6	ACOT13	HILPDA			ZNF397	ITGA5	POGZ	KIAA1217	DPYSL2		RGS22		BAZ2B	GDF7	MAOA							PRF1
	RPS10	ODF2		SRSF3	DUSP1	GOLPH3	TES			MYO6	FBLN2	ADAM15	FKBP9	NUP50		BHMT2		CHD6	GALNT13	TDRD7							MEX3B
	AHNAK	SMC2		SOD2	ZNF706	SEC24A	LACE1			LPAR1	SLC51A	PHLDB2	CALD1	BAMBI		ARNTL		BCAS4	CENPC	DDI2							CSF1
	SEPT6	TLN1		ICK	PAPD5	AMOTL2	KLHL36			TCAF1	ANKRD33B	RSPO3	PLAU	CIRBP		MBD2		NDP	TIFA	SERPINB2							ADAMTSL5
	STAT5A	SULF1		CD83	TSHZ3	COL7A1	ABCB10			BAZ1A	TMEM246	TMEM168	MMP19	LGALS2		OSTF1		SLC25A19	CDKN2B	TEAD4							TNFRSF18
	TAS2R4	THBS1		ZNF451	RNF2	ACAP2	FLNB			SLC5A3	HECTD2	TMEM140	IKZF4	PIK3IP1		PNPLA8		SLC25A23	ASB6	SIRPA							SPTSSB
	TUBA4A	RMDN3		PTP4A1	EGR2	EIF1B	IL6			FOXJ3	TPP1	SLC25A25	BAZ2B	DDX17		DYNC1LI2		NR1D1	PTS	GK							NF1
	RAC2	ADCY3		VEGFA	NR4A1	RTN4	TRA2B			CES1	MAPRE2	BTBD10	TTPAL	PACSIN2		TBC1D4		SCAF1	SLC25A4	SLC12A8							SLC39A10
	TOMM40	FAM149B1		LOX	BATF3	COQ10B	KLF4			TOP1	TBC1D2B	ITGB1	NCOA3	TNRC6B		CDK9		OSGEPL1	TXNDC11	MIR155HG							MIB2
	ZSWIM6	CLSTN3		PPP2CA	CDKN1A	ERRFI1	PIM1			SLC35B4	TNXB	ARID5B	SOX4	FAM118A		FPGS		PPIL4	ADAMTS1	KIAA0040							GZMM
	ABCB7	NCOA2		GNB4	NUP153	GADD45A	TUBB2B			TRIQK	BMP1	DIXDC1	RREB1	EP300		CTDSPL2		ATP6V1E1	OXNAD1	PVT1							CD247
	ANO1	MYOCD		EIF1B	LRRFIP1	ADGRL2	KIAA1644			DIO2	ING2	DCLRE1C	GPCPD1	KHNYN		FASTKD1		MGAT1	AZIN1	MYZAP							INPP5F
	RFX1	FN3KRP		FNDC4	MT2A	ECE1	TMEM117			TRIM16	TSPAN5	PLEKHH2	HIVEP3	FKBP3		SEC31A		TUBG1	DEPTOR	DUSP14							CD3E
	ZMYM5	SECTM1		PAPOLG	FOSB	ID3	RAB20			DACH1	ANTXR1	GJA1	GNAI1	SPTLC2		CYP11A1		TRAF7	KAT6B								PJA2
	KL	HSPG2		ID2	BMP2	CNN3	RTN1				ZNF804A	CMIP	KDR	DCAF11		NLRC5		CHD1L	TSC22D3								INPP5B
	TBC1D8B	PIGM		ODC1	GLIS2	KPTN	FURIN				TMEM37	MMP14	ISLR	NINL		CMTM3		PODNL1	FAM213B								SDHAF1
	C12orf29	NOM1		CEBPZ	SLC35E1	TNFAIP3	IQGAP1				TLN2	MYO1E	GADD45G	ZMYND8		ARSG		IMMT	PAFAH2								GPSM3
	ATP13A3	HERC4		RND3	KLF2	DUSP1	MAP1LC3B				LAMB2	MX1	ARPC1B	ADNP		ESCO1		SPG20	NCK1								STARD10
	LPIN1	PPRC1		ERRFI1	ZFP36	ETF1	RPRD1A				TCEAL1	CUL4B	MAP1B	SLC17A9		CSNK1D		PRPF38B	CDC42SE2								UBXN2B
	FADS2	CCDC81		RHOU	HOXD9	EGR1	SIK1				EHBP1L1	ADAMTS4	IL13RA1	C20orf27		NARF		KCTD1	U2AF1								TSTD1
	NAA35	TAGLN		GADD45A	VPS13C	MAPK8IP1	EFHD2				RNF213	UBE2Z	CHSY1	RNF24		CBX4		TBX3	RDH13								STON1
	SRPK2	FSIP1		TTF2	JUND	PDS5A	ABL2				SLCO3A1	G6PD	MEIS2	FERMT1		EPHA2		HILPDA	SH2B2								CDK11B
	LCP1	FOXO1		MAP7D1	PAK4	ARL4A	MCL1				MAF	GBP2	FST	CRNKL1		DCAF6		SRPK2	PLXDC1								TUNAR
	CHST12	ITPR1		UAP1	RBM39	NR4A1	EFNA3				CSRNP3	GBP4	GNL2	IDH3B		CTDSP1		GLUL	WNT4								GTF2I
	SORL1	MMAA		ID3	NINJ1	PLCG1	HCN3				C12orf42	COL6A3	ANXA1	ZNF516		ARL6IP5		LMO7	EIF5A2								DDX52
	FXYD6	MBNL1		SLC2A1	DHX30	TOX2	GALNT2				AEN	WDFY3	TBX3	SMCHD1		TNFAIP8		RCBTB2	TPRA1
	ADCY3	TRIP12		STX12	PTPRE	SRSF6	RHOB				COL18A1	IL17RC	HTR2B	RIOK3		TBC1D7		VEZF1	C1orf50
	SSFA2	CACNA2D1		TNFAIP3	KDM6B	PMEPA1	SLC20A1				ZBTB37	DTX3L	SPRY2	STAG2		TPBG		TMOD1	BMPER
	FAM117B	C16orf74		AKAP7	DCTN4	CDKN1A	NFKBIZ				IRS2	RAD54L2	EDNRB	SMARCA1		IGFBP3		ARPC5L	TAGAP
	PPCDC	ENAH		ELL2	CDK7	NUP153	LHFPL2				BCL9L	MAP9	SKIL	PORCN		KDM6A		KIF13A	PSIP1
	ACVRL1	HSPA13		CTNNAL1	CAMK1	MT2A	ARHGAP18				DPYD	ERAP2	DENND4C	MAGED2		MSN		LRRC49	WNK2
	NOVA1	ELMSAN1		NR4A3	BHLHE40	IRF1	PURB				GREB1	ZNF704	FNBP1L	PARP4		NTMT1		RMDN3	ISCA2
	GLYR1	CSRP1		TGFB3	EMP1	FOSB	DOCK11				SULT1A1	FBN1	DTNB	TSC22D1		NGLY1		TMEM62	IQCD
	FEM1A	GNE		C10orf88	CLOCK	BMP2	NTRK2				LAMA2	TUB	SLC40A1	CRISPLD2		MAGI1		PPM1B	CACNB3
	COL6A1	GPSM1		DUSP1	ETS1	ZNF133	FAM13C				FLNA	B2M	SEPT11	TOX3		UBALD1		TACC2	C19orf48
	RNPEPL1	ZFPL1		ZSCAN18	TES	HCST	LIN7C				SVIL	ZNF668	SCARB2	ZC2HC1A		RABGEF1		MNS1	KCTD5
	HSPG2	SDC3		PDZRN3	MDFIC	PRR12	HYOU1				ENPP1	AXL	PPP3CA	GSDMD		MPPE1		SEMA7A	FTH1
	DCAF6	NEXN		TRMT1L	EPC2	KLF2	SACS				DIO2	KCTD6	STON2	SH2D4A		KLF10		RAP1GDS1	CXCL10
	GOLPH3L	CDC42EP3		NAA50	MYC	ZFP36	HOMER1				XIST	TAP1	IGF1R	ARHGEF10		RAB11FIP1		PDE5A	BTD
	PSEN2	LMOD1		MAPK8IP1	PIM1	ATF4	USP12				LINC00969	POLR3D	CDH11	KCTD9		B3GNT7		SMARCC2	TM4SF1
	SOX13	PRICKLE2		FAM35A	TUBB2A	RAC2	BCL2L11				NEAT1	VAMP5	TOB1	PTPRS		SKI		VPS37B	COMMD5
	ST6GAL2	KLF15		ADGRE5	TUBB2B	ABHD17A	TRIP12				FMN1	CHD3	APP	ITGB8		ABR		CYP11A1	ZNF160
	AFF3	RNF123		ATF1	HMGA1	TOMM40	CHD1				MAGIX	STAT2	GPR161	HBP1		NAPEPLD		PARN	KLF11
	METTL21A	TMEM184C		NR4A1	THBS1	APOC1	BTG3					PDE7B	SEMA6C	CBLL1		ACOX1		NKD1	MOB1B
	CNTN4	CMBL		AMD1	DUSP5	ZSWIM6	RABGEF1					ENC1	C1orf56	DNAJB6		LEMD2		OSBPL1A	SWSAP1
	LPP	UBLCP1		BATF3	ASCC1	ZC3H4	SCAF4					NOC3L	TP53BP2	EPHB6		ZNF281		TMEM91	KIAA1551
	CAMK2D	SVEP1		G0S2	NAB1	NFATC1	B4GALT5					C1QA	JTB	IMPDH1		KIAA1841		GPR161	DDIT3
	RSPO3	NOL6		RAP2C	SSFA2	RFX1	PPP1R15B					RNF213	TPM3	PHF14		SMARCAD1		RFWD2	CTDSP2
	SNX30	HIF1AN		PMEPA1	PPFIA2	HSD17B7	SPATA2L					SEZ6L2	LYST	TMEM248		PPM1L		GOLPH3L	C11orf68
	EML3	FBN1		LYPD3	MMAB	TIMM10B	DMTN					SMAD2	LEFTY2	AEBP1		TMEM200A		PLAC8	PRR15
	SIDT2	ANPEP		CDKN1A	RTN1	PER2	CCDC24					SPHK1	MEIS1	DDX58		MIOS		LHFPL2	PDDC1
	POC5	TUBA1C		ATXN1	PARN	KDM6B	KALRN					NR2C2	VGLL4	UBE2R2		HECTD2		TPBG	ZNF518A
	NADK2	SERPINF2		IRF1	IRF8	OSER1	PKNOX1					GRB2	PHIP	TRDMT1		NSD1		ALAD	TNRC18
	NR4A2	MLST8		GRIA3	GATA6	SBF2	LRRC3					RNF182	GIGYF1	MAPK8		BORCS5		PTGES2	CCBE1
	FAM49B	CCDC88B		TRIP10	CARM1	C14orf1	LMNA					IDH2	NLGN4X	SPOCK2		PACSIN3		CDC42EP2	UPP1
	CNKSR3	ANKS3		FOSB	EFHD2	EMP1	BDH1					ZNF438	NFIB	MED13		RRAD		LATS2	BCL9L
	NUS1	COA6		BMP2	ABL2	RNF138	PDPN					TSPYL2	EIF4EBP2	CPD		PATL1		TMEM263	ESPN
	MMS19	FILIP1L		NR1D1	C1orf56	ETS1	ATF3					USP18	TCF7L2	DDX5		PBX3		PDK1	HSPA14
	PPARGC1B	COL3A1		TRAF2	DYRK3	TES	MAPKAPK2					SP140L	ITGB1	VAT1		SP2		THY1	MAOA
	FAM122B	SNTB2		ZFP36	LYST	ADGRB3	WDR26					ANKFY1	ARID5B	IFT20		TBC1D2B		FLCN	MYO6
	HK1	FEM1B		HAT1	EML4	SNX14	TIPARP					IFIT1	PRSS23	CHIC2		SLC3A2		RAB11FIP1	GM2A
	TSC22D3	XPO6		INO80	AMMECR1L	TESPA1	IL17RE					ISG15	FOXO1	MAPK10		GNG4		FZD1	SHPK
	AUTS2	GSG1L		ARPP19	NBEAL1	CCDC102A	DLC1					COL14A1	CRIM1	FBXW7		PXK		MRAS	MAP3K5
	NAPEPLD	MRPL1		PRRG3	EAF1	CAB39	ARF6					ADRB3	NEK7	WHSC1		ING5		RNF166	SVIP
	ZNF385A	C15orf40		CNN1	RBMS3	SCYL2	KIAA1462					SIAH1	EDNRA	SH3D19		PTPN9		GART	SDAD1
	LARP4	MT1E		JUND	CENPC	IL6	FRS2					SPTAN1	JMY	CTSC		AVEN		RUNX1	ANKRD35
	STX5	ZNF768		OLFM1	ANK2	SKIL	ZMAT1					WWP2	PAN3	ATG2A		PYM1		PDXK	PBX2
	SDC3	KCND3		TRIM28	TIFA	LRRC8A	WEE1					RORB	PLEKHH2	MS4A4A		KCNS3		S100A1	PRRT1
	ZNF496	CLSTN1		GFPT2	FEM1C	KLF4	DDIT4					SLC35B4	GJA1	UBE4A		CXXC5		ABCF3	PPP1R10
	ACTG2	SYNPO2		DIAPH1	WTAP	STXBP1	CA5B					SAMD9	CARHSP1	DDX6		SPSB1		PLCD3	ATXN2
	HPS3	ESRRA		EXOC4	CREB5	NCBP1	KLF13					DIO2	CAST	MDK		BCL2		LARP4	METTL12
	LIPH	USMG5		NINJ1	PURB	MYC	IFFO2					PPP1CB	RBMS1	ELMOD1		ZNF24		KLHL21	DECR2
	CCDC51	KLC2		RFX1	ATXN7L1	PIM1	B3GNT2					GPSM3	PID1	ACSS3		GPR137		DHRS3	RGAG4
	MAP9	DES		IQCA1	SLC25A37	TUBB2A	HECTD4					MEG3	ABI3BP	PPM1H		ZBTB4		DDR2	FXYD1
	OSGIN2	MARCKSL1		PER2	CAPN5	HMGA1	KDM2A					FNIP1	SH3RF1	METAP2		HRAS		TIPARP	EGLN2
	AQP3	NRIP3		KDM6B	ARID5B	IER3	ZBTB21					APOL6	CXADR	MANSC1		MLXIP		LRRC2	DDX52
	ZFYVE1	C11orf68		NXT1	PRSS23	ATAT1	TRIB1					SLC26A6	ADAMTS5	CAND1		FAM20C		UVSSA
	WEE1	CCDC85B		BHLHE40	EIF4E	LRRC32	EIF1AX					EGOT	KIF5A	ING4		SVBP		ABLIM2
	COQ4	TOM1L2		LDHA	FRMD4A	SLC37A4	JUP					PSMB9	MAP3K7CL	CEP85L		CAPS2		HPGD
	PRRT2	A2M		EMP1	SACS	THBS1	PLK3					ARPC4	MYO1E	ASF1A		EHMT1		HEY1
	MIDN	LPCAT4		ANXA1	BAG3	PPM1B	ATP2A2					STON1	WASF2	MAPK14		ZNF322		OXR1
	YIF1B	RMDN1		TES	ZFP36L2	SLC35A5	DENND4A					APOBEC3C	ELK4	CAP2		RGMA		NFIL3
	NKIRAS2	PTRF		VILL	ASAP1	DIRC2	PTPN2					NEAT1	NIT1	C6orf62		HOXB4		ARHGAP12
	CDKN2AIP	TMEM64		GPNMB	ABCA5	LEF1	CLCF1					CARMN	TAOK1	B3GAT2		PAPPA		MICU2
	MAT2A	ZFP3		IL6	ENAH	PAPSS1	LIPT2					S1PR2	DHRS3	PHACTR2		CRIP2		TTC8
	AR	LRRC75A		IREB2	BTG3	ETNK1	FOSL1						RFTN2	PTK7		KIAA2026		HACD1
	PGM2	YBEY		MARCH7	KLF10	LRIG3	PLEKHF2						CGGBP1	SRF		PPP1R2		SGPL1
	FASN	MTA1		SKIL	ELMSAN1	PHLDA1	KBTBD11						COL6A3	BRD8		COPB2		MAP1A
	LDB2	WBP2NL		KLF4	CACNA1D	SLC46A3	METRNL						WDFY3	HMGCR		WT1		MEI1
	FAM161A	ZNF703		MYC	DUSP2	N4BP2L1	FAM91A1						ADAMTS9	COL4A3BP		UBE2L3		NFKBID
	FAXDC2	IRAK1		ALDH1B1	PPP1R15B	RB1	RPS6KA3						APBB2	FAF2		ZNF395		ZNF598
	SETMAR	FLRT2		PIM1	ZNF276	RTN1	IMP3						HAND2	CCNG1		ESPN		DDIT4
	EMX2	PCYT2		TUBB2A	ITGB2	GPR65	PLEC						C5orf63	ARRDC3		ZNF70		UBTD2
	DNAJC18	C6orf132		TUBB2B	GPSM1	FGF7	ERN1						WDR41	PDE4D		DNER		TSPAN5
	AKAP13	NHS		HMGA1	LMNA	ARHGAP17	SAMD4B						TRA2A	PRLR		AGRN		LRRC28
	C9orf16	IARS		IER3	LSM12	MAP1LC3B	MYADM						ZNF704	ST8SIA4		H1F0		AR
	NAIF1	TSC22D2		TPMT	KLHL21	IRF8	AEN						ABCA1	CSNK1A1		AP2A1		KCNAB3
	KCNK3	GDAP2		SDCBP	PDPN	TOB1	MEX3D						SMCO4	BNIP1		ZNF420		USP38
	WIPF2	PDLIM7		FXYD2	NLRP3	CBX4	MED12						FBN1	XRN1		MAFG		KRT8
	PLEKHG5	FLNA		THBS1	ATF3	PMAIP1	FAM174B						CLMP	CBLB		SND1		KCNK3
	TCEAL1	HIST1H4C		TACC2	REL	CYR61	BCL9L						BLCAP	PLSCR4		KANK2		ASXL1
	RAD9A	HOXA4		DUSP5	RYBP	ABL2	KCTD21						FAM111A	KLHL24		GRK6		BCL2L1
	NABP1	CDC42SE1		PHLDA1	TIPARP	MCL1	RYR1						GREM1	FOXP1		IPO9		ZNF274
	PHC3	MYO1C		DUSP6	ZC3H12A	RFX5	TSC22D2						TBC1D16	TANC1		HN1L		TVP23B
	UBXN2A	TPM2		NEDD1	RNF168	ARNT	NCOR2						STIM1	ASB3		C17orf67		KLF11
	CTBP2	PJA2		N4BP2L1	CASP3	DUSP11	C6orf106						AXL	IFIH1		LINC01615		FRMD3
	JAKMIP2	COL5A2		HNRNPA1L2	CTHRC1	FAHD2B	IGF2R						CTNNB1	GCA		GPR162		SYNPO2
	BDNF	AGPAT1		RTN1	GEM	CSRNP1	SPTAN1						SETD5	LANCL1		MIR100HG		NMNAT1
	PDE4DIP	PPP1R10		ARHGAP17	ARF6	NFKBIZ	SREBF2						TTC39C	EFEMP1		LINC00869		C1QTNF1
	DNAJC22	ZNF783		NKD1	PDZD8	TIFA	S1PR3						GNG4	EFHD1				PIGG
	CDC42EP4	SARNP		EIF4A3	SGPL1	RPS3A	MEG3						IRS1	SOS1				LINGO2
	FIZ1	GPX3		WDR45B	ST5	IQGAP2	FNIP1						ZEB2	WIPF1				THAP6
	NRIP1	PEX26		SCYL1	CENPN	FEM1C	C19orf73						LIMS1	TIA1				RSRC1
	C9orf139	FASTKD5		EFHD2	WEE1	NFKBIE	PWP2						TM4SF1	NFE2L2				SART1
	POLR2A	LINC01503		ZNF593	PIP4K2C	PNRC1	TTC4						AKAP13	IVNS1ABP				ZDHHC21
	PLAG1	C12orf75		CYR61	MIDN	WTAP	NEAT1						HTRA3	PRG4				CCDC71
	TMEM119	EFNA4		PFDN2	TUBA1C	CREB5	MAGEL2						PDE7B	PRDM2				PDE4DIP
	DAZAP2	CARMN		RRNAD1	NCKAP5L	POMZP3	CUX1						GPHN	CD2				F2R
	FAM120C	GLI4		MCL1	NFKBID	UGCG	MEG8						ID4	TSNAX				ZBTB2
	SEPT9	SNHG21		DYRK3	SLC43A2	SYT8	MAFTRR						TMEM217	LGALS8				TRAPPC6B
	NOTUM	TUG1		LYST	HSD11B1L	NCAM1	LINC01569						DCAKD	AKT3				MRPL54
	KLHDC8B	EIF5AL1		PSEN2	FTH1	LATS2	LINC00936						KDM2A	KDM5B				TOB2
	IRS2	CHURC1		NPHP1	IRF2BP2	UBC							JUP	F3				PPP1R2
	C15orf41	THTPA		SLC20A1	PXDC1	EIF4E							P2RY14	PTBP2				SNN
	TMEM222	CD24		METTL21A	XPO6	ADAM17							CCNE2	STMN1				SMYD3
	PRR5	MLLT6		NBEAL1	YWHAG	SAV1							ARL4D	ARID1A				BCAP31
	IER5L			CSRNP1	FAM161A	PABPC3							SPHK1	SGIP1				ZNRF1
	UROS			NFKBIZ	GABARAP	BAG3							RNF152	PLAGL1				RNF220
	IL1RAP			TIFA	B3GNT2	PTPN14							CHD9	FOXO3				C3orf62
	SEMA4A			CBR4	KRT86	HSPB8							SAMD9L	ABCG2				H3F3C
	EVL			OSMR	JUNB	ZFP36L2							GREM2	CCNI				TMEM63A
	FLNA			LHFPL2	CXXC5	PAN3							RAP2B	ELL2				WDR5
	MIRLET7BHG			FBXL17	SPSB1	LGI2							SETD2	CYP20A1				HYLS1
	MRPL21			TSLP	CEBPB	HNRNPU							MGAT4C	UBE2B				PIM3
	CDC42SE1			NFKBIE	ZBTB21	NR4A2							PAPPA	TJP2				TXNRD1
	PLCG2			PNRC1	TRIB1	CEBPG							TNFAIP8L3	PTBP3				SLC5A3
	CTNND1			WTAP	HEG1	PDLIM3							LHFP	SET				AGPAT1
	DDX39B			CREB5	CD7	BTG3							DIABLO	CSF3R				MYL5
	SFMBT2			ATXN7L1	CNP	RABGEF1							EFNA5	IRF2BPL				XIST
	TOP1			SLC25A37	HOXB2	KLF10							PDE4B	ABCD4				KIAA0040
	MFAP3L			PLIN2	C1QTNF1	ELMSAN1							WT1	YPEL5				C8orf58
	RORB			FBXO10	MARCH3	HK1							C11orf87	IDE				CDK11B
	SYS1			UGCG	CTU2	NRG1							THNSL1	MXI1				LINC01197
	BRD2			SH3GLB2	CLCF1	PAFAH2							IRS2	C10orf76				TUNAR
	EXOC3L4			ADM	FOSL1	ELK4							ARHGAP30	MOB3B				LSM14A
	DENND1C			DUSP15	SRRM3	NBL1							TSPYL4	CCDC170				LINC01023
	SCAF8			PIP4K2A	RPS27	BTG2							MAGI2	PAIP2
	DDAH2			UBC	PDE4DIP	U2AF1							DNER	UBIAD1
	MIR99AHG			FER	PLEC	LMNA							GREB1	RDH10
	VAMP2			CWF19L2	MSC	PPP1R35							CDC42SE1	TBC1D15
	SMCR5			ZFP36L2	CDC42EP4	IER2							TCAF1	KHDRBS1
	XIST			TXNDC11	RPH3AL	ZNF394							SLC5A3	NAA60
	SNHG7			PLA2R1	F2R	COL26A1							BRINP2	ODF2L
	PNMA2			BTG3	KPNA2	FDXR							RORB	BBS9
	LINC00877			RABGEF1	C16orf72	ZNF385A							GDI1	HERPUD2
	STON1			CCDC174	ZNF703	CXCL16							COL5A2	ARL4A
	NEAT1			KLF10	OAF	PEA15							TRIM13	BICC1
	C17orf100			PI4K2A	DUSP8	ATF3							TRIQK	ITPR2
	LINC00890			ELMO1	PRR16	IER5							ITSN1	SPATS2
	CCL3L3			ELMSAN1	MAFF	REL							DIO2	ATPAF1
				IL34	SOCS1	PMVK							LEPROT	BAZ2B
				B4GALT5	INSIG1	PRICKLE2							CSNK1E	RAP2C
				SPATA2	C11orf96	TIPARP							ANG	VAPB
				PPP1R15B	H3F3C	CCNL1							LINC01588	CDH26
				B4GALT3	ENTPD4	ZC3H12A							SP9	PEPD
				RUNX1	TEAD4	SYTL3							LINC00473	LYPD3
				ABR	PIM3	DLC1							FTX	USP9X
				GPSM1	BRINP2	GEM							TWIST2	SOX4
				LMNA	L3MBTL3	OTUD1							MRPS6	DEK
				SYVN1	MAFB	DACT1							MEX3A	UPF3B
				COA7	PRR3	DDX21							ZBED6	GRK4
				ZYG11B	FBXO48	ARL5B							TXNIP	SYMPK
				KLHL21	PDE7A	HPS6							S1PR2	ID1
				PEA15	IPO7	ATP9B								NR1D1
				REL	S1PR3	RRAD								OMD
				SLC16A14	SLC35F6	MIDN								HP1BP3
				RNF149	KCTD11	TUBA1C								AKAP9
				CDC42EP3	REPIN1	CDC42EP5								PTPN12
				KRTCAP2	DDX3X	EEF2								GNAI1
				CWC22	FNIP1	CDK2AP2								SPECC1
				RYBP	FADS3	SLC3A2								LRRC17
				ALB	LINC00152	IRF2BP2								PALLD
				TIPARP	LINC00863	FILIP1L								MTUS1
				CLEC3B	ELFN1	HSPBAP1								RAB2B
				ZC3H12A	SNHG15	ZEB2								MIS18BP1
				SCRG1	MIF	LUZP1								CDO1
				ABCE1	SNHG21	B3GNT2								LDLR
				OTUD4	RPL17	FOS								ZNF557
				PTTG1	LINC00936	SLC30A1								HBZ
				MIOS	DUSP14	RNF139								EIF2S3
				OSR2	LINC00869	LRRC8E								ZC3H4
				GEM		JUNB								CLIP1
				FAM219A		CHST11								SLC6A8
				MID1IP1		RXFP1								CAPN7
				GAPVD1		SLC25A33								ANO1
				AQP3		CEBPB								MAP1B
				RPL36AL		SYNPO2								RAI2
				ARF6		RPL38								PER2
				DDX21		METAP1D								INPP5K
				ADAMTS15		ZBTB21								UNK
				RNF169		TRIB1								RIN2
				RRAD		C1QA								OSER1
				STX3		SSSCA1								EPSTI1
				TUBA1C		EIF1								TRPC4
				PPP1R14A		PLK3								RTN3
				TSR1		NPAS4								MYH11
				BEST1		GPR171								SARAF
				CTNNB1		DHX36								DPH6
				CCDC88B		GK5								TSPAN2
				IRF2BP2		MARCKSL1								CMPK2
				POLR3D		CLCF1								IL6ST
				CXCL8		FOSL1								FST
				ZEB2		ETV4								DTNA
				ZNF747		SWI5								PDGFRA
				CNGB3		CALCB								CLDN10
				B3GNT2		ZNF683								UBQLN1
				DLGAP1		SGF29								ADAM19
				JUNB		FIBIN								FBXO21
				KCNK3		TBL1XR1								TBX3
				NEUROD2		JUN								TRAFD1
				BCL2L1		PNPLA2								MDFIC
				GPR82		HNRNPA0								AKIRIN2
				CYCS		IMPDH2								LMO2
				CEBPB		MLF1								PHF21A
				ZNF131		FAM220A								CAPRIN1
				ZMAT3		CLK3								MAP7
				FAM71D		GCC1								LACE1
				SNX32		MYADM								PKIB
				HPSE		SERTAD2								REPS1
				ZBTB21		GAS1								FAM129A
				TRIB1		SSTR2								EPC2
				MINOS1		ADO								CKAP2
				THAP2		CLN8								LRCH1
				PTPRM		GLRX5								RCBTB1
				ZNF622		C16orf72								ITM2B
				EIF1AX		GAS6								SPRY2
				PSMD1		TRMT12								EDNRB
				PLK3		KCTD8								SKIL
				GNG5		KIRREL								VPS45
				BTC		SOCS3								TMOD1
				PARL		PDE4B								ZNF189
				CLCF1		ZFP90								TEX10
				FOSL1		MAFF								GOLGA1
				CCDC85B		PRPF39								RNF38
				MLXIP		SOCS1								KIF13A
				IP6K1		PPP1CC								SDCBP
				SPHK1		THBS2								YAP1
				METRNL		RXRA								PPP2R1B
				UBE2N		MIR22HG								THBS1
				RPS27		MITF								ADAM10
				ASB8		C11orf96								FNBP1L
				PLEC		LAMTOR4								IFT172
				SAMD4B		DCUN1D3								LRPPRC
				DCTPP1		TUBB4B								SLC40A1
				NRIP1		SELL								SECISBP2L
				MEX3D		FAM150B								TMOD3
				SIAH2		SFTA2								FAM13A
				KPNA2		TSC22D2								HERC3
				C16orf72		TLE1								CCNG2
				IRAK1		IGF2R								SHROOM3
				MAFF		LRRC8B								CENPE
				NELFA		ENTPD4								PPP3CA
				TNFAIP2		ZNF71								KIAA1644
				LRCH3		GRK6								GABARAPL1
				KRT16		UCKL1								GLIPR1
				PTRH1		HOXC4								LUM
				CHP1		PIM3								KERA
				C11orf96		MAFK								SLC46A3
				PTMA		ITGBL1								PELI2
				USP7		ARC								FBLN5
				DCUN1D3		SREBF2								SLC12A6
				TUBB4B		MAFB								TLE3
				HES4		BRD2								TSPAN3
				LDOC1L		ABHD16A								BBS4
				SBSN		PPP1R10								CDR2
				TSPYL1		TMSB4X								ARSG
				KAZN		LCMT1								CLTC
				SUPT3H		RPS29								CBX4
				NUDT11		MEG3								CACNA1A
				TSC22D2		DDX3X								TMEM50B
				SERTAD1		CEBPD								BCL10
				PSMD12		LINC01504								CTTNBP2NL
				C1D		C14orf132								C1orf162
				SERPINA1		CASC11								ARNT
				PELI1		MEX3A								LEFTY2
				RPS26		CHMP1B								ITPKB
				TFDP1		SOCS7								MEIS1
				STYX		ORAI1								EXOC6B
				PIM3										UBXN4
				TXNRD1										VGLL4
				ARC										ACKR2
				BRINP2										CENPC
				UBE2J1										SETD7
				EFCAB2										CYP4V2
				VGLL3										RASA1
				ANKRD28										TNFAIP8
				CSH2										KCNMB1
				S1PR3										CDKAL1
				RPS29										WTAP
				METTL12										IGFBP3
				LINC00152										GIGYF1
				LINC01615										TMEM140
				ATXN1L										SYTL5
				FAM229A										RBMX
				RPL41										ATP6V1B2
				XIST										GOLGA7
				HOTAIRM1										PLPP5
				RPS28										WHSC1L1
				MIR155HG										NFIB
				ZBED5										C9orf72
				MIF										ZCCHC7
				PEG10										AUH
				N4BP2L2										USP6NL
				PVT1										GLUD1
				EIF5AL1										RPP30
				MAP1LC3B2										FRA10AC1
				RPL17										EIF4EBP2
				NBPF9										PAMR1
				NBPF14										SOGA1
				LINC00936										ORAOV1
				LINC01138										CNKSR2
				DUSP14										ITGB1
				EBLN3										ARID5B
														KIAA1328
														HNMT
														PDCD4
														VEGFC
														MTMR12
														TMEM86A
														ANK3
														MAGI1
														ADAMTS12
														NUBPL
														FRMD4A
														EPS8
														ACAD8
														RNF144A
														SLC25A4
														PARP8
														EPG5
														POC5
														HOMER1
														USP12
														CCDC50
														PAN3
														PLEKHH2
														GJA1
														PTPRK
														GGPS1
														PLOD2
														AHCTF1
														RBMS1
														CD96
														LURAP1L
														CNKSR3
														PID1
														CABYR
														ABCA6
														JAM2
														ADAMTS5
														ACSS1
														ANKRD40
														FAM126B
														CLIC2
														KIF5A
														PSD3
														GNAQ
														KCNMA1
														MAP3K7CL
														BACH1
														ZFAND3
														FBXO32
														BRPF1
														NTAN1
														RBPMS
														NRG1
														RNF111
														MUM1L1
														ESYT3
														CLSTN2
														AUTS2
														KCNB1
														SPATA2
														ELK4
														PINK1
														HLCS
														UBR1
														GPBP1L1
														GNE
														PCNT
														SHC1
														NLRX1
														ADAR
														NACC1
														MAML1
														MATN1
														RBBP4
														NFIA
														DNAJB4
														GBP2
														BROX
														KIAA1841
														BBS5
														PDLIM5
														DAPL1
														EOGT
														IFI16
														PTPN13
														SNRK
														LZTFL1
														KLF15
														HMGB2
														IL15
														EDIL3
														PGGT1B
														CREBRF
														TMEM200A
														TRA2A
														RAD21
														PHKG1
														OSGIN2
														BAALC
														ABCA1
														METTL2B
														GKAP1
														STRBP
														MARCH8
														CFL2
														DACT1
														FAM204A
														ZFYVE1
														HTRA1
														SGPL1
														WBP1L
														ZMAT1
														LEO1
														ZNF3
														B2M
														ZNF91
														IGF2
														STIM1
														TUBA1A
														AXL
														SPINT2
														CTNNB1
														TTC39C
														GNG4
														PCMTD1
														TSPAN5
														ABHD15
														HNRNPH1
														IRS1
														ATF5
														CA5B
														PTK2
														ANTXR1
														BRD3
														ZNF764
														NLGN2
														TMEM154
														UBE2E3
														USP47
														HSD17B13
														ELOVL6
														KBTBD2
														INSR
														TRIM8
														TMEM37
														MCC
														ENC1
														LAMB2
														USP19
														ID4
														STARD5
														SMPDL3A
														NDNF
														SMARCC1
														PSMD1
														ADGRG2
														GOLIM4
														C1QTNF1
														KIAA1551
														P2RY14
														DHX36
														KLC2
														DES
														YPEL2
														CTDSP2
														SLC35E3
														NUPR1
														SPHK1
														BNIP3
														RNF152
														BASP1
														GCNT4
														FBXO46
														RHOG
														ULK1
														PAWR
														TGIF1
														IRX3
														GBA
														CSRNP3
														THBD
														FUCA1
														C14orf28
														MTURN
														PAK2
														ZDHHC20
														GREM2
														CUEDC1
														F2R
														TMEM136
														FRAT2
														ZBTB20
														C3orf58
														IBA57
														CHST15
														TNRC18
														TSHZ2
														PAPPA
														NGRN
														DAZAP2
														MEX3B
														FBXL7
														FOXL2
														KMT5A
														EFNA5
														PLA2G6
														MAML2
														KCND2
														PRR16
														H1FX
														FLRT2
														ZFP36L1
														IRS2
														ZNRF1
														UBE2H
														ZNF397
														EMID1
														SESTD1
														FNBP1
														CHP1
														IFT140
														ISG15
														CYHR1
														CLCN1
														PLSCR1
														HACD4
														FAM53B
														LCOR
														GRM7
														CD55
														SRGAP2B
														EVL
														TCF4
														AMZ2
														TLE1
														SRGAP1
														MAFG
														SLC25A29
														C6orf141
														LRP10
														FAM212B
														FCHSD1
														CHSY3
														LPAR1
														ZNF770
														TCAF1
														PLN
														CTNND1
														BAZ1A
														NCOA6
														LTN1
														SREBF2
														DMD
														RORB
														INPP5B
														CHIC1
														TMEM57
														ZDBF2
														NFKBIL1
														ZBTB10
														C17orf51
														SFT2D2
														PPP1CB
														ANG
														BBIP1
														STARD10
														FNIP1
														SP9
														ARIH2OS
														BTBD19
														LINC00473
														FLJ37035
														ARL17B
														FTX
														LINC00865
														PCDHGC3
														SEPP1
														PCDHGA6
														PCDHGA10
														MEX3A
														CHMP1B
														MTRNR2L8
														LINC00908
														SEC22B
														TXNIP
														S1PR2
														RAB7B
														LINC00869
														MARCKS
														LINC00921
														LINC01338
														TSPAN6

## Sheet: disease_lists_intersect_dS
Tong2018_EOP_UP	Tong2018_EOP_DOWN	Tong2018_LOP_UP	Tong2018_LOP_DOWN	Garrido2021_PPmenstrual_UP	Garrido2021_PPmenstrual_DOWN			list are outputs after intersecting with stromal markers (Rytkönen et al 2022)
ACTG2	INSR	ACTG2	CAB39L	MGLL	MMP11
CYP1B1	GNAI1	MYH11	EMILIN2	ZEB1	CRLF1
CPB1	CTSL	CNN1	BASP1	SLIT3	PRL
ST6GALNAC5	F2R	TAGLN	IGFBP4	IL6ST	SFRP4
ANGPTL1	LY6E	PAEP	SPOCK1	PLEKHH2	IL6
GLB1L2	SPOCK1	ACTA2	HES4	FGF7	FJX1
CXCL12	AVPI1	IGF1	THY1		CYR61
KRT81	GADD45B	ELN	P4HA2		NREP
PCDH18	ABI3BP	MYLK	GNAI1		PAMR1
MOXD1	PIM1	MYOCD	TPST1		PGRMC1
RAMP2	GGT5	MFAP5	SPSB1		CCL2
ELN	LGALS1	BGN	ITGB8		WNT5A
OLFML3	PTGDS	PLA2G2A	MAP1B		MEST
NR2F1	FGF2	PALLD	RORB		TNFRSF12A
S1PR3	EDNRB	SOD3	RAB18		NFKBIA
VCAM1	SMOX	PTN	RHOB		BGN
SERPINF1	WNT5A	CXCL12	GREB1		MDK
TRPC4	CHST7	ANGPTL1	MMP2		THY1
FST	CITED2	MOXD1	SLC7A8		KLF10
EBF1	TBX3	ST6GALNAC5	AXL		CTGF
PILRA	IL1R2	CDH13	CHST2		EVA1B
ULK4	NUPR1	RAMP2	LGALS3		TCEAL7
TNXB	TSKU	PPP1R14A	LY6E		RCN1
PCOLCE	VWA1	PCDH18	MAOB		H2AFZ
TSHZ2	MME	CXCL13	NUPR1		MARCKSL1
LDB2	PLOD1	SERPINF1	TRMT44		DBN1
HOXA10	IGFBP3	VCAM1	FERMT2		RAB34
CILP	P4HA2	CYP1B1	DCN
RAB13	LRPAP1	PDGFD	INSR
ID4	LRRC32	LDB2	PDLIM4
CST3	RGCC	GLB1L2	FAM134B
APOD	C1QTNF6	MGP	PEMT
	FHL2	PROCR	ZNF516
	C8orf4	CLEC11A	WDR86
	ERRFI1	COL6A2	RASGRP2
	GPRC5A	VAMP5	RAB31
	KRT19	S1PR3	MRPS6
	LOX	SFRP4	AHNAK2
	PTN	COL1A2	GLRX
	GADD45G	HPGD	LGALS1
	SLC2A1	NR2F1	PRUNE2
	DIO2	GLIPR1	EPDR1
	BNIP3	HTRA1	ALDH1A2
	ADM	OLFML3	PODNL1
	NDUFA4L2	FSTL1	IRS2
	SLC2A3	CCDC80	FAM89A
	FN1	CNN3	DNAJB9
	CST2	NREP	STRA6
	S100P	PCOLCE	CTSK
	PAPPA2	RAB13	C1QTNF1
	HPGD	CST3	GJA1
	FLT1	EBF1	PRR15
	ISM2		ADM
	NOTUM		WT1
			VWA1
			ECM1
			TNFAIP2
			IL1R2
			CRISPLD2
			CHST7
			CFH
			ADAMTS2
			ADRA2C
			PRLR
			ST3GAL5
			APOO
			SLC6A8
			C1QTNF6
			NDUFA4L2
			TBX3
			LUM
			VASN
			CLMP
			WNT5A
			SAMD11
			IGFBP3
			LGR4
			LRPAP1
			FGF2
			LOX
			ABI3BP
			ATOH8
			GGT5
			AVPI1
			F2R
			NDP
			TSKU
			MME
			HTR2B
			BNIP3
			SLC2A1
			SMOX
			F3
			HILPDA
			RGCC
			SLC2A3
			GADD45G
			IL1RL1
			CST2

## Sheet: dS Fishers p values
	ARID3A	BRF2	DDIT3	EOMES	ETV6	FOXP1	MDM2	NFE2L1	PBX3	PPARA	PRDM1	SMAD1	SOX5	STAT2	ZNF226	ZNF274
Tong2018_EOP_UP	1	1	1	1	1	0.02447	1	0.0190184	1	1	0.0652912	1	1	1	1	1
Tong2018_EOP_DOWN	8.13e-06	0.0101077	0.00271671	1	1	0.00053671	1	0.0499461	0.416054	1	4.73e-07	1	0.0001784	0.0804741	1	0.000421689
Tong2018_LOP_UP	1	1	1	0.259041	0.209468	0.107767	1	1	1	1	1	1	0.237616	0.36591	1	0.459032
Tong2018_LOP_DOWN	0.00168238	0.000173202	0.00171483	1	1	3.84e-14	1	5.14e-05	0.0169147	1	1.75e-18	1	0.000167267	2.56e-05	0.0385429	2.5e-06
Garrido2021_PPmenstrual_UP	1	1	1	1	1	0.0166579	1	0.0391468	1	1	0.0758961	1	1	0.00110621	1	0.0683616
Garrido2021_PPmenstrual_DOWN	1	0.20089	0.130153	1	1	0.24304	1	0.164559	0.235698	1	0.299089	1	1	1	1	0.0396822

## Sheet: dS  effect sizes
		ARID3A	BRF2	DDIT3	EOMES	ETV6	FOXP1	MDM2	NFE2L1	PBX3	PPARA	PRDM1	SMAD1	SOX5	STAT2	ZNF226	ZNF274
	Tong2018_EOP_UP	0	0	0	0	0	3.96156	0	10.1158	0	0	5.06448	0	0	0	0	0
	Tong2018_EOP_DOWN	36.5174	7.16732	11.6703	0	0	4.84625	0	5.83103	1.89147	0	13.508	0	15.8693	4.41474	0	8.75692
	Tong2018_LOP_UP	0	0	0	3.41578	4.37004	2.30851	0	0	0	0	0	0	3.77915	2.23807	0	1.65455
	Tong2018_LOP_DOWN	13.9255	7.98908	8.41821	0	0	9.11032	0	10.064	4.27604	0	20.5998	0	10.6369	8.97194	29.2681	8.71455
	Garrido2021_PPmenstrual_UP	0	0	0	0	0	13.8384	0	30.1429	0	0	15.1535	0	0	57.3422	0	16.9055
	Garrido2021_PPmenstrual_DOWN	0	4.63541	7.4935	0	0	2.21262	0	5.7947	3.86054	0	2.91179	0	0	0	0	6.78655

## Sheet: dS_signif_intersect_targets
Tong2018_LOP_DOWN...vs...PRDM1	Tong2018_LOP_DOWN...vs...FOXP1	10 elements included exclusively in "prdm1":	10 common elements in "prdm1" and "foxp1":	14 elements included exclusively in "foxp1":	For dotplot		dS_PRDM1_FOXP1_LOP_DOWN
DCN	CFH	DCN	ZNF516	CFH		PRDM1	DCN
ZNF516	FERMT2	LOX	ITGB8	FERMT2		PRDM1	LOX
ITGB8	MMP2	WNT5A	PRLR	MMP2		PRDM1	WNT5A
LOX	ZNF516	GADD45G	GNAI1	CRISPLD2		PRDM1	GADD45G
PRLR	CRISPLD2	HTR2B	MAP1B	F3		PRDM1	HTR2B
WNT5A	ITGB8	ABI3BP	TBX3	SLC6A8		PRDM1	ABI3BP
GNAI1	PRLR	CLMP	GJA1	LUM		PRDM1	CLMP
GADD45G	F3	WT1	AXL	IGFBP3		PRDM1	WT1
MAP1B	GNAI1	GREB1	IRS2	INSR		PRDM1	GREB1
TBX3	SLC6A8	MRPS6	RORB	C1QTNF1		PRDM1	MRPS6
HTR2B	MAP1B			NUPR1		PRDM1, FOXP1	ZNF516
GJA1	TBX3			BNIP3		PRDM1, FOXP1	ITGB8
ABI3BP	LUM			BASP1		PRDM1, FOXP1	PRLR
CLMP	IGFBP3			F2R		PRDM1, FOXP1	GNAI1
AXL	GJA1					PRDM1, FOXP1	MAP1B
WT1	AXL					PRDM1, FOXP1	TBX3
IRS2	INSR					PRDM1, FOXP1	GJA1
GREB1	C1QTNF1					PRDM1, FOXP1	AXL
RORB	NUPR1					PRDM1, FOXP1	IRS2
MRPS6	BNIP3					PRDM1, FOXP1	RORB
	BASP1					FOXP1	CFH
	F2R					FOXP1	FERMT2
	IRS2					FOXP1	MMP2
	RORB					FOXP1	CRISPLD2
						FOXP1	F3
						FOXP1	SLC6A8
						FOXP1	LUM
						FOXP1	IGFBP3
						FOXP1	INSR
						FOXP1	C1QTNF1
						FOXP1	NUPR1
						FOXP1	BNIP3
						FOXP1	BASP1
						FOXP1	F2R

## Sheet: A_dNK_Regulon_inputs
dNK1	FOXP2	RELB	ZNF100	RREB1	IRX3	dNK2	KLF2	ZNF143	dNK3	TGIF1	TBX21	FOXN2	IRF2	IRF7
	MYLIP	CAMKK1	NDUFS1	RUNX3	MAP3K9		ARF5	FUCA2		COPZ2	USP28	RTFDC1	HCCS	FGR
	DAPK2	CDKL5	DAPK2	FAM13B	ATP2B4		NISCH	CFLAR		IFRD1	TBX21	AKAP11	FBXL3	LAP3
	PRDM1	IL32	TAB2	DAPK2	ATG2B		ZBTB32	RBM6		CDKL3	PICALM	FAM107B	ANLN	MYCBP2
	YBX3	CLDN11	RRP15	PHF23	MGLL		CD44	VPS50		SLC7A14	P2RX5	CTTNBP2	HSD17B6	ITGA3
	HIPK2	PHLDB1	IKZF5	CTNNA1	PLXNA2		APBA2	TTC22		RUNX3	LAT2	HOXA9	PSMA4	GDE1
	MTFR1	ALAS1	TNRC6B	LTBP1	ELF4		TNK2	VPS41		LIMA1	PIK3IP1	HSP90AA1	CDK17	MATK
	PLPP1	BIRC3	ERH	PLEKHA5	MAGED2		SLC9A3R2	E2F2		APPBP2	SYNGR1	FH	HIPK2	CD79B
	ACSL4	SH2D2A	DNAJC3	POLR3E	C1GALT1		STAG3	BID		GPC1	PTK6	CSK	PFKP	SYPL1
	AP1M1	ARHGAP31	EIF3B	CTDP1	TGFBR1		KLF6	FHL1		MYO9A	SPOCK2	ERI1	JADE1	SEC62
	PLD1	MAP2K3	NPM3	AP3D1	HOXB6		TBC1D25	TBPL1		KCNAB2	ZBTB16	SCN1B	CBFA2T2	RANBP9
	RFX3	SPDL1	FOXP1	CDK13	PTPN6		ARHGEF10L	MFAP3		ATP1B3	CRTAM	CDK6	FYB	ANOS1
	DLGAP4	WDR37	RIMS3	ATP1B3	LAMA4		HOXA9	MRPL43		ASNS	ERGIC1	ZFAND5	ZFAND6	AKAP8L
	ARG2	BCAR1	C1orf198	PABPC1	TFDP2		SLC1A3	TMCC3		NOTCH3	SLAMF1	FOXM1	FUS	PTBP1
	CDV3	PHPT1	PAIP2	FOSL2	ABTB1		MEF2C	SFSWAP		COL5A3	RNF2	MRPL18	TYRO3	MAP4K3
	PSMD5	TRAF1	SOCS2	PLOD1	RTKN		CDC14B	FAR2		MAPRE3	PREX1	GZMK	SMARCB1	SLC25A39
	ZC3H7B	CDK14	GNAI1	B4GALT1	EPAS1		HSPB11	MGAT4A		PPP1R15A	ZC4H2	PIKFYVE	MAPK1	ZC3H3
	ATP11C	GNA15	FMO5	PXN	HSD11B1		DNAJA1	RPS6KA2		OSBPL8	DTD2	RHOT1	TNRC6B	CD74
	KPNA3	PLPP1	EIF5A	FUS	KLF12		PPP1R15A	LIMS2		ZNF184	NDUFA10	KLF2	AHSA1	MNAT1
	INTS6	PKM	FBXO21	LTBP4	CCND2		GNAS	IPCEF1		RBFOX2	ZNF331	RFTN1	AHCY	PHF20
	QPRT	TP53BP1	CCDC115	PABPC4	PANK3		FKBP5	CELSR1		CNIH1	ALOX5AP	DNAJB1	SMCHD1	CD44
	DECR1	ARHGAP10	APTX	GGA1	LHX4		TRIOBP	TIMM21		BMP7	TTLL4	BTBD3	NXT2	BCLAF1
	GDAP1	SRI	ACTR2	TPTEP1	TOX2		TSPO	RBMS2		ARMCX3	ARMC9	WDR74	DRP2	MAP2K3
	RASSF4	NFKB2	SLC24A4	TSPO	RAB3IP		WDR59	SPAG6		MYEF2	SYTL2	EDEM1	MRPS31	DAPK2
	SFXN3	ITGAE	DHRS3	SYNGR1	C16orf13		TCEB2	EXOSC5		PRX	GLTP	ITM2C	MED26	AP2S1
	PHACTR1	SMAP2	GPX4	PSMA7	B4GALNT1		IMPAD1	GPR137B		GAPDHS	RGS16	IFI44L	OLFM2	HSPA5
	LAMA4	DNAJA1	CXXC5	KIF3B	ENTPD1		PLAT	UBE2D4		ERF	PIK3R1	RNF111	RABAC1	GPM6B
	SPARC	EPB41L1	ABAT	FAM83D	SMAD4		SNX8	REST		NAMPT	GSN	CDC25C	MTPN	SIKE1
	CNOT6	ERP29	MYL6B	ANKRD12	RNPEPL1		RGS9	TXLNG		KANK1	MMAA	MAGOH	PRKAG2	KCNH2
	ATP6V1A	ICAM1	CDC42SE1	UBL4A	LRP8		VTN	ALG6		C10orf54	WWC2	SNRK	C5	EIF2AK2
	QPCT	CAPN3	DPF3	SLC30A4	ABR		SLAIN2	SMOX		KRT23	NRG1	RPL39L	CCL8	ZNF280C
	WIPF1	CYP26A1	RAB7B	TGFB1	SPSB3		SPARC	GMIP		FBXW7	CPT2	ARIH1	SUPT6H	PPP1R12A
	PLEK	WAC		CDK6	HAND2		DBN1	ANKRD24		CAMKK2	DUSP2	IRF2	WHSC1	NGFR
	SLC2A1	HSP90AB1		EIF3B	BRWD3		C3orf14	TGFB2		WNT5B	DIP2A	EXOSC10	MTCH2	MCM10
	B4GALT2	MFNG		TGFBR1	GTF2A1		CNR1	DHPS		GZMK	CCR5	POP7	PHC1	EML1
	FBXW2	NFKBIA		AKNA	SLC30A1		DUSP1	MZF1		CYTIP	FCMR	KDM2A	TTK	SP100
	AVPI1	PGRMC1		APBA1	IRF2BP1		EGR1	GCAT		MLPH	SLC22A15	GJC1	SEMA5A	DNTTIP2
	LAX1	AMMECR1		RND2	ETV4		PPP3CC	HSCB		DLX2	TAGAP	IKZF1	LMNB1	IFI35
	MORF4L2	PIM2		WHSC1	UBE2F		EEPD1	POLE2		OSCP1	RBPJ	CD47	GORASP1	NUCKS1
	CDKN1A	SMS		HSPA8	RTN4RL1		ARL4A	PYGL		BMP8B	ZEB2		ACTR3	FUNDC1
	PPAT	NDFIP2		MADD	BACE1		ATP7B	CD99L2		AKT3	JUNB		SPTBN1	WDR1
	FOXP2	TNFSF13B		CHKA	ZDHHC9		NR4A1	ELMO3		CCNI	RXFP1		TMEM59	RHOBTB1
	EGLN3	RGCC		CNOT2	TLE1		AHNAK	LYRM1		UBE2B	CALB2		CD2	CLASP1
	SNX9	RELB		EIF4G1	ITPRIPL1		C3	SMPD3		TGFBI	LRRC63		ST6GALNAC5	TMEM131
	NOTCH2	CDC37		USP34			TRIP10	HAGHL		ZNF706	MLF1		CD48	ARHGAP15
	TMBIM1	CBLL1		EPAS1			FOSB	LIN7B		CXCR4	TIGIT		RPA2	TPD52
	CTDSPL2	TLE4		CCND2			TMX4	RNASEH2A		HNRNPA2B1	FAM89A		CAMSAP2	ACACB
	RERE	DCUN1D4		SORBS3			KLF2	IL27RA		ARL4A	LCK		C1orf54	ICAM3
	LMO4	CRTAM		RBBP6			SAT1	ATP1A3		PMEPA1	FNBP1		SET	ARHGEF1
	NAF1	HIPK3		GLIPR2			ZSWIM6	KDELR1		ALDH1A2	C19orf35		DUSP1	MAP2K7
	CYP4V2	ACSS3		SDC4			ZNF227	CCDC114		NRL	ZNF766		CYSTM1	RARB
	PLK2	MCM9		PTGIS			RAB11FIP4	MAST1		ZNF331	ADARB1		EPC1	PSEN1
	EIF4EBP2	CD83		CDKN1A			PPFIA1	HBP1		RFTN1	MBP		NT5C3A	CLDND1
	ADM	MDN1		RREB1			DNAJB1	CBLL1		KHDRBS3	LBH		ARHGAP9	MAGI3
	TTC12	ARSB		TRAP1			ZSWIM4	MOGAT3		CTNNBL1	ZNF816-ZNF321P		USP9X	PTPRC
	DIP2C	LOXL3		SIN3B			TBC1D14	BCL7B		BTG1	LINC01426		OR2B6	FYB
	MFSD6	IL1RL2		MACF1			SLC38A2	CCL1		SBF2	SIGLEC12		IFI6	RNF13
	PSMG3	NFE2L2		ABHD17A			KIDINS220	SEPSECS		VAV3			OMD	CHMP5
	CNOT11	RAP1A		SLC6A8			ANXA1	ITFG2		ETS1			GNG11	C14orf166
	HLCS	OSCP1		GINS2			CD164	COPZ1		TMEM2			PRKRIP1	P2RX7
	ASGR2	TNFAIP3		MGAT1			MDM2	PRKAB1		MAP7			LOXL1	OAS1
	OMA1	CCNI		NDFIP1			USP44	RIC8B		ITM2C			GADD45G	ERP29
	PPP4R2	PPL		GOLM1			LRRC1	ICK		GOLGA1			EIF2S3	TXNL1
	FAM208A	CCND2		TLN1			FHDC1	HARS2		ARRB1			CTNNBL1	PSME1
	FBXO8	CAT		FRS3			DUSP5	C5orf15		GABARAPL1			ALOX5AP	SEC22C
	CITED2	ADGRE5		PHLDA1			FAM222A	ACAP2		VPS37B			ZFC3H1	PTGS1
	TMEM200A	OPTN		TLE3			SLC16A3	C3orf14		AZIN2			YWHAQ	CYP26A1
	STXBP5	PFDN5		ZFHX3			EMP3	PODXL2		XCL1			RSAD2	IL12RB1
	GEM	SNAI1		ZCCHC14			CAPN10	PSMD14		RHBDD1			CMPK2	PALMD
	PIGA	CDKN1A		ZCCHC2			SERBP1	TXNDC9		ACKR3			EMP1	HSD3B7
	MARCH8	LRRFIP1		LMO4			ANK2	NOL10		ST8SIA6			AKIRIN2	SETD1A
	ST5	ZBTB1		HDGF			PNRC1	PCYOX1		TCF7L2			PAN2	RANBP1
	ZNF3	MAP2K2		ARF1			SLC12A9	ICMT		STK32B			USP15	DDT
	SOST	TUBA4A		CALM2			SESN3	RPL22		CEBPG			ITM2C	CYTH4
	COA6	TXNDC17		GSN			MBNL1	IVNS1ABP		C16orf74			LCP1	GGA1
	IRF2	LAMA5		NR6A1			FAM167A	AKT3		APCDD1			AOAH	SH3BP1
	RAB31	NINJ1		EIF4EBP2			RAB11FIP1	SLC19A2		PSD3			MYOF	EIF3L
	STAT3	PIAS3		BTBD11			RNF111	FASLG		BACH1			ANP32A	TPTEP1
	ACYP2	EIF5A		TADA1			TSC22D3	SLC35A3		DUSP2			TTYH2	RAB36
	DPAGT1	MORC4		BCL2L11			RADIL	KMT2A		EMSY			RPTOR	TIMP3
	C2CD2L	MACROD1		CEBPG			G6PD	GTF3C3		RNF166			ATP1B1	EIF3D
	THEMIS	CEPT1		ELMSAN1			SPRY1	EPC1		MAGOH			GPA33	GZMH
	AHSA2	GLUL		B3GNT7			CITED2	ZNF211		DDR2			DUSP10	AHSA1
	SCAI	LIMD2		GATAD1			NDUFB6	NAA60		NBPF20			MEIS1	DHRS7
	RUVBL1	SKIL		FMNL2			IQCD	HERPUD2		TIPARP			FBLN7	SRSF5
	EFCAB13	ARPC5L		GAREM2			TTC16	NUDT10		PCOLCE2			VGLL4	STK4
	RPRML	ENPP2		AUTS2			MYO5B	MOCS3		CEP44			TNFAIP8	CDC25B
	ABAT	C6orf52		SLC45A3			GPX4	LYPD3		TAGAP			KRBOX4	ISM1
	PGP	SLC37A4		EFCAB14			TUBA1A	TMTC4		YWHAZ			USP6NL	KIF3B
	ZNF445	ARHGAP29		SIK3			NFKBID	RNF113A		TMEM55B			ITPRIP	CHMP4B
	SESTD1	FBXO11		LMNA			DNAAF3	ARMC7		SPINT1			PTPRO	CST3
	FAM9C	TET1		LRRC14			ADAM9	CANX		ATP9B			ANKRD29	APMAP
	PARVB	AP1AR		SQSTM1			SNUPN	PAICS		RBFOX3			ATP5G3	PLS3
	ZBED6CL	G3BP2		SPRY1			SIN3A	DAD1		TPM4			RABGEF1	SCML2
	TLE1	KIAA1644		YWHAZ			PTAFR	ASS1		ZNF641			CLIC2	RAB40AL
	TCAF1	TCHP		FAM219A			CHRNB1	C16orf13		CHAF1A			PSD3	PIN4
	L3MBTL3	NAA30		PTCHD1			TRABD	PPIL4		HSPBAP1			UBE2L6	BEX4
	LAYN	ANP32A		SGPL1			HOPX	ATP6V1E1		GPR183			VPS8	UGGT2
	PRR3	CYP11A1		TRIM44			LPAR3	RBSN		B3GNT2			MX1	NUTF2
	CNEP1R1	SLC5A2		CTNNB1			BCL2L1	PSMC3IP		GAA			CNNM4	N4BP1
	ANKRD28	GATA6		PBK			COL8A2	WDR44		HOPX			SLAMF8	HMOX2
	GABPB1-AS1	SLC13A5		SETD5			SYNPO	STARD3		RXFP1			SV2A	GABPB1
	MTRNR2L8	DYRK3		AVEN			PPP1CA	FMO5		NHLH1			PTMS	DECR1
	FAM72C	DUSP10		PWWP2A			MRPL52	LLGL1		CYCS			ZDHHC1	LEPROTL1
	NUDT3	CSRNP1		RNF139			C1QA	TBC1D14		CEBPB			PLPP3	PPP1R37
		ARL6IP5		PPP1R14B			ARHGAP1	COQ3		CCR9			GBP2	CD37
		TNIP1		GOLIM4			MCTP1	GUCY2D		ZNF80			ANTXR2	AKT2
		MPZL2		UNC119B			CLK2	ARHGEF11		HIC1			IFI16	NAPA
		LATS2		RIMS2			C8orf59	TPT1		TGIF1			TIPARP	PLPPR2
		BCL2L11		CTNNBIP1			METRNL	CDK7		HNRNPA0			GPX8	ITGB8
		PGM5		ZBTB7A			JUN	SRPK2		GREM2			TMEM200A	HBP1
		MCU		CALR			MYADM	MRPL44		DDN			NOS3	MPP6
		ELMSAN1		C3orf58			HOXB4	APPL2		BTBD9			RIC3	DNAJB6
		PTMS		BTBD9			SPATA13	C7orf25		SH2D1A			CLEC4E	SSBP1
		TCHH		NUDT14			LHFP	AOAH		TMEM120B			ZCCHC18	FAM188B
		SQSTM1		UBE2F			PLA2G6	SAP130		FHIT			IRF2	HSPB1
		BCL6B		PPP1R2			RBM11	FAM129B		ARID5A			P2RY12	LSM5
		PIGR		FMNL1			SP1	MRPL50		HOXC4			CYTL1	RHEB
		BDH2		PTCH1			ZFP36L1	XPA		SPRED2			LRRC8D	PDLIM1
		HAND2		TMEM201			POU3F1	GMPR		TOX			ISG20	C10orf54
		YWHAZ		PLCG2			ZNF566	ATAD1		NELFE			PAIP1	CCSER2
		HACD1		ENTPD7			MIR22HG	CEP55		FAM155A			IL16	LIPA
		FBN1		CALM1			ARL4C	FGD4		DDR1			ATAD5	MAP3K8
		TRIM44		PPP1CB			C6orf132	AMIGO2		LBH			SEC24C	TSPAN14
		RRAD		LINC01588			PDCD1	TCHP		MYL5			FBXO34	RNF43
		PRRT2		FNIP1			RYR1	TMX1		LINGO3			APOBEC3B	SLC25A11
		CDC42EP5		LINC00167			NMB	STON2		SGMS1-AS1			SHMT2	CCL8
		EEF2		SEMA3F-AS1			OSTC	COPS3		ZNF345			BRICD5	MPP2
		TMIGD2		FLJ20021			HSPA1B	DPEP3		HOXA-AS3			SH2D1A	UBE2D3
		MFSD2A		ADNP-AS1			PRR13	PCTP		CHMP1B			ZFP36L1	SOD3
		COG7		ST20-AS1			ITSN1	IMPA2		TBX2-AS1			C11orf96	WHSC1
		STAT3		UHRF1			CPNE1	CCDC97		SNHG22			ISG15	ZBTB16
		AXIN2					MIR503HG	CACNG8		NBPF9			SPRY4	CRTAM
		LGALS9					CPB2-AS1	ATP1B1		ORAI1			FAM120AOS	HSPA8
		MN1					ZBTB22	TOR1AIP1					APOD	TMEM109
		NMD3					PAXBP1-AS1	GOLPH3L					NFKBIL1	IL10RA
		LGALS9B					ZBTB11-AS1	TTC13					MICB	COMMD9
		PDE7B					C19orf84	LYG1					HLA-F	MDK
		MLLT3					TYW1B	SLC4A10					SAMD9	CHKA
		ISG20					PTH2	DYNC1LI1					FIRRE	CD69
		CCL19						TM4SF19					GPSM3	CLEC2B
		MTX1						DAAM2					CLDN9	ATP5B
		ADGRF3						LANCL3					ARHGEF28	OAS3
		JUP						NR6A1					FAM72D	OAS2
		NET1						PDSS1					MIR181A1HG	TBC1D30
		GOLT1A						INCENP					TNF	ST8SIA1
		SLC29A2						FERMT3					LINC00941	C2CD5
		YES1						DOCK1					ZNF737	UST
		TIGIT						SLC7A11					PSMD6-AS2	SLC26A8
		CLEC4G						RABGAP1L					PSMB9	MDN1
		TRAK1						ZNF776					NEAT1	BACH2
		SLC25A18						CCNO					KLRC4-KLRK1	ASCC3
		ZNF438						TMEM251					L3MBTL4-AS1	SOBP
		UPP1						NEIL2					SLC25A53	ADGRG6
		KCNQ3						NIFK					CCL5	CUTA
		CSF1						KCNMA1					CCL4L2	ENPP5
		ADAMTSL5						C8orf37					HIST1H2BB	HSPA9
		LINC00643						RHPN1						RNF130
		PRG2						FCER1G						PPP2CA
		KRT14						ARHGAP27						CRBN
		TNFRSF18						SSU72						UBE3A
		CLCN1						ZBTB7B						RPL24
		S100A16						LRWD1						EIF1B
		S100A4						C16orf59						CYTIP
		ZNF799						ADCY9						IFIH1
		ARL9						NEU3						STAT1
		STMN3						NOL9						IGFBP2
		OCLN						C1orf106						IL1RL2
		PIM3						TGFBR2						HPCAL1
		TSGA13						MON1A						EPAS1
		LTB						RELL2						PAPPA2
		LINC01429						PHKG1						ANGPTL1
		RGPD4-AS1						FASTK						TMEM59
		SDCBP2-AS1						CCDC171						SRM
		PHKA2-AS1						C9orf64						FBXO6
		HOXA11-AS						GAPVD1						SMG7
		ARHGAP8						AQP3						RGS2
		SCX						DDIAS						AGMAT
		TTC39C-AS1						POLL						CD2
		SMIM22						TRIM66						ST6GALNAC5
		ADRA2B						ZNF143						CD48
		CCL4L2						TMEM135						IGSF21
		HIST1H4I						SAAL1						GBP1
								DPEP2						CD160
								ENTHD2						GALE
								ZNF226						ID3
								SERPINF2						PRRC2C
								E4F1						KIF14
								GPR183						MED28
								SPATA24						MYL12B
								NUDT6						UBN1
								CHST11						HEATR1
								ZNF562						NEK6
								BCL2						CSF3R
								CYP4F22						IFI27L2
								PPIH						IRF2BPL
								CYCS						LTBP2
								THAP2						RBM25
								EIF1						SLF2
								WDR49						IFIT3
								ZNF654						DUSP1
								NRIP3						SEC16B
								EID2						ELF1
								LMNB2						SERP1
								RMDN1						DUSP4
								PDDC1						RNF2
								JUN						TNFSF10
								TSSK6						CXCR4
								TSHZ1						SEPT7
								CCDC43						HERPUD2
								KCNE1						NT5C3A
								WASH1						CALD1
								ZBTB2						SRGN
								ZNF101						CCDC91
								TMEM30B						MMP19
								CEP97						ORMDL2
								PLGLB1						RAB9B
								PRR14L						NMI
								CBX6						PFKFB2
								AIFM3						PREX1
								BTBD9						NCOA3
								DNAH2						CDH26
								LRTOMT						ZBP1
								THAP7						SOX4
								TMEM106A						AHNAK
								CIB1						MT2A
								FAM43A						IRF1
								SIGIRR						SEPT6
								MAPK11						GPR108
								ADAMTSL5						TNFSF14
								DMWD						SDCBP2
								GNB1L						RBCK1
								DNAH14						BFSP1
								ZNF197						CAPNS1
								BCDIN3D						HCST
								FANCM						IFI6
								ZNF250						OMG
								IPO4						AIF1L
								SPTSSB						MAP2K2
								SDHAF3						DYRK2
								ADA						KLF2
								ZNF470						ZFP36
								SIPA1L1						SPINK2
								RAB40C						ATF4
								FAN1						DNAJB9
								RCSD1						CLN6
								LRIG2						SUMF2
								PRMT6						SPCS3
								MAGEE1						E2F8
								MRPS18B						RNASE1
								ZNF337-AS1						ARHGEF6
								IRF9						PRRG3
								TMEM233						HELZ2
								SGMS1-AS1						ADRM1
								SCAMP4						ATPIF1
								DHFR						EIF3G
								GAS6-AS1						C19orf66
								LINC01503						DNMT1
								UNC5B-AS1						SH3BGRL
								LY6G5B						TRAF3
								IL10RB						TRIM22
								DDOST						IQCA1
								RORA-AS1						CARD6
								LINC01252						PNISR
								ZBED5-AS1						H3F3B
								HOXA-AS3						EIF5A
								INAFM2						KDM6B
								ILF3-AS1						XAF1
								LINC01140						ACY3
								TMEM56-RWDD3						ALOX5AP
								CASC15						EPSTI1
								CWC25						SRRM1
								GGNBP2						ZNF414
								PAGR1						RARRES3
														BTG1
														SARAF
														CAMK1
														TSPAN2
														PTPN22
														SORT1
														RSAD2
														CMPK2
														OSTF1
														ANXA1
														OASL
														B4GALNT1
														CD164
														NHSL1
														USP15
														KIAA0513
														CCDC102A
														LAMC1
														GPR55
														SP110
														PHF11
														ITM2B
														AOAH
														TXN
														ANP32B
														MYC
														IL33
														SDCBP
														CASP1
														ALKBH8
														STRA6
														IFI44L
														ARHGAP29
														IFI44
														ACTR1A
														PARP9
														HERC5
														AP1AR
														RASGEF1B
														G3BP2
														SEPT11
														PDE6H
														CD27
														SCAF11
														TMBIM6
														C14orf37
														GPR65
														FBLN5
														NIPA2
														MESDC1
														PML
														CYP1A1
														C16orf58
														MYLK3
														CDH11
														IRF8
														BCAS3
														ADCYAP1
														WDR45B
														PMAIP1
														VAV1
														IFITM3
														EMP3
														MYO1F
														SLC47A1
														SLC2A5
														EFHD2
														LMO4
														CTTNBP2NL
														PSMA5
														C1orf162
														CD53
														TIPRL
														XCL1
														XCL2
														MGST3
														SF3B4
														MCL1
														PI4KB
														C1orf56
														KCNN3
														LYST
														ARF1
														EML4
														CALM2
														MEIS1
														SLC4A10
														FAM198A
														PLAC8
														KLHL8
														TNFAIP8
														TRIM7
														RNF217
														RSPO3
														IGFBP1
														C7orf43
														NOM1
														SH3KBP1
														MSN
														TACC1
														TERF1
														CDKN2A
														FBXO10
														STOM
														GPR107
														FAM171A1
														CDHR1
														LIN7C
														HSD17B12
														ST14
														FEZ1
														KLRF1
														HNMT
														TEX12
														UBC
														TWF1
														VPS26B
														RABGAP1L
														JMY
														ZFP36L2
														GPD1L
														UTRN
														RASSF3
														PLA2R1
														ADPRHL1
														UBASH3B
														UCHL1
														ATP5J
														SLFN13
														CDK19
														TTC39B
														GOLGA7B
														TMBIM4
														MICU3
														TSPAN7
														PPP2R2B
														SUPV3L1
														HK1
														UBE2L6
														EIF4A2
														TMEM171
														CLDN12
														SUSD3
														ARMC12
														TSC22D3
														MX1
														DUSP2
														ABHD3
														AUTS2
														ALAS2
														TAGLN2
														UBE2Z
														CHAF1B
														PTMS
														C1R
														CCDC107
														ITGB2
														ADAR
														CCDC12
														PTH1R
														LY6E
														SQSTM1
														MAML1
														FDXR
														SRSF2
														SIGLEC11
														RPL26
														STX5
														SYNC
														UBXN10
														GBP2
														PKDCC
														CLHC1
														CTSS
														PMVK
														SLC15A2
														TRIM46
														PYHIN1
														IFI16
														PPM1K
														TIPARP
														ZC3H12A
														AIMP1
														DNAJB14
														SHISA5
														CDC20B
														TXLNB
														T
														OSR2
														C9orf64
														PIGA
														NOL6
														RPL36AL
														C10orf25
														C12orf50
														PACSIN3
														ARL5B
														FBN1
														KIAA0355
														HSP90B1
														B2M
														SLFN5
														FAM96A
														PEX11A
														YWHAB
														GNGT2
														RBFOX3
														ACAA2
														SGK494
														TUBA1A
														NFKBID
														ATCAY
														ANGPTL4
														CD300C
														DNAJC7
														KIF5C
														TAP1
														MLKL
														AHCYL1
														LGALS9
														AFAP1L2
														CXCL10
														CXCL8
														LDB2
														FAXDC2
														CRTAP
														UBB
														FOS
														CD14
														ARL6IP1
														SMAGP
														ZNF160
														TADA3
														COL8A2
														JMJD1C
														CYCS
														FRMD3
														ISG20
														CEBPB
														GNG12
														HCFC1
														NIPAL4
														CCL19
														METAP1D
														PARP14
														MZT2A
														C1QB
														C1QA
														SNX33
														EIF1
														RNF213
														RBM4B
														TMEM167A
														WDR49
														NLRP6
														APITD1
														CLTB
														DRAP1
														SFN
														YES1
														RTTN
														PLA2G16
														WSB2
														SHMT1
														RHOG
														KCNA3
														SAMD9L
														ZFAS1
														HNRNPA0
														GRB2
														RPS27
														P4HTM
														COX5A
														TRIML2
														SMCO3
														GADD45GIP1
														FAM156B
														FZD2
														PRF1
														SSR4
														MRPL14
														GPR137C
														LSMEM1
														GPR88
														IDH2
														PRR34
														TSHZ2
														SATB1
														C10orf107
														SF3A3
														MX2
														SH2D1A
														PTP4A2
														UBE2F
														PPP1R2
														TMEM173
														USP18
														MAFF
														FAM43A
														IFITM2
														ROR1
														IRF7
														UBE2L3
														SYN3
														ANKFY1
														IFIT1
														IFITM1
														LINC00839
														BTLA
														GNG2
														BTN3A2
														CYP27C1
														TMEM17
														GPR141
														TLR5
														ISG15
														SEMA4D
														LINC00265
														CENPP
														PLSCR1
														SELL
														S100A13
														COLCA1
														ZNF765
														TSC22D2
														SPTSSB
														MME
														TOMM7
														NF1
														METTL9
														ANXA6
														C5orf56
														BCO2
														RPS26
														PSAP
														GPAA1
														ERO1A
														LEKR1
														ZNF335
														ZNF770
														HELZ
														KCNRG
														MMP17
														CCDC69
														C6orf89
														ECI2
														CD3E
														C6orf163
														MAFB
														HLA-DRA
														HSPA1B
														AIF1
														HLA-E
														HLA-F
														AARD
														ADGRG1
														SAMD9
														H1FX-AS1
														HLA-A
														C11orf31
														IRF9
														NUDT19
														FIS1
														XKR9
														LINC00473
														HLA-DPB1
														MIR181A2HG
														TRAM2-AS1
														SGMS1-AS1
														PARG
														VAV3-AS1
														HLA-DPA1
														LINC00493
														LINC01431
														APOBEC3G
														ADSL
														PSMB9
														LINC00882
														N4BP2L2
														SCAMP1-AS1
														SEPP1
														ZBED3-AS1
														LINC01094
														STAU2-AS1
														RAD21-AS1
														AGAP2-AS1
														LBX2-AS1
														CLEC5A
														PPT2-EGFL8
														CEBPA-AS1
														CCL5
														CCL4
														HIST1H4I
														HIST1H2BB
														HIST1H2AB
														GHET1

## Sheet: B_disease_lists_intersect_dNK
Li2020_UP_missed_abortion	Li2020_DOWN_missed_abortion	Chen2021_URPL_enrichedCluster	Chen2021_URPL_underpresCluster	Tong2018_EOP_UP*	Tong2018_EOP_DOWN*	Tong2018_LOP_UP*	Tong2018_LOP_DOWN*	Garrido2021_PPmenstrual_UP*	Garrido2021_PPmenstrual_DOWN*			*after intersecting with dNK markers (Rytkönen et al 2022)
CCL22	HHIP	KRT81	SPINK2	CDHR1	LY6E	ITM2C	CD82		EGR2
CCL1	SDSL	CTSA	GZMA	EOMES	ARRDC3	CD160	HES4		TNF
GPR183	DKK1	XCL1	GNLY	LINC00996	ADAM8	PTX3	ARRDC3		DUSP2
TNFRSF9	PTK7	GZMB	CSF1	KRT81	ISG15	IL2RB	SLC16A3		TNFAIP3
SAMD12	ASS1	XCL2	UBE2F	ZAP70	LBH	MYH14	LY6E		HIST1H2BH
ADGRE2	WBP5	SNRNP25	KIR2DL3	TC2N	ERRFI1	TTN	MRPS6		CDC20
LOC100506801	QRFPR	KRT86	ID3	TXK	DDIT4	TC2N	ITGA1		KIAA0101
MX2	B4GALNT1		SYNGR1	TMIGD2	SLC16A3	EOMES	ISG15		BIRC5
CRTAM	MORN4		CD59	TESC	TNFSF10	GZMM	TNFAIP2		UBE2C
CXCL10	ARHGEF17		CCND2	CD52	GATA3	VAMP8	DDIT4		DLGAP5
SLC7A5P2	APCDD1		IGFBP7	SAMD3	CLIC3	CD2	PDE4B		TROAP
PSG2	CTTN		RGS1	CD2	PLAC8	ARHGDIB	APOC2		PTTG1
CCDC141	LIM2		GAPDH	KLRB1	SLC2A3	GZMH	ADAM8		TPX2
CD44	CDR2L		HSPB1	GZMM	HPGD	COTL1	SLC2A3		CCNB1
EREG	SETBP1		NEAT1	CD247	COL17A1	CYFIP2			LMNB1
ANP32A-IT1	C1S		CTSW	TTN		GIMAP7			ZWINT
IL12B	OSR2			ITGAD		TFCP2L1			CD8A
GPR152	SPARCL1			SH2D1B		CD52			TACC3
FCGR3B	RAMP1			CXCR3		TESC			HES6
OR2Z1	WNT10B			CD96		HPGD			TYMS
LOC104054148	COL4A1			CD3E		SAMD3			UBE2S
SEMA4A	CCDC80			NKG7		FLI1			CENPW
LOC101927055	GZMK			GIMAP7		CCL5			H2AFX
CABP4	GAPDHS			TNFSF14		TRBC2			PCNA
MIR3679	LAPTM4B			ITM2A		IDH2			H2AFZ
IL1B	WNT3			MATK		CD3E
LOC100506860	CLEC18B			TRDC		PECAM1
HKDC1	ARVCF			SLFN13		ISG20
IFIT2	LMCD1			PTPN7		FAM129A
P2RY13	RPRM			APOBEC3G		ZAP70
TNFSF15	SLC16A2			DOK2		HMGN3
TTN	HHIP-AS1			AFAP1L2
CXCL9	PRR19			GIMAP1
SMG1P1	PAFAH1B3			GIMAP6
MNDA	FSTL1			SRGAP3
CYP4F29P	RPS6KL1			CORO1A
HCG26	BACE2			CD7
LOC101927472	RIMS3			HOPX
TMEM154	CACNB3			FLI1
LOC646214	PROX1			SASH3
SNORA70G	EFNB1			ITGAX
MRS2P2	PCOLCE
RNF217	CRYM
LOC100506551	GJA1
WIPF3	SMOX
FKBP5	TSPAN15
EGR2	MMP26
GALNT3	WNT5A
PARP9	FBLN2
USP53	P3H3
INE1	NEO1
F2RL2	PPAP2B
LOC285740	SERINC2
PLBD1	CAPN3
P2RX7	ZC3H12C
CCR8	NLGN2
MGAT5	HSD3B7
DOCK9	EPB41L4A
IL2RA	LAYN
NIPAL2	FLRT2
TIAM2	GGT7
LRP5L	EGLN3
CSF2RB	ENO2
KCNQ5-IT1	CD200R1
ANKRD36BP1	ISLR
TAGAP	DNAJB5
MYO9A	NPAS3
PLXNC1	NFATC4
KY	CYP26A1
SGK1	ITGB8
ATXN7	AJUBA
TRANK1	HAS2
ARHGAP26	NID1
ABCA5	CXCL13
GPD1L	ODF3L1
LY75	MASP1
RNF144B	PLA2G2A
ZNF587B	KIF1A
DOCK5	COL4A2
NOL4L	STRA6
RSAD2	COL1A2
KIAA1671	NR2F2
C10orf12	LAMA4
CCR7	THY1
MX1	SEMA5A
ADAM28	PRSS57
MAP3K5	CDC42EP4
WHAMMP2	ENC1
DYSF	PTGDS
PPP2R2B	CERCAM
TPCN2	FOXP2
MBOAT1	SPINK2
DAPP1	CSPG4
SCIMP	C1R
PDE4DIP	PCBP4
NLRP1	COL3A1
DENND5A	SPARC
CD83	TUB
TTC39B	COL1A1
ERCC6	HBE1
ANKH	HBG2
UTRN	HBZ
ASXL2
PLA2G6
CEP192
WDFY4
KLHL6
SLC9A9
STARD9
PARP8
EPHA1
SAMD9L
NFATC2
TRIM66
LINC00674
CECR1
HIVEP3
TRAM2
ZNFX1
ALG13
INADL
SYNE1
GBP2
NT5DC3
SPIRE1
NLRC3
XYLT1
RASA2
GBP4
LRCH3
ANKRD27
LEF1
VPS13D
FAM105A
KMT2C
PIK3AP1

## Sheet: dNK_signif_intersect_targets
dNK1	Li2020_DOWN_102_missed_abortion...vs...FOXP2	Chen2021_URPL_underpresCluster...vs...RREB1	Chen2021_URPL_underpresCluster...vs...IRX3	dNK3	Tong2018_LOP_UP...vs...IRF2	Li2020_UP_136_missed_abortion...vs...IRF7	Tong2018_EOP_UP...vs...IRF7	Tong2018_LOP_UP...vs...IRF7
	LAMA4	SYNGR1	CCND2		CD2	CD44	MATK	GZMH
	SPARC	CCND2	UBE2F		ITM2C	P2RX7	CD2	CD2
	FOXP2	UBE2F			ISG20	CRTAM	TNFSF14	CD160
	EGLN3				CCL5	RSAD2	CDHR1	ISG20
	LAYN					PARP9	SLFN13	IDH2
						RNF217	AFAP1L2	CD3E
						GPD1L	CD3E	CCL5
						UTRN	APOBEC3G
						TTC39B
						PPP2R2B
						MX1
						GBP2
						CXCL10
						SAMD9L
						MX2

## Sheet: dNK Fishers p values
	FOXP2	ZNF100	RELB	RREB1	IRX3	TGIF1	TBX21	FOXN2	IRF2	IRF7
Li2020_UP_136_missed_abortion	1	1	0.347077	1	1	0.0608761	0.0547144	1	0.0884151	4.58334e-05
Li2020_DOWN_102_missed_abortion	0.000183976	0.145317	0.234208	1	0.0199245	0.0298739	1	0.175118	0.547358	0.0199794
Chen2021_URPL_enrichedCluster	1	1	1	1	1	0.0451887	1	1	1	0.020585
Chen2021_URPL_underpresCluster	1	1	0.00891383	0.000140268	0.000521031	1	0.0434555	1	0.116684	0.00157797
Tong2018_EOP_UP	1	1	0.310228	1	1	0.237438	1	1	0.272493	5.03401e-05
Tong2018_EOP_DOWN	1	1	1	1	1	0.0943557	0.0407947	1	0.109805	0.00121508
Tong2018_LOP_UP	1	1	0.244776	1	1	0.185276	1	0.0567336	9.1486e-05	5.55881e-05
Tong2018_LOP_DOWN	1	1	1	1	1	1	1	1	0.102873	0.0766043

## Sheet: dNK effect sizes
	FOXP2	ZNF100	RELB	RREB1	IRX3	TGIF1	TBX21	FOXN2	IRF2	IRF7
Li2020_UP_136_missed_abortion	0	0	1.64894	0	0	3.45882	5.53099	0	2.93554	3.679
Li2020_DOWN_102_missed_abortion	10.4071	6.62225	2.21322	0	9.78104	4.6544	0	5.36863	1.27408	2.50267
Chen2021_URPL_enrichedCluster	0	0	0	0	0	25.2894	0	0	0	11.7059
Chen2021_URPL_underpresCluster	0	0	15.8694	36.1138	69.9158	0	24.3823	0	8.61072	9.78219
Tong2018_EOP_UP	0	0	2.75945	0	0	3.7931	0	0	3.22655	7.14952
Tong2018_EOP_DOWN	0	0	0	0	0	10.8492	26.1317	0	9.22867	10.6711
Tong2018_LOP_UP	0	0	3.68131	0	0	5.05961	0	18.1268	19.4939	8.59369
Tong2018_LOP_DOWN	0	0	0	0	0	0	0	0	9.93815	4.87731

[truncated: 3 more sheets: dNK_sigf_inters_targets_dotplot, Li2020_UP_136_mis_ab_IRF7_META, mis_ab_and_preecl_up_IRF7_META]
